# Supplementary material for: Association of CNVs with methylation variation
Source: NPJ Genom Med. 2020 Sep 24;5:41. doi: 10.1038/s41525-020-00145-w (PMC7519119; doi:10.1038/s41525-020-00145-w)
Supplement: Supplementary file 3 — Supplementary Data 1 [file 41525_2020_145_MOESM3_ESM.xlsx]

## Sheet: CNV-MQTLs
CNV Methylation QTLs (CNV-mQTLs)
CNV	Chr	cnvStart	cnvEnd	CpG	Gene	Distance	rValue	-log (Nominal Pvalue)	-log (Permutation PvalueP100)	-log (Permutation PvalueP10)	Source	NominalPvalue	CNV size	Proximal/Distal
chr1:152472595-152473047	1	152472595	152473047	cg06237414	MTX1	972482	-0.384	2.3472	2.133	2.9443	1000GPgenotype	0.00449608	452	Proximal
chr8:144773467-144777025	8	144773467	144777025	cg22892110	MAPK15	95255	0.401	2.5341	2.4779	3.3173	1000GPgenotype	0.00292321	3558	Proximal
chr11:116173576-116178898	11	116173576	116178898	cg02831393	PAFAH1B2	344312	-0.366	2.152	1.8822	2.7168	1000GPgenotype	0.00704672	5322	Proximal
chr5:172967897-172968846	5	172967897	172968846	cg23003881	FAM44B	7736	0.448	3.1101	2.7814	3.7982	1000GPgenotype	0.000776072	949	Proximal
chr8:12277832-12280453	8	12277832	12280453	cg18123948	GATA4	681485	0.465	3.3481	2.7353	3.758	1000GPgenotype	0.000448613	2621	Proximal
chr10:115499109-115499422	10	115499109	115499422	cg14826456	ADRB1	294824	-0.404	2.5664	2.3245	3.1619	1000GPgenotype	0.00271383	313	Proximal
chr7:93730519-93730716	7	93730519	93730716	cg16872560	PPP1R9A	644723	0.4	2.5188	2.4202	3.3997	1000GPgenotype	0.00302842	197	Proximal
chr6:111401904-111402210	6	111401904	111402210	cg04128563	AMD1	98875	-0.442	3.0306	2.5001	3.637	1000GPgenotype	0.000931898	306	Proximal
chr4:157522137-157522217	4	157522137	157522217	cg09688546	GLRB	694716	0.428	2.86	2.4873	3.2674	1000GPgenotype	0.00138044	80	Proximal
chr13:110030856-110031167	13	110030856	110031167	cg15270851	FLJ12118	125500	-0.407	2.6078	2.4701	3.1022	1000GPgenotype	0.00246741	311	Proximal
chr8:144584722-144584824	8	144584722	144584824	cg24596472	TOP1MT	96657	-0.383	2.3336	2.3215	3.3102	1000GPgenotype	0.00463849	102	Proximal
chr8:144584722-144584824	8	144584722	144584824	cg10913563	C8orf55	779176	0.407	2.6061	2.5532	3.8114	1000GPgenotype	0.00247667	102	Proximal
chr17:64060387-64060716	17	64060387	64060716	cg16435601	FALZ	808430	0.444	3.0588	2.7301	3.6086	1000GPgenotype	0.000873297	329	Proximal
chr17:34216976-34218433	17	34216976	34218433	cg10398950	CRKRS	654741	-0.446	3.0821	2.468	3.4872	1000GPgenotype	0.000827727	1457	Proximal
chr17:34216976-34218433	17	34216976	34218433	cg13824734	PSMB3	55317	-0.414	2.686	2.4968	3.5641	1000GPgenotype	0.00206057	1457	Proximal
chr17:17171100-17171975	17	17171100	17171975	cg02880176	LOC201164	121359	-0.415	2.6928	2.5026	3.5427	1000GPgenotype	0.00202885	875	Proximal
chr2:37894416-37894471	2	37894416	37894471	cg24022829	EIF2AK2	656835	0.409	2.6321	2.5284	3.5684	1000GPgenotype	0.00233312	55	Proximal
chr17:36772302-36774600	17	36772302	36774600	cg24505527	NKIRAS2	649275	-0.459	3.2663	2.9098	4.1268	1000GPgenotype	0.000541611	2298	Proximal
chr22:22699127-22705237	22	22699127	22705237	cg24330042	GSTT1	12090	-0.815	12.97	2.9917	4.0141	1000GPgenotype	1.07e-13	6110	Proximal
chr2:95914287-95914354	2	95914287	95914354	cg05443740	CSEN	587594	-0.469	3.4029	2.2403	3.1231	1000GPgenotype	0.000395462	67	Proximal
chr4:165719953-165720068	4	165719953	165720068	cg00393585	FLJ31659	377690	-0.419	2.7505	2.7191	3.7087	1000GPgenotype	0.0017761	115	Proximal
chr2:83964463-83964586	2	83964463	83964586	cg00396163	FLJ37357	632561	-0.424	2.8112	2.7282	3.7484	1000GPgenotype	0.00154454	123	Proximal
chr14:20580351-20580407	14	20580351	20580407	cg20639263	NP	572821	0.426	2.8349	2.5072	3.5211	1000GPgenotype	0.0014626	56	Proximal
chr4:6733295-6736762	4	6733295	6736762	cg09785172	WFS1	412449	0.396	2.4769	2.365	3.3121	1000GPgenotype	0.00333496	3467	Proximal
chr16:5019300-5019350	16	5019300	5019350	cg21844038	FAM100A	413570	0.396	2.4815	2.3161	3.5868	1000GPgenotype	0.00329953	50	Proximal
chr8:144776112-144780630	8	144776112	144780630	cg22892110	MAPK15	92130	0.401	2.5341	2.4779	3.3173	1000GPgenotype	0.00292321	4518	Proximal
chr9:92923184-92923505	9	92923184	92923505	cg02608019	SYK	319334	-0.451	3.1576	2.4783	3.2509	1000GPgenotype	0.000695737	321	Proximal
chr3:185359510-185360097	3	185359510	185360097	cg00119079	LAMP3	995815	0.38	2.3058	1.9732	2.85	1000GPgenotype	0.00494555	587	Proximal
chr15:67401468-67402501	15	67401468	67402501	cg20015855	CORO2B	677345	-0.383	2.3277	2.1353	2.9267	1000GPgenotype	0.00470224	1033	Proximal
chr15:67401468-67402501	15	67401468	67402501	cg08342270	TLE3	774184	-0.383	2.3277	2.2884	3.2132	1000GPgenotype	0.00470224	1033	Proximal
chr2:176973888-176980286	2	176973888	176980286	cg18750960	HOXD4	251869	-0.442	3.0318	2.4347	3.1809	1000GPgenotype	0.000929407	6398	Proximal
chr10:51577967-51582025	10	51577967	51582025	cg14450605	NCOA4	337518	-0.539	4.5009	2.5189	3.3909	1000GPgenotype	3.15578e-05	4058	Proximal
chr2:44637092-44637412	2	44637092	44637412	cg03902905	SLC3A1	281438	-0.455	3.202	2.5932	3.7702	1000GPgenotype	0.000628035	320	Proximal
chr4:187330462-187336085	4	187330462	187336085	cg11595794	ANKRD37	778615	0.438	2.9852	2.8492	3.9636	1000GPgenotype	0.00103467	5623	Proximal
chr10:67911219-67911527	10	67911219	67911527	cg12236045	LRRTM3	444569	-0.404	2.5632	2.2083	2.9062	1000GPgenotype	0.00273391	308	Proximal
chr2:54597716-54598093	2	54597716	54598093	cg16750914	KIAA1212	902472	-0.405	2.5815	2.4846	3.6095	1000GPgenotype	0.00262139	377	Proximal
chr1:34877412-34879230	1	34877412	34879230	cg11835197	TFAP2E	933614	0.387	2.3768	2.3625	3.5413	1000GPgenotype	0.00419939	1818	Proximal
chr4:148140041-148140353	4	148140041	148140353	cg15810326	LOC90826	684528	-0.448	3.1084	2.1215	2.9825	1000GPgenotype	0.000779157	312	Proximal
chr4:148140041-148140353	4	148140041	148140353	cg26484333	TMEM34	617941	-0.39	2.4098	2.0673	2.9945	1000GPgenotype	0.0038921	312	Proximal
chr21:46434171-46435304	21	46434171	46435304	cg10296238	C21orf56	5266	0.55	4.7059	2.541	3.5201	1000GPgenotype	1.96813e-05	1133	Proximal
chr13:94818226-94822462	13	94818226	94822462	cg17183991	HS6ST3	720767	0.385	2.3556	2.3467	3.2994	1000GPgenotype	0.0044096	4236	Proximal
chr5:77084102-77084437	5	77084102	77084437	cg23152667	TBCA	23471	0.376	2.2608	1.979	3.1941	1000GPgenotype	0.00548538	335	Proximal
chr2:233072791-233072983	2	233072791	233072983	cg19540408	MGC35154	908221	0.404	2.5665	2.5407	3.6342	1000GPgenotype	0.00271338	192	Proximal
chr3:11757247-11759276	3	11757247	11759276	cg04632671	PPARG	546237	-0.427	2.8448	2.626	3.4304	1000GPgenotype	0.0014294	2029	Proximal
chr1:34874009-34884563	1	34874009	34884563	cg11835197	TFAP2E	932649	0.387	2.3768	2.3625	3.5413	1000GPgenotype	0.00419939	10554	Proximal
chr1:151400331-151400587	1	151400331	151400587	cg09929564	ILF2	509441	0.397	2.4868	2.4533	3.5793	1000GPgenotype	0.00325984	256	Proximal
chr17:61593973-61594030	17	61593973	61594030	cg02957086	AXIN2	606778	-0.393	2.4484	2.4347	3.4669	1000GPgenotype	0.00356146	57	Proximal
chr19:13600101-13600227	19	13600101	13600227	cg17725461	RFX1	378139	-0.434	2.9376	2.7274	3.55	1000GPgenotype	0.00115465	126	Proximal
chr10:13298028-13298340	10	13298028	13298340	cg00766889	SEPHS1	132092	0.419	2.7469	2.5753	3.8748	1000GPgenotype	0.0017909	312	Proximal
chr14:49070698-49070826	14	49070698	49070826	cg08625335	RPS29	52090	-0.448	3.112	2.7158	3.8731	1000GPgenotype	0.000772717	128	Proximal
chr10:125368932-125369004	10	125368932	125369004	cg02757432	GPR26	46997	0.43	2.8795	2.3829	3.0981	1000GPgenotype	0.00131965	72	Proximal
chr5:135372493-135374199	5	135372493	135374199	cg17830308	NEUROG1	474139	-0.397	2.4893	2.2814	3.0589	1000GPgenotype	0.00324146	1706	Proximal
chr17:36675248-36685688	17	36675248	36685688	cg24505527	NKIRAS2	742258	-0.462	3.2969	2.9098	4.1268	1000GPgenotype	0.000504744	10440	Proximal
chr6:77154212-77158385	6	77154212	77158385	cg06062132	SENP6	787630	0.404	2.5686	2.3655	3.1429	1000GPgenotype	0.00269997	4173	Proximal
chr17:26683718-26684067	17	26683718	26684067	cg08635242	CPD	953709	-0.426	2.8374	2.7212	3.8029	1000GPgenotype	0.00145401	349	Proximal
chr1:110028467-110029625	1	110028467	110029625	cg17901463	GSTM1	2904	-0.76	10.3907	2.7207	3.6561	1000GPgenotype	4.0671e-11	1158	Proximal
chr10:74847596-74847928	10	74847596	74847928	cg16108132	ANXA7	3984	-0.417	2.7185	2.5639	3.9387	1000GPgenotype	0.0019122	332	Proximal
chr22:22681567-22698025	22	22681567	22698025	cg24330042	GSTT1	24476	-0.815	12.97	2.9917	4.0141	1000GPgenotype	1.07e-13	16458	Proximal
chr19:6938463-6938792	19	6938463	6938792	cg10670077	INSR	306646	-0.471	3.4264	2.7571	3.7352	1000GPgenotype	0.000374625	329	Proximal
chr3:182444583-182444910	3	182444583	182444910	cg27437944	FXR1	331468	-0.439	2.9983	2.639	3.548	1000GPgenotype	0.00100396	327	Proximal
chr19:20041433-20041748	19	20041433	20041748	cg07919162	SF4	749055	-0.463	3.3136	2.566	3.4799	1000GPgenotype	0.000485691	315	Proximal
chr6:77154213-77159361	6	77154213	77159361	cg06062132	SENP6	788119	0.404	2.5686	2.3655	3.1429	1000GPgenotype	0.00269997	5148	Proximal
chr22:48264438-48264617	22	48264438	48264617	cg18205517	PP2447	701823	0.405	2.5815	2.5576	3.4124	1000GPgenotype	0.00262139	179	Proximal
chr18:57434843-57435078	18	57434843	57435078	cg07980518	RNF152	277229	0.445	3.0751	2.2317	2.9267	1000GPgenotype	0.00084118	235	Proximal
chr1:70921387-70921635	1	70921387	70921635	cg15201877	PTGER3	363787	-0.442	3.037	2.5622	3.5635	1000GPgenotype	0.000918243	248	Proximal
chr5:95992292-95993117	5	95992292	95993117	cg24274600	RHOBTB3	899727	0.4	2.523	2.2494	3.4303	1000GPgenotype	0.00299912	825	Proximal
chr9:35970788-35971992	9	35970788	35971992	cg04065065	PIGO	885144	-0.404	2.5735	2.338	3.2612	1000GPgenotype	0.00267007	1204	Proximal
chr7:98869581-98869637	7	98869581	98869637	cg12799895	NPTX2	784837	-0.427	2.8406	2.3637	3.3989	1000GPgenotype	0.0014435	56	Proximal
chr17:8187337-8188693	17	8187337	8188693	cg01249910	SAT2	716356	0.43	2.877	2.6693	3.6044	1000GPgenotype	0.00132748	1356	Proximal
chr1:146442912-146462585	1	146442912	146462585	cg24797967	FLJ39739	54413	0.441	3.0205	2.5769	3.6046	1000GPgenotype	0.000953929	19673	Proximal
chr9:140099612-140101330	9	140099612	140101330	cg23897067	NDOR1	880739	-0.417	2.7212	2.6819	3.6965	1000GPgenotype	0.0019003	1718	Proximal
chr4:186392535-186392845	4	186392535	186392845	cg27583030	SLC25A4	91204	-0.506	3.9606	2.7804	3.7073	1000GPgenotype	0.000109488	310	Proximal
chr5:70889238-70889304	5	70889238	70889304	cg18359921	MCCC2	29633	-0.387	2.382	2.3281	3.483	1000GPgenotype	0.00414975	66	Proximal
chr15:36054877-36055613	15	36054877	36055613	cg06952236	RASGRP1	589091	0.404	2.5712	2.5138	3.5413	1000GPgenotype	0.00268406	736	Proximal
chr15:90475578-90478074	15	90475578	90478074	cg07766315	LOC400451	522989	0.405	2.5787	2.3954	3.1619	1000GPgenotype	0.00263825	2496	Proximal
chr17:13472409-13473418	17	13472409	13473418	cg13706352	COX10	440482	-0.387	2.3745	2.3006	3.414	1000GPgenotype	0.00422229	1009	Proximal
chr6:30315788-30316206	6	30315788	30316206	cg24000189	FLOT1	503456	0.47	3.418	3.1157	4.2578	1000GPgenotype	0.00038198	418	Proximal
chr6:30315788-30316206	6	30315788	30316206	cg24703717	HLA-F	516392	0.492	3.7445	2.9732	3.8504	1000GPgenotype	0.00018011	418	Proximal
chr19:11155805-11157520	19	11155805	11157520	cg15334028	DNM2	466736	-0.372	2.211	1.9889	2.9267	1000GPgenotype	0.00615216	1715	Proximal
chr10:92805364-92805684	10	92805364	92805684	cg17001035	PCGF5	164987	0.418	2.731	2.6505	3.7217	1000GPgenotype	0.0018578	320	Proximal
chr1:110037664-110044037	1	110037664	110044037	cg17901463	GSTM1	8900	-0.818	13.1029	2.7207	3.6561	1000GPgenotype	7.9e-14	6373	Proximal
chr10:88972728-89104990	10	88972728	89104990	cg04738091	PTEN	573821	0.363	2.1215	2.0673	2.9426	1000GPgenotype	0.00755981	132262	Proximal
chr12:109101014-109102205	12	109101014	109102205	cg21950493	ATPBD1C	289513	0.481	3.5674	1.9595	2.9059	1000GPgenotype	0.000270749	1191	Proximal
chr22:35477032-35477737	22	35477032	35477737	cg13951472	CDC42EP1	809447	0.419	2.7498	2.6353	3.8265	1000GPgenotype	0.00177895	705	Proximal
chr17:5536429-5538222	17	5536429	5538222	cg08341874	VMO1	901594	-0.429	2.8669	2.5327	3.6731	1000GPgenotype	0.00135851	1793	Proximal
chr17:76309191-76312945	17	76309191	76312945	cg26717786	FLJ44861	443512	-0.435	2.9461	2.764	3.7565	1000GPgenotype	0.00113207	3754	Proximal
chr12:93768156-93768578	12	93768156	93768578	cg19824362	NR2C1	222823	-0.419	2.7437	2.6042	3.8343	1000GPgenotype	0.00180425	422	Proximal
chr1:27160255-27160649	1	27160255	27160649	cg12112929	GPR3	431190	-0.436	2.9606	2.5321	3.5224	1000GPgenotype	0.00109485	394	Proximal
chr20:54450469-54452021	20	54450469	54452021	cg25993718	CBLN4	438169	0.412	2.6586	2.5731	3.6182	1000GPgenotype	0.00219471	1552	Proximal
chr16:87425157-87425732	16	87425157	87425732	cg16444968	CPNE7	744266	-0.414	2.6855	2.5394	3.6022	1000GPgenotype	0.00206315	575	Proximal
chr10:91988516-91992007	10	91988516	91992007	cg20571908	MPHOSPH1	539025	0.419	2.742	2.2969	3.2568	1000GPgenotype	0.00181149	3491	Proximal
chr15:49684994-49685332	15	49684994	49685332	cg08986416	DMXL2	16917	-0.538	4.4902	2.4942	3.5357	1000GPgenotype	3.23452e-05	338	Proximal
chr2:152506803-152507435	2	152506803	152507435	cg08475827	RIF1	532316	0.449	3.1228	2.9231	3.9247	1000GPgenotype	0.000753765	632	Proximal
chr18:69595188-69595522	18	69595188	69595522	cg03954150	FBXO15	370752	-0.417	2.7173	2.0027	2.886	1000GPgenotype	0.00191722	334	Proximal
chr7:39563899-39564163	7	39563899	39564163	cg08724636	RALA	65683	0.433	2.9213	2.6669	3.5138	1000GPgenotype	0.0011988	264	Proximal
chr5:141288563-141288790	5	141288563	141288790	cg11064797	C5orf16	291637	-0.392	2.4347	2.2814	2.9798	1000GPgenotype	0.00367499	227	Proximal
chr10:70668117-70668440	10	70668117	70668440	cg21948169	CXXC6	677303	-0.431	2.9	2.7439	3.7706	1000GPgenotype	0.00125895	323	Proximal
chr2:74364785-74365114	2	74364785	74365114	cg21954994	POLE4	674426	0.376	2.2596	2.2491	3.0503	1000GPgenotype	0.00549999	329	Proximal
chr14:99493641-99493712	14	99493641	99493712	cg09873258	DLK1	769053	-0.423	2.8002	2.3121	3.3211	1000GPgenotype	0.00158407	71	Proximal
chr14:99493641-99493712	14	99493641	99493712	cg16567044	MEG3	868515	0.394	2.4596	2.3166	3.2275	1000GPgenotype	0.00347063	71	Proximal
chr2:53752337-53752534	2	53752337	53752534	cg16192916	PSME4	298927	0.469	3.396	2.8117	3.7408	1000GPgenotype	0.000401767	197	Proximal
chr16:66071307-66071624	16	66071307	66071624	cg02225847	FAM65A	49015	-0.487	3.6682	2.7139	3.6533	1000GPgenotype	0.00021468	317	Proximal
chr14:35741860-35745144	14	35741860	35745144	cg11847459	MBIP	115916	-0.35	1.9936	1.948	2.6497	1000GPgenotype	0.0101485	3284	Proximal
chr12:3535218-3535312	12	3535218	3535312	cg14759043	MGC4266	197296	0.419	2.7527	2.7406	3.657	1000GPgenotype	0.0017674	94	Proximal
chr10:128911030-128911109	10	128911030	128911109	cg13488201	ADAM12	844476	-0.41	2.6369	2.6274	3.3822	1000GPgenotype	0.00230728	79	Proximal
chr1:40794202-40801171	1	40794202	40801171	cg22827640	HPCAL4	867956	-0.415	2.7021	2.4895	3.5424	1000GPgenotype	0.0019857	6969	Proximal
chr17:41806512-41819630	17	41806512	41819630	cg02301815	KIAA1267	207812	-0.311	1.6279	1.5722	1.802	1000GPgenotype	0.023555	13118	Proximal
chr4:2988022-2988189	4	2988022	2988189	cg16474684	RNF4	547548	-0.44	3.0083	2.569	3.5135	1000GPgenotype	0.000981122	167	Proximal
chr18:73395986-73397147	18	73395986	73397147	cg12555907	MBP	423341	-0.474	3.4793	2.4738	3.4422	1000GPgenotype	0.000331671	1161	Proximal
chr18:73395986-73397147	18	73395986	73397147	cg15059932	ZNF236	733030	-0.397	2.4925	2.465	3.2644	1000GPgenotype	0.0032175	1161	Proximal
chr9:33203071-33203929	9	33203071	33203929	cg21511069	UBAP2	835509	0.454	3.1947	2.3352	3.4837	1000GPgenotype	0.000638739	858	Proximal
chr8:144771628-144785835	8	144771628	144785835	cg22892110	MAPK15	91770	0.401	2.5341	2.4779	3.3173	1000GPgenotype	0.00292321	14207	Proximal
chr19:38264621-38264884	19	38264621	38264884	cg01580888	RHPN2	16537	0.435	2.9461	2.4391	3.2132	1000GPgenotype	0.00113207	263	Proximal
chr2:219640023-219640306	2	219640023	219640306	cg14831838	CDK5R2	106869	0.396	2.4796	2.4089	3.5941	1000GPgenotype	0.00331405	283	Proximal
chr2:219640023-219640306	2	219640023	219640306	cg21785260	C2orf24	109741	0.448	3.1131	2.4796	3.5437	1000GPgenotype	0.000770753	283	Proximal
chr2:220754325-220754447	2	220754325	220754447	cg09197965	TUBA1	927637	-0.435	2.9446	2.5985	3.6717	1000GPgenotype	0.00113607	122	Proximal
chr18:3308056-3308128	18	3308056	3308128	cg18110535	LPIN2	305091	0.459	3.268	2.8416	3.8138	1000GPgenotype	0.000539553	72	Proximal
chr1:64740868-64740965	1	64740868	64740965	cg09082287	DNAJC6	762132	0.491	3.7246	2.9919	4.1034	1000GPgenotype	0.000188559	97	Proximal
chr10:23055568-23056760	10	23055568	23056760	cg06908778	SPAG6	381668	0.379	2.286	2.1827	3.1179	1000GPgenotype	0.00517567	1192	Proximal
chr20:34034454-34034566	20	34034454	34034566	cg03424436	CEP250	527623	-0.404	2.5731	2.5311	3.4669	1000GPgenotype	0.00267223	112	Proximal
chr2:192270434-192270768	2	192270434	192270768	cg09666654	MYO1B	451909	0.481	3.5814	2.5815	3.5087	1000GPgenotype	0.000262162	334	Proximal
chr8:99534317-99534644	8	99534317	99534644	cg10039928	MATN2	583872	0.463	3.3204	2.5316	3.6957	1000GPgenotype	0.00047824	327	Proximal
chr17:63739152-63739372	17	63739152	63739372	cg27043427	PSMD12	946210	0.468	3.3893	2.549	3.4786	1000GPgenotype	0.000408008	220	Proximal
chr4:55177177-55177497	4	55177177	55177497	cg11465971	GSH2	515647	0.424	2.8099	2.5407	3.3785	1000GPgenotype	0.0015491	320	Proximal
chr3:9229174-9229267	3	9229174	9229267	cg24596576	FANCD2	813868	0.423	2.7972	2.626	3.6451	1000GPgenotype	0.00159525	93	Proximal
chr2:6215745-6226169	2	6215745	6226169	cg13051968	RNF144	754613	-0.404	2.5632	2.4909	3.2948	1000GPgenotype	0.00273391	10424	Proximal
chr12:49259984-49261783	12	49259984	49261783	cg16619240	LIMA1	297275	0.368	2.1729	2.1215	2.7905	1000GPgenotype	0.00671548	1799	Proximal
chr12:49259984-49261783	12	49259984	49261783	cg12787624	LIMA1	297275	0.412	2.6586	2.0981	2.8808	1000GPgenotype	0.00219471	1799	Proximal
chr10:18543082-18543595	10	18543082	18543595	cg05018361	NSUN6	437198	0.386	2.3621	2.309	3.4281	1000GPgenotype	0.00434361	513	Proximal
chr12:2933922-2934160	12	2933922	2934160	cg16405575	TSPAN9	122494	0.51	4.0189	2.6587	3.3754	1000GPgenotype	9.57377e-05	238	Proximal
chr16:65293379-65296435	16	65293379	65296435	cg13813391	CMTM2	124196	0.532	4.3864	2.6727	3.6932	1000GPgenotype	4.10758e-05	3056	Proximal
chr16:65811167-65811482	16	65811167	65811482	cg13500388	CBFB	191818	-0.427	2.847	2.5994	3.7496	1000GPgenotype	0.00142236	315	Proximal
chr16:65811167-65811482	16	65811167	65811482	cg12441964	FLJ35894	418299	0.44	3.0127	2.6818	3.6115	1000GPgenotype	0.000971192	315	Proximal
chr1:94060856-94064435	1	94060856	94064435	cg16833230	DNTTIP2	54227	-0.402	2.5407	2.2429	3.055	1000GPgenotype	0.00287943	3579	Proximal
chr5:35226892-35227228	5	35226892	35227228	cg11154798	RAI14	534590	0.408	2.6141	2.4784	3.4536	1000GPgenotype	0.00243159	336	Proximal
chr17:74572494-74574433	17	74572494	74574433	cg24844534	C1QTNF1	41414	-0.435	2.9436	2.4913	3.6347	1000GPgenotype	0.00113866	1939	Proximal
chr22:22726367-22727225	22	22726367	22727225	cg24330042	GSTT1	12524	-0.749	9.957	2.9917	4.0141	1000GPgenotype	1.10414e-10	858	Proximal
chr17:36675467-36681025	17	36675467	36681025	cg24505527	NKIRAS2	744480	-0.462	3.2969	2.9098	4.1268	1000GPgenotype	0.000504744	5558	Proximal
chr13:45804889-45805037	13	45804889	45805037	cg08608800	KIAA0853	280259	0.467	3.3675	2.5999	3.4039	1000GPgenotype	0.000429081	148	Proximal
chr22:22676367-22680525	22	22676367	22680525	cg24330042	GSTT1	35826	-0.815	12.97	2.9917	4.0141	1000GPgenotype	1.07e-13	4158	Proximal
chr16:18740026-18745877	16	18740026	18745877	cg21024145	RPS15A	33651	-0.396	2.4764	2.4698	3.3136	1000GPgenotype	0.0033386	5851	Proximal
chr5:176427650-176428879	5	176427650	176428879	cg07035740	SNCB	438372	-0.443	3.0464	2.4524	3.4071	1000GPgenotype	0.000898626	1229	Proximal
chr14:73074412-73076930	14	73074412	73076930	cg00815605	ACOT2	30770	0.43	2.8866	2.5523	3.6909	1000GPgenotype	0.00129829	2518	Proximal
chr2:177995884-177996307	2	177995884	177996307	cg02961200	DKFZp451M2119	30291	-0.568	5.0475	2.6199	3.412	1000GPgenotype	8.96414e-06	423	Proximal
chr17:55934631-55936055	17	55934631	55936055	cg14623313	APPBP2	22728	-0.568	5.0294	2.5632	3.6404	1000GPgenotype	9.34507e-06	1424	Proximal
chr2:28253811-28253874	2	28253811	28253874	cg24189717	SNX17	806891	-0.424	2.8051	2.4408	3.4938	1000GPgenotype	0.00156634	63	Proximal
chr7:2633455-2633799	7	2633455	2633799	cg24743283	GNA12	216708	0.41	2.639	2.5679	3.5941	1000GPgenotype	0.00229627	344	Proximal
chr19:56468220-56468531	19	56468220	56468531	cg05242523	KLK14	187897	0.474	3.4757	2.8608	3.8424	1000GPgenotype	0.000334403	311	Proximal
chr7:29443443-29443752	7	29443443	29443752	cg11185569	CHN2	242799	-0.51	4.0199	2.5296	3.4327	1000GPgenotype	9.55236e-05	309	Proximal
chr16:2949982-2950348	16	2949982	2950348	cg19703826	ZNF213	174702	0.386	2.3675	2.1215	3.1156	1000GPgenotype	0.00429066	366	Proximal
chr3:187512304-187512639	3	187512304	187512639	cg00717862	DNAJB11	258561	-0.414	2.6878	2.5169	3.5484	1000GPgenotype	0.00205215	335	Proximal
chr2:95949009-95950884	2	95949009	95950884	cg01906055	BRRN1	415186	-0.398	2.5005	2.3946	3.393	1000GPgenotype	0.0031583	1875	Proximal
chr6:28298175-28298511	6	28298175	28298511	cg08307580	ZNF193	2786	-0.396	2.4764	2.2747	3.3211	1000GPgenotype	0.00333879	336	Proximal
chr17:36681367-36685525	17	36681367	36685525	cg24505527	NKIRAS2	739280	-0.462	3.2969	2.9098	4.1268	1000GPgenotype	0.000504744	4158	Proximal
chr22:22674027-22676887	22	22674027	22676887	cg24330042	GSTT1	38815	-0.812	12.7687	2.9917	4.0141	1000GPgenotype	1.7e-13	2860	Proximal
chr3:150751162-150752836	3	150751162	150752836	cg24078828	WWTR1	106157	-0.417	2.7244	2.5385	3.4044	1000GPgenotype	0.00188611	1674	Proximal
chr6:36178098-36178171	6	36178098	36178171	cg08027745	SFRS3	491756	0.448	3.1167	2.5521	3.6283	1000GPgenotype	0.000764312	73	Proximal
chr8:144777467-144779025	8	144777467	144779025	cg22892110	MAPK15	92255	0.401	2.5341	2.4779	3.3173	1000GPgenotype	0.00292321	1558	Proximal
chr2:152581752-152582186	2	152581752	152582186	cg08475827	RIF1	607166	0.457	3.2345	2.9231	3.9247	1000GPgenotype	0.000582824	434	Proximal
chr10:72926588-72926707	10	72926588	72926707	cg05871136	UNC5B	283689	-0.438	2.9776	2.3829	3.4912	1000GPgenotype	0.00105284	119	Proximal
chr20:32705522-32707962	20	32705522	32707962	cg15056412	APBA2BP	980623	0.468	3.3846	2.8191	3.8892	1000GPgenotype	0.000412461	2440	Proximal
chr5:127200230-127201179	5	127200230	127201179	cg26465611	MEGF10	546467	-0.446	3.088	2.8418	3.6243	1000GPgenotype	0.000816543	949	Proximal
chr3:128813208-128813533	3	128813208	128813533	cg03330058	ABTB1	60997	-0.4	2.5278	2.488	3.5168	1000GPgenotype	0.00296615	325	Proximal
chr16:16841865-16847915	16	16841865	16847915	cg15488251	MYH11	986330	-0.39	2.4146	2.2774	3.4217	1000GPgenotype	0.00384984	6050	Proximal
chr1:9518200-9520253	1	9518200	9520253	cg22601917	H6PD	301750	0.447	3.1005	2.5381	3.4998	1000GPgenotype	0.000793494	2053	Proximal
chr1:21659006-21659277	1	21659006	21659277	cg07180649	WNT4	682951	-0.408	2.6201	2.3498	3.5021	1000GPgenotype	0.00239811	271	Proximal
chr17:38406928-38407781	17	38406928	38407781	cg27088844	EZH1	256982	-0.459	3.2557	2.5407	3.2796	1000GPgenotype	0.00055495	853	Proximal
chr8:144783467-144785525	8	144783467	144785525	cg22892110	MAPK15	86005	0.401	2.5341	2.4779	3.3173	1000GPgenotype	0.00292321	2058	Proximal
chr6:31384612-31386630	6	31384612	31386630	cg04513728	PPP1R10	692237	0.493	3.7487	3.1728	4.0338	1000GPgenotype	0.000178344	2018	Proximal
chr16:80721699-80721976	16	80721699	80721976	cg01880569	CDH13	496729	0.441	3.0205	2.7128	3.6999	1000GPgenotype	0.000953802	277	Proximal
chr11:61806951-61807095	11	61806951	61807095	cg12640109	ASRGL1	54591	-0.483	3.5985	2.4828	3.6115	1000GPgenotype	0.00025208	144	Proximal
chr3:73145768-73146244	3	73145768	73146244	cg20540428	PPP4R2	17370	0.578	5.2387	2.5327	3.446	1000GPgenotype	5.77228e-06	476	Proximal
chr9:139342340-139344586	9	139342340	139344586	cg02189785	CLIC3	332570	-0.441	3.0178	2.8023	4.0291	1000GPgenotype	0.000959753	2246	Proximal
chr5:36393132-36393322	5	36393132	36393322	cg14711201	SKP2	205674	0.435	2.9501	2.6856	3.7892	1000GPgenotype	0.00112163	190	Proximal
chr9:36352882-36354079	9	36352882	36354079	cg24070292	TPM2	673018	0.56	4.8931	2.6743	3.5466	1000GPgenotype	1.27907e-05	1197	Proximal
chr17:76742917-76743255	17	76742917	76743255	cg07423906	C17orf56	84213	-0.437	2.975	2.7189	3.8896	1000GPgenotype	0.00105934	338	Proximal
chr7:13244637-13247239	7	13244637	13247239	cg09259772	ARL4	552710	-0.444	3.0666	2.6876	3.7067	1000GPgenotype	0.000857745	2602	Proximal
chr1:21884914-21884999	1	21884914	21884999	cg12274479	HSPG2	251649	0.421	2.776	2.4113	3.4359	1000GPgenotype	0.00167491	85	Proximal
chr17:32217537-32217855	17	32217537	32217855	cg16544272	PIGW	252497	0.433	2.9207	2.8301	4.0522	1000GPgenotype	0.00120028	318	Proximal
chr17:32217537-32217855	17	32217537	32217855	cg02102644	AP1GBP1	825808	0.527	4.3011	2.6564	3.9566	1000GPgenotype	4.99911e-05	318	Proximal
chr10:48210395-48214359	10	48210395	48214359	cg02222362	PTPN20B	235452	-0.374	2.2333	1.957	2.9583	1000GPgenotype	0.00584327	3964	Proximal
chr10:48210395-48214359	10	48210395	48214359	cg16192575	PTPN20B	235452	-0.401	2.5337	1.957	2.9088	1000GPgenotype	0.00292612	3964	Proximal
chr1:24275573-24275889	1	24275573	24275889	cg18231267	RUNX3	825706	-0.446	3.0875	3.0476	4.0565	1000GPgenotype	0.000817429	316	Proximal
chr19:2860348-2861542	19	2860348	2861542	cg08634464	LOC126295	9271	-0.492	3.7361	2.4417	3.7117	1000GPgenotype	0.0001836	1194	Proximal
chr22:37838812-37839012	22	37838812	37839012	cg01346718	CSNK1E	795704	-0.393	2.4453	2.3895	3.1619	1000GPgenotype	0.00358646	200	Proximal
chr14:101459896-101460017	14	101459896	101460017	cg14693893	DYNC1H1	40997	0.413	2.6782	2.3253	3.4823	1000GPgenotype	0.00209812	121	Proximal
chr21:43794793-43797728	21	43794793	43797728	cg15536230	H2BFS	13458	0.426	2.8384	2.4708	3.3513	1000GPgenotype	0.00145068	2935	Proximal
chr21:43794793-43797728	21	43794793	43797728	cg02507175	PKNOX1	528186	-0.387	2.3756	2.2814	3.1336	1000GPgenotype	0.00421072	2935	Proximal
chr2:172712495-172715726	2	172712495	172715726	cg11626791	TLK1	988858	-0.465	3.3464	2.5747	3.5503	1000GPgenotype	0.000450382	3231	Proximal
chr2:28515170-28515222	2	28515170	28515222	cg20369763	FNDC4	943678	0.56	4.8895	2.6336	3.6724	1000GPgenotype	1.28973e-05	52	Proximal
chr17:18731864-18732888	17	18731864	18732888	cg12324629	ULK2	978947	0.429	2.8716	2.7168	3.4811	1000GPgenotype	0.00134398	1024	Proximal
chr7:111715170-111715248	7	111715170	111715248	cg05608188	FLJ13576	502332	-0.362	2.1091	2.0667	2.9524	1000GPgenotype	0.00777859	78	Proximal
chr1:229386515-229388618	1	229386515	229388618	cg00679738	FAM89A	144900	-0.412	2.6586	2.5809	3.679	1000GPgenotype	0.00219471	2103	Proximal
chr2:237020254-237020949	2	237020254	237020949	cg23095584	GBX2	278607	0.383	2.3318	2.1344	2.8191	1000GPgenotype	0.00465844	695	Proximal
chr3:58296329-58296398	3	58296329	58296398	cg25240333	RPP14	28934	0.414	2.6821	2.62	3.638	1000GPgenotype	0.00207912	69	Proximal
chr12:110780865-110781546	12	110780865	110781546	cg24530795	FAM109A	489968	0.49	3.7043	2.016	2.9707	1000GPgenotype	0.000197574	681	Proximal
chr12:110780865-110781546	12	110780865	110781546	cg17190608	CUTL2	824240	0.404	2.5738	2.2726	3.0946	1000GPgenotype	0.00266789	681	Proximal
chr1:29177033-29178830	1	29177033	29178830	cg19112780	PTPRU	258565	0.382	2.3189	2.1827	2.8164	1000GPgenotype	0.00479898	1797	Proximal
chr3:121376674-121377133	3	121376674	121377133	cg14399078	ADPRH	595675	0.425	2.8205	2.4888	3.7228	1000GPgenotype	0.00151177	459	Proximal
chr17:38587412-38589076	17	38587412	38589076	cg08792314	COASY	620071	-0.422	2.7829	2.5948	3.4476	1000GPgenotype	0.00164858	1664	Proximal
chr17:38587412-38589076	17	38587412	38589076	cg10809441	DHX8	328822	-0.447	3.105	2.5646	3.5259	1000GPgenotype	0.000785209	1664	Proximal
chr17:38587412-38589076	17	38587412	38589076	cg27088844	EZH1	437872	-0.418	2.7316	2.5407	3.2796	1000GPgenotype	0.00185539	1664	Proximal
chr17:38587412-38589076	17	38587412	38589076	cg06975499	EZH1	437872	-0.414	2.6809	2.6078	3.4987	1000GPgenotype	0.00208501	1664	Proximal
chr7:50075317-50076620	7	50075317	50076620	cg00333226	UNQ739	291062	0.42	2.764	2.4223	3.2301	1000GPgenotype	0.00172189	1303	Proximal
chr19:18794800-18794869	19	18794800	18794869	cg15085805	LSM4	499913	-0.42	2.7618	2.5948	3.5641	1000GPgenotype	0.00173054	69	Proximal
chr19:2625195-2625282	19	2625195	2625282	cg19636861	ZNF556	193611	0.419	2.746	2.4744	3.4315	1000GPgenotype	0.00179461	87	Proximal
chr22:41428595-41428962	22	41428595	41428962	cg08954856	BIK	408055	0.481	3.5699	2.3901	3.1589	1000GPgenotype	0.000269216	367	Proximal
chr10:91990412-91992530	10	91990412	91992530	cg20571908	MPHOSPH1	540235	0.419	2.742	2.2969	3.2568	1000GPgenotype	0.00181149	2118	Proximal
chr10:91988512-91989530	10	91988512	91989530	cg20571908	MPHOSPH1	537785	0.393	2.442	2.2969	3.2568	1000GPgenotype	0.00361447	1018	Proximal
chr17:54718715-54720484	17	54718715	54720484	cg19141563	PPM1E	530966	0.352	2.0141	1.8096	2.2325	1000GPgenotype	0.00968125	1769	Proximal
chr11:3280127-3282487	11	3280127	3282487	cg04720330	PHLDA2	373987	0.422	2.7891	2.6128	3.4567	1000GPgenotype	0.00162526	2360	Proximal
chr11:481643-481866	11	481643	481866	cg24194132	B4GALNT4	122099	-0.423	2.7905	2.3675	3.1642	1000GPgenotype	0.00162008	223	Proximal
chr1:30813232-30814246	1	30813232	30814246	cg03484533	FABP3	805232	-0.395	2.4674	2.2141	3.1131	1000GPgenotype	0.00340882	1014	Proximal
chr9:140095736-140101839	9	140095736	140101839	cg23897067	NDOR1	879055	-0.417	2.7212	2.6819	3.6965	1000GPgenotype	0.0019003	6103	Proximal
chr7:16138299-16140597	7	16138299	16140597	cg12567315	TSPAN13	620743	0.376	2.2536	2.0968	2.9949	1000GPgenotype	0.0055769	2298	Proximal
chr19:737551-737695	19	737551	737695	cg18194038	CIRBP	482581	0.501	3.8706	2.3327	3.7111	1000GPgenotype	0.000134701	144	Proximal
chr19:737551-737695	19	737551	737695	cg20147100	C19orf6	234834	0.45	3.1358	2.326	3.1712	1000GPgenotype	0.000731408	144	Proximal
chr21:35182966-35184675	21	35182966	35184675	cg18074297	CLIC6	219645	-0.341	2.6155	2.1273	2.8865	ConradGenotype	0.0024237	1709	Proximal
chr20:56593980-56595020	20	56593980	56595020	cg25983380	GNAS	304450	0.287	1.9453	1.9351	2.6851	ConradGenotype	0.0113414	1040	Proximal
chr2:29495174-29498745	2	29495174	29498745	cg04786857	SPDY1	609567	0.306	2.165	2.1029	2.8099	ConradGenotype	0.00683858	3571	Proximal
chr9:126987492-126990100	9	126987492	126990100	cg03283569	RABEPK	13399	0.325	2.4059	1.8761	2.5371	ConradGenotype	0.00392768	2608	Proximal
chr2:132896466-132897365	2	132896466	132897365	cg07785936	GPR39	6434	0.391	3.353	2.5203	3.5103	ConradGenotype	0.000443622	899	Proximal
chr11:68600310-68601480	11	68600310	68601480	cg13608094	CCND1	569460	0.268	1.7359	1.6584	1.8154	ConradGenotype	0.0183697	1170	Proximal
chr6:31395810-31397416	6	31395810	31397416	cg10409680	HLA-C	49182	-0.649	9.7599	2.9631	3.8202	ConradGenotype	1.73819e-10	1606	Proximal
chr1:180626201-180628113	1	180626201	180628113	cg08596642	DHX9	448115	0.281	1.8804	1.8136	2.236	ConradGenotype	0.0131705	1912	Proximal
chr3:46769428-46826524	3	46769428	46826524	cg13994175	KIF9	501198	-0.351	2.7613	2.2824	3.1796	ConradGenotype	0.00173269	57096	Proximal
chr17:71873457-71876602	17	71873457	71876602	cg24164563	FOXJ1	226580	-0.351	2.7633	2.6809	3.5874	ConradGenotype	0.00172482	3145	Proximal
chr5:34692036-34692596	5	34692036	34692596	cg13880228	PRLR	573608	0.264	1.6969	1.5829	1.7754	ConradGenotype	0.0200951	560	Proximal
chr2:54366555-54371160	2	54366555	54371160	cg01615080	ACYP2	172469	-0.405	3.5919	2.5942	3.4961	ConradGenotype	0.000255897	4605	Proximal
chr2:54366555-54371160	2	54366555	54371160	cg15587603	RPS27A	944688	-0.378	3.1492	2.3741	3.2807	ConradGenotype	0.000709171	4605	Proximal
chr19:51648870-51654964	19	51648870	51654964	cg02218324	RSHL1	641244	-0.344	2.6575	2.5487	3.3218	ConradGenotype	0.00220052	6094	Proximal
chr2:131938233-131941074	2	131938233	131941074	cg16169604	GPR148	737878	0.374	3.1	2.6399	3.6644	ConradGenotype	0.000794365	2841	Proximal
chr10:114102095-114106660	10	114102095	114106660	cg18304674	ZDHHC6	92614	0.36	2.8879	2.0044	3.0235	ConradGenotype	0.00129435	4565	Proximal
chr17:13472216-13473377	17	13472216	13473377	cg13706352	COX10	440599	-0.363	2.925	1.9998	3.0006	ConradGenotype	0.00118841	1161	Proximal
chr3:140486519-140488054	3	140486519	140488054	cg21075829	FAM62C	850925	0.284	1.9138	1.8548	2.4943	ConradGenotype	0.0121963	1535	Proximal
chr19:41532106-41538865	19	41532106	41538865	cg20580177	LRFN3	416213	-0.399	3.4909	2.0376	2.9011	ConradGenotype	0.00032291	6759	Proximal
chr4:101818670-101820508	4	101818670	101820508	cg11010122	DNAJB14	732726	0.319	2.3263	2.0397	2.7696	ConradGenotype	0.00471791	1838	Proximal
chr6:133787627-133789056	6	133787627	133789056	cg21296676	EYA4	183768	-0.32	2.3466	2.3303	3.3988	ConradGenotype	0.00450164	1429	Proximal
chr22:35473303-35476957	22	35473303	35476957	cg13797282	CARD10	770170	-0.398	3.4752	2.3047	3.4304	ConradGenotype	0.000334789	3654	Proximal
chr19:59424694-59435445	19	59424694	59435445	cg24794758	LENG1	74733	0.39	3.3399	3.0439	3.8719	ConradGenotype	0.000457231	10751	Proximal
chr5:55465067-55466202	5	55465067	55466202	cg20354892	MGC33648	775750	0.34	2.6	2.0827	2.8014	ConradGenotype	0.00251163	1135	Proximal
chr2:240855167-240859417	2	240855167	240859417	cg12804976	NDUFA10	243645	-0.334	2.5252	2.1605	2.8369	ConradGenotype	0.00298417	4250	Proximal
chr15:82606345-82625912	15	82606345	82625912	cg19517291	NMB	386335	-0.395	3.4253	2.6583	3.6037	ConradGenotype	0.000375566	19567	Proximal
chr15:82606345-82625912	15	82606345	82625912	cg18393722	FLJ43276	298742	0.676	10.7972	2.6985	3.6136	ConradGenotype	1.595e-11	19567	Proximal
chr15:82606345-82625912	15	82606345	82625912	cg13150977	FLJ43276	298742	0.769	15.5124	2.6719	3.7338	ConradGenotype	0	19567	Proximal
chr6:26878702-26883319	6	26878702	26883319	cg08260959	HIST1H4F	532183	-0.361	2.907	2.2954	3.3878	ConradGenotype	0.00123877	4617	Proximal
chr7:102135311-102152748	7	102135311	102152748	cg23980887	POLR2J	237875	-0.321	2.3531	2.1188	3.0459	ConradGenotype	0.00443539	17437	Proximal
chr5:162794318-162795892	5	162794318	162795892	cg24206256	MAT2B	67751	-0.317	2.3045	2.1188	2.8235	ConradGenotype	0.00496005	1574	Proximal
chr10:132207254-132210968	10	132207254	132210968	cg27056559	MGMT	970474	0.338	2.5763	1.9772	2.6655	ConradGenotype	0.00265307	3714	Proximal
chr21:46434207-46435262	21	46434207	46435262	cg10296238	C21orf56	5263	0.509	5.6504	2.7076	3.7909	ConradGenotype	2.2366e-06	1055	Proximal
chr7:4039859-4049085	7	4039859	4049085	cg26937500	CARD11	994507	0.343	2.6518	2.3261	3.1507	ConradGenotype	0.00222947	9226	Proximal
chr1:153447113-153487867	1	153447113	153487867	cg11503744	RUSC1	92850	-0.317	2.2997	2.2404	3.3896	ConradGenotype	0.00501515	40754	Proximal
chr1:153447113-153487867	1	153447113	153487867	cg14550101	HCN3	46525	0.322	2.3693	2.2804	3.354	ConradGenotype	0.00427288	40754	Proximal
chr17:42497848-42508795	17	42497848	42508795	cg05467167	GOSR2	147782	0.268	1.7359	1.5829	1.7754	ConradGenotype	0.0183697	10947	Proximal
chr2:172541083-172549062	2	172541083	172549062	cg10446968	SLC25A12	86029	-0.345	2.6737	2.4583	3.3246	ConradGenotype	0.00211996	7979	Proximal
chr18:31013744-31021792	18	31013744	31021792	cg03776551	ZNF396	193326	0.261	1.6584	1.5459	1.8154	ConradGenotype	0.0219572	8048	Proximal
chr9:67147030-67191484	9	67147030	67191484	cg22543128	MGC42630	206454	0.301	2.1131	1.9298	3.1953	ConradGenotype	0.00770762	44454	Proximal
chr4:15236048-15236685	4	15236048	15236685	cg19128498	FBXL5	29788	0.621	8.7636	2.257	3.1138	ConradGenotype	1.72357e-09	637	Proximal
chr19:55137612-55138851	19	55137612	55138851	cg15951107	BAX	988265	0.366	2.9759	2.2451	3.143	ConradGenotype	0.00105701	1239	Proximal
chr5:40004712-40007532	5	40004712	40007532	cg02588309	OSRF	785604	-0.287	1.9422	1.7421	2.2291	ConradGenotype	0.0114226	2820	Proximal
chr8:55371651-55373817	8	55371651	55373817	cg11050527	ATP6V1H	454528	-0.32	2.3419	2.1188	3.1897	ConradGenotype	0.00455079	2166	Proximal
chr16:162083-167514	16	162083	167514	cg15001381	AXIN1	177855	-0.55	6.6633	2.3834	3.3374	ConradGenotype	2.17138e-07	5431	Proximal
chr6:19149248-19157489	6	19149248	19157489	cg00468146	ID4	792822	-0.318	2.3198	2.2427	3.0212	ConradGenotype	0.00478892	8241	Proximal
chr8:74508608-74511335	8	74508608	74511335	cg26464596	RDH10	140262	0.335	2.5381	1.9225	2.7607	ConradGenotype	0.00289663	2727	Proximal
chr17:34701689-34702240	17	34701689	34702240	cg10394385	ERBB2	395851	0.328	2.4449	2.0502	3.1358	ConradGenotype	0.00359024	551	Proximal
chr17:34701689-34702240	17	34701689	34702240	cg12477119	CRKRS	168987	0.294	2.019	2.0044	2.9542	ConradGenotype	0.00957112	551	Proximal
chr17:34701689-34702240	17	34701689	34702240	cg11634198	NEUROD2	315764	-0.301	2.1091	2.0054	3.1337	ConradGenotype	0.00777933	551	Proximal
chr17:3565219-3566272	17	3565219	3566272	cg15843823	ALOX15	925058	0.349	2.7325	2.3385	3.4025	ConradGenotype	0.00185132	1053	Proximal
chr17:3565219-3566272	17	3565219	3566272	cg09872233	ALOX15	925058	0.32	2.3447	2.2644	3.0866	ConradGenotype	0.00452156	1053	Proximal
chr12:102363204-102371092	12	102363204	102371092	cg21081852	TXNRD1	837904	0.286	1.9375	1.8709	2.6796	ConradGenotype	0.0115477	7888	Proximal
chr3:147867879-147873031	3	147867879	147873031	cg25250358	PLOD2	508925	0.346	2.6935	2.6066	3.4366	ConradGenotype	0.00202517	5152	Proximal
chr17:17172009-17176308	17	17172009	17176308	cg23159296	SREBF1	506552	-0.327	2.429	2.3471	3.2296	ConradGenotype	0.00372415	4299	Proximal
chr17:17172009-17176308	17	17172009	17176308	cg22309826	COPS3	49338	-0.345	2.6731	2.32	3.3879	ConradGenotype	0.00212286	4299	Proximal
chr3:197258567-197259125	3	197258567	197259125	cg22956956	TFRC	34311	0.317	2.3023	1.7817	2.1971	ConradGenotype	0.00498507	558	Proximal
chr4:154452012-154454140	4	154452012	154454140	cg14320796	GAJ	32308	-0.324	2.3911	1.9138	2.6362	ConradGenotype	0.0040634	2128	Proximal
chr15:40190994-40196399	15	40190994	40196399	cg27472032	VPS39	93986	-0.326	2.4252	2.0042	2.4596	ConradGenotype	0.00375647	5405	Proximal
chr16:923425-944273	16	923425	944273	cg24399405	C16orf35	805221	-0.343	2.6428	2.4201	3.3426	ConradGenotype	0.00227596	20848	Proximal
chr14:60218431-60224768	14	60218431	60224768	cg27398547	C14orf39	199398	-0.327	2.4367	2.1248	3.0212	ConradGenotype	0.00365879	6337	Proximal
chr3:147910164-147910947	3	147910164	147910947	cg25250358	PLOD2	549025	0.351	2.7567	2.6066	3.4366	ConradGenotype	0.00175118	783	Proximal
chr13:48431530-48434856	13	48431530	48434856	cg02632166	ITM2B	727714	0.332	2.4947	2.3249	3.4917	ConradGenotype	0.00320102	3326	Proximal
chr13:48431530-48434856	13	48431530	48434856	cg03085377	RB1	641938	-0.361	2.9045	2.3128	3.4839	ConradGenotype	0.00124582	3326	Proximal
chr6:79024187-79093007	6	79024187	79093007	cg22058458	HMGN3	942118	-0.339	2.591	2.3084	3.145	ConradGenotype	0.00256437	68820	Proximal
chr9:35970780-35972060	9	35970780	35972060	cg04065065	PIGO	885174	-0.323	2.3828	2.3718	3.6202	ConradGenotype	0.00414162	1280	Proximal
chr1:9518760-9520515	1	9518760	9520515	cg22601917	H6PD	302161	0.383	3.2362	2.31	3.3312	ConradGenotype	0.000580493	1755	Proximal
chr22:31257932-31258517	22	31257932	31258517	cg09547224	SLC5A1	488931	-0.296	2.0444	1.983	3.0749	ConradGenotype	0.00902783	585	Proximal
chr22:31257932-31258517	22	31257932	31258517	cg03962522	SLC5A1	488931	-0.366	2.9789	1.9668	2.8343	ConradGenotype	0.00104974	585	Proximal
chr18:73395994-73397090	18	73395994	73397090	cg12555907	MBP	423317	-0.307	2.1835	2.0132	3.1072	ConradGenotype	0.00655405	1096	Proximal
chr1:24768383-24773731	1	24768383	24773731	cg18888403	HMGCL	745483	-0.333	2.5066	2.4875	3.5191	ConradGenotype	0.00311473	5348	Proximal
chr12:47962269-47976666	12	47962269	47976666	cg05795313	ZNF641	938458	0.261	1.6584	1.5829	1.7754	ConradGenotype	0.0219572	14397	Proximal
chr3:169911677-169915428	3	169911677	169915428	cg19848683	EVI1	433408	0.257	1.6204	1.5459	1.7754	ConradGenotype	0.0239645	3751	Proximal
chr14:36839404-36840949	14	36839404	36840949	cg24384676	SLC25A21	128881	0.399	3.482	2.271	3.355	ConradGenotype	0.000329637	1545	Proximal
chr12:48383566-48384465	12	48383566	48384465	cg14217534	K-ALPHA-1	572949	0.265	1.6977	1.6584	1.8154	ConradGenotype	0.0200597	899	Proximal
chr1:34874894-34884557	1	34874894	34884557	cg05382123	CSMD2	474586	-0.296	2.0524	2.0328	3.0304	ConradGenotype	0.00886367	9663	Proximal
chr1:34874894-34884557	1	34874894	34884557	cg11835197	TFAP2E	932210	0.323	2.3768	2.0211	3.2501	ConradGenotype	0.0041991	9663	Proximal
chr10:62097314-62098437	10	62097314	62098437	cg16063112	C10orf107	994923	-0.37	3.0351	1.9886	2.9284	ConradGenotype	0.000922408	1123	Proximal
chr1:46016872-46023933	1	46016872	46023933	cg04036898	POMGNT1	416939	-0.257	1.6204	1.5459	1.7754	ConradGenotype	0.0239645	7061	Proximal
chr19:61405191-61414764	19	61405191	61414764	cg16954928	LOC147808	582142	0.36	2.8862	2.5908	3.5399	ConradGenotype	0.0012997	9573	Proximal
chr5:180307216-180365215	5	180307216	180365215	cg13927251	FLT4	327110	-0.342	2.6274	2.5478	3.3853	ConradGenotype	0.00235804	57999	Proximal
chr4:83855493-83860265	4	83855493	83860265	cg10972353	SCD5	80511	0.285	1.916	1.8365	2.6902	ConradGenotype	0.0121346	4772	Proximal
chr16:23668555-23669665	16	23668555	23669665	cg17234150	CACNG3	505671	-0.327	2.4368	2.3511	3.4081	ConradGenotype	0.00365731	1110	Proximal
chr14:74854409-74855709	14	74854409	74855709	cg04371779	C14orf118	833000	0.383	3.2342	2.041	3.051	ConradGenotype	0.000583206	1300	Proximal
chr8:82207571-82209251	8	82207571	82209251	cg06027949	SNX16	708289	0.356	2.8252	2.4085	3.6692	ConradGenotype	0.00149545	1680	Proximal
chr11:11257991-11262124	11	11257991	11262124	cg05367858	RNF141	740918	-0.333	2.506	2.4019	3.6325	ConradGenotype	0.00311917	4133	Proximal
chr1:191127054-191128549	1	191127054	191128549	cg05576974	UCHL5	167560	0.327	2.4365	2.0413	3.0005	ConradGenotype	0.00366014	1495	Proximal
chr17:36675163-36685731	17	36675163	36685731	cg13784792	JUP	515785	-0.357	2.8375	2.7233	3.5396	ConradGenotype	0.00145385	10568	Proximal
chr19:2860172-2861422	19	2860172	2861422	cg08634464	LOC126295	9123	-0.532	6.187	2.1188	3.1113	ConradGenotype	6.50077e-07	1250	Proximal
chr4:164174798-164177311	4	164174798	164177311	cg26745540	NPY1R	296811	0.334	2.5289	2.4889	3.2764	ConradGenotype	0.00295886	2513	Proximal
chr5:176466696-176467745	5	176466696	176467745	cg21605986	KIAA1191	745967	0.398	3.4687	2.4948	3.3789	ConradGenotype	0.000339838	1049	Proximal
chr14:44680868-44682602	14	44680868	44682602	cg03491181	FKBP3	6630	-0.325	2.4045	2.2905	2.961	ConradGenotype	0.00393977	1734	Proximal
chr7:87146297-87148760	7	87146297	87148760	cg08876591	ADAM22	254368	-0.319	2.3249	2.3232	3.3815	ConradGenotype	0.0047329	2463	Proximal
chr4:25899575-25904442	4	25899575	25904442	cg18489440	KIAA0746	428181	0.331	2.4794	2.4117	3.4259	ConradGenotype	0.00331593	4867	Proximal
chr19:20592635-20593903	19	20592635	20593903	cg19282452	FLJ46230	876577	-0.351	2.7556	2.4062	3.3345	ConradGenotype	0.00175534	1268	Proximal
chr1:85438779-85440284	1	85438779	85440284	cg10515956	MCOLN3	153123	-0.33	2.4696	2.4671	3.4465	ConradGenotype	0.00339139	1505	Proximal
chr17:7277809-7278290	17	7277809	7278290	cg16545079	PER1	718339	0.313	2.2576	1.8842	2.4252	ConradGenotype	0.00552592	481	Proximal
chr5:172905608-172907328	5	172905608	172907328	cg19728382	STC2	217152	-0.342	2.6306	2.3227	3.1617	ConradGenotype	0.00234094	1720	Proximal
chr14:24332137-24332912	14	24332137	24332912	cg17109273	TINF2	550673	0.387	3.294	2.3814	3.115	ConradGenotype	0.000508148	775	Proximal
chr14:24332137-24332912	14	24332137	24332912	cg16761581	ADCY4	458666	-0.342	2.6264	2.4043	3.2374	ConradGenotype	0.0023639	775	Proximal
chr3:50318470-50324352	3	50318470	50324352	cg14448864	NAT6	9698	-0.351	2.7548	2.0031	2.9282	ConradGenotype	0.00175892	5882	Proximal
chr3:50318470-50324352	3	50318470	50324352	cg12444340	RBM5	220140	0.298	2.0735	2.0004	3.1569	ConradGenotype	0.0084426	5882	Proximal
chr16:15883340-15931383	16	15883340	15931383	cg08349806	FLJ39599	510178	0.327	2.4265	2.1944	3.0861	ConradGenotype	0.0037451	48043	Proximal
chr19:54871783-54872263	19	54871783	54872263	cg03138668	SLC17A7	235239	-0.334	2.5183	2.4289	3.5753	ConradGenotype	0.00303179	480	Proximal
chr2:54419132-54420976	2	54419132	54420976	cg14832904	GPR75	479441	-0.365	2.9598	2.6296	3.4663	ConradGenotype	0.00109689	1844	Proximal
chr5:90535526-90537843	5	90535526	90537843	cg19369775	LOC153364	730709	-0.321	2.3587	2.2797	3.0476	ConradGenotype	0.00437807	2317	Proximal
chr12:12144189-12145952	12	12144189	12145952	cg08849126	GPRC5A	790567	0.359	2.8738	2.2139	2.9182	ConradGenotype	0.00133736	1763	Proximal
chr4:7887358-7888726	4	7887358	7888726	cg18619267	LOC389199	104237	-0.339	2.5962	2.4825	3.5008	ConradGenotype	0.0025338	1368	Proximal
chr15:90475894-90478000	15	90475894	90478000	cg07766315	LOC400451	522868	0.318	2.3175	2.1037	2.8831	ConradGenotype	0.00481442	2106	Proximal
chr16:68702855-68754003	16	68702855	68754003	cg17091851	LOC348174	185942	-0.356	2.8255	2.4467	3.4748	ConradGenotype	0.00149447	51148	Proximal
chr2:101419843-101420750	2	101419843	101420750	cg25853833	C2orf29	184430	-0.348	2.7206	2.3055	3.3959	ConradGenotype	0.00190301	907	Proximal
chr2:101419843-101420750	2	101419843	101420750	cg12293634	RNF149	128922	-0.328	2.4427	2.298	3.3966	ConradGenotype	0.0036085	907	Proximal
chr12:52059516-52060091	12	52059516	52060091	cg18748332	ATF7	246540	-0.339	2.5976	2.1645	3.0894	ConradGenotype	0.00252567	575	Proximal
chr1:165802604-165803417	1	165802604	165803417	cg09554443	CD3Z	48692	-0.338	2.5763	2.2648	3.0751	ConradGenotype	0.00265307	813	Proximal
chr1:147302148-147516215	1	147302148	147516215	cg09409398	SF3B4	757172	-0.342	2.6329	2.3656	3.138	ConradGenotype	0.00232848	214067	Proximal
chr17:36760471-36779150	17	36760471	36779150	cg24505527	NKIRAS2	652916	-0.365	2.9577	2.7745	3.841	ConradGenotype	0.00110241	18679	Proximal
chr15:99159046-99159855	15	99159046	99159855	cg17115258	TM2D3	850967	0.32	2.3439	2.2856	3.2837	ConradGenotype	0.00452997	809	Proximal
chr14:64676323-64677672	14	64676323	64677672	cg19637116	FNTB	153479	-0.306	2.1637	1.9206	2.8853	ConradGenotype	0.00685923	1349	Proximal
chr11:67984087-67985333	11	67984087	67985333	cg10413342	MRPL21	443528	-0.308	2.1956	1.797	2.2289	ConradGenotype	0.00637365	1246	Proximal
chr22:19363919-19369607	22	19363919	19369607	cg01657694	KLHL22	186349	0.433	4.0816	1.9683	2.9296	ConradGenotype	8.28682e-05	5688	Proximal
chr22:19363919-19369607	22	19363919	19369607	cg13720744	CRKL	235521	0.3	2.0934	2.0487	3.0016	ConradGenotype	0.00806479	5688	Proximal
chr22:19363919-19369607	22	19363919	19369607	cg17239761	SNAP29	176232	0.303	2.1338	1.9425	2.7438	ConradGenotype	0.00734816	5688	Proximal
chr22:41209145-41335158	22	41209145	41335158	cg20727362	CYB5R3	103621	-0.372	3.0596	1.9784	2.9177	ConradGenotype	0.000871859	126013	Proximal
chr7:147704059-147707263	7	147704059	147707263	cg00006414	ZNF398	749033	0.296	2.0457	2.0325	3.0554	ConradGenotype	0.0090022	3204	Proximal
chr18:51514726-51516780	18	51514726	51516780	cg07980804	WDR7	953914	0.343	2.6479	2.5171	3.4177	ConradGenotype	0.0022498	2054	Proximal
chr8:95716183-95717097	8	95716183	95717097	cg26350286	RBM35A	5357	-0.327	2.4305	2.3823	3.2603	ConradGenotype	0.00371136	914	Proximal
chr10:91988451-91992013	10	91988451	91992013	cg20571908	MPHOSPH1	538996	0.345	2.6674	2.2249	3.0516	ConradGenotype	0.00215087	3562	Proximal
chr7:16138321-16140500	7	16138321	16140500	cg12567315	TSPAN13	620781	0.311	2.2284	2.0012	2.8841	ConradGenotype	0.00591054	2179	Proximal
chr1:155440279-155443057	1	155440279	155443057	cg06106793	PRCC	437561	0.305	2.1576	1.9274	2.7261	ConradGenotype	0.00695744	2778	Proximal
chr12:11917753-11918281	12	11917753	11918281	cg03272031	LOH12CR1	483489	-0.335	2.5411	2.5361	3.4977	ConradGenotype	0.00287688	528	Proximal
chr3:62585242-62587380	3	62585242	62587380	cg19629292	ZNF312	251850	0.332	2.4927	2.4517	3.3082	ConradGenotype	0.00321569	2138	Proximal
chr19:11156091-11157445	19	11156091	11157445	cg15334028	DNM2	466842	-0.322	2.3617	2.3381	3.3045	ConradGenotype	0.00434803	1354	Proximal
chr6:31383960-31387412	6	31383960	31387412	cg14663792	C6orf48	525052	0.381	3.1953	3.0333	3.8547	ConradGenotype	0.000637846	3452	Proximal
chr6:31383960-31387412	6	31383960	31387412	cg04513728	PPP1R10	692302	0.419	3.8267	2.9156	4.1152	ConradGenotype	0.000149047	3452	Proximal
chr8:120088560-120096979	8	120088560	120096979	cg19620294	TNFRSF11B	59254	0.385	3.2619	2.4517	3.5584	ConradGenotype	0.000547114	8419	Proximal
chr12:131483704-131484789	12	131483704	131484789	cg21432513	CHFR	461744	0.325	2.4099	2.1869	2.6209	ConradGenotype	0.00389149	1085	Proximal
chr13:94818369-94822017	13	94818369	94822017	cg17183991	HS6ST3	720918	0.338	2.583	2.2076	3.1719	ConradGenotype	0.00261204	3648	Proximal
chr1:147300034-147726239	1	147300034	147726239	cg09409398	SF3B4	653217	-0.343	2.6443	2.3656	3.138	ConradGenotype	0.00226815	426205	Proximal
chr11:17166514-17167872	11	17166514	17167872	cg11981631	ABCC8	287452	-0.352	2.7766	2.0968	3.2096	ConradGenotype	0.00167269	1358	Proximal
chr18:76009800-76011900	18	76009800	76011900	cg02955504	TXNL4A	161161	-0.315	2.2833	2.1666	3.0321	ConradGenotype	0.00520792	2100	Proximal
chr2:46821324-46832464	2	46821324	46832464	cg27138584	KCNK12	824588	-0.278	1.8379	1.8168	2.2207	ConradGenotype	0.0145247	11140	Proximal
chr2:46821324-46832464	2	46821324	46832464	cg01600782	CALM2	429992	-0.299	2.0863	1.7766	2.2279	ConradGenotype	0.00819758	11140	Proximal
chr14:73071536-73073419	14	73071536	73073419	cg00815605	ACOT2	33964	0.359	2.8758	2.3098	3.3439	ConradGenotype	0.00133102	1883	Proximal
chr10:75044000-75051412	10	75044000	75051412	cg18180783	MYOZ1	24810	-0.357	2.8493	2.3597	3.5239	ConradGenotype	0.00141474	7412	Proximal
chr20:4393359-4397529	20	4393359	4397529	cg27114120	PROKR2	849579	-0.358	2.8541	2.3123	3.0419	ConradGenotype	0.00139932	4170	Proximal
chr17:18469595-18491220	17	18469595	18491220	cg18958584	SHMT1	273013	-0.334	2.5289	2.2909	3.1739	ConradGenotype	0.00295886	21625	Proximal
chr20:1337176-1338798	20	1337176	1338798	cg10996143	FKBP1A	16437	-0.366	2.9716	2.4503	3.5554	ConradGenotype	0.00106749	1622	Proximal
chr19:4422340-4423189	19	4422340	4423189	cg26005082	C19orf30	297881	-0.276	1.8157	1.5495	1.7762	ConradGenotype	0.0152878	849	Proximal
chr17:44259885-44263429	17	44259885	44263429	cg17778721	CBX1	728127	-0.297	2.0556	2.0123	3.1421	ConradGenotype	0.00879796	3544	Proximal
chr1:153926378-153931106	1	153926378	153931106	cg17921310	MAPBPIP	362648	0.429	3.9972	2.2171	3.2114	ConradGenotype	0.000100652	4728	Proximal
chr1:153926378-153931106	1	153926378	153931106	cg18528640	MSTO1	82065	0.319	2.3351	2.1527	3.053	ConradGenotype	0.00462275	4728	Proximal
chr16:65293885-65296309	16	65293885	65296309	cg19514469	ELMO3	495861	-0.329	2.4601	2.1397	3.2542	ConradGenotype	0.00346667	2424	Proximal
chr16:65293885-65296309	16	65293885	65296309	cg13813391	CMTM2	124386	0.328	2.4437	1.9555	3.0107	ConradGenotype	0.00360016	2424	Proximal
chr1:40793794-40801068	1	40793794	40801068	cg02668729	CTPS	420510	-0.337	2.5632	2.1215	2.97	ConradGenotype	0.00273371	7274	Proximal
chr1:40793794-40801068	1	40793794	40801068	cg25568243	C1orf176	50432	-0.355	2.8155	2.3673	3.194	ConradGenotype	0.00152928	7274	Proximal
chr22:34893700-34905559	22	34893700	34905559	cg05531055	TOM1	873843	-0.371	3.0507	2.5757	3.4613	ConradGenotype	0.000889725	11859	Proximal
chr16:2589819-2676116	16	2589819	2676116	cg00949442	ABCA3	302038	0.392	3.3805	2.285	3.0747	ConradGenotype	0.000416425	86297	Proximal
chr14:102020212-102020737	14	102020212	102020737	cg09556292	RCOR1	108201	-0.326	2.4252	2.2905	2.9448	ConradGenotype	0.00375647	525	Proximal
chr14:102020212-102020737	14	102020212	102020737	cg00708642	EIF5	849871	-0.303	2.1287	2.1287	2.7458	ConradGenotype	0.00743582	525	Proximal
chr3:6194115-6215583	3	6194115	6215583	cg02332525	GRM7	673196	-0.348	2.7091	2.3158	3.2182	ConradGenotype	0.00195395	21468	Proximal
chr9:132742245-132742808	9	132742245	132742808	cg26964989	LAMC3	132133	-0.382	3.2113	2.1224	2.9506	ConradGenotype	0.00061469	563	Proximal
chr6:160006217-160008613	6	160006217	160008613	cg15298323	ACAT2	95657	-0.408	3.6365	2.413	3.359	ConradGenotype	0.000230962	2396	Proximal
chr2:130682838-130684330	2	130682838	130684330	cg09640202	IMP4	133519	-0.391	3.3554	2.7165	3.5705	ConradGenotype	0.00044119	1492	Proximal
chr2:130682838-130684330	2	130682838	130684330	cg03956267	FLJ20297	27621	0.355	2.8098	2.7015	3.8838	ConradGenotype	0.00154952	1492	Proximal
chr2:130682838-130684330	2	130682838	130684330	cg16169604	GPR148	518191	0.374	3.1	2.6399	3.6644	ConradGenotype	0.000794365	1492	Proximal
chr2:130682838-130684330	2	130682838	130684330	cg26385743	IMP4	133519	-0.367	2.9946	2.829	3.7023	ConradGenotype	0.00101256	1492	Proximal
chr21:34452459-34454968	21	34452459	34454968	cg13617782	SON	616729	0.293	2.0146	1.9913	2.7377	ConradGenotype	0.00966888	2509	Proximal
chr3:34224641-34225830	3	34224641	34225830	cg02699167	FBXL2	931188	0.305	2.1551	1.9927	3.1203	ConradGenotype	0.0069975	1189	Proximal
chr8:144771634-144785886	8	144771634	144785886	cg22892110	MAPK15	91741	0.335	2.5421	2.3473	3.1061	ConradGenotype	0.00287013	14252	Proximal
chr4:170523618-170524820	4	170523618	170524820	cg01654582	AADAT	723432	0.351	2.7513	2.4042	3.1455	ConradGenotype	0.00177279	1202	Proximal
chr17:31626906-31635481	17	31626906	31635481	cg19678067	ZNF403	343878	-0.338	2.573	2.4697	3.689	ConradGenotype	0.00267324	8575	Proximal
chr17:55934524-55936075	17	55934524	55936075	cg14623313	APPBP2	22772	-0.528	6.1023	2.3853	3.2788	ConradGenotype	7.90092e-07	1551	Proximal
chr4:15215299-15216505	4	15215299	15216505	cg19128498	FBXL5	50252	0.621	8.7636	2.257	3.1138	ConradGenotype	1.72357e-09	1206	Proximal
chr1:244806227-244808300	1	244806227	244808300	cg15590526	ZNF124	594442	-0.37	3.0272	2.5179	3.6279	ConradGenotype	0.000939357	2073	Proximal
chr20:32705988-32707384	20	32705988	32707384	cg15056412	APBA2BP	980567	0.306	2.1621	2.0154	3.2061	ConradGenotype	0.00688479	1396	Proximal
chr4:3029554-3039234	4	3029554	3039234	cg00072216	MXD4	800786	-0.337	2.5631	2.2218	3.0373	ConradGenotype	0.00273461	9680	Proximal
chr12:121751048-121753991	12	121751048	121753991	cg20361540	VPS37B	193963	0.347	2.7041	2.3008	2.8961	ConradGenotype	0.00197663	2943	Proximal
chr11:75820021-75826175	11	75820021	75826175	cg21238457	WNT11	225767	-0.377	3.1454	2.4686	3.3672	ConradGenotype	0.000715427	6154	Proximal
chr10:74794355-74797666	10	74794355	74797666	cg16108132	ANXA7	47768	-0.351	2.7636	2.2878	3.1845	ConradGenotype	0.00172354	3311	Proximal
chr18:18308185-18321383	18	18308185	18321383	cg00940278	GATA6	312136	0.275	1.8074	1.7746	2.2291	ConradGenotype	0.0155807	13198	Proximal
chr12:60486092-60497244	12	60486092	60497244	cg15736338	FAM19A2	380244	-0.342	2.628	2.2816	3.1577	ConradGenotype	0.00235482	11152	Proximal
chr5:151229543-151233114	5	151229543	151233114	cg08317263	CCDC69	647626	0.359	2.8668	2.7096	3.5824	ConradGenotype	0.00135879	3571	Proximal
chr15:41780690-41782899	15	41780690	41782899	cg03377682	PDIA3	44222	0.313	2.2536	2.1552	2.9701	ConradGenotype	0.00557693	2209	Proximal
chr7:47250178-47256783	7	47250178	47256783	cg14171882	HUS1	732147	0.299	2.0808	1.9856	2.7949	ConradGenotype	0.00830252	6605	Proximal
chr17:44706962-44707879	17	44706962	44707879	cg07231132	TMEM92	998109	-0.303	2.1331	1.9409	3.0665	ConradGenotype	0.00736014	917	Proximal
chr14:62131161-62135492	14	62131161	62135492	cg07052387	HIF1A	901158	0.301	2.109	1.97	2.8239	ConradGenotype	0.00777965	4331	Proximal
chr14:62131161-62135492	14	62131161	62135492	cg26661257	HIF1A	901158	0.292	1.9974	1.916	2.7233	ConradGenotype	0.0100604	4331	Proximal
chr22:34894430-34901494	22	34894430	34901494	cg05531055	TOM1	872176	-0.404	3.5723	2.5757	3.4613	ConradGenotype	0.000267717	7064	Proximal
chr8:144188813-144193250	8	144188813	144193250	cg10918419	C8orf55	385434	-0.34	2.6058	2.435	3.2684	ConradGenotype	0.0024786	4437	Proximal
chr2:164349439-164353966	2	164349439	164353966	cg22380033	GRB14	834524	0.338	2.582	2.3272	3.142	ConradGenotype	0.00261803	4527	Proximal
chr16:67174843-67180909	16	67174843	67180909	cg26012103	SOCS1	55920681	-0.516	4.1115	4.0707	4.7661	1000GPgenotype	7.73511e-05	6066	Distal
chr9:139893432-139897015	9	139893432	139897015	cg16386080	CCRK	50115760	0.557	4.8384	4.2766	5.3684	1000GPgenotype	1.45063e-05	3583	Distal
chr17:55224998-55225966	17	55224998	55225966	cg05856931	MSI2	2536690	-0.567	5.0275	4.1765	5.0352	1000GPgenotype	9.38731e-06	968	Distal
chr18:61917850-61920182	18	61917850	61920182	cg25602457	DCC	13796565	-0.54	4.5304	4.1059	4.9241	1000GPgenotype	2.94828e-05	2332	Distal
chr16:73987360-73988137	16	73987360	73988137	cg06736444	SRRM2	71245237	-0.555	4.7893	4.0992	5.3877	1000GPgenotype	1.62433e-05	777	Distal
chr8:144584722-144584824	8	144584722	144584824	cg17176732	OXR1	36845361	-0.544	4.5948	4.394	5.4505	1000GPgenotype	2.54196e-05	102	Distal
chr8:144584722-144584824	8	144584722	144584824	cg16729690	FZD3	116176993	-0.567	5.0211	4.3454	5.2326	1000GPgenotype	9.5262e-06	102	Distal
chr5:88078895-88079222	5	88078895	88079222	cg17329249	MAT2B	74783798	0.606	5.8095	4.469	5.588	1000GPgenotype	1.55046e-06	327	Distal
chr14:106057907-106057966	14	106057907	106057966	cg04585992	TRAPPC6B	67348630	-0.524	4.2394	4.0582	5.0278	1000GPgenotype	5.76245e-05	59	Distal
chr7:4047791-4048822	7	4047791	4048822	cg07681084	LMBR1	152330188	0.531	4.3645	4.3449	5.438	1000GPgenotype	4.32031e-05	1031	Distal
chr2:77971399-77971865	2	77971399	77971865	cg20389709	KLF11	67870545	0.558	4.8511	4.5117	5.5688	1000GPgenotype	1.40885e-05	466	Distal
chr22:22606435-22609225	22	22606435	22609225	cg17239761	SNAP29	3064835	-0.567	5.0219	3.9506	4.9208	1000GPgenotype	9.50909e-06	2790	Distal
chr15:21658807-21658969	15	21658807	21658969	cg08757531	FAM103A1	59787046	-0.544	4.5934	3.9867	5.0124	1000GPgenotype	2.55059e-05	162	Distal
chr3:185359510-185360097	3	185359510	185360097	cg06806080	CD47	76067124	-0.548	4.66	4.4959	5.4428	1000GPgenotype	2.18754e-05	587	Distal
chr3:116149712-116151030	3	116149712	116151030	cg14106308	VEPH1	42549572	0.56	4.8893	4.5908	5.7666	1000GPgenotype	1.29032e-05	1318	Distal
chr3:192269772-192270635	3	192269772	192270635	cg20856064	PH-4	143267459	0.571	5.0871	4.438	5.6243	1000GPgenotype	8.18321e-06	863	Distal
chr8:25043112-25046230	8	25043112	25046230	cg15995002	RAD54B	70511761	-0.542	4.5526	4.3333	5.3552	1000GPgenotype	2.80155e-05	3118	Distal
chr1:223323169-223323465	1	223323169	223323465	cg09633588	C1orf174	219515731	0.545	4.6143	4.4538	5.4231	1000GPgenotype	2.43078e-05	296	Distal
chr2:126159718-126168301	2	126159718	126168301	cg07915542	IDH1	82664296	-0.537	4.4772	4.4538	5.3533	1000GPgenotype	3.3326e-05	8583	Distal
chr11:20152279-20152418	11	20152279	20152418	cg20869710	APIP	14742065	-0.541	4.5386	4.3427	5.3069	1000GPgenotype	2.89349e-05	139	Distal
chr11:5764712-5765830	11	5764712	5765830	cg07696033	ALX4	38517420	-0.532	4.3856	4.3177	5.4525	1000GPgenotype	4.11511e-05	1118	Distal
chr14:21022465-21024502	14	21022465	21024502	cg10300684	FOXG1B	7282664	0.519	4.1683	4.0766	5.1362	1000GPgenotype	6.78695e-05	2037	Distal
chr17:2141671-2141805	17	2141671	2141805	cg06759215	DBF4B	38000071	-0.521	4.2037	4.1288	5.1413	1000GPgenotype	6.25569e-05	134	Distal
chr1:111876218-111876328	1	111876218	111876328	cg11844110	C1orf132	94232656	-0.559	4.8651	4.533	5.4653	1000GPgenotype	1.36441e-05	110	Distal
chr15:85691981-85692053	15	85691981	85692053	cg00410576	MAPK6	35593007	0.533	4.3942	4.0337	4.9397	1000GPgenotype	4.03446e-05	72	Distal
chr10:127735174-127735974	10	127735174	127735974	cg08395899	UPF2	115610758	-0.53	4.3487	4.2897	5.2872	1000GPgenotype	4.4803e-05	800	Distal
chr11:5741150-5765858	11	5741150	5765858	cg07696033	ALX4	38529187	-0.532	4.3856	4.3177	5.4525	1000GPgenotype	4.11511e-05	24708	Distal
chr15:22228612-22230630	15	22228612	22230630	cg05924191	FLJ20582	10837641	0.573	5.126	3.9623	5.1464	1000GPgenotype	7.4819e-06	2018	Distal
chr22:22619467-22620525	22	22619467	22620525	cg08431931	MGC26816	18104910	-0.516	4.1206	3.8617	4.7601	1000GPgenotype	7.57604e-05	1058	Distal
chr17:73499878-73500192	17	73499878	73500192	cg23267110	EPN2	54418543	0.55	4.7103	4.0584	5.1325	1000GPgenotype	1.94869e-05	314	Distal
chr2:224928174-224928712	2	224928174	224928712	cg26824467	LASS6	55907132	-0.563	4.936	4.5039	5.5527	1000GPgenotype	1.15873e-05	538	Distal
chr14:49070698-49070826	14	49070698	49070826	cg19168631	DAAM1	9654438	-0.622	6.1845	4.0904	4.9713	1000GPgenotype	6.53856e-07	128	Distal
chr15:22237952-22241300	15	22237952	22241300	cg05924191	FLJ20582	10827636	0.573	5.126	3.9623	5.1464	1000GPgenotype	7.4819e-06	3348	Distal
chr8:23954409-23954543	8	23954409	23954543	cg15301700	SCRT1	121577442	0.565	4.975	4.329	5.4505	1000GPgenotype	1.0592e-05	134	Distal
chr17:36675248-36685688	17	36675248	36685688	cg00214346	PRKAR1A	27339754	-0.536	4.446	4.1237	5.0832	1000GPgenotype	3.58133e-05	10440	Distal
chr17:36675248-36685688	17	36675248	36685688	cg19383689	WSB1	14035134	-0.522	4.2083	4.1079	5.2337	1000GPgenotype	6.19032e-05	10440	Distal
chr20:40340323-40340374	20	40340323	40340374	cg11004890	SLC4A11	37172568	0.519	4.171	3.8492	4.6316	1000GPgenotype	6.74564e-05	51	Distal
chr8:25038502-25040900	8	25038502	25040900	cg15995002	RAD54B	70516731	-0.542	4.5526	4.3333	5.3552	1000GPgenotype	2.80155e-05	2398	Distal
chr5:90029031-90029087	5	90029031	90029087	cg10331779	CTNND2	78072079	0.552	4.732	4.5093	5.5155	1000GPgenotype	1.8535e-05	56	Distal
chr16:26290901-26291233	16	26290901	26291233	cg11115702	SPIN1	2602622	0.516	4.1175	4.0535	5.1177	1000GPgenotype	7.62968e-05	332	Distal
chr4:57782103-57782501	4	57782103	57782501	cg15843217	PCGF3	57092724	0.555	4.7879	4.5145	5.5224	1000GPgenotype	1.62963e-05	398	Distal
chr19:20041433-20041748	19	20041433	20041748	cg07242565	NR2F6	2824282	-0.522	4.2086	3.9719	4.9672	1000GPgenotype	6.18557e-05	315	Distal
chr13:29113824-29119844	13	29113824	29119844	cg02162950	KIAA1008	43137246	0.527	4.3052	4.233	5.4343	1000GPgenotype	4.95263e-05	6020	Distal
chr11:4759098-4759408	11	4759098	4759408	cg17441778	MYO7A	71756969	0.566	4.9929	4.2842	5.267	1000GPgenotype	1.01658e-05	310	Distal
chr9:16322324-16322438	9	16322324	16322438	cg10716607	TOPORS	16220083	0.55	4.6937	4.342	5.4361	1000GPgenotype	2.02435e-05	114	Distal
chr15:22262752-22265250	15	22262752	22265250	cg05924191	FLJ20582	10803261	0.573	5.126	3.9623	5.1464	1000GPgenotype	7.4819e-06	2498	Distal
chr2:41094412-41095830	2	41094412	41095830	cg16406212	UBXD4	17078457	-0.55	4.7039	4.5201	5.5967	1000GPgenotype	1.97759e-05	1418	Distal
chr2:41091871-41103797	2	41091871	41103797	cg16406212	UBXD4	17081170	-0.55	4.7039	4.5201	5.5967	1000GPgenotype	1.97759e-05	11926	Distal
chr19:41738022-41738337	19	41738022	41738337	cg24824840	SHANK1	14173789	0.517	4.1378	3.9553	4.9015	1000GPgenotype	7.2808e-05	315	Distal
chr9:140099612-140101330	9	140099612	140101330	cg20188282	GTF3C5	5204643	-0.541	4.5387	4.2806	5.2857	1000GPgenotype	2.8925e-05	1718	Distal
chr1:195053464-195055175	1	195053464	195055175	cg14106085	FOXD2	147379447	0.581	5.2924	4.4769	5.5851	1000GPgenotype	5.09995e-06	1711	Distal
chr12:33113269-33113326	12	33113269	33113326	cg07973246	SRGAP1	29410953	-0.532	4.3838	4.2892	5.2315	1000GPgenotype	4.13259e-05	57	Distal
chr8:25034712-25037930	8	25034712	25037930	cg15995002	RAD54B	70520111	-0.542	4.5526	4.3333	5.3552	1000GPgenotype	2.80155e-05	3218	Distal
chr5:150860912-150862730	5	150860912	150862730	cg20584011	ZDHHC11	149957316	0.544	4.5979	4.4964	5.5095	1000GPgenotype	2.52424e-05	1818	Distal
chr8:76576602-76576706	8	76576602	76576706	cg23644127	C8orf38	19529753	-0.605	5.8028	4.3612	5.3918	1000GPgenotype	1.57466e-06	104	Distal
chr8:127470365-127474127	8	127470365	127474127	cg23538854	IL7	47592522	0.541	4.5464	4.3226	5.2233	1000GPgenotype	2.84155e-05	3762	Distal
chr12:102902827-102903508	12	102902827	102903508	cg14914982	CCND2	98649118	-0.569	5.0536	4.3051	5.1348	1000GPgenotype	8.83922e-06	681	Distal
chr10:35633213-35633542	10	35633213	35633542	cg07621046	C10orf82	82786295	0.582	5.3178	4.3035	5.2573	1000GPgenotype	4.81109e-06	329	Distal
chr15:99159011-99159893	15	99159011	99159893	cg17316750	FAM82C	60325030	0.514	4.0862	3.9503	4.8419	1000GPgenotype	8.20003e-05	882	Distal
chr15:99159011-99159893	15	99159011	99159893	cg25808839	LACTB	37958056	0.543	4.5701	3.9694	4.7557	1000GPgenotype	2.69064e-05	882	Distal
chr15:99159011-99159893	15	99159011	99159893	cg17676096	LEO1	49107939	0.532	4.391	4.0472	5.2479	1000GPgenotype	4.06484e-05	882	Distal
chr14:97853734-97854840	14	97853734	97854840	cg11700584	RPL36AL	48696794	0.523	4.2315	4.0869	4.8974	1000GPgenotype	5.86858e-05	1106	Distal
chr15:22234312-22236830	15	22234312	22236830	cg05924191	FLJ20582	10831691	0.573	5.126	3.9623	5.1464	1000GPgenotype	7.4819e-06	2518	Distal
chr10:133299069-133299399	10	133299069	133299399	cg24428042	ECHDC3	121475089	0.588	5.426	4.2114	5.1898	1000GPgenotype	3.75001e-06	330	Distal
chr7:39563899-39564163	7	39563899	39564163	cg07753583	LRRC61	110087347	0.547	4.6493	4.4854	5.5469	1000GPgenotype	2.24247e-05	264	Distal
chr7:131044876-131047079	7	131044876	131047079	cg03700462	HOXA1	103943426	0.532	4.3853	4.3282	5.4261	1000GPgenotype	4.11836e-05	2203	Distal
chr2:41099912-41101730	2	41099912	41101730	cg16406212	UBXD4	17084157	-0.55	4.7039	4.5201	5.5967	1000GPgenotype	1.97759e-05	1818	Distal
chr19:14907392-14910477	19	14907392	14910477	cg18678421	LENG8	44743156	0.518	4.1473	3.982	5.0635	1000GPgenotype	7.12437e-05	3085	Distal
chr19:14907392-14910477	19	14907392	14910477	cg03410718	FLJ45684	14310508	-0.522	4.2175	3.9874	5.1017	1000GPgenotype	6.06063e-05	3085	Distal
chr15:19810212-19812830	15	19810212	19812830	cg23311628	RAB8B	41457244	-0.562	4.9148	3.8992	5.0243	1000GPgenotype	1.21684e-05	2618	Distal
chr19:13636678-13637850	19	13636678	13637850	cg15456206	ZNF580	47206967	0.506	3.9526	3.9333	4.8554	1000GPgenotype	0.000111539	1172	Distal
chr12:9533412-9535530	12	9533412	9535530	cg14449051	SLC6A15	74295674	-0.537	4.4651	4.3641	5.4813	1000GPgenotype	3.42712e-05	2118	Distal
chr15:22269112-22271030	15	22269112	22271030	cg05924191	FLJ20582	10797191	0.573	5.126	3.9623	5.1464	1000GPgenotype	7.4819e-06	1918	Distal
chr8:138812148-138813043	8	138812148	138813043	cg04681849	PDGFRL	121333450	-0.535	4.4354	4.3518	5.1292	1000GPgenotype	3.66977e-05	895	Distal
chr19:8150155-8150976	19	8150155	8150976	cg17832674	CALM3	43645621	-0.52	4.1765	3.9652	5.2278	1000GPgenotype	6.66007e-05	821	Distal
chr19:56825467-56828525	19	56825467	56828525	cg27611665	FBXL12	47036378	0.561	4.9067	3.9951	4.8484	1000GPgenotype	1.23958e-05	3058	Distal
chr6:823279-823565	6	823279	823565	cg07971188	HCP5	30715542	0.554	4.7732	4.5124	5.6832	1000GPgenotype	1.6859e-05	286	Distal
chr2:188827468-188829227	2	188827468	188829227	cg22395019	GALNT14	157613845	-0.547	4.6486	4.4929	5.8672	1000GPgenotype	2.24618e-05	1759	Distal
chr19:38264621-38264884	19	38264621	38264884	cg06586599	MCOLN1	30771240	0.545	4.618	3.9961	5.1061	1000GPgenotype	2.4101e-05	263	Distal
chr8:115703212-115704730	8	115703212	115704730	cg23526055	TCEB1	40656851	0.539	4.5039	4.2585	5.5558	1000GPgenotype	3.13408e-05	1518	Distal
chr12:7713911-7715588	12	7713911	7715588	cg26829131	HOXC9	44965511	-0.6	5.6815	4.4166	5.6785	1000GPgenotype	2.08204e-06	1677	Distal
chr15:22246712-22250530	15	22246712	22250530	cg05924191	FLJ20582	10818641	0.573	5.126	3.9623	5.1464	1000GPgenotype	7.4819e-06	3818	Distal
chr20:35249024-35249335	20	35249024	35249335	cg07889201	ZNF343	32811463	-0.559	4.8603	3.8741	4.7802	1000GPgenotype	1.37934e-05	311	Distal
chr20:36572671-36572983	20	36572671	36572983	cg09926892	RNPC2	2779579	0.502	3.8963	3.8792	5.0196	1000GPgenotype	0.00012697	312	Distal
chr19:52496196-52496275	19	52496196	52496275	cg05488632	ABHD9	37291502	0.561	4.9075	3.9382	4.9253	1000GPgenotype	1.23747e-05	79	Distal
chr16:58589584-58589897	16	58589584	58589897	cg19369556	CDH13	22628826	0.551	4.7124	4.0338	5.0436	1000GPgenotype	1.93917e-05	313	Distal
chr2:82889150-82889927	2	82889150	82889927	cg15768203	PPIG	87260125	0.561	4.9128	4.4374	5.5385	1000GPgenotype	1.22232e-05	777	Distal
chr7:150861131-150862776	7	150861131	150862776	cg25990230	PMS2L3	75866771	0.555	4.7909	4.375	5.4988	1000GPgenotype	1.61848e-05	1645	Distal
chr18:61359207-61359301	18	61359207	61359301	cg07980518	RNF152	3647065	-0.544	4.5913	4.0442	5.2291	1000GPgenotype	2.56282e-05	94	Distal
chr7:120077487-120078623	7	120077487	120078623	cg14427173	RINT-1	15118155	-0.549	4.6799	4.4208	5.6753	1000GPgenotype	2.08977e-05	1136	Distal
chr15:22220463-22270264	15	22220463	22270264	cg05924191	FLJ20582	10821899	0.573	5.126	3.9623	5.1464	1000GPgenotype	7.4819e-06	49801	Distal
chr3:163118206-163118385	3	163118206	163118385	cg14870461	AER61	93973122	-0.549	4.6799	4.4251	5.5641	1000GPgenotype	2.08981e-05	179	Distal
chr3:163118206-163118385	3	163118206	163118385	cg03929796	ALAS1	110910987	-0.616	6.0472	4.5657	5.5004	1000GPgenotype	8.96928e-07	179	Distal
chr19:55526309-55526366	19	55526309	55526366	cg06650786	NOTCH3	40353854	-0.515	4.1027	4.0197	5.1441	1000GPgenotype	7.89403e-05	57	Distal
chr11:5760312-5763730	11	5760312	5763730	cg07696033	ALX4	38520670	-0.532	4.3856	4.3177	5.4525	1000GPgenotype	4.11511e-05	3418	Distal
chr19:41532551-41533972	19	41532551	41533972	cg15392792	DNM2	30843335	-0.517	4.1321	3.9559	4.9068	1000GPgenotype	7.37766e-05	1421	Distal
chr17:36675467-36681025	17	36675467	36681025	cg00214346	PRKAR1A	27341976	-0.536	4.446	4.1237	5.0832	1000GPgenotype	3.58133e-05	5558	Distal
chr17:36675467-36681025	17	36675467	36681025	cg19383689	WSB1	14032912	-0.522	4.2083	4.1079	5.2337	1000GPgenotype	6.19032e-05	5558	Distal
chr9:33413362-33414654	9	33413362	33414654	cg12118437	REXO4	101858808	0.55	4.7101	4.2247	5.4025	1000GPgenotype	1.94934e-05	1292	Distal
chr13:45804889-45805037	13	45804889	45805037	cg16000832	RCBTB2	2200018	0.542	4.5618	4.2102	5.4038	1000GPgenotype	2.74285e-05	148	Distal
chr3:159758323-159758423	3	159758323	159758423	cg13775495	IL12A	1431059	-0.575	5.1685	4.5579	5.8938	1000GPgenotype	6.78383e-06	100	Distal
chr16:18740026-18745877	16	18740026	18745877	cg04339860	WWP2	49610913	-0.514	4.0897	3.9694	4.9875	1000GPgenotype	8.13299e-05	5851	Distal
chr16:18740026-18745877	16	18740026	18745877	cg19229809	ZNF267	13049892	-0.602	5.7306	4.0098	5.2346	1000GPgenotype	1.85936e-06	5851	Distal
chr16:18740026-18745877	16	18740026	18745877	cg27254601	MAZ	10982477	-0.558	4.844	4.1215	5.2607	1000GPgenotype	1.43234e-05	5851	Distal
chr16:18740026-18745877	16	18740026	18745877	cg15134649	MT1E	36473711	-0.534	4.4192	4.0551	5.0674	1000GPgenotype	3.80931e-05	5851	Distal
chr11:5753312-5756230	11	5753312	5756230	cg07696033	ALX4	38527920	-0.532	4.3856	4.3177	5.4525	1000GPgenotype	4.11511e-05	2918	Distal
chr7:147703797-147707256	7	147703797	147707256	cg07461582	RINT-1	42745626	0.548	4.6565	4.3893	5.4606	1000GPgenotype	2.20562e-05	3459	Distal
chr3:2608027-2608347	3	2608027	2608347	cg22700017	CAMK2N2	182853575	-0.556	4.8141	4.3853	5.4491	1000GPgenotype	1.53414e-05	320	Distal
chr19:56825620-56842045	19	56825620	56842045	cg27611665	FBXL12	47043214	0.561	4.9067	3.9951	4.8484	1000GPgenotype	1.23958e-05	16425	Distal
chr5:151230352-151232850	5	151230352	151232850	cg27092035	ARL10	24494157	0.545	4.6134	4.5843	5.4882	1000GPgenotype	2.43549e-05	2498	Distal
chr17:55934631-55936055	17	55934631	55936055	cg08635242	CPD	30205160	-0.537	4.4784	4.0776	5.009	1000GPgenotype	3.32372e-05	1424	Distal
chr17:70619324-70619833	17	70619324	70619833	cg16435601	FALZ	7367457	-0.523	4.2363	4.099	5.2513	1000GPgenotype	5.80317e-05	509	Distal
chr13:46970883-46971205	13	46970883	46971205	cg00888561	WDFY2	4085612	0.574	5.1564	4.1874	5.1923	1000GPgenotype	6.97633e-06	322	Distal
chr3:196096013-196096328	3	196096013	196096328	cg03277051	COL8A1	95256750	-0.548	4.6592	4.523	5.6514	1000GPgenotype	2.19195e-05	315	Distal
chr2:41098012-41098930	2	41098012	41098930	cg16406212	UBXD4	17081807	-0.55	4.7039	4.5201	5.5967	1000GPgenotype	1.97759e-05	918	Distal
chr6:119118982-119120620	6	119118982	119120620	cg20955831	LRRC16	93732432	-0.539	4.5004	4.3329	5.452	1000GPgenotype	3.15929e-05	1638	Distal
chr6:119118982-119120620	6	119118982	119120620	cg14556618	IGF2R	41190534	-0.545	4.6168	4.5583	5.8658	1000GPgenotype	2.41652e-05	1638	Distal
chr7:81566664-81567000	7	81566664	81567000	cg24169822	HOXA4	54430034	-0.544	4.5866	4.4345	5.3134	1000GPgenotype	2.59085e-05	336	Distal
chr2:140595894-140595987	2	140595894	140595987	cg06983551	BUB1	29443597	0.563	4.95	4.5062	5.6924	1000GPgenotype	1.12207e-05	93	Distal
chr15:22242412-22245430	15	22242412	22245430	cg05924191	FLJ20582	10823341	0.573	5.126	3.9623	5.1464	1000GPgenotype	7.4819e-06	3018	Distal
chr7:148461681-148461744	7	148461681	148461744	cg06943865	PEG10	54329994	0.54	4.5268	4.4245	5.3883	1000GPgenotype	2.97324e-05	63	Distal
chr15:22258712-22261530	15	22258712	22261530	cg05924191	FLJ20582	10807141	0.573	5.126	3.9623	5.1464	1000GPgenotype	7.4819e-06	2818	Distal
chr2:181634073-181634394	2	181634073	181634394	cg04072323	SKIP	47120490	0.568	5.0382	4.4292	5.2899	1000GPgenotype	9.15869e-06	321	Distal
chr10:11985438-11985776	10	11985438	11985776	cg24334983	ANXA11	69969541	-0.578	5.2372	4.2892	5.303	1000GPgenotype	5.7916e-06	338	Distal
chr12:76432788-76433110	12	76432788	76433110	cg19402885	PTPRO	61066020	0.548	4.66	4.3451	5.418	1000GPgenotype	2.18788e-05	322	Distal
chr8:25028350-25046860	8	25028350	25046860	cg15995002	RAD54B	70518827	-0.542	4.5526	4.3333	5.3552	1000GPgenotype	2.80155e-05	18510	Distal
chr15:22255312-22257230	15	22255312	22257230	cg05924191	FLJ20582	10810991	0.573	5.126	3.9623	5.1464	1000GPgenotype	7.4819e-06	1918	Distal
chr17:36681367-36685525	17	36681367	36685525	cg00214346	PRKAR1A	27336776	-0.536	4.446	4.1237	5.0832	1000GPgenotype	3.58133e-05	4158	Distal
chr17:36681367-36685525	17	36681367	36685525	cg19383689	WSB1	14038112	-0.522	4.2083	4.1079	5.2337	1000GPgenotype	6.19032e-05	4158	Distal
chr3:193605463-193606156	3	193605463	193606156	cg15900980	GPX1	144235398	0.545	4.611	4.4633	5.4625	1000GPgenotype	2.4489e-05	693	Distal
chr19:12467942-12472271	19	12467942	12472271	cg00401678	EMR3	2178221	0.554	4.7704	3.9608	4.8593	1000GPgenotype	1.69686e-05	4329	Distal
chr19:12467942-12472271	19	12467942	12472271	cg11677722	PAF1	32103775	0.583	5.3371	4.0105	5.2064	1000GPgenotype	4.60198e-06	4329	Distal
chr17:62361003-62361318	17	62361003	62361318	cg18503387	MRPS23	9079198	0.524	4.2496	4.07	4.9083	1000GPgenotype	5.62808e-05	315	Distal
chr14:75968700-75968926	14	75968700	75968926	cg14611174	SIX6	15922934	-0.55	4.7089	4.0744	5.2659	1000GPgenotype	1.95462e-05	226	Distal
chr6:79078312-79079230	6	79078312	79079230	cg16218387	FAM8A1	61369957	-0.585	5.3689	4.5323	5.4658	1000GPgenotype	4.27698e-06	918	Distal
chr15:99202548-99202769	15	99202548	99202769	cg25829226	PLEKHQ1	36281495	-0.529	4.3371	3.9402	5.3118	1000GPgenotype	4.60179e-05	221	Distal
chr17:50288737-50288968	17	50288737	50288968	cg12844497	AURKB	42234268	0.524	4.2427	4.0831	5.3239	1000GPgenotype	5.71809e-05	231	Distal
chr3:108520640-108523022	3	108520640	108523022	cg05570980	C3orf52	4766089	-0.543	4.583	4.512	5.6373	1000GPgenotype	2.6119e-05	2382	Distal
chr5:23938779-23940991	5	23938779	23940991	cg26413355	UNQ9217	55879767	-0.541	4.547	4.5004	5.4532	1000GPgenotype	2.83819e-05	2212	Distal
chr11:130001608-130001852	11	130001608	130001852	cg11781389	LOC89944	3705424	0.599	5.6562	4.3757	5.67	1000GPgenotype	2.20693e-06	244	Distal
chr2:215291705-215292021	2	215291705	215292021	cg02358761	STK17B	18547421	0.559	4.8593	4.5256	5.5037	1000GPgenotype	1.38271e-05	316	Distal
chr6:31384612-31386630	6	31384612	31386630	cg00893987	RPL7L1	11569831	0.569	5.0522	4.4351	5.3963	1000GPgenotype	8.86713e-06	2018	Distal
chr6:31384612-31386630	6	31384612	31386630	cg02599464	HIST1H4I	4170213	0.569	5.0522	4.5392	5.5397	1000GPgenotype	8.86713e-06	2018	Distal
chr2:115344575-115345313	2	115344575	115345313	cg13297249	FLJ38379	127249777	-0.549	4.6826	4.5219	5.5616	1000GPgenotype	2.0769e-05	738	Distal
chr11:42112726-42113054	11	42112726	42113054	cg23617121	OSBPL5	39035101	0.53	4.35	4.3361	5.3175	1000GPgenotype	4.46654e-05	328	Distal
chr19:56828967-56841025	19	56828967	56841025	cg27611665	FBXL12	47044378	0.561	4.9067	3.9951	4.8484	1000GPgenotype	1.23958e-05	12058	Distal
chr13:37955316-37958201	13	37955316	37958201	cg03623878	MCF2L	74746769	0.526	4.2854	4.1279	5.1645	1000GPgenotype	5.18273e-05	2885	Distal
chr1:56173871-56174191	1	56173871	56174191	cg16343696	KPNA6	23827225	-0.553	4.7612	4.5062	5.3029	1000GPgenotype	1.73309e-05	320	Distal
chr17:32217537-32217855	17	32217537	32217855	cg22325646	RND2	6212787	0.535	4.4408	4.0582	5.1234	1000GPgenotype	3.6244e-05	318	Distal
chr17:32217537-32217855	17	32217537	32217855	cg26129916	GGA3	38551695	0.528	4.3208	4.054	5.0851	1000GPgenotype	4.77706e-05	318	Distal
chr17:15730283-15734513	17	15730283	15734513	cg10944783	TBPIP	22251179	-0.552	4.7404	4.0955	5.2709	1000GPgenotype	1.81795e-05	4230	Distal
chr11:5756712-5759730	11	5756712	5759730	cg07696033	ALX4	38524470	-0.532	4.3856	4.3177	5.4525	1000GPgenotype	4.11511e-05	3018	Distal
chr2:91190348-91190412	2	91190348	91190412	cg03552103	SEPT10	18539075	-0.581	5.2887	4.4752	5.5806	1000GPgenotype	5.14372e-06	64	Distal
chr4:176357119-176357507	4	176357119	176357507	cg23595927	MYL5	175695384	0.553	4.7526	4.5699	5.8548	1000GPgenotype	1.76773e-05	388	Distal
chr3:156893652-156893976	3	156893652	156893976	cg02332525	GRM7	150015769	0.545	4.6186	4.4441	5.4558	1000GPgenotype	2.40651e-05	324	Distal
chr1:225548888-225549205	1	225548888	225549205	cg04668164	SMAP1L	184936813	0.559	4.8712	4.5188	5.5981	1000GPgenotype	1.34509e-05	317	Distal
chr11:85981879-85984206	11	85981879	85984206	cg03750407	RAD9A	19066933	-0.533	4.3966	4.3005	5.4365	1000GPgenotype	4.01203e-05	2327	Distal
chr15:23482491-23483470	15	23482491	23483470	cg12623088	MGC4562	40890108	-0.536	4.4592	3.947	4.9757	1000GPgenotype	3.47399e-05	979	Distal
chr9:108063938-108064248	9	108063938	108064248	cg26805528	CRAT	22849244	-0.549	4.6897	4.2524	5.1657	1000GPgenotype	2.0432e-05	310	Distal
chr8:25032812-25034130	8	25032812	25034130	cg15995002	RAD54B	70522961	-0.542	4.5526	4.3333	5.3552	1000GPgenotype	2.80155e-05	1318	Distal
chr8:25041114-25042787	8	25041114	25042787	cg15995002	RAD54B	70514482	-0.542	4.5526	4.3333	5.3552	1000GPgenotype	2.80155e-05	1673	Distal
chr4:61710907-61711189	4	61710907	61711189	cg02553486	CORIN	14176897	0.559	4.8751	4.6106	5.5883	1000GPgenotype	1.33312e-05	282	Distal
chr4:147139029-147147190	4	147139029	147147190	cg13743031	NEIL3	31325051	-0.546	4.6216	4.618	5.7151	1000GPgenotype	2.39008e-05	8161	Distal
chr10:66702393-66702807	10	66702393	66702807	cg03285457	LBX1	36276486	0.556	4.8198	4.187	5.1561	1000GPgenotype	1.51439e-05	414	Distal
chr19:41532592-41538912	19	41532592	41538912	cg15392792	DNM2	30845826	-0.517	4.1321	3.9559	4.9068	1000GPgenotype	7.37766e-05	6320	Distal
chr19:22899898-22903253	19	22899898	22903253	cg20897667	PEG3	39141934	-0.51	4.0213	3.9609	5.1166	1000GPgenotype	9.52031e-05	3355	Distal
chr19:59248112-59250930	19	59248112	59250930	cg24836583	HOMER3	40336839	0.553	4.7501	3.9979	5.1417	1000GPgenotype	1.77791e-05	2818	Distal
chr8:25029502-25031800	8	25029502	25031800	cg15995002	RAD54B	70525781	-0.542	4.5526	4.3333	5.3552	1000GPgenotype	2.80155e-05	2298	Distal
chr11:5741412-5745230	11	5741412	5745230	cg07696033	ALX4	38539370	-0.532	4.3856	4.3177	5.4525	1000GPgenotype	4.11511e-05	3818	Distal
chr10:10748550-10748869	10	10748550	10748869	cg11443787	MLLT10	11114756	-0.525	4.2684	4.2028	5.2345	1000GPgenotype	5.39056e-05	319	Distal
chr10:75043831-75051240	10	75043831	75051240	cg16786703	ADAM8	59892748	-0.542	4.5643	4.1846	5.4098	1000GPgenotype	2.72731e-05	7409	Distal
chr1:101161140-101161459	1	101161140	101161459	cg26168975	C1orf80	119792076	-0.54	4.521	4.5004	5.4711	1000GPgenotype	3.01282e-05	319	Distal
chr12:29735649-29737702	12	29735649	29737702	cg00113951	CABP1	89826518	0.553	4.7612	4.3696	5.5257	1000GPgenotype	1.73309e-05	2053	Distal
chr10:135090812-135092535	10	135090812	135092535	cg20441175	DNAJC9	60414783	0.522	4.2096	4.1619	5.1607	1000GPgenotype	6.17141e-05	1723	Distal
chr10:135090812-135092535	10	135090812	135092535	cg08413366	PPP3CB	60166221	0.59	5.4718	4.1769	5.119	1000GPgenotype	3.37455e-06	1723	Distal
chr7:50606059-50606149	7	50606059	50606149	cg17628717	HECW1	7288188	-0.589	5.4529	4.4081	5.3413	1000GPgenotype	3.52412e-06	90	Distal
chr17:15730467-15731525	17	15730467	15731525	cg10944783	TBPIP	22252581	-0.528	4.3168	4.0955	5.2709	1000GPgenotype	4.82183e-05	1058	Distal
chr22:41428595-41428962	22	41428595	41428962	cg00199549	MCM5	7302622	0.538	4.4898	3.8773	4.7841	1000GPgenotype	3.23731e-05	367	Distal
chr17:68881570-68882400	17	68881570	68882400	cg00032227	NAT9	1402115	0.573	5.1273	4.1039	5.2803	1000GPgenotype	7.45907e-06	830	Distal
chr8:115710052-115712400	8	115710052	115712400	cg23526055	TCEB1	40664106	0.539	4.5039	4.2585	5.5558	1000GPgenotype	3.13408e-05	2348	Distal
chr3:62585658-62587088	3	62585658	62587088	cg20449692	CLDN11	109033402	-0.558	4.8531	4.5369	5.5124	1000GPgenotype	1.40259e-05	1430	Distal
chr4:186120545-186120652	4	186120545	186120652	cg26454299	PPP3CA	83633210	-0.599	5.6703	4.6307	5.6962	1000GPgenotype	2.13634e-06	107	Distal
chr9:140095736-140101839	9	140095736	140101839	cg20188282	GTF3C5	5202959	-0.541	4.5387	4.2806	5.2857	1000GPgenotype	2.8925e-05	6103	Distal
chr2:162040514-162042287	2	162040514	162042287	cg06645778	HSPC159	97507543	-0.558	4.8531	4.5564	5.7989	1000GPgenotype	1.40259e-05	1773	Distal
chr15:47332156-47335146	15	47332156	47335146	cg20484306	MAP2K1	17132834	-0.517	4.1288	4.0163	4.8204	1000GPgenotype	7.43401e-05	2990	Distal
chr17:19512503-19512912	17	19512503	19512912	cg21571937	FZD2	20478078	0.556	4.8031	4.1157	5.0676	1000GPgenotype	1.57359e-05	409	Distal
chr19:737551-737695	19	737551	737695	cg04947578	C19orf10	3883710	0.517	4.1284	3.9795	4.9635	1000GPgenotype	7.44108e-05	144	Distal
chr19:737551-737695	19	737551	737695	cg01533387	IFI30	17408173	0.516	4.1111	3.9677	4.8645	1000GPgenotype	7.74349e-05	144	Distal
chr19:737551-737695	19	737551	737695	cg05955224	CRI2	43984799	0.518	4.153	4.0271	5.1363	1000GPgenotype	7.0312e-05	144	Distal
chr19:737551-737695	19	737551	737695	cg04878842	ERCC2	49827831	0.608	5.8629	3.9789	4.885	1000GPgenotype	1.37106e-06	144	Distal
chr15:22223428-22274001	15	22223428	22274001	cg05924191	FLJ20582	10818548	0.573	5.126	3.9623	5.1464	1000GPgenotype	7.4819e-06	50573	Distal
chr17:23054555-23054626	17	23054555	23054626	cg23918047	ARHGDIA	54367961	0.544	4.5917	4.1358	5.186	1000GPgenotype	2.56008e-05	71	Distal
chr3:46769428-46826524	3	46769428	46826524	cg18925884	IL17RD	10381353	-0.476	4.9168	4.0728	5.0691	ConradGenotype	1.21129e-05	57096	Distal
chr3:46769428-46826524	3	46769428	46826524	cg00838150	MITF	23073585	-0.468	4.7484	3.9728	4.8684	ConradGenotype	1.78491e-05	57096	Distal
chr11:55121253-55209637	11	55121253	55209637	cg11980188	CYP2R1	40295772	-0.431	4.0337	4.0199	5.1477	ConradGenotype	9.25292e-05	88384	Distal
chr11:55121253-55209637	11	55121253	55209637	cg01800843	ATM	52433212	-0.454	4.4728	3.9504	4.9795	ConradGenotype	3.36668e-05	88384	Distal
chr2:54366555-54371160	2	54366555	54371160	cg17741106	RDH14	35763742	-0.443	4.2529	3.9618	5.0068	ConradGenotype	5.58657e-05	4605	Distal
chr6:31378345-31387412	6	31378345	31387412	cg05402265	ICK	21651588	0.436	4.1306	4.0476	5.1787	ConradGenotype	7.40235e-05	9067	Distal
chr2:131938233-131941074	2	131938233	131941074	cg13901526	GYPC	4809155	0.479	4.9758	4.0405	5.0632	ConradGenotype	1.0572e-05	2841	Distal
chr2:131938233-131941074	2	131938233	131941074	cg01594915	HNRPA3	45846155	0.446	4.31	4.0531	5.0384	ConradGenotype	4.89752e-05	2841	Distal
chr2:131938233-131941074	2	131938233	131941074	cg17043155	MRPL19	56212027	0.443	4.2529	4.036	5.0573	ConradGenotype	5.58656e-05	2841	Distal
chr2:131938233-131941074	2	131938233	131941074	cg26454191	PMS1	58417647	0.444	4.2876	4.0343	4.939	ConradGenotype	5.15659e-05	2841	Distal
chr2:131938233-131941074	2	131938233	131941074	cg04533291	WDR39	35645572	-0.437	4.147	4.1257	5.2182	ConradGenotype	7.12784e-05	2841	Distal
chr5:19410578-19412168	5	19410578	19412168	cg03992230	HNRPH1	159571765	-0.462	4.6295	3.9755	4.9112	ConradGenotype	2.34669e-05	1590	Distal
chr6:69527894-69528390	6	69527894	69528390	cg20879959	HLA-A	39509417	-0.476	4.9243	4.074	5.1413	ConradGenotype	1.19044e-05	496	Distal
chr1:177722257-177724955	1	177722257	177724955	cg07597871	RAP1A	65759564	0.473	4.8644	4.1447	5.1548	ConradGenotype	1.36634e-05	2698	Distal
chr18:61917905-61920159	18	61917905	61920159	cg25602457	DCC	13796581	-0.433	4.0727	3.6301	4.5228	ConradGenotype	8.45856e-05	2254	Distal
chr2:1079649-1080699	2	1079649	1080699	cg13057368	SSB	169283676	-0.438	4.1655	4.0809	5.1691	ConradGenotype	6.83096e-05	1050	Distal
chr19:59424694-59435445	19	59424694	59435445	cg05562817	MGC33839	2866987	0.416	3.7672	3.7061	4.8866	ConradGenotype	0.000170926	10751	Distal
chr19:59424694-59435445	19	59424694	59435445	cg03900104	PPP1R13L	8828909	0.431	4.0436	3.7125	4.6126	ConradGenotype	9.04439e-05	10751	Distal
chr19:59424694-59435445	19	59424694	59435445	cg18145683	JAK3	41609708	-0.42	3.8379	3.6724	4.6709	ConradGenotype	0.000145229	10751	Distal
chr6:23268749-23271735	6	23268749	23271735	cg03807235	PEX7	113915769	0.439	4.1785	4.0409	4.9682	ConradGenotype	6.62913e-05	2986	Distal
chr15:82606345-82625912	15	82606345	82625912	cg17788682	ARNT2	4132385	0.437	4.1469	3.7069	4.8036	ConradGenotype	7.12961e-05	19567	Distal
chr4:42457499-42464276	4	42457499	42464276	cg22609784	MSX1	37546713	0.435	4.105	4.0906	5.2428	ConradGenotype	7.85147e-05	6777	Distal
chr7:102135311-102152748	7	102135311	102152748	cg13360404	KIAA0265	27353565	-0.436	4.1366	3.9919	4.9769	ConradGenotype	7.30193e-05	17437	Distal
chr3:178865818-178866301	3	178865818	178866301	cg17767184	DHFRL1	83601519	-0.431	4.0386	4.0289	5.0148	ConradGenotype	9.1496e-05	483	Distal
chr3:178865818-178866301	3	178865818	178866301	cg06429195	DAZL	162244501	0.479	4.9791	4.0314	5.2509	ConradGenotype	1.04921e-05	483	Distal
chr12:40984186-40986093	12	40984186	40986093	cg08519905	CD9	34805356	0.444	4.2898	3.9902	4.9777	ConradGenotype	5.13153e-05	1907	Distal
chr11:49666184-49714391	11	49666184	49714391	cg05812599	CLPB	22133188	0.429	4.0103	3.9719	4.8317	ConradGenotype	9.76455e-05	48207	Distal
chr4:9783252-9843664	4	9783252	9843664	cg10063179	MTNR1A	177900079	0.435	4.1198	4.0891	5.1	ConradGenotype	7.5884e-05	60412	Distal
chr16:32364447-32569534	16	32364447	32569534	cg21503093	EMP2	21885199	0.431	4.0481	3.7021	4.7296	ConradGenotype	8.95056e-05	205087	Distal
chr14:42057216-42062664	14	42057216	42062664	cg25836301	MEG3	58302251	0.444	4.2759	3.6902	4.5331	ConradGenotype	5.29791e-05	5448	Distal
chr7:4039859-4049085	7	4039859	4049085	cg11467738	ARPC1B	94765777	0.443	4.2689	3.8354	4.644	ConradGenotype	5.38373e-05	9226	Distal
chr7:4039859-4049085	7	4039859	4049085	cg10289912	ZNRF2	26246835	0.435	4.105	3.8799	4.8151	ConradGenotype	7.853e-05	9226	Distal
chr7:4039859-4049085	7	4039859	4049085	cg01527212	TRIAD3	1742787	0.453	4.4611	3.9092	4.9769	ConradGenotype	3.45823e-05	9226	Distal
chr11:85980916-85984169	11	85980916	85984169	cg26125443	POLR2G	23696982	-0.443	4.2637	4.0641	4.9465	ConradGenotype	5.44863e-05	3253	Distal
chr22:43933465-43935464	22	43933465	43935464	cg11826116	ATF4	5688071	-0.43	4.0262	3.6043	4.5427	ConradGenotype	9.41407e-05	1999	Distal
chr17:15730266-15734437	17	15730266	15734437	cg27349746	UBTF	23920942	-0.447	4.3367	3.791	4.9854	ConradGenotype	4.60561e-05	4171	Distal
chr20:59546452-59547047	20	59546452	59547047	cg17371067	CEBPB	11305528	0.404	3.5663	3.5322	4.4571	ConradGenotype	0.000271455	595	Distal
chr20:59546452-59547047	20	59546452	59547047	cg04757428	STMN3	2207934	0.419	3.8305	3.5438	4.5854	ConradGenotype	0.000147728	595	Distal
chr9:90097884-90099175	9	90097884	90099175	cg15919045	NFIL3	3127612	0.452	4.439	3.8734	4.8598	ConradGenotype	3.63911e-05	1291	Distal
chr12:68575998-68577013	12	68575998	68577013	cg04926244	FLJ32894	43947986	0.438	4.1647	3.9186	4.8368	ConradGenotype	6.84312e-05	1015	Distal
chr12:68575998-68577013	12	68575998	68577013	cg01493517	HOM-TES-103	62041440	0.439	4.1945	3.9571	4.8829	ConradGenotype	6.39035e-05	1015	Distal
chr7:78509600-78512689	7	78509600	78512689	cg24650353	HIP1	3304717	0.447	4.3376	3.8287	4.7269	ConradGenotype	4.5963e-05	3089	Distal
chr12:58808113-58811315	12	58808113	58811315	cg15062795	ETV6	47115945	0.454	4.4741	3.932	4.8457	ConradGenotype	3.35665e-05	3202	Distal
chr16:55884184-55884708	16	55884184	55884708	cg18160978	ZNF668	24891725	-0.425	3.9376	3.7057	4.6822	ConradGenotype	0.000115449	524	Distal
chr13:19548177-19549772	13	19548177	19549772	cg11668844	MCF2L	93154553	0.411	3.6965	3.6818	4.8394	ConradGenotype	0.000201129	1595	Distal
chr16:70646001-70669798	16	70646001	70669798	cg01374047	HCFC1R1	67643662	0.482	5.0336	3.6351	4.5646	ConradGenotype	9.25625e-06	23797	Distal
chr12:94561061-94562351	12	94561061	94562351	cg22573917	WNT1	46901841	-0.449	4.3806	3.9128	4.994	ConradGenotype	4.16284e-05	1290	Distal
chr1:159746569-159913382	1	159746569	159913382	cg24744425	RABIF	41294662	-0.511	5.6804	4.1743	5.1079	ConradGenotype	2.08716e-06	166813	Distal
chr7:141388076-141441024	7	141388076	141441024	cg18349835	VIPR2	17215722	-0.481	5.0317	3.9457	5.1726	ConradGenotype	9.29679e-06	52948	Distal
chr6:82232906-82234243	6	82232906	82234243	cg19221044	TAP2	49318880	-0.428	3.9813	3.9794	4.9704	ConradGenotype	0.000104408	1337	Distal
chr8:16366558-16370954	8	16366558	16370954	cg27342122	PHF20L1	117488154	0.462	4.6296	3.9626	5.1196	ConradGenotype	2.3464e-05	4396	Distal
chr11:48557432-48560877	11	48557432	48560877	cg24528523	SLC22A18	45679068	0.427	3.9728	3.9556	5.0063	ConradGenotype	0.000106474	3445	Distal
chr10:3563693-3565449	10	3563693	3565449	cg09352789	XPNPEP1	108108632	0.45	4.3858	3.892	4.8402	ConradGenotype	4.11318e-05	1756	Distal
chr19:14907340-14910599	19	14907340	14910599	cg06600447	MGC2749	3620898	0.414	3.7438	3.6458	4.5074	ConradGenotype	0.000180391	3259	Distal
chr19:14907340-14910599	19	14907340	14910599	cg03410718	FLJ45684	14310543	-0.524	6.0002	3.6982	4.6405	ConradGenotype	9.99518e-07	3259	Distal
chr7:51422202-51423357	7	51422202	51423357	cg09504196	ZNF398	97031915	0.439	4.1951	4.0253	5.009	ConradGenotype	6.38052e-05	1155	Distal
chr5:87414712-87417880	5	87414712	87417880	cg13755535	LMAN2	89295164	-0.428	3.9784	3.9652	5.0711	ConradGenotype	0.000105106	3168	Distal
chr9:28067619-28069168	9	28067619	28069168	cg25910443	C9orf3	68460392	-0.422	3.8805	3.8669	4.9987	ConradGenotype	0.00013166	1549	Distal
chr16:67345074-67351437	16	67345074	67351437	cg19289461	SEPT1	37046083	0.415	3.7514	3.6739	4.6169	ConradGenotype	0.000177239	6363	Distal
chr11:119578548-119579874	11	119578548	119579874	cg17606683	HSPC138	33887999	-0.432	4.0613	3.9632	4.8204	ConradGenotype	8.68372e-05	1326	Distal
chr11:119578548-119579874	11	119578548	119579874	cg11879480	SLC36A4	27008553	-0.437	4.1543	3.9722	5.1998	ConradGenotype	7.00948e-05	1326	Distal
chr8:89995905-89999006	8	89995905	89999006	cg22836229	EFCAB1	40186830	-0.434	4.0977	3.921	4.7566	ConradGenotype	7.98465e-05	3101	Distal
chr8:89995905-89999006	8	89995905	89999006	cg23290344	NEF3	65169465	-0.443	4.2527	3.9915	5.1351	ConradGenotype	5.58893e-05	3101	Distal
chr1:204239359-204366782	1	204239359	204366782	cg14560895	JARID1B	3259540	-0.486	5.1229	4.2171	5.219	ConradGenotype	7.53543e-06	127423	Distal
chr1:204239359-204366782	1	204239359	204366782	cg01628253	HAX1	51791433	-0.445	4.3042	4.1308	5.1052	ConradGenotype	4.96382e-05	127423	Distal
chr1:204239359-204366782	1	204239359	204366782	cg13650137	ASPM	8920850	-0.488	5.1788	4.1344	5.0407	ConradGenotype	6.62454e-06	127423	Distal
chr1:204239359-204366782	1	204239359	204366782	cg06963844	FBXO6	192655973	-0.481	5.0163	4.1682	5.2434	ConradGenotype	9.63252e-06	127423	Distal
chr1:204239359-204366782	1	204239359	204366782	cg18389062	MAN1A2	86591816	-0.462	4.6392	4.1447	5.199	ConradGenotype	2.29488e-05	127423	Distal
chr1:204239359-204366782	1	204239359	204366782	cg15056107	NUP133	23407588	-0.436	4.1279	4.1046	5.007	ConradGenotype	7.44846e-05	127423	Distal
chr1:204239359-204366782	1	204239359	204366782	cg10549188	ANP32E	55828058	-0.488	5.1628	4.1189	5.2577	ConradGenotype	6.87367e-06	127423	Distal
chr20:42739045-42742188	20	42739045	42742188	cg06303238	SALL4	7110893	-0.443	4.2568	3.5552	4.4943	ConradGenotype	5.53561e-05	3143	Distal
chr12:7713851-7715100	12	7713851	7715100	cg26829131	HOXC9	44965785	-0.529	6.1096	3.9082	5.2497	ConradGenotype	7.76968e-07	1249	Distal
chr10:124206745-124207345	10	124206745	124207345	cg20778669	MGMT	7037986	0.433	4.0843	3.8628	4.7883	ConradGenotype	8.23571e-05	600	Distal
chr9:129072975-129074561	9	129072975	129074561	cg08026144	PCSK5	51377473	0.418	3.8063	3.7682	4.8803	ConradGenotype	0.000156202	1586	Distal
chr6:719091-719831	6	719091	719831	cg02914379	MDFI	40994126	0.446	4.321	4.0409	5.1727	ConradGenotype	4.77576e-05	740	Distal
chr11:57923640-57924844	11	57923640	57924844	cg05650764	SAPS3	10060492	0.446	4.3185	4.0392	5.2648	ConradGenotype	4.8034e-05	1204	Distal
chr19:21428050-21429849	19	21428050	21429849	cg04947578	C19orf10	16807616	0.44	4.2005	3.6972	4.5992	ConradGenotype	6.30301e-05	1799	Distal
chr19:21428050-21429849	19	21428050	21429849	cg18109231	RFX2	15367257	0.433	4.0703	3.7461	5.0459	ConradGenotype	8.50455e-05	1799	Distal
chr1:152424866-152427926	1	152424866	152427926	cg20375554	ARHGEF2	1788412	0.444	4.2803	4.1307	5.0617	ConradGenotype	5.24465e-05	3060	Distal
chr19:11900599-11907033	19	11900599	11907033	cg11980435	BBC3	40522043	0.413	3.7154	3.6787	4.7077	ConradGenotype	0.000192597	6434	Distal
chr19:11900599-11907033	19	11900599	11907033	cg09998229	TBXA2R	8346039	0.422	3.8761	3.6404	4.5613	ConradGenotype	0.000133006	6434	Distal
chr19:11900599-11907033	19	11900599	11907033	cg04076481	FLJ12949	1366136	0.444	4.289	3.7022	4.6077	ConradGenotype	5.14061e-05	6434	Distal
chr19:11900599-11907033	19	11900599	11907033	cg24807354	EDG8	1413654	0.462	4.6276	3.7202	4.824	ConradGenotype	2.35715e-05	6434	Distal
chr8:39350819-39506576	8	39350819	39506576	cg17703554	WDR21C	49526681	-0.456	4.51	3.8885	4.9534	ConradGenotype	3.09015e-05	155757	Distal
chr19:59247515-59252299	19	59247515	59252299	cg15705469	ZNF71	2548700	0.413	3.717	3.713	4.899	ConradGenotype	0.000191847	4784	Distal
chr19:59247515-59252299	19	59247515	59252299	cg24836583	HOMER3	40337225	0.449	4.371	3.6555	4.4332	ConradGenotype	4.25626e-05	4784	Distal
chr7:55102374-55103361	7	55102374	55103361	cg18329349	CAV1	60850125	0.481	5.018	3.8919	4.7533	ConradGenotype	9.59503e-06	987	Distal
chr15:30231548-30296440	15	30231548	30296440	cg07501965	CHRFAM7A	1791288	0.413	3.7147	3.6582	4.5038	ConradGenotype	0.000192882	64892	Distal
chr5:52494608-52495458	5	52494608	52495458	cg04833050	LHFPL2	25346753	0.43	4.0153	3.9789	5.1091	ConradGenotype	9.65481e-05	850	Distal
chr7:71682534-71684330	7	71682534	71684330	cg19831077	LOC349136	79054600	-0.438	4.1657	3.9289	4.9874	ConradGenotype	6.82795e-05	1796	Distal
chr22:33230119-33231341	22	33230119	33231341	cg08315277	PKDREJ	11806570	-0.445	4.3074	3.5537	4.697	ConradGenotype	4.92713e-05	1222	Distal
chr7:31282013-31285456	7	31282013	31285456	cg22799850	FBXL13	71219161	0.451	4.419	3.8795	4.6512	ConradGenotype	3.81072e-05	3443	Distal
chr10:67012476-67014181	10	67012476	67014181	cg09772154	FGFR2	56334125	-0.433	4.0847	3.8215	4.8427	ConradGenotype	8.22775e-05	1705	Distal
chr9:10394571-10395103	9	10394571	10395103	cg04648440	BRD3	125527876	-0.446	4.3178	3.938	4.9232	ConradGenotype	4.81039e-05	532	Distal
chr1:204366847-204372531	1	204366847	204372531	cg01460479	ABCB10	23391408	-0.447	4.3427	4.1149	4.968	ConradGenotype	4.54211e-05	5684	Distal
chr5:26832459-26837664	5	26832459	26837664	cg16268429	FLJ30596	9442559	0.429	3.9991	3.9006	5.0117	ConradGenotype	0.000100217	5205	Distal
chr17:36675163-36685731	17	36675163	36685731	cg25349574	CAMTA2	31848843	-0.461	4.6201	3.801	4.9469	ConradGenotype	2.39825e-05	10568	Distal
chr17:36675163-36685731	17	36675163	36685731	cg26162695	ELAC2	23818370	-0.421	3.8702	3.7566	4.8042	ConradGenotype	0.000134823	10568	Distal
chr17:36675163-36685731	17	36675163	36685731	cg19383689	WSB1	14035113	-0.433	4.0847	3.8502	4.8324	ConradGenotype	8.22848e-05	10568	Distal
chr14:73064141-73121720	14	73064141	73121720	cg09539408	STRN3	42527722	0.432	4.0504	3.5881	4.5451	ConradGenotype	8.90339e-05	57579	Distal
chr1:120557209-120738188	1	120557209	120738188	cg14560895	JARID1B	80395832	-0.545	6.5147	4.2171	5.219	ConradGenotype	3.05728e-07	180979	Distal
chr1:120557209-120738188	1	120557209	120738188	cg18389062	MAN1A2	2936444	-0.465	4.6958	4.1447	5.199	ConradGenotype	2.01448e-05	180979	Distal
chr1:120557209-120738188	1	120557209	120738188	cg10549188	ANP32E	27827314	-0.488	5.1646	4.1189	5.2577	ConradGenotype	6.84471e-06	180979	Distal
chr11:5594077-5595733	11	5594077	5595733	cg01192900	BTG4	105293817	-0.438	4.1682	3.9928	5.0531	ConradGenotype	6.78936e-05	1656	Distal
chr18:7134225-7136816	18	7134225	7136816	cg13760546	RNF125	20717468	-0.417	3.8001	3.6163	4.6854	ConradGenotype	0.000158469	2591	Distal
chr18:7134225-7136816	18	7134225	7136816	cg14118546	KIAA1012	20641436	-0.406	3.6086	3.5943	4.4114	ConradGenotype	0.00024626	2591	Distal
chr18:7134225-7136816	18	7134225	7136816	cg19496782	GATA6	10867128	-0.415	3.7496	3.5692	4.5221	ConradGenotype	0.000177995	2591	Distal
chr3:167537664-167538667	3	167537664	167538667	cg02672493	TMEM22	29517047	-0.442	4.2346	4.0342	5.1364	ConradGenotype	5.8261e-05	1003	Distal
chr1:177873980-177874648	1	177873980	177874648	cg10409799	ADAR	25007568	-0.472	4.8412	4.1644	5.2511	ConradGenotype	1.44137e-05	668	Distal
chr1:177873980-177874648	1	177873980	177874648	cg24800810	RGS7	61712589	-0.457	4.5394	4.2107	5.3118	ConradGenotype	2.88825e-05	668	Distal
chr5:42127774-42131656	5	42127774	42131656	cg09786257	PCSK1	53664870	-0.44	4.1967	3.9549	5.128	ConradGenotype	6.357e-05	3882	Distal
chr5:163597906-163598998	5	163597906	163598998	cg01673583	BIRC1	93242468	-0.427	3.9767	3.9533	4.8143	ConradGenotype	0.000105518	1092	Distal
chr19:20592635-20593903	19	20592635	20593903	cg17164520	CGB1	33638855	-0.443	4.2685	3.6683	4.6491	ConradGenotype	5.38933e-05	1268	Distal
chr11:58351105-58352597	11	58351105	58352597	cg13145013	H19	56377472	-0.491	5.2362	3.9589	4.9374	ConradGenotype	5.80529e-06	1492	Distal
chr6:51307432-51308104	6	51307432	51308104	cg21610516	MTHFD1L	99921317	-0.515	5.7763	4.074	5.1188	ConradGenotype	1.67396e-06	672	Distal
chr2:195687880-195692616	2	195687880	195692616	cg22418360	UBE2F	42850052	-0.458	4.5545	4.129	5.0403	ConradGenotype	2.78931e-05	4736	Distal
chr16:15883340-15931383	16	15883340	15931383	cg23113963	SCNN1B	7313709	0.425	3.9352	3.73	4.5953	ConradGenotype	0.000116094	48043	Distal
chr1:14308898-14311535	1	14308898	14311535	cg24420778	PRDX6	157402922	0.449	4.3774	4.1942	5.1195	ConradGenotype	4.19381e-05	2637	Distal
chr3:1892743-1898214	3	1892743	1898214	cg17289734	SEMA3B	48390387	0.466	4.7176	3.9753	4.9984	ConradGenotype	1.91613e-05	5471	Distal
chr3:1892743-1898214	3	1892743	1898214	cg18986332	CLASP2	31838949	0.445	4.2989	3.8991	4.889	ConradGenotype	5.02452e-05	5471	Distal
chr11:3224785-3316422	11	3224785	3316422	cg19587401	LOC374395	59041014	-0.429	4.0031	3.9766	5.0793	ConradGenotype	9.92828e-05	91637	Distal
chr8:108850513-108851309	8	108850513	108851309	cg23687960	GGH	44736773	0.431	4.0363	3.9796	5.0538	ConradGenotype	9.19833e-05	796	Distal
chr8:7330051-7342809	8	7330051	7342809	cg04678793	LY6E	136834807	-0.429	4.0053	3.9427	4.785	ConradGenotype	9.87789e-05	12758	Distal
chr8:7330051-7342809	8	7330051	7342809	cg11434468	XKR6	3759369	-0.433	4.0758	3.9608	4.8663	ConradGenotype	8.3976e-05	12758	Distal
chr13:37955318-37958191	13	37955318	37958191	cg03623878	MCF2L	74746773	0.478	4.9538	3.7537	4.8371	ConradGenotype	1.11216e-05	2873	Distal
chr1:156993484-156994714	1	156993484	156994714	cg24215727	ABCD3	62337353	0.471	4.814	4.2023	5.3386	ConradGenotype	1.53456e-05	1230	Distal
chr3:116730916-116732469	3	116730916	116732469	cg14386548	SLC25A20	67819002	0.449	4.3675	3.9976	4.9998	ConradGenotype	4.29079e-05	1553	Distal
chr3:116730916-116732469	3	116730916	116732469	cg26417554	RPUSD3	106870282	0.44	4.2024	4.0034	5.0095	ConradGenotype	6.27417e-05	1553	Distal
chr3:116730916-116732469	3	116730916	116732469	cg27239147	TUSC4	66368412	0.453	4.4439	3.9912	4.8576	ConradGenotype	3.59861e-05	1553	Distal
chr2:101419843-101420750	2	101419843	101420750	cg14101501	EHBP1	38633876	-0.439	4.1958	4.0535	4.9837	ConradGenotype	6.37109e-05	907	Distal
chr2:101419843-101420750	2	101419843	101420750	cg16691616	INPP1	89496590	-0.492	5.2699	4.1053	5.1406	ConradGenotype	5.37122e-06	907	Distal
chr2:101419843-101420750	2	101419843	101420750	cg11206667	FBXO36	129074727	-0.508	5.6111	4.1543	5.1614	ConradGenotype	2.44873e-06	907	Distal
chr2:101419843-101420750	2	101419843	101420750	cg25961684	STK36	117824624	-0.459	4.5649	4.1157	5.5236	ConradGenotype	2.72328e-05	907	Distal
chr2:101419843-101420750	2	101419843	101420750	cg25856179	STAT1	90166754	-0.458	4.5478	4.1364	5.1288	ConradGenotype	2.8324e-05	907	Distal
chr2:101419843-101420750	2	101419843	101420750	cg22148652	ARL5	50972750	-0.445	4.299	4.0211	5.1277	ConradGenotype	5.02296e-05	907	Distal
chr2:101419843-101420750	2	101419843	101420750	cg02801485	ALS2CR2	100604407	-0.443	4.2689	4.0968	5.5023	ConradGenotype	5.38373e-05	907	Distal
chr2:101419843-101420750	2	101419843	101420750	cg15091337	POLE4	26380921	-0.435	4.1079	4.0914	5.0663	ConradGenotype	7.79941e-05	907	Distal
chr2:101419843-101420750	2	101419843	101420750	cg01780482	EPAS1	55041460	-0.452	4.4427	4.1561	5.1335	ConradGenotype	3.60851e-05	907	Distal
chr2:101419843-101420750	2	101419843	101420750	cg23816572	CEP68	36283224	-0.449	4.3677	4.0877	5.1335	ConradGenotype	4.2882e-05	907	Distal
chr2:101419843-101420750	2	101419843	101420750	cg12066181	DNMT3A	76002355	-0.44	4.2019	4.0874	4.9854	ConradGenotype	6.28214e-05	907	Distal
chr2:101419843-101420750	2	101419843	101420750	cg20497627	MTIF2	46070504	-0.446	4.3211	4.1591	5.0844	ConradGenotype	4.77426e-05	907	Distal
chr12:89011704-89016192	12	89011704	89016192	cg16175725	TCF1	30887241	0.424	3.9224	3.8718	4.6869	ConradGenotype	0.000119551	4488	Distal
chr12:89011704-89016192	12	89011704	89016192	cg13003163	ANP32D	41861245	0.474	4.8761	3.9771	4.758	ConradGenotype	1.33027e-05	4488	Distal
chr15:47332068-47335163	15	47332068	47335163	cg14492347	ZNF592	35759064	-0.469	4.7678	3.7457	5.0757	ConradGenotype	1.70691e-05	3095	Distal
chr14:20419500-20493353	14	20419500	20493353	cg01117627	CYP46A1	78763757	0.437	4.1462	3.6627	4.6664	ConradGenotype	7.14202e-05	73853	Distal
chr14:33583803-33584597	14	33583803	33584597	cg13729392	C14orf112	36312033	0.411	3.6864	3.5901	4.4807	ConradGenotype	0.000205862	794	Distal
chr12:76622959-76624876	12	76622959	76624876	cg06554542	GNPTAB	24124705	0.447	4.3444	3.9294	5.0928	ConradGenotype	4.52494e-05	1917	Distal
chr5:21485958-21488203	5	21485958	21488203	cg07233761	ESM1	32829991	0.443	4.2584	3.9185	4.9962	ConradGenotype	5.51561e-05	2245	Distal
chr15:99159046-99159855	15	99159046	99159855	cg05749577	KIF23	31665487	0.423	3.8951	3.6647	4.8815	ConradGenotype	0.000127314	809	Distal
chr15:99159046-99159855	15	99159046	99159855	cg05024638	POLG	11480531	0.485	5.0976	3.7948	4.8218	ConradGenotype	7.98739e-06	809	Distal
chr15:99159046-99159855	15	99159046	99159855	cg19771482	BNIP2	41390577	0.429	4.0045	3.7676	4.7457	ConradGenotype	9.89726e-05	809	Distal
chr15:99159046-99159855	15	99159046	99159855	cg13401987	APH1B	37802678	0.465	4.6835	3.6879	4.7361	ConradGenotype	2.07261e-05	809	Distal
chr15:99159046-99159855	15	99159046	99159855	cg25808839	LACTB	37958054	0.51	5.6692	3.8098	4.5417	ConradGenotype	2.14177e-06	809	Distal
chr15:99159046-99159855	15	99159046	99159855	cg06380007	INOC1	59963796	0.45	4.3896	3.6891	5.1619	ConradGenotype	4.07798e-05	809	Distal
chr15:99159046-99159855	15	99159046	99159855	cg19911362	USP8	50655836	0.416	3.7711	3.7404	4.8764	ConradGenotype	0.000169377	809	Distal
chr15:99159046-99159855	15	99159046	99159855	cg07288587	CSNK1G1	36724292	0.435	4.1084	3.6523	4.5264	ConradGenotype	7.7916e-05	809	Distal
chr15:99159046-99159855	15	99159046	99159855	cg06746101	TMED3	21768851	0.418	3.8148	3.7424	4.8633	ConradGenotype	0.000153191	809	Distal
chr15:99159046-99159855	15	99159046	99159855	cg23790767	ELL3	57302976	0.442	4.2457	3.6954	4.6523	ConradGenotype	5.67926e-05	809	Distal
chr15:99159046-99159855	15	99159046	99159855	cg17316750	FAM82C	60325028	0.445	4.297	3.7146	4.9419	ConradGenotype	5.04694e-05	809	Distal
chr15:99159046-99159855	15	99159046	99159855	cg17676096	LEO1	49107937	0.487	5.1532	3.7385	4.748	ConradGenotype	7.02825e-06	809	Distal
chr15:99159046-99159855	15	99159046	99159855	cg16016951	DUT	52748241	0.42	3.8436	3.639	4.4842	ConradGenotype	0.000143339	809	Distal
chr15:99159046-99159855	15	99159046	99159855	cg13959611	VPS13C	39019555	0.505	5.5502	3.7929	4.8221	ConradGenotype	2.81689e-06	809	Distal
chr5:18909031-18910797	5	18909031	18910797	cg15034135	ADAMTS19	109914382	0.443	4.2654	3.9259	5.1766	ConradGenotype	5.42696e-05	1766	Distal
chr2:110342773-110348620	2	110342773	110348620	cg08321346	ANKMY1	130800155	0.463	4.6508	4.095	5.1922	ConradGenotype	2.2346e-05	5847	Distal
chr9:19263398-19264277	9	19263398	19264277	cg12876594	NPR2	16517850	0.439	4.1877	3.944	4.8648	ConradGenotype	6.49025e-05	879	Distal
chr6:108132828-108141795	6	108132828	108141795	cg20612615	PREP	2179903	0.455	4.4928	4.1013	5.2985	ConradGenotype	3.21532e-05	8967	Distal
chr22:41209145-41335158	22	41209145	41335158	cg12376277	TUG1	11577075	-0.418	3.8136	3.555	4.2937	ConradGenotype	0.000153616	126013	Distal
chr7:147704059-147707263	7	147704059	147707263	cg07461582	RINT-1	42745761	0.426	3.9467	3.846	5.0034	ConradGenotype	0.000113047	3204	Distal
chr8:133129707-133130842	8	133129707	133130842	cg14830952	E2F5	46853302	-0.432	4.0625	3.8723	4.6806	ConradGenotype	8.66023e-05	1135	Distal
chr7:7011921-7020505	7	7011921	7020505	cg14094960	EGFR	48038387	0.432	4.0545	3.928	5.0869	ConradGenotype	8.82137e-05	8584	Distal
chr4:190032287-190033212	4	190032287	190033212	cg09435090	QDPR	172910066	-0.448	4.3531	4.1231	5.0393	ConradGenotype	4.43506e-05	925	Distal
chr4:190032287-190033212	4	190032287	190033212	cg19252175	FLJ20035	20556418	-0.442	4.2433	4.0871	4.9811	ConradGenotype	5.71098e-05	925	Distal
chr4:190032287-190033212	4	190032287	190033212	cg09475757	NEIL3	11564589	-0.439	4.187	4.06	5.3786	ConradGenotype	6.50094e-05	925	Distal
chr4:190032287-190033212	4	190032287	190033212	cg04418771	COPS4	105857708	-0.44	4.2145	4.0777	5.0693	ConradGenotype	6.102e-05	925	Distal
chr4:190032287-190033212	4	190032287	190033212	cg02715115	LOC90826	41208024	-0.46	4.5931	4.1634	5.2723	ConradGenotype	2.55206e-05	925	Distal
chr10:91988451-91992013	10	91988451	91992013	cg18762485	CH25H	1033527	0.424	3.9225	3.8071	4.6257	ConradGenotype	0.000119524	3562	Distal
chr22:22101503-22104165	22	22101503	22104165	cg23748737	SCARF2	2981167	-0.419	3.8287	3.484	4.5716	ConradGenotype	0.000148357	2662	Distal
chr5:1977604-1978111	5	1977604	1978111	cg21835622	DPYSL3	144835412	0.431	4.0459	3.9549	5.0839	ConradGenotype	8.99725e-05	507	Distal
chr22:28666350-28667198	22	28666350	28667198	cg23503501	RIBC2	15521377	-0.445	4.3068	3.521	4.5771	ConradGenotype	4.93398e-05	848	Distal
chr6:31383960-31387412	6	31383960	31387412	cg05402265	ICK	21648780	0.488	5.1791	4.0476	5.1787	ConradGenotype	6.62032e-06	3452	Distal
chr1:10405137-10406094	1	10405137	10406094	cg10035922	C1orf102	26283362	-0.449	4.3715	4.181	5.3352	ConradGenotype	4.25098e-05	957	Distal
chr4:116386404-116397731	4	116386404	116397731	cg26578617	SNCA	25414939	-0.442	4.2422	4.0961	5.0738	ConradGenotype	5.7252e-05	11327	Distal
chr7:61278218-61280754	7	61278218	61280754	cg25299676	MET	54820081	-0.446	4.3247	4.0176	5.1714	ConradGenotype	4.73449e-05	2536	Distal
chr17:69234006-69234625	17	69234006	69234625	cg08209724	ZNF207	41532872	-0.464	4.6749	3.8295	4.8518	ConradGenotype	2.11408e-05	619	Distal
chr14:73071536-73073419	14	73071536	73073419	cg09539408	STRN3	42507269	0.473	4.8493	3.5881	4.5451	ConradGenotype	1.41487e-05	1883	Distal
chr8:53863532-53864180	8	53863532	53864180	cg19288520	SLC25A32	50632674	0.427	3.9623	3.9378	4.7875	ConradGenotype	0.000109072	648	Distal
chr8:53863532-53864180	8	53863532	53864180	cg10245048	TNFRSF10A	30725236	0.468	4.7455	3.9553	5.1787	ConradGenotype	1.79668e-05	648	Distal
chr4:138311476-138320204	4	138311476	138320204	cg06251489	STIM2	111844093	0.451	4.4063	4.0904	4.9202	ConradGenotype	3.92378e-05	8728	Distal
chr4:173661594-173670645	4	173661594	173670645	cg09018824	DKFZP686A01247	132609555	-0.494	5.3058	4.0817	5.1095	ConradGenotype	4.94486e-06	9051	Distal
chr17:53042845-53044836	17	53042845	53044836	cg19598544	TTYH2	16677051	0.429	4.0074	3.867	4.7756	ConradGenotype	9.83095e-05	1991	Distal
chr16:26824444-26827013	16	26824444	26827013	cg20981893	HSD11B2	39196738	-0.436	4.1275	3.6953	4.637	ConradGenotype	7.45527e-05	2569	Distal
chr16:26824444-26827013	16	26824444	26827013	cg13439730	PRSS8	4228729	0.421	3.8655	3.7412	4.8607	ConradGenotype	0.000136292	2569	Distal
chr20:1337176-1338798	20	1337176	1338798	cg24158546	SCAND1	32667695	-0.423	3.8894	3.6187	4.6493	ConradGenotype	0.000129014	1622	Distal
chr20:1337176-1338798	20	1337176	1338798	cg07955828	DHX35	35686371	-0.42	3.8446	3.5743	4.6722	ConradGenotype	0.000143033	1622	Distal
chr11:89324164-89328039	11	89324164	89328039	cg10805667	FLJ20625	17834085	-0.441	4.2225	4.0592	5.1308	ConradGenotype	5.99059e-05	3875	Distal
chr1:142612557-142700497	1	142612557	142700497	cg14560895	JARID1B	58387003	-0.512	5.7042	4.2171	5.219	ConradGenotype	1.97601e-06	87940	Distal
chr1:142612557-142700497	1	142612557	142700497	cg13650137	ASPM	52725693	-0.462	4.635	4.1344	5.0407	ConradGenotype	2.31736e-05	87940	Distal
chr1:142612557-142700497	1	142612557	142700497	cg18389062	MAN1A2	24945273	-0.502	5.4826	4.1447	5.199	ConradGenotype	3.29136e-06	87940	Distal
chr1:142612557-142700497	1	142612557	142700497	cg10549188	ANP32E	5818485	-0.497	5.3662	4.1189	5.2577	ConradGenotype	4.30311e-06	87940	Distal
chr12:96516188-96517708	12	96516188	96517708	cg14341030	C12orf60	81669416	0.512	5.715	3.9867	5.1818	ConradGenotype	1.92771e-06	1520	Distal
chr13:75005774-75017574	13	75005774	75017574	cg02943497	PARP4	51026858	0.42	3.8367	3.7432	4.7816	ConradGenotype	0.000145663	11800	Distal
chr22:28010283-28011805	22	28010283	28011805	cg04419707	RPL3	10034920	0.441	4.2218	3.5283	4.318	ConradGenotype	6.00067e-05	1522	Distal
chr22:28010283-28011805	22	28010283	28011805	cg02278071	DUSP18	1382817	0.474	4.8787	3.4957	4.5409	ConradGenotype	1.32221e-05	1522	Distal
chr11:7803274-7804168	11	7803274	7804168	cg04011872	MRPL23	5878534	-0.441	4.2161	3.9755	4.8899	ConradGenotype	6.08008e-05	894	Distal
chr7:71907404-71913517	7	71907404	71913517	cg03100196	ZYX	70878009	-0.461	4.6136	3.8792	4.9252	ConradGenotype	2.43467e-05	6113	Distal
chr1:157228357-157232921	1	157228357	157232921	cg04049800	C1orf57	73922416	0.45	4.3993	4.1456	5.1529	ConradGenotype	3.98723e-05	4564	Distal
chr6:86680559-86682553	6	86680559	86682553	cg08307092	HIST1H3D	60373576	0.447	4.3428	4.0255	5.2249	ConradGenotype	4.541e-05	1994	Distal
chr6:86680559-86682553	6	86680559	86682553	cg14284643	GNL1	56049349	-0.438	4.1727	3.9417	5.1261	ConradGenotype	6.71862e-05	1994	Distal
chr6:86680559-86682553	6	86680559	86682553	cg07922606	HIST1H3E	60347995	-0.46	4.5809	4.1509	5.1187	ConradGenotype	2.62504e-05	1994	Distal
chr6:86680559-86682553	6	86680559	86682553	cg26384034	C6orf117	1881038	-0.435	4.1115	4.074	5.0668	ConradGenotype	7.73514e-05	1994	Distal
chr1:235820675-235821523	1	235820675	235821523	cg14460735	C1orf71	8975045	-0.468	4.7505	4.1487	5.0146	ConradGenotype	1.77631e-05	848	Distal
chr21:27398805-27399490	21	27398805	27399490	cg20451718	C21orf67	17785104	0.439	4.1902	3.3343	4.2327	ConradGenotype	6.45333e-05	685	Distal
chr2:179768355-179791457	2	179768355	179791457	cg02801485	ALS2CR2	22244797	0.436	4.1361	4.0968	5.5023	ConradGenotype	7.3097e-05	23102	Distal
chr16:75648508-75650440	16	75648508	75650440	cg25193494	FLJ20186	12893244	0.439	4.1785	3.7212	4.661	ConradGenotype	6.62913e-05	1932	Distal
chr12:10457356-10495015	12	10457356	10495015	cg08567916	SPRYD3	41283380	0.473	4.8601	3.9755	4.7761	ConradGenotype	1.38001e-05	37659	Distal
chr12:10457356-10495015	12	10457356	10495015	cg18825539	ATP2A2	98727436	0.447	4.3438	3.9382	5.0791	ConradGenotype	4.53121e-05	37659	Distal
chr12:10457356-10495015	12	10457356	10495015	cg17639059	NAB2	45292051	0.483	5.0565	3.9419	5.0424	ConradGenotype	8.77924e-06	37659	Distal
chr2:130682838-130684330	2	130682838	130684330	cg13901526	GYPC	3553086	0.479	4.9758	4.0405	5.0632	ConradGenotype	1.0572e-05	1492	Distal
chr2:130682838-130684330	2	130682838	130684330	cg01594915	HNRPA3	47102224	0.446	4.31	4.0531	5.0384	ConradGenotype	4.89752e-05	1492	Distal
chr2:130682838-130684330	2	130682838	130684330	cg17043155	MRPL19	54955958	0.443	4.2529	4.036	5.0573	ConradGenotype	5.58656e-05	1492	Distal
chr2:130682838-130684330	2	130682838	130684330	cg26454191	PMS1	59673716	0.444	4.2876	4.0343	4.939	ConradGenotype	5.15659e-05	1492	Distal
chr2:130682838-130684330	2	130682838	130684330	cg04533291	WDR39	34389503	-0.437	4.147	4.1257	5.2182	ConradGenotype	7.12784e-05	1492	Distal
chr13:85571820-85574142	13	85571820	85574142	cg17921034	AKAP11	43828646	0.418	3.8157	3.7267	4.7102	ConradGenotype	0.000152875	2322	Distal
chr14:21096353-21105839	14	21096353	21105839	cg14098132	CGRRF1	32945287	0.429	4.0067	3.6577	5.0228	ConradGenotype	9.84677e-05	9486	Distal
chr14:21096353-21105839	14	21096353	21105839	cg06726207	SIX4	39158276	0.427	3.9767	3.6452	4.7539	ConradGenotype	0.000105518	9486	Distal
chr13:23798029-23799959	13	23798029	23799959	cg26611683	FOXO1A	16338960	0.424	3.9066	3.7245	4.8623	ConradGenotype	0.000123992	1930	Distal
chr6:22160753-22161707	6	22160753	22161707	cg04623837	HCG9	7890218	0.437	4.1573	4.0332	5.046	ConradGenotype	6.96124e-05	954	Distal
chr15:30231548-30468651	15	30231548	30468651	cg07501965	CHRFAM7A	1877393	0.441	4.2219	3.6582	4.5038	ConradGenotype	5.99919e-05	237103	Distal
chr17:55934524-55936075	17	55934524	55936075	cg04745805	STAT5B	18253511	-0.423	3.8981	3.7902	4.8115	ConradGenotype	0.000126443	1551	Distal
chr17:55934524-55936075	17	55934524	55936075	cg14732136	KPNA2	7527086	-0.426	3.944	3.8783	4.9721	ConradGenotype	0.000113763	1551	Distal
chr16:76929120-76942453	16	76929120	76942453	cg25957124	DNAH3	55857264	0.412	3.699	3.6913	4.4374	ConradGenotype	0.000199995	13333	Distal
chr9:97376343-97377188	9	97376343	97377188	cg09429153	PBX3	30172836	-0.424	3.9104	3.8911	4.9516	ConradGenotype	0.000122911	845	Distal
chr3:68714679-68722940	3	68714679	68722940	cg11116142	CRBN	65522460	-0.442	4.2433	4.0017	4.8373	ConradGenotype	5.71052e-05	8261	Distal
chr11:1611015-1613217	11	1611015	1613217	cg07271264	MYOD1	16086587	0.436	4.1235	3.9828	4.9972	ConradGenotype	7.52435e-05	2202	Distal
chr6:152431681-152433972	6	152431681	152433972	cg18676237	SERPINB9	149584388	-0.478	4.9572	4.076	5.131	ConradGenotype	1.10349e-05	2291	Distal
chr7:131044891-131047089	7	131044891	131047089	cg03700462	HOXA1	103943439	0.434	4.0911	3.9299	4.9851	ConradGenotype	8.10826e-05	2198	Distal
chr11:75820021-75826175	11	75820021	75826175	cg23121547	DUSP8	74273000	-0.464	4.671	3.9012	4.8406	ConradGenotype	2.1329e-05	6154	Distal
chr11:75820021-75826175	11	75820021	75826175	cg15498283	TALDO1	75085907	-0.433	4.0694	3.9338	4.8833	ConradGenotype	8.5227e-05	6154	Distal
chr11:75820021-75826175	11	75820021	75826175	cg03750407	RAD9A	8906989	-0.475	4.8905	3.9243	4.6567	ConradGenotype	1.28686e-05	6154	Distal
chr19:19693965-19700599	19	19693965	19700599	cg07115558	TLE2	16717242	0.419	3.8208	3.715	4.5939	ConradGenotype	0.000151075	6634	Distal
chr5:151229543-151233114	5	151229543	151233114	cg10731022	EIF4EBP3	11323812	0.436	4.1289	3.969	4.962	ConradGenotype	7.4325e-05	3571	Distal
chr5:151229543-151233114	5	151229543	151233114	cg27092035	ARL10	24494430	0.534	6.2478	3.9164	5.1824	ConradGenotype	5.65167e-07	3571	Distal
chr5:151229543-151233114	5	151229543	151233114	cg19184518	UNQ9217	71411676	0.43	4.0266	3.9798	4.8961	ConradGenotype	9.40567e-05	3571	Distal
chr5:151229543-151233114	5	151229543	151233114	cg10575841	TMED7	36241697	0.44	4.2142	4.009	5.1634	ConradGenotype	6.10707e-05	3571	Distal
chr5:151229543-151233114	5	151229543	151233114	cg10038259	HNRPAB	26332995	0.447	4.3377	4.0067	5.0685	ConradGenotype	4.59528e-05	3571	Distal
chr5:151229543-151233114	5	151229543	151233114	cg01056155	BTF3	78401227	0.44	4.2048	3.9591	5.109	ConradGenotype	6.24005e-05	3571	Distal
chr20:55020804-55021298	20	55020804	55021298	cg07334912	HARS2	36504146	0.425	3.9369	3.5379	4.4467	ConradGenotype	0.000115636	494	Distal
chr7:82888354-82889107	7	82888354	82889107	cg23242017	LMTK2	14685683	0.469	4.7651	3.9367	4.8148	ConradGenotype	1.71753e-05	753	Distal
chr10:122759741-122777506	10	122759741	122777506	cg02840794	HPS6	18953327	-0.46	4.591	3.825	4.6351	ConradGenotype	2.56441e-05	17765	Distal
chr16:72256927-72258261	16	72256927	72258261	cg09669099	TERF2	4280267	0.436	4.1407	3.7759	4.8248	ConradGenotype	7.23293e-05	1334	Distal
chr12:31795648-31803075	12	31795648	31803075	cg03240509	KCNA6	27010207	0.43	4.0241	4.0058	4.8204	ConradGenotype	9.45976e-05	7427	Distal
chr6:32537894-32540555	6	32537894	32540555	cg14479329	RNASET2	134750747	0.435	4.1114	4.0709	4.9573	ConradGenotype	7.73784e-05	2661	Distal
