# Supplementary material for: Association of CNVs with methylation variation
Source: NPJ Genom Med. 2020 Sep 24;5:41. doi: 10.1038/s41525-020-00145-w (PMC7519119; doi:10.1038/s41525-020-00145-w)
Supplement: Supplementary file 4 — Supplementary Data 2 [file 41525_2020_145_MOESM4_ESM.xlsx]

## Sheet: CNV-mQTL validation
Association analysis for CNV-mQTL validation
Cnv	Chr	cnvStart	cnvEnd	CpG	Gene	Distance	rValue	NominalPvalue	-LOG (NominalPvalue)	-LOG (Permutation PvalueP500)	-LOG (Permutation PvalueP100)	-LOG (Permutation PvalueP10)	Source	Proximal / Distal
7:147704059-147707263	7	147704059	147707263	cg01048931	ECOP	92099054	0.838	3.24724e-07	6.4885	2.2721	2.9743	3.9685	Conradgenotype-validation	Distal
5:127200230-127201179	5	127200230	127201179	cg18587018	CRSP9	29301210	0.921	1.09276e-06	5.9615	2.2197	3.0247	4.5235	1KGgenotype-validation	Distal
1:94060856-94064435	1	94060856	94064435	cg11706911	AGMAT	78279450	0.914	1.85073e-06	5.7327	2.5316	3.4534	4.5235	1KGgenotype-validation	Distal
5:26832459-26837664	5	26832459	26837664	cg05028467	SNCB	149153946	-0.807	1.86661e-06	5.7289	2.4765	3.2702	4.1752	Conradgenotype-validation	Distal
5:95992292-95993117	5	95992292	95993117	cg10179196	CXCL14	38949205	-0.899	5.33157e-06	5.2731	2.2082	2.9534	4.4502	1KGgenotype-validation	Distal
1:146442912-146462585	1	146442912	146462585	cg10375802	C1orf57	84699883	0.887	1.02997e-05	4.9872	2.5851	3.5204	4.5235	1KGgenotype-validation	Distal
1:146442912-146462585	1	146442912	146462585	cg13502356	ZMPSTE24	105956962	0.88	1.5534e-05	4.8087	2.5181	3.5204	4.5235	1KGgenotype-validation	Distal
8:99534317-99534644	8	99534317	99534644	cg22186533	EEF1D	45215548	-0.874	2.08608e-05	4.6807	1.6329	2.3677	3.3693	1KGgenotype-validation	Distal
11:55121253-55209637	11	55121253	55209637	cg13145013	H19	53191557	-0.754	2.11221e-05	4.6753	2.2726	3.0024	4.0219	Conradgenotype-validation	Distal
1:10405137-10406094	1	10405137	10406094	cg15364537	MFSD4	193398647	-0.751	2.37251e-05	4.6248	2.5262	3.1747	4.0631	Conradgenotype-validation	Distal
4:173661594-173670645	4	173661594	173670645	cg00268009	ADH5	73437628	0.751	2.3937e-05	4.6209	2.161	2.8467	4.0143	Conradgenotype-validation	Distal
1:9518200-9520253	1	9518200	9520253	cg17990871	SLC35E2	7852982	0.866	2.99556e-05	4.5235	2.5316	3.5204	4.5235	1KGgenotype-validation	Distal
1:30813232-30814246	1	30813232	30814246	cg23092823	PODN	22486253	0.866	2.99556e-05	4.5235	2.5316	3.3754	4.5235	1KGgenotype-validation	Distal
2:1079649-1080699	2	1079649	1080699	cg19008649	IGFBP5	216187758	-0.741	3.42484e-05	4.4654	2.1792	2.9254	3.9482	Conradgenotype-validation	Distal
19:2860172-2861422	19	2860172	2861422	cg11715966	CCDC8	48746225	0.741	3.50044e-05	4.4559	2.3138	2.9802	3.9276	Conradgenotype-validation	Distal
5:18909031-18910797	5	18909031	18910797	cg16161425	DHFR	61075657	-0.739	3.68276e-05	4.4338	2.4726	3.2875	4.3285	Conradgenotype-validation	Distal
5:127200230-127201179	5	127200230	127201179	cg07933176	MGC3265	21516690	0.86	3.85823e-05	4.4136	2.1916	2.9537	4.5235	1KGgenotype-validation	Distal
1:146442912-146462585	1	146442912	146462585	cg11815363	KCNK1	85363102	0.86	3.88569e-05	4.4105	2.5316	3.4363	4.4641	1KGgenotype-validation	Distal
5:95992292-95993117	5	95992292	95993117	cg08283293	RNF44	79903303	-0.858	4.37319e-05	4.3592	2.2112	3.0247	4.1063	1KGgenotype-validation	Distal
14:73071536-73073419	14	73071536	73073419	cg00815605	ACOT2	33116	0.732	4.80913e-05	4.3179	1.4713	2.1986	3.5049	Conradgenotype-validation	Proximal
19:56468220-56468531	19	56468220	56468531	cg03907174	RCN3	1746112	0.852	5.59949e-05	4.2519	2.0921	2.9216	4.0723	1KGgenotype-validation	Distal
16:16841865-16847915	16	16841865	16847915	cg10065825	CDH11	46869135	-0.851	5.87353e-05	4.2311	2.1001	2.7885	3.8341	1KGgenotype-validation	Distal
11:17166514-17167872	11	17166514	17167872	cg26884581	PYGM	47116441	0.726	5.88669e-05	4.2301	2.2971	3.0396	4.0182	Conradgenotype-validation	Distal
4:148140041-148140353	4	148140041	148140353	cg12952136	GRSF1	76216811	-0.85	5.89385e-05	4.2296	2.14	3.0288	4.2296	1KGgenotype-validation	Distal
5:26832459-26837664	5	26832459	26837664	cg06476337	NDUFS4	26057057	-0.726	5.89621e-05	4.2294	2.4385	3.2702	4.3285	Conradgenotype-validation	Distal
12:40984186-40986093	12	40984186	40986093	cg14059963	GPR19	28279054	0.726	5.91516e-05	4.228	2.256	3.0343	4.0357	Conradgenotype-validation	Distal
17:69234006-69234625	17	69234006	69234625	cg09300114	SLC16A5	1360969	0.724	6.24897e-05	4.2042	2.3302	3.0981	4.1763	Conradgenotype-validation	Distal
19:14907340-14910599	19	14907340	14910599	cg17404605	MAP2K7	7034811	-0.723	6.50244e-05	4.1869	2.3128	2.9728	4.1665	Conradgenotype-validation	Distal
7:82888354-82889107	7	82888354	82889107	cg00911873	PRPS1L1	64855003	0.723	6.60752e-05	4.18	2.3292	3.0802	3.9741	Conradgenotype-validation	Distal
3:68714679-68722940	3	68714679	68722940	cg27437944	FXR1	113393889	0.723	6.65035e-05	4.1772	2.1189	2.8481	3.8377	Conradgenotype-validation	Distal
2:110342773-110348620	2	110342773	110348620	cg04809136	SF3B14	86193355	0.721	7.03488e-05	4.1527	2.2269	3.0226	4.0805	Conradgenotype-validation	Distal
1:9518760-9520515	1	9518760	9520515	cg06823263	USF1	149761715	0.72	7.19897e-05	4.1427	2.5086	3.215	4.0355	Conradgenotype-validation	Distal
7:93730519-93730716	7	93730519	93730716	cg09674215	TWIST1	74608175	-0.845	7.28231e-05	4.1377	1.9971	2.7588	3.8779	1KGgenotype-validation	Distal
1:146442912-146462585	1	146442912	146462585	cg20932765	TRIM33	31598578	-0.841	8.57432e-05	4.0668	2.5316	3.3855	4.4873	1KGgenotype-validation	Distal
6:108132828-108141795	6	108132828	108141795	cg25141674	C6orf155	35951263	-0.715	8.64754e-05	4.0631	2.4507	3.1995	4.3327	Conradgenotype-validation	Distal
7:71682534-71684330	7	71682534	71684330	cg13463367	PSMC2	31091787	-0.715	8.70425e-05	4.0603	2.3069	2.9862	4.1218	Conradgenotype-validation	Distal
12:7713851-7715100	12	7713851	7715100	cg06444781	TCF1	112186330	0.714	8.91936e-05	4.0497	2.3276	2.9717	3.8008	Conradgenotype-validation	Distal
16:65811167-65811482	16	65811167	65811482	cg06919067	NSMCE1	38635172	0.839	9.40136e-05	4.0268	2.1001	2.7885	3.8341	1KGgenotype-validation	Distal
19:56468220-56468531	19	56468220	56468531	cg26149738	KCTD15	17490430	0.838	9.59375e-05	4.018	2.0995	3.0156	3.9242	1KGgenotype-validation	Distal
9:35970788-35971992	9	35970788	35971992	cg12867448	ODF2	94285844	0.837	9.85474e-05	4.0064	2.0626	2.7722	3.9629	1KGgenotype-validation	Distal
1:142612557-142700497	1	142612557	142700497	cg06803184	FH	97092486	0.709	0.000103832	3.9837	2.5361	3.1879	4.3835	Conradgenotype-validation	Distal
11:49666184-49714391	11	49666184	49714391	cg25852715	OSBPL5	46612771	0.708	0.000106873	3.9711	2.3212	2.9145	3.9353	Conradgenotype-validation	Distal
3:147867879-147873031	3	147867879	147873031	cg26519339	TMEM39A	27205592	-0.708	0.000109129	3.9621	2.1099	2.8438	3.9154	Conradgenotype-validation	Distal
3:116730916-116732469	3	116730916	116732469	cg12444340	RBM5	66631385	-0.707	0.000111777	3.9516	2.0402	2.7735	3.8415	Conradgenotype-validation	Distal
3:116730916-116732469	3	116730916	116732469	cg25345005	C3orf9	3938613	0.707	0.000111777	3.9516	2.1123	2.7866	3.7705	Conradgenotype-validation	Distal
7:29443443-29443752	7	29443443	29443752	cg18896687	MAFK	27907040	0.833	0.000114389	3.9416	1.9616	2.6792	3.709	1KGgenotype-validation	Distal
12:11917753-11918281	12	11917753	11918281	cg24664957	VPS37B	110027904	0.706	0.000116266	3.9345	2.314	3.0505	3.9737	Conradgenotype-validation	Distal
7:71907404-71913517	7	71907404	71913517	cg26627486	C7orf27	69349274	0.704	0.000123398	3.9087	2.3072	3.0214	3.839	Conradgenotype-validation	Distal
7:4039859-4049085	7	4039859	4049085	cg11959821	TBRG4	41072545	-0.704	0.000124358	3.9053	2.3099	3.0473	3.9741	Conradgenotype-validation	Distal
7:4039859-4049085	7	4039859	4049085	cg10166697	SLC25A13	91744049	-0.703	0.00012875	3.8903	2.3204	3.1032	3.9685	Conradgenotype-validation	Distal
6:19149248-19157489	6	19149248	19157489	cg00502442	ZDHHC14	138567517	0.703	0.000129521	3.8877	2.4506	3.1826	4.2407	Conradgenotype-validation	Distal
1:94060856-94064435	1	94060856	94064435	cg19304410	CACHD1	29318956	-0.83	0.00012953	3.8876	2.5228	3.4967	4.5235	1KGgenotype-validation	Distal
14:33583803-33584597	14	33583803	33584597	cg10686044	SEL1L	47485177	0.702	0.000130167	3.8855	2.1069	2.8113	3.9666	Conradgenotype-validation	Distal
7:4039859-4049085	7	4039859	4049085	cg05089059	IMPDH1	123792163	0.702	0.000130996	3.8827	2.3494	3.1569	4.2481	Conradgenotype-validation	Distal
11:17166514-17167872	11	17166514	17167872	cg10735607	TMEM109	43269583	-0.702	0.000131587	3.8808	2.3185	3.0382	4.2655	Conradgenotype-validation	Distal
12:110780865-110781546	12	110780865	110781546	cg14495243	CCDC59	29505252	-0.829	0.000132472	3.8779	2.0606	2.7273	3.5667	1KGgenotype-validation	Distal
4:165719953-165720068	4	165719953	165720068	cg22845362	ANAPC4	140732982	0.829	0.000132472	3.8779	2.14	2.9216	3.8779	1KGgenotype-validation	Distal
11:17166514-17167872	11	17166514	17167872	cg03439703	PDE3B	2545701	-0.701	0.000133777	3.8736	2.3017	3.0358	3.969	Conradgenotype-validation	Distal
8:39350819-39506576	8	39350819	39506576	cg03973663	LYN	17525428	0.701	0.000136477	3.8649	2.0297	2.6769	3.738	Conradgenotype-validation	Distal
2:179768355-179791457	2	179768355	179791457	cg19658284	FLJ45645	27953961	-0.7	0.000138107	3.8598	2.198	2.9438	4.1303	Conradgenotype-validation	Distal
5:26832459-26837664	5	26832459	26837664	cg05497616	CAMK4	83752290	0.7	0.000138745	3.8578	2.5257	3.3663	4.3804	Conradgenotype-validation	Distal
19:13600101-13600227	19	13600101	13600227	cg00704310	KCTD15	25377781	-0.826	0.000146612	3.8338	2.1039	3.0156	4.1828	1KGgenotype-validation	Distal
3:116730916-116732469	3	116730916	116732469	cg09817114	WDR53	81047367	-0.698	0.000149788	3.8245	2.0428	2.7541	3.7356	Conradgenotype-validation	Distal
11:17166514-17167872	11	17166514	17167872	cg05418487	KCNQ1	14745279	0.696	0.000157503	3.8027	2.2637	2.9461	4.1031	Conradgenotype-validation	Distal
3:197258567-197259125	3	197258567	197259125	cg27226214	VHL	187093922	-0.696	0.000158193	3.8008	2.0932	2.7735	3.6478	Conradgenotype-validation	Distal
7:71682534-71684330	7	71682534	71684330	cg21746887	FZD1	19047217	-0.696	0.000159607	3.7969	2.325	3.03	4.18	Conradgenotype-validation	Distal
17:31626906-31635481	17	31626906	31635481	cg19141563	PPM1E	22556610	-0.696	0.000160139	3.7955	2.3202	3.0396	3.9894	Conradgenotype-validation	Distal
14:42057216-42062664	14	42057216	42062664	cg21973800	CINP	59838667	0.695	0.000163543	3.7864	2.0579	2.7714	3.8216	Conradgenotype-validation	Distal
6:79024187-79093007	6	79024187	79093007	cg05449607	C6orf51	32327561	0.695	0.000163543	3.7864	2.4336	3.1576	4.3738	Conradgenotype-validation	Distal
17:31626906-31635481	17	31626906	31635481	cg22584138	SLC6A4	6045045	0.694	0.000168837	3.7725	2.3341	3.0442	3.9662	Conradgenotype-validation	Distal
1:120557209-120738188	1	120557209	120738188	cg06803184	FH	119101315	0.693	0.000176223	3.7539	2.5361	3.1879	4.3835	Conradgenotype-validation	Distal
1:204239359-204366782	1	204239359	204366782	cg06803184	FH	35445943	0.693	0.000176223	3.7539	2.5361	3.1879	4.3835	Conradgenotype-validation	Distal
9:67147030-67191484	9	67147030	67191484	cg14304761	SYK	25434270	-0.692	0.000178002	3.7496	2.0804	2.6895	4.1183	Conradgenotype-validation	Distal
22:22101503-22104165	22	22101503	22104165	cg09826784	DGCR6L	3415965	0.692	0.000179578	3.7457	2.1641	2.8467	3.7199	Conradgenotype-validation	Distal
1:94060856-94064435	1	94060856	94064435	cg12641660	TTF2	23340822	0.82	0.000180568	3.7434	2.5316	3.4967	4.5235	1KGgenotype-validation	Distal
7:147704059-147707263	7	147704059	147707263	cg21746887	FZD1	56975012	0.69	0.000189598	3.7222	2.325	3.03	4.18	Conradgenotype-validation	Distal
1:110037664-110044037	1	110037664	110044037	cg21052164	CHRNB2	42765701	-0.819	0.000190277	3.7206	2.5316	3.5204	4.715	1KGgenotype-validation	Distal
7:16138299-16140597	7	16138299	16140597	cg09834162	DNAJB9	91857394	0.818	0.000191277	3.7183	2.0925	2.7996	3.7173	1KGgenotype-validation	Distal
19:41532106-41538865	19	41532106	41538865	cg24715735	HPN	1312429	0.69	0.000191408	3.718	2.3177	2.9797	3.9419	Conradgenotype-validation	Distal
3:73145768-73146244	3	73145768	73146244	cg03891319	ACY1	21154244	-0.818	0.000192183	3.7163	2.1273	2.9216	3.7163	1KGgenotype-validation	Distal
19:6938463-6938792	19	6938463	6938792	cg23736819	LOC115648	14432981	0.818	0.000192183	3.7163	2.0921	2.9405	4.0044	1KGgenotype-validation	Distal
4:6733295-6736762	4	6733295	6736762	cg24329794	GRSF1	65188358	-0.818	0.000192183	3.7163	2.14	2.9534	4.0268	1KGgenotype-validation	Distal
6:31384612-31386630	6	31384612	31386630	cg14439353	EEF1E1	23338168	-0.818	0.000192183	3.7163	2.1231	2.9534	3.7715	1KGgenotype-validation	Distal
19:6938463-6938792	19	6938463	6938792	cg18728606	MKNK2	4937091	0.818	0.000192183	3.7163	2.0921	2.9216	3.9242	1KGgenotype-validation	Distal
2:152581752-152582186	2	152581752	152582186	cg19070338	ASNSD1	37652162	-0.818	0.000192183	3.7163	2.3775	3.1669	4.0826	1KGgenotype-validation	Distal
10:51577967-51582025	10	51577967	51582025	cg03665457	LOC158160	12895018	-0.818	0.000192183	3.7163	2.3344	3.079	4.1987	1KGgenotype-validation	Distal
17:54718715-54720484	17	54718715	54720484	cg26709863	BECN1	16490302	-0.818	0.000192183	3.7163	2.514	3.2024	4.5235	1KGgenotype-validation	Distal
4:6733295-6736762	4	6733295	6736762	cg23266266	DCUN1D4	45667957	-0.818	0.000192183	3.7163	2.14	2.8609	3.7381	1KGgenotype-validation	Distal
2:152581752-152582186	2	152581752	152582186	cg03874199	HOXD12	24090187	0.818	0.000192183	3.7163	2.3359	3.079	4.044	1KGgenotype-validation	Distal
10:51577967-51582025	10	51577967	51582025	cg02676865	UBTD1	47667401	-0.818	0.000192183	3.7163	2.3344	3.0791	4.342	1KGgenotype-validation	Distal
17:54718715-54720484	17	54718715	54720484	cg10814135	ASPSCR1	22808705	-0.818	0.000192183	3.7163	2.4547	3.1413	4.4018	1KGgenotype-validation	Distal
17:54718715-54720484	17	54718715	54720484	cg17304878	WDR68	4261167	-0.818	0.000192183	3.7163	2.4796	3.1669	4.5235	1KGgenotype-validation	Distal
19:6938463-6938792	19	6938463	6938792	cg22510943	LMNB2	4531777	0.818	0.000192183	3.7163	2.0921	2.8934	4.2359	1KGgenotype-validation	Distal
3:73145768-73146244	3	73145768	73146244	cg17289734	SEMA3B	22860637	0.818	0.000192183	3.7163	2.125	2.7273	3.7163	1KGgenotype-validation	Distal
2:95949009-95950884	2	95949009	95950884	cg26033710	TACR1	20670240	0.818	0.000192183	3.7163	2.3593	3.0541	3.8015	1KGgenotype-validation	Distal
19:6938463-6938792	19	6938463	6938792	cg07499806	ZSCAN5	54492627	-0.818	0.000192183	3.7163	2.1082	2.9216	3.7163	1KGgenotype-validation	Distal
1:34874009-34884563	1	34874009	34884563	cg23274123	C1orf96	192663942	0.818	0.000192183	3.7163	2.5316	3.5204	4.5235	1KGgenotype-validation	Distal
17:54718715-54720484	17	54718715	54720484	cg01803810	TSEN54	16302972	-0.818	0.000192183	3.7163	2.4963	3.1569	4.5235	1KGgenotype-validation	Distal
7:29443443-29443752	7	29443443	29443752	cg26608667	MGC11257	28280822	-0.818	0.000195456	3.709	2.0333	2.7588	3.9075	1KGgenotype-validation	Distal
10:18543082-18543595	10	18543082	18543595	cg17526300	PTER	2024715	0.818	0.000195456	3.709	2.3061	3.079	4.0826	1KGgenotype-validation	Distal
2:131938233-131941074	2	131938233	131941074	cg07348311	IFIH1	30943327	-0.688	0.000202019	3.6946	2.1835	2.8958	3.7071	Conradgenotype-validation	Distal
2:130682838-130684330	2	130682838	130684330	cg07348311	IFIH1	32199396	-0.688	0.000202019	3.6946	2.1835	2.8958	3.7071	Conradgenotype-validation	Distal
3:178865818-178866301	3	178865818	178866301	cg20881888	ZMYND10	128508288	-0.687	0.000208712	3.6805	2.0608	2.7634	3.5794	Conradgenotype-validation	Distal
1:10405137-10406094	1	10405137	10406094	cg10892866	PYGO2	142794852	0.686	0.000215683	3.6662	2.5121	3.1308	4.1839	Conradgenotype-validation	Distal
10:18543082-18543595	10	18543082	18543595	cg18963800	LOC158160	20141640	-0.814	0.000221763	3.6541	2.3344	3.079	4.0267	1KGgenotype-validation	Distal
5:52494608-52495458	5	52494608	52495458	cg01422136	ZCCHC10	79894543	0.685	0.000223506	3.6507	2.4782	3.2333	4.5244	Conradgenotype-validation	Distal
12:3535218-3535312	12	3535218	3535312	cg27076812	TM7SF3	23522760	0.813	0.000227752	3.6425	2.0606	2.8654	3.6425	1KGgenotype-validation	Distal
2:152506803-152507435	2	152506803	152507435	cg03874199	HOXD12	24165037	0.813	0.000227752	3.6425	2.3359	3.079	4.044	1KGgenotype-validation	Distal
3:150751162-150752836	3	150751162	150752836	cg11008866	CASR	27366932	-0.813	0.000227752	3.6425	2.147	2.8616	3.7163	1KGgenotype-validation	Distal
17:32217537-32217855	17	32217537	32217855	cg24679082	ETV4	6760237	0.813	0.00022898	3.6402	2.5226	3.1831	4.5235	1KGgenotype-validation	Distal
4:42457499-42464276	4	42457499	42464276	cg11674404	WDR17	134762871	-0.684	0.000229277	3.6396	2.1833	2.881	3.888	Conradgenotype-validation	Distal
7:4039859-4049085	7	4039859	4049085	cg22154562	HRBL	95929756	0.683	0.00023731	3.6247	2.2978	3.0193	4.2811	Conradgenotype-validation	Distal
19:59424694-59435445	19	59424694	59435445	cg00666746	SYDE1	44351293	0.683	0.000237662	3.624	2.3138	2.9742	3.8344	Conradgenotype-validation	Distal
7:71682534-71684330	7	71682534	71684330	cg08871917	GATAD1	20230646	-0.682	0.000242605	3.6151	2.2835	2.943	3.9776	Conradgenotype-validation	Distal
8:144771628-144785835	8	144771628	144785835	cg18249244	ELP3	116772730	0.811	0.000245128	3.6106	1.9655	2.811	3.5757	1KGgenotype-validation	Distal
8:144783467-144785525	8	144783467	144785525	cg18249244	ELP3	116778495	0.811	0.000245128	3.6106	1.9655	2.811	3.5757	1KGgenotype-validation	Distal
8:144776112-144780630	8	144776112	144780630	cg18249244	ELP3	116772370	0.811	0.000245128	3.6106	1.9655	2.811	3.5757	1KGgenotype-validation	Distal
8:144777467-144779025	8	144777467	144779025	cg18249244	ELP3	116772245	0.811	0.000245128	3.6106	1.9655	2.811	3.5757	1KGgenotype-validation	Distal
8:144773467-144777025	8	144773467	144777025	cg18249244	ELP3	116769245	0.811	0.000245128	3.6106	1.9655	2.811	3.5757	1KGgenotype-validation	Distal
7:82888354-82889107	7	82888354	82889107	cg10763059	PTPN12	5885145	-0.681	0.000248157	3.6053	2.299	3.067	4.1074	Conradgenotype-validation	Distal
12:7713851-7715100	12	7713851	7715100	cg10227191	KRT18	43914014	-0.681	0.000249166	3.6035	2.327	3.0382	3.911	Conradgenotype-validation	Distal
8:7330051-7342809	8	7330051	7342809	cg12270520	ZNF517	138657891	0.68	0.000255171	3.5932	2.0469	2.6416	3.8775	Conradgenotype-validation	Distal
6:31395810-31397416	6	31395810	31397416	cg00012792	TXNDC5	23387652	-0.68	0.000255178	3.5932	2.4087	3.1995	4.1498	Conradgenotype-validation	Distal
12:7713851-7715100	12	7713851	7715100	cg22012054	ATP5B	47610700	0.68	0.000256309	3.5912	2.3288	3.0303	4.0133	Conradgenotype-validation	Distal
2:131938233-131941074	2	131938233	131941074	cg12453778	COMMD1	69953545	-0.68	0.000257303	3.5896	2.1407	2.9614	3.8848	Conradgenotype-validation	Distal
2:130682838-130684330	2	130682838	130684330	cg12453778	COMMD1	68697476	-0.68	0.000257303	3.5896	2.1407	2.9614	3.8848	Conradgenotype-validation	Distal
8:144771634-144785886	8	144771634	144785886	cg15312298	FAM84B	17139552	-0.679	0.000262912	3.5802	2.0522	2.5996	3.6642	Conradgenotype-validation	Distal
3:116730916-116732469	3	116730916	116732469	cg27239147	TUSC4	66368908	0.679	0.00026551	3.5759	2.0643	2.8464	3.9516	Conradgenotype-validation	Distal
1:147302148-147516215	1	147302148	147516215	cg04645342	NEGR1	74888758	-0.679	0.00026551	3.5759	2.5166	3.2592	4.4148	Conradgenotype-validation	Distal
1:85438779-85440284	1	85438779	85440284	cg07031996	MTF1	47342284	-0.679	0.00026551	3.5759	2.5243	3.2635	4.2481	Conradgenotype-validation	Distal
16:162083-167514	16	162083	167514	cg14696348	MC1R	88346842	-0.679	0.000267389	3.5729	2.2665	2.9178	3.8673	Conradgenotype-validation	Distal
4:165719953-165720068	4	165719953	165720068	cg18023724	LOC92345	1413319	-0.808	0.000271184	3.5667	2.1076	2.9534	3.9229	1KGgenotype-validation	Distal
22:41428595-41428962	22	41428595	41428962	cg08727202	MPST	5684651	-0.808	0.000271184	3.5667	1.7322	2.5462	3.4527	1KGgenotype-validation	Distal
2:131938233-131941074	2	131938233	131941074	cg24693368	KCNJ3	23322432	0.678	0.000274483	3.5615	2.1656	2.9669	3.9894	Conradgenotype-validation	Distal
2:130682838-130684330	2	130682838	130684330	cg24693368	KCNJ3	24578501	0.678	0.000274483	3.5615	2.1656	2.9669	3.9894	Conradgenotype-validation	Distal
18:69595188-69595522	18	69595188	69595522	cg05851163	C18orf4	6261257	-0.807	0.000274578	3.5613	1.9521	2.8005	3.9712	1KGgenotype-validation	Distal
6:31395810-31397416	6	31395810	31397416	cg07750111	HIST1H1C	5233037	-0.677	0.000276487	3.5583	2.3893	3.071	4.1446	Conradgenotype-validation	Distal
16:66071307-66071624	16	66071307	66071624	cg06919067	NSMCE1	38895313	0.807	0.000279012	3.5544	2.1001	2.7885	3.8341	1KGgenotype-validation	Distal
9:36352882-36354079	9	36352882	36354079	cg05293216	FANCG	1282729	0.807	0.000279012	3.5544	1.8673	2.5928	3.5325	1KGgenotype-validation	Distal
5:35226892-35227228	5	35226892	35227228	cg10730712	COL23A1	142721711	-0.807	0.000280086	3.5527	2.2987	3.1008	4.2311	1KGgenotype-validation	Distal
7:71682534-71684330	7	71682534	71684330	cg00167504	BLVRA	27919203	0.677	0.000280243	3.5525	2.334	2.9951	4.0476	Conradgenotype-validation	Distal
12:10457356-10495015	12	10457356	10495015	cg20877313	GLS2	44691212	0.677	0.00028187	3.55	2.3367	3.104	4.2553	Conradgenotype-validation	Distal
3:185359510-185360097	3	185359510	185360097	cg15878317	NMNAT3	44480964	0.806	0.000283112	3.548	2.108	2.876	3.7163	1KGgenotype-validation	Distal
14:33583803-33584597	14	33583803	33584597	cg12203852	ARID4A	24249902	-0.676	0.000286694	3.5426	2.1245	2.9003	4.18	Conradgenotype-validation	Distal
1:34874894-34884557	1	34874894	34884557	cg23274123	C1orf96	192663503	0.676	0.000290075	3.5375	2.5618	3.2945	4.4836	Conradgenotype-validation	Distal
9:92923184-92923505	9	92923184	92923505	cg13812587	TMEM15	37825657	-0.805	0.000293419	3.5325	2.0341	2.7885	4.1377	1KGgenotype-validation	Distal
6:31395810-31397416	6	31395810	31397416	cg02412050	MAPK14	4705728	-0.675	0.00029541	3.5296	2.4681	3.2544	4.1997	Conradgenotype-validation	Distal
19:13600101-13600227	19	13600101	13600227	cg05968233	ALKBH7	7277279	0.805	0.000296053	3.5286	1.9712	2.8347	4.018	1KGgenotype-validation	Distal
11:57923640-57924844	11	57923640	57924844	cg19005368	PRRG4	25116624	-0.675	0.000298197	3.5255	2.3185	2.9931	3.9344	Conradgenotype-validation	Distal
19:2860348-2861542	19	2860348	2861542	cg19636861	ZNF556	42277	-0.804	0.000301729	3.5204	1.3268	2.1581	3.5204	1KGgenotype-validation	Proximal
17:26683718-26684067	17	26683718	26684067	cg10583632	ZNF624	10186607	0.804	0.000301729	3.5204	2.463	3.1582	4.4398	1KGgenotype-validation	Distal
4:173661594-173670645	4	173661594	173670645	cg00688421	RAP1GDS1	74265631	-0.674	0.000301927	3.5201	2.161	2.7464	3.8097	Conradgenotype-validation	Distal
19:2860172-2861422	19	2860172	2861422	cg15299463	TEAD2	51696184	0.674	0.000302199	3.5197	2.3099	3.0368	4.2105	Conradgenotype-validation	Distal
2:176973888-176980286	2	176973888	176980286	cg21404906	XRCC5	39704885	0.803	0.000308668	3.5105	2.4117	3.1568	4.0744	1KGgenotype-validation	Distal
10:18543082-18543595	10	18543082	18543595	cg22864416	CCNJ	79249416	-0.802	0.000318626	3.4967	2.2992	3.079	4.0267	1KGgenotype-validation	Distal
2:28515170-28515222	2	28515170	28515222	cg08494812	TAF1B	18614620	-0.802	0.000319043	3.4962	2.3979	3.079	3.8329	1KGgenotype-validation	Distal
7:147704059-147707263	7	147704059	147707263	cg18798750	MGC14289	9335501	-0.672	0.000319346	3.4957	2.3204	3.0342	3.9668	Conradgenotype-validation	Distal
22:35473303-35476957	22	35473303	35476957	cg00059424	PES1	6157638	0.672	0.000319636	3.4953	2.1659	2.7558	3.6087	Conradgenotype-validation	Distal
5:26832459-26837664	5	26832459	26837664	cg20948472	ZMAT2	113224925	-0.672	0.000320996	3.4935	2.4782	3.2376	4.4962	Conradgenotype-validation	Distal
12:76622959-76624876	12	76622959	76624876	cg23920917	CPSF6	8704617	-0.672	0.000322165	3.4919	2.2871	3.0382	3.8859	Conradgenotype-validation	Distal
19:56468220-56468531	19	56468220	56468531	cg26044825	NFIC	53158965	-0.801	0.000333366	3.4771	2.0921	2.9741	3.8967	1KGgenotype-validation	Distal
19:56468220-56468531	19	56468220	56468531	cg17470637	2015-03-02	48084984	0.801	0.000333366	3.4771	2.1315	2.9216	4.018	1KGgenotype-validation	Distal
14:73074412-73076930	14	73074412	73076930	cg00815605	ACOT2	29922	0.8	0.000340587	3.4678	1.3241	2.0516	2.9432	1KGgenotype-validation	Proximal
7:71682534-71684330	7	71682534	71684330	cg02391387	IMMP2L	39305613	-0.67	0.000341417	3.4667	2.3099	3.0904	4.3012	Conradgenotype-validation	Distal
3:116730916-116732469	3	116730916	116732469	cg24120841	THRB	92221326	0.67	0.00034519	3.4619	2.1353	2.8434	3.8238	Conradgenotype-validation	Distal
16:162083-167514	16	162083	167514	cg26651073	KARS	74073807	-0.669	0.000347357	3.4592	2.2886	2.9285	3.9561	Conradgenotype-validation	Distal
1:94060856-94064435	1	94060856	94064435	cg00128766	KIAA0494	47105975	0.799	0.000352058	3.4534	2.5513	3.3855	4.5235	1KGgenotype-validation	Distal
16:923425-944273	16	923425	944273	cg18530748	SULT1A1	27607951	0.669	0.000352655	3.4526	2.2644	2.9019	3.8603	Conradgenotype-validation	Distal
6:31395810-31397416	6	31395810	31397416	cg12044889	NQO2	28452466	0.669	0.000354506	3.4504	2.4397	3.2056	4.2288	Conradgenotype-validation	Distal
16:70646001-70669798	16	70646001	70669798	cg13883681	GOT2	13333076	-0.668	0.000356218	3.4483	2.269	2.9073	3.989	Conradgenotype-validation	Distal
5:35226892-35227228	5	35226892	35227228	cg01550148	H2AFY	99534825	0.799	0.000356896	3.4475	2.2481	3.1122	4.2296	1KGgenotype-validation	Distal
2:110342773-110348620	2	110342773	110348620	cg16884042	SGPP2	112651181	-0.668	0.000357167	3.4471	2.1906	2.9544	4.1283	Conradgenotype-validation	Distal
10:18543082-18543595	10	18543082	18543595	cg15439196	CNNM2	86123244	-0.799	0.000357701	3.4465	2.3344	3.079	3.9863	1KGgenotype-validation	Distal
10:18543082-18543595	10	18543082	18543595	cg08395899	UPF2	6419236	0.799	0.000357701	3.4465	2.3104	3.079	4.3379	1KGgenotype-validation	Distal
4:55177177-55177497	4	55177177	55177497	cg26043257	CD38	39788281	0.798	0.000366201	3.4363	2.14	2.9534	3.8779	1KGgenotype-validation	Distal
5:1977604-1978111	5	1977604	1978111	cg26069252	EGR1	135850322	-0.667	0.000368451	3.4336	2.4385	3.1882	4.3946	Conradgenotype-validation	Distal
7:82888354-82889107	7	82888354	82889107	cg03166779	ETV1	68893022	-0.667	0.00036857	3.4335	2.316	3.0572	4.1082	Conradgenotype-validation	Distal
10:125368932-125369004	10	125368932	125369004	cg06521280	PLAU	50028394	-0.797	0.000374438	3.4266	2.3286	3.068	4.0267	1KGgenotype-validation	Distal
7:39563899-39564163	7	39563899	39564163	cg07475247	PMPCB	63160840	-0.797	0.000375772	3.4251	2.0333	2.8578	4.1987	1KGgenotype-validation	Distal
4:165719953-165720068	4	165719953	165720068	cg13743031	NEIL3	12747725	0.797	0.000375772	3.4251	2.14	2.9534	4.1508	1KGgenotype-validation	Distal
12:110780865-110781546	12	110780865	110781546	cg12504957	MDM2	43293778	0.797	0.000375772	3.4251	2.0479	2.7807	3.5667	1KGgenotype-validation	Distal
7:39563899-39564163	7	39563899	39564163	cg06452064	TRA2A	16026845	-0.797	0.000375772	3.4251	2.0459	2.7807	4.1489	1KGgenotype-validation	Distal
19:11900599-11907033	19	11900599	11907033	cg06661765	NFIX	1062798	-0.666	0.000381292	3.4187	2.3128	2.9961	3.923	Conradgenotype-validation	Distal
6:152431681-152433972	6	152431681	152433972	cg03462055	TUBB2B	149260977	0.666	0.000383017	3.4168	2.4385	3.1995	4.3516	Conradgenotype-validation	Distal
6:31383960-31387412	6	31383960	31387412	cg14493899	TAP2	1528250	-0.666	0.000384676	3.4149	2.4733	3.2104	4.4484	Conradgenotype-validation	Distal
16:66071307-66071624	16	66071307	66071624	cg10647513	HBA1	65905477	0.796	0.000385203	3.4143	2.0658	2.6364	3.6844	1KGgenotype-validation	Distal
16:65811167-65811482	16	65811167	65811482	cg16732880	NARFL	65081112	0.796	0.000388826	3.4102	2.1001	2.7885	4.0268	1KGgenotype-validation	Distal
1:157228357-157232921	1	157228357	157232921	cg19282714	PADI2	139912727	-0.665	0.000390145	3.4088	2.5148	3.2881	4.563	Conradgenotype-validation	Distal
3:116730916-116732469	3	116730916	116732469	cg20434811	MGC39662	35171913	0.665	0.000395615	3.4027	2.0933	2.6895	3.5215	Conradgenotype-validation	Distal
19:14907340-14910599	19	14907340	14910599	cg06095560	SAE1	37416671	0.665	0.000395622	3.4027	2.3128	2.9572	4.0541	Conradgenotype-validation	Distal
11:85980916-85984169	11	85980916	85984169	cg17240496	LOC51035	23780055	-0.665	0.000396819	3.4014	2.3307	3.0127	4.2119	Conradgenotype-validation	Distal
10:13298028-13298340	10	13298028	13298340	cg11638200	PRKCQ	6636433	0.794	0.000409261	3.388	2.3344	3.079	4.0744	1KGgenotype-validation	Distal
7:16138299-16140597	7	16138299	16140597	cg26358246	TMEM60	61125641	-0.793	0.000419551	3.3772	2.0467	2.7996	3.9075	1KGgenotype-validation	Distal
12:93768156-93768578	12	93768156	93768578	cg14701410	SLC4A8	43663737	0.792	0.000428882	3.3677	1.9616	2.76	3.6425	1KGgenotype-validation	Distal
1:110028467-110029625	1	110028467	110029625	cg02844629	ARV1	119151274	-0.792	0.000432274	3.3642	2.5316	3.4102	4.5235	1KGgenotype-validation	Distal
12:89011704-89016192	12	89011704	89016192	cg02519218	CHFR	42920345	0.661	0.000433822	3.3627	2.3128	3.0126	4.0216	Conradgenotype-validation	Distal
2:152506803-152507435	2	152506803	152507435	cg19070338	ASNSD1	37727012	-0.792	0.000435992	3.3605	2.3775	3.1669	4.0826	1KGgenotype-validation	Distal
3:150751162-150752836	3	150751162	150752836	cg14634738	RBM5	100651692	-0.792	0.000435992	3.3605	2.1273	2.8602	3.7163	1KGgenotype-validation	Distal
3:197258567-197259125	3	197258567	197259125	cg14458615	IGSF11	76911425	-0.661	0.00043837	3.3582	2.1327	2.8331	3.7846	Conradgenotype-validation	Distal
19:13600101-13600227	19	13600101	13600227	cg10078829	KLK4	42507030	0.791	0.000443716	3.3529	1.9712	2.8158	3.7163	1KGgenotype-validation	Distal
5:95992292-95993117	5	95992292	95993117	cg18632102	CNOT8	58224355	0.791	0.000443716	3.3529	2.2806	2.9948	3.9712	1KGgenotype-validation	Distal
3:185359510-185360097	3	185359510	185360097	cg10029076	ARMET	133962888	0.791	0.000447622	3.3491	2.0921	2.7624	3.7163	1KGgenotype-validation	Distal
17:18731864-18732888	17	18731864	18732888	cg13113656	CLTC	36318866	0.79	0.00045219	3.3447	2.4183	3.1568	4.3915	1KGgenotype-validation	Distal
19:14907340-14910599	19	14907340	14910599	cg15055101	SH2D3A	8191558	0.66	0.000455261	3.3417	2.3099	2.9541	4.0285	Conradgenotype-validation	Distal
2:131938233-131941074	2	131938233	131941074	cg07015629	ERBB4	81169695	0.659	0.000462856	3.3346	2.1741	2.8845	3.9776	Conradgenotype-validation	Distal
2:130682838-130684330	2	130682838	130684330	cg07015629	ERBB4	82425764	0.659	0.000462856	3.3346	2.1741	2.8845	3.9776	Conradgenotype-validation	Distal
11:58351105-58352597	11	58351105	58352597	cg15894661	PHACS	14307857	0.658	0.000471975	3.3261	2.3185	3.0473	4.1031	Conradgenotype-validation	Distal
12:110780865-110781546	12	110780865	110781546	cg14683036	MMAB	2285964	-0.788	0.000481342	3.3175	1.9341	2.6564	3.5667	1KGgenotype-validation	Distal
1:110037664-110044037	1	110037664	110044037	cg21838334	NES	44872006	0.788	0.00048147	3.3174	2.5024	3.4626	4.5235	1KGgenotype-validation	Distal
5:26832459-26837664	5	26832459	26837664	cg07733031	SGTB	38217866	0.657	0.000484846	3.3144	2.4681	3.2649	4.3871	Conradgenotype-validation	Distal
5:26832459-26837664	5	26832459	26837664	cg23248587	XRCC4	55573504	-0.657	0.000484846	3.3144	2.4936	3.3689	4.4272	Conradgenotype-validation	Distal
2:177995884-177996307	2	177995884	177996307	cg12323894	DBI	58155733	0.788	0.00048694	3.3125	2.3658	3.079	4.3592	1KGgenotype-validation	Distal
2:177995884-177996307	2	177995884	177996307	cg02154074	HTRA2	103386519	0.788	0.00048694	3.3125	2.3593	3.1648	3.8044	1KGgenotype-validation	Distal
2:131938233-131941074	2	131938233	131941074	cg13901526	GYPC	4809679	-0.657	0.000489455	3.3103	2.1948	2.8832	3.8724	Conradgenotype-validation	Distal
2:130682838-130684330	2	130682838	130684330	cg13901526	GYPC	3553610	-0.657	0.000489455	3.3103	2.1948	2.8832	3.8724	Conradgenotype-validation	Distal
16:55884184-55884708	16	55884184	55884708	cg04557383	MT1H	623600	-0.657	0.00049076	3.3091	1.3025	2.017	3.0516	Conradgenotype-validation	Proximal
4:148140041-148140353	4	148140041	148140353	cg11674404	WDR17	29083561	-0.787	0.000492409	3.3077	2.1199	2.9622	3.8015	1KGgenotype-validation	Distal
1:70921387-70921635	1	70921387	70921635	cg22367970	GON4	83171775	0.787	0.000492409	3.3077	2.5316	3.388	4.2296	1KGgenotype-validation	Distal
5:19410578-19412168	5	19410578	19412168	cg19233472	FOXI1	150053766	0.656	0.000494975	3.3054	2.485	3.2533	4.3227	Conradgenotype-validation	Distal
8:7330051-7342809	8	7330051	7342809	cg16286776	EIF2C2	134377018	0.656	0.00049608	3.3044	2.0469	2.7166	3.604	Conradgenotype-validation	Distal
1:151400331-151400587	1	151400331	151400587	cg13966710	FLJ36116	38206892	0.787	0.000499043	3.3019	2.5181	3.3019	4.5235	1KGgenotype-validation	Distal
7:4039859-4049085	7	4039859	4049085	cg24608774	STEAP1	85576312	-0.656	0.000502783	3.2986	2.3478	3.0572	4.1085	Conradgenotype-validation	Distal
5:19410578-19412168	5	19410578	19412168	cg14345676	HRH2	155630303	0.656	0.000506228	3.2957	2.4628	3.201	4.3971	Conradgenotype-validation	Distal
9:10394571-10395103	9	10394571	10395103	cg05251000	FREQ	121579115	-0.656	0.000506655	3.2953	2.0129	2.6119	3.744	Conradgenotype-validation	Distal
4:42457499-42464276	4	42457499	42464276	cg02545106	KM-HN-1	144167720	-0.655	0.000507413	3.2946	2.1385	2.7699	3.8507	Conradgenotype-validation	Distal
10:13298028-13298340	10	13298028	13298340	cg04798796	GLUD1	75545414	-0.786	0.000507726	3.2944	2.2987	3.1227	4.1611	1KGgenotype-validation	Distal
5:127200230-127201179	5	127200230	127201179	cg24231716	OTP	50230712	-0.786	0.000507726	3.2944	2.1878	3.0137	4.2296	1KGgenotype-validation	Distal
1:10405137-10406094	1	10405137	10406094	cg27308387	CTNNBIP1	513413	-0.655	0.000508608	3.2936	1.65	2.3736	3.4853	Conradgenotype-validation	Proximal
18:73395986-73397147	18	73395986	73397147	cg11911418	ELAC1	26649133	-0.786	0.000509712	3.2927	1.866	2.7081	3.9832	1KGgenotype-validation	Distal
4:6733295-6736762	4	6733295	6736762	cg25194415	KIAA0232	99607	0.786	0.000518318	3.2854	1.3458	2.0921	3.2854	1KGgenotype-validation	Proximal
19:6938463-6938792	19	6938463	6938792	cg01107031	TGFB1	39611636	0.786	0.000518318	3.2854	2.0939	2.9405	4.018	1KGgenotype-validation	Distal
19:6938463-6938792	19	6938463	6938792	cg26524263	KLK13	49321025	-0.786	0.000518318	3.2854	1.9712	2.7964	3.8741	1KGgenotype-validation	Distal
1:34874009-34884563	1	34874009	34884563	cg10548277	MED8	8748380	0.786	0.000518318	3.2854	2.5316	3.4607	4.5235	1KGgenotype-validation	Distal
3:73145768-73146244	3	73145768	73146244	cg09615786	DCBLD2	26956341	0.786	0.000518318	3.2854	2.1001	2.8159	3.7163	1KGgenotype-validation	Distal
2:152581752-152582186	2	152581752	152582186	cg26615126	COLEC11	148961701	0.786	0.000518318	3.2854	2.4183	3.1568	4.1386	1KGgenotype-validation	Distal
19:6938463-6938792	19	6938463	6938792	cg17543123	PLEKHF1	27908952	0.786	0.000518318	3.2854	2.1176	2.9216	3.9863	1KGgenotype-validation	Distal
4:6733295-6736762	4	6733295	6736762	cg17177660	VEGFC	171215034	-0.786	0.000518318	3.2854	2.14	2.9534	4.0425	1KGgenotype-validation	Distal
20:34034454-34034566	20	34034454	34034566	cg09882647	C20orf35	9389905	0.786	0.000518318	3.2854	1.6229	2.3344	3.7163	1KGgenotype-validation	Distal
3:9229174-9229267	3	9229174	9229267	cg12971958	PDCD6IP	24585592	0.786	0.000518318	3.2854	2.1273	2.9034	3.7163	1KGgenotype-validation	Distal
17:54718715-54720484	17	54718715	54720484	cg12435611	BRIP1	2575817	-0.786	0.000518318	3.2854	2.514	3.2024	4.4398	1KGgenotype-validation	Distal
19:6938463-6938792	19	6938463	6938792	cg05976074	SLC7A10	31469417	-0.786	0.000518318	3.2854	2.1176	2.9405	3.8741	1KGgenotype-validation	Distal
19:6938463-6938792	19	6938463	6938792	cg11195002	ICAM5	3321744	-0.786	0.000518318	3.2854	2.0921	3.0578	4.0826	1KGgenotype-validation	Distal
17:54718715-54720484	17	54718715	54720484	cg24679082	ETV4	15741666	-0.786	0.000518318	3.2854	2.5226	3.1831	4.5235	1KGgenotype-validation	Distal
10:51577967-51582025	10	51577967	51582025	cg19680672	MGMT	79722460	-0.786	0.000518318	3.2854	2.2681	3.0547	3.951	1KGgenotype-validation	Distal
17:54718715-54720484	17	54718715	54720484	cg23244421	FASN	22928848	-0.786	0.000518318	3.2854	2.4796	3.1582	4.1828	1KGgenotype-validation	Distal
3:150751162-150752836	3	150751162	150752836	cg26764555	RASA2	8063822	-0.785	0.000522307	3.2821	2.147	2.9034	3.7163	1KGgenotype-validation	Distal
2:1079649-1080699	2	1079649	1080699	cg13277160	LOC151194	207116984	-0.654	0.000522399	3.282	2.1577	2.9001	4.0225	Conradgenotype-validation	Distal
2:1079649-1080699	2	1079649	1080699	cg25431974	ECEL1	231978178	0.654	0.000522399	3.282	2.2072	3.0127	3.9279	Conradgenotype-validation	Distal
11:17166514-17167872	11	17166514	17167872	cg12179176	SNX19	113124013	-0.654	0.000527681	3.2776	2.294	3.0127	4.2192	Conradgenotype-validation	Distal
2:54419132-54420976	2	54419132	54420976	cg06505666	FLJ40629	58818085	0.654	0.000527727	3.2776	2.2034	2.9304	3.8859	Conradgenotype-validation	Distal
1:110028467-110029625	1	110028467	110029625	cg24683129	MUC1	43400932	-0.784	0.000535137	3.2715	2.5181	3.4102	4.5235	1KGgenotype-validation	Distal
6:79024187-79093007	6	79024187	79093007	cg14884741	PPP1R14C	71446408	-0.653	0.000536732	3.2702	2.4588	3.1995	4.0953	Conradgenotype-validation	Distal
11:48557432-48560877	11	48557432	48560877	cg22843446	ASAM	74011409	-0.653	0.000539454	3.268	2.3079	3.0249	4.0679	Conradgenotype-validation	Distal
16:923425-944273	16	923425	944273	cg06812033	NKD1	48204958	0.653	0.000540183	3.2675	2.2709	2.9178	3.744	Conradgenotype-validation	Distal
16:162083-167514	16	162083	167514	cg06919067	NSMCE1	27011354	0.653	0.000540298	3.2674	2.2901	3.0176	3.9165	Conradgenotype-validation	Distal
19:11900599-11907033	19	11900599	11907033	cg16363586	BST2	5473370	-0.653	0.000548413	3.2609	2.2974	2.9863	4.1017	Conradgenotype-validation	Distal
4:55177177-55177497	4	55177177	55177497	cg04961553	OCIAD2	6574368	-0.783	0.000549797	3.2598	2.14	2.9534	3.725	1KGgenotype-validation	Distal
11:85980916-85984169	11	85980916	85984169	cg09237521	IFITM2	85685977	-0.652	0.000551265	3.2586	2.3313	3.0714	3.8789	Conradgenotype-validation	Distal
10:18543082-18543595	10	18543082	18543595	cg00431050	ELOVL3	85432379	0.783	0.000555178	3.2556	2.2992	3.079	3.9863	1KGgenotype-validation	Distal
5:35226892-35227228	5	35226892	35227228	cg10693071	TRIM36	79315427	0.783	0.000562289	3.25	2.2806	2.9535	4.1828	1KGgenotype-validation	Distal
17:63739152-63739372	17	63739152	63739372	cg01372689	MRPL12	13540670	-0.783	0.00056383	3.2489	2.463	3.1568	4.5235	1KGgenotype-validation	Distal
11:55121253-55209637	11	55121253	55209637	cg19358442	ALX4	10883284	0.651	0.000564256	3.2485	2.3185	2.972	3.9688	Conradgenotype-validation	Distal
9:92923184-92923505	9	92923184	92923505	cg15229026	UBADC1	45068862	0.782	0.000570774	3.2435	2.0053	2.7049	3.962	1KGgenotype-validation	Distal
7:4039859-4049085	7	4039859	4049085	cg11044163	CPVL	25107566	-0.651	0.000572227	3.2424	2.2958	2.964	4.1085	Conradgenotype-validation	Distal
16:55884184-55884708	16	55884184	55884708	cg10965432	FTS	3790669	-0.651	0.000573617	3.2414	2.244	2.8973	3.7832	Conradgenotype-validation	Distal
5:77084102-77084437	5	77084102	77084437	cg11360149	OR2V2	103429502	-0.782	0.000574125	3.241	2.2853	2.9605	4.2432	1KGgenotype-validation	Distal
3:116730916-116732469	3	116730916	116732469	cg19538699	SLC35A5	2969059	0.651	0.00057775	3.2383	2.0766	2.7866	3.7586	Conradgenotype-validation	Distal
5:26832459-26837664	5	26832459	26837664	cg06302803	MATR3	111802012	-0.65	0.000590984	3.2284	2.5012	3.2875	4.2869	Conradgenotype-validation	Distal
1:110037664-110044037	1	110037664	110044037	cg00930078	FBXO28	112327466	-0.781	0.000593576	3.2265	2.5851	3.5204	4.5235	1KGgenotype-validation	Distal
17:69234006-69234625	17	69234006	69234625	cg19567046	VPS25	31055551	-0.649	0.000597789	3.2235	2.3585	3.07	4.2213	Conradgenotype-validation	Distal
5:26832459-26837664	5	26832459	26837664	cg19135706	RAB3C	31078434	-0.649	0.000605566	3.2178	2.5132	3.294	4.4496	Conradgenotype-validation	Distal
8:7330051-7342809	8	7330051	7342809	cg25352650	RRS1	60166741	0.648	0.00061145	3.2136	2.0334	2.6501	3.6831	Conradgenotype-validation	Distal
11:89324164-89328039	11	89324164	89328039	cg26119740	PPME1	15766843	-0.648	0.000612885	3.2126	2.3307	3.0858	4.0679	Conradgenotype-validation	Distal
4:9783252-9843664	4	9783252	9843664	cg19252175	FLJ20035	159662536	0.648	0.000615187	3.211	2.1659	2.8624	3.8526	Conradgenotype-validation	Distal
8:144771634-144785886	8	144771634	144785886	cg16060664	AP3M2	102649983	-0.648	0.000615921	3.2105	2.0447	2.6328	3.7132	Conradgenotype-validation	Distal
1:151400331-151400587	1	151400331	151400587	cg07928641	LAMC1	29857860	0.779	0.000616348	3.2102	2.5316	3.3801	4.5235	1KGgenotype-validation	Distal
3:185359510-185360097	3	185359510	185360097	cg15779716	CDCP1	140197961	0.779	0.000616348	3.2102	2.1001	2.8159	3.7163	1KGgenotype-validation	Distal
1:151400331-151400587	1	151400331	151400587	cg24417499	HPCA	118276364	-0.779	0.000616348	3.2102	2.5316	3.3855	4.5235	1KGgenotype-validation	Distal
1:110037664-110044037	1	110037664	110044037	cg24683129	MUC1	43389128	-0.779	0.000624684	3.2043	2.5181	3.4102	4.5235	1KGgenotype-validation	Distal
19:20592635-20593903	19	20592635	20593903	cg15712267	DNAJB1	6104016	0.647	0.000625666	3.2037	2.3027	2.9477	3.9991	Conradgenotype-validation	Distal
1:191127054-191128549	1	191127054	191128549	cg01664666	PLD5	49625422	0.647	0.000625758	3.2036	2.4983	3.1995	3.9776	Conradgenotype-validation	Distal
1:191127054-191128549	1	191127054	191128549	cg17034109	CYB561D1	81289897	-0.647	0.000625758	3.2036	2.5108	3.2238	4.1427	Conradgenotype-validation	Distal
10:70668117-70668440	10	70668117	70668440	cg00954566	SCD	31427742	0.779	0.000626354	3.2032	2.2987	3.079	4.0118	1KGgenotype-validation	Distal
16:16841865-16847915	16	16841865	16847915	cg05362516	IRX5	36674732	-0.779	0.000626354	3.2032	2.0935	2.7211	3.6425	1KGgenotype-validation	Distal
3:46769428-46826524	3	46769428	46826524	cg27239147	TUSC4	3564808	0.647	0.000630377	3.2004	2.0643	2.8464	3.9516	Conradgenotype-validation	Distal
1:9518760-9520515	1	9518760	9520515	cg02361363	ST3GAL3	34425438	0.647	0.000631731	3.1995	2.5085	3.1995	4.1831	Conradgenotype-validation	Distal
5:19410578-19412168	5	19410578	19412168	cg10730712	COL23A1	158537398	-0.647	0.000632918	3.1987	2.4738	3.2713	4.2219	Conradgenotype-validation	Distal
4:42457499-42464276	4	42457499	42464276	cg15792688	FLJ90036	42346672	-0.647	0.000634028	3.1979	2.1659	2.8599	3.9749	Conradgenotype-validation	Distal
7:39563899-39564163	7	39563899	39564163	cg26608667	MGC11257	38401256	-0.777	0.000646078	3.1897	2.0333	2.7588	3.9075	1KGgenotype-validation	Distal
7:39563899-39564163	7	39563899	39564163	cg02299653	LSM5	7067947	-0.777	0.000646078	3.1897	2.0364	2.7588	3.9416	1KGgenotype-validation	Distal
19:59424694-59435445	19	59424694	59435445	cg09936839	SIRT6	55297442	-0.646	0.000648287	3.1882	2.32	3.0952	4.0436	Conradgenotype-validation	Distal
2:44637092-44637412	2	44637092	44637412	cg17749961	LYCAT	14113955	0.777	0.000657105	3.1824	2.3677	3.1121	4.044	1KGgenotype-validation	Distal
16:162083-167514	16	162083	167514	cg26907768	SLC7A5	86294706	0.645	0.000659084	3.1811	2.2565	2.9192	3.8877	Conradgenotype-validation	Distal
12:93768156-93768578	12	93768156	93768578	cg19974223	ANKRD33	43200497	-0.777	0.000661623	3.1794	2.0479	2.7807	3.4423	1KGgenotype-validation	Distal
11:58351105-58352597	11	58351105	58352597	cg01611640	LOC58486	47516280	0.645	0.000673124	3.1719	2.3185	3.0382	4.2644	Conradgenotype-validation	Distal
15:82606345-82625912	15	82606345	82625912	cg23337754	CRABP1	6196608	-0.645	0.000673124	3.1719	2.0504	2.6895	3.6647	Conradgenotype-validation	Distal
1:159746569-159913382	1	159746569	159913382	cg18830459	IBRDC3	126628611	-0.645	0.00067314	3.1719	2.5361	3.2635	4.3448	Conradgenotype-validation	Distal
7:147704059-147707263	7	147704059	147707263	cg26774312	CAV2	31779062	-0.645	0.000673186	3.1719	2.3204	3.0679	4.0458	Conradgenotype-validation	Distal
1:34874894-34884557	1	34874894	34884557	cg10548277	MED8	8747941	0.644	0.000677172	3.1693	2.5204	3.2635	4.048	Conradgenotype-validation	Distal
1:34874894-34884557	1	34874894	34884557	cg11856093	ARID1A	7985555	0.644	0.000677172	3.1693	2.5257	3.2038	4.1427	Conradgenotype-validation	Distal
7:4039859-4049085	7	4039859	4049085	cg26312150	TWIST1	15077970	0.644	0.00067761	3.169	2.3527	3.0572	4.0133	Conradgenotype-validation	Distal
17:36675248-36685688	17	36675248	36685688	cg21069922	ERAL1	12474542	-0.775	0.000680897	3.1669	2.4841	3.1568	4.2433	1KGgenotype-validation	Distal
17:36681367-36685525	17	36681367	36685525	cg21069922	ERAL1	12477520	-0.775	0.000680897	3.1669	2.4841	3.1568	4.2433	1KGgenotype-validation	Distal
17:36675467-36681025	17	36675467	36681025	cg21069922	ERAL1	12472320	-0.775	0.000680897	3.1669	2.4841	3.1568	4.2433	1KGgenotype-validation	Distal
18:73395994-73397090	18	73395994	73397090	cg12012699	DYM	28156152	-0.644	0.000681892	3.1663	1.8536	2.6408	3.5288	Conradgenotype-validation	Distal
19:2860172-2861422	19	2860172	2861422	cg07494047	ZNF304	59693301	0.644	0.000682508	3.1659	2.2947	2.9207	4.0196	Conradgenotype-validation	Distal
21:43794793-43797728	21	43794793	43797728	cg00542846	APP	17332682	0.775	0.000684246	3.1648	1.6845	2.3775	3.079	1KGgenotype-validation	Distal
1:21659006-21659277	1	21659006	21659277	cg04413397	NMNAT1	11733706	0.775	0.000692783	3.1594	2.4745	3.4042	4.5902	1KGgenotype-validation	Distal
1:21659006-21659277	1	21659006	21659277	cg27016863	CDC7	70079556	0.775	0.000692783	3.1594	2.5316	3.5204	4.5235	1KGgenotype-validation	Distal
1:21659006-21659277	1	21659006	21659277	cg23919867	RUNX3	3447811	0.775	0.000692783	3.1594	2.4608	3.5161	4.5235	1KGgenotype-validation	Distal
1:21659006-21659277	1	21659006	21659277	cg05684015	DR1	71924509	0.775	0.000692783	3.1594	2.5316	3.3077	4.5235	1KGgenotype-validation	Distal
7:16138321-16140500	7	16138321	16140500	cg23780937	C7orf24	14370961	-0.643	0.000693976	3.1587	2.2317	2.9506	3.8372	Conradgenotype-validation	Distal
7:16138321-16140500	7	16138321	16140500	cg16284168	AP4M1	83396430	-0.643	0.000693976	3.1587	2.3204	2.9669	4.1348	Conradgenotype-validation	Distal
20:59546452-59547047	20	59546452	59547047	cg16200844	ITCH	27132285	0.643	0.000694023	3.1586	1.8908	2.4457	3.4939	Conradgenotype-validation	Distal
2:176973888-176980286	2	176973888	176980286	cg15890484	DYNC2LI1	133122598	0.775	0.000695569	3.1577	2.3026	3.044	3.8155	1KGgenotype-validation	Distal
12:93768156-93768578	12	93768156	93768578	cg17165266	KRT18	42139878	0.775	0.000696803	3.1569	2.1076	2.8389	3.6425	1KGgenotype-validation	Distal
17:63739152-63739372	17	63739152	63739372	cg23276115	GRAP	44848361	0.775	0.000696939	3.1568	2.4841	3.1582	4.2519	1KGgenotype-validation	Distal
17:55934631-55936055	17	55934631	55936055	cg01515426	ANAPC11	21506328	-0.775	0.000696985	3.1568	2.4255	3.1344	4.4018	1KGgenotype-validation	Distal
9:10394571-10395103	9	10394571	10395103	cg10570177	C9orf7	124919430	-0.642	0.000714508	3.146	2.0988	2.6895	3.6116	Conradgenotype-validation	Distal
5:18909031-18910797	5	18909031	18910797	cg12893143	UNC5A	157258967	0.642	0.000716116	3.145	2.4617	3.3224	4.2725	Conradgenotype-validation	Distal
5:95992292-95993117	5	95992292	95993117	cg14196790	SLC22A5	35740192	0.774	0.000716667	3.1447	2.2806	2.9537	4.0826	1KGgenotype-validation	Distal
1:10405137-10406094	1	10405137	10406094	cg06885782	KCNQ4	30615134	-0.642	0.000719186	3.1432	2.4983	3.2229	4.2411	Conradgenotype-validation	Distal
1:9518200-9520253	1	9518200	9520253	cg23933345	AP4B1	104729374	-0.773	0.000722199	3.1413	2.5316	3.4855	4.5235	1KGgenotype-validation	Distal
1:30813232-30814246	1	30813232	30814246	cg22129364	GPX7	22026618	0.773	0.000722199	3.1413	2.5316	3.3855	4.5235	1KGgenotype-validation	Distal
10:13298028-13298340	10	13298028	13298340	cg08711724	NOC3L	82814114	0.773	0.000726052	3.139	2.2662	2.9338	4.0826	1KGgenotype-validation	Distal
10:13298028-13298340	10	13298028	13298340	cg08805338	PPP3CB	61626713	-0.773	0.000726052	3.139	2.3344	3.079	4.0267	1KGgenotype-validation	Distal
7:4039859-4049085	7	4039859	4049085	cg15740366	IMPDH1	123792163	0.642	0.000726228	3.1389	2.2721	3.0105	3.9216	Conradgenotype-validation	Distal
16:70646001-70669798	16	70646001	70669798	cg14711016	NARFL	69927687	-0.641	0.000728989	3.1373	2.1909	2.8545	3.9609	Conradgenotype-validation	Distal
3:116730916-116732469	3	116730916	116732469	cg27395450	GLYCTK	64435429	-0.641	0.00073219	3.1354	2.1003	2.8762	4.1063	Conradgenotype-validation	Distal
3:116730916-116732469	3	116730916	116732469	cg27485235	CLCN2	68830075	-0.641	0.00073219	3.1354	2.1189	2.8384	3.7846	Conradgenotype-validation	Distal
7:147704059-147707263	7	147704059	147707263	cg19747852	TRA2A	124168475	-0.64	0.000753814	3.1227	2.3204	3.0214	4.2863	Conradgenotype-validation	Distal
17:36675248-36685688	17	36675248	36685688	cg05529097	FXR2	29222182	-0.772	0.000753948	3.1227	2.4183	3.1568	4.2877	1KGgenotype-validation	Distal
17:36681367-36685525	17	36681367	36685525	cg05529097	FXR2	29225160	-0.772	0.000753948	3.1227	2.4183	3.1568	4.2877	1KGgenotype-validation	Distal
17:36675467-36681025	17	36675467	36681025	cg05529097	FXR2	29219960	-0.772	0.000753948	3.1227	2.4183	3.1568	4.2877	1KGgenotype-validation	Distal
5:19410578-19412168	5	19410578	19412168	cg20277670	HRH2	155631457	0.64	0.000754719	3.1222	2.4565	3.3392	4.5653	Conradgenotype-validation	Distal
14:73064141-73121720	14	73064141	73121720	cg00815605	ACOT2	12663	0.64	0.000755019	3.122	1.4713	2.1986	3.5049	Conradgenotype-validation	Proximal
7:29443443-29443752	7	29443443	29443752	cg08496998	TRIAD3	23654888	0.772	0.000755154	3.122	1.9584	2.6792	3.8779	1KGgenotype-validation	Distal
1:14308898-14311535	1	14308898	14311535	cg04636557	C1orf124	215228395	-0.64	0.000765122	3.1163	2.5255	3.1709	4.1451	Conradgenotype-validation	Distal
6:31378345-31387412	6	31378345	31387412	cg19801560	HIST1H4G	5028140	-0.639	0.000766634	3.1154	2.4021	3.215	4.3946	Conradgenotype-validation	Distal
7:4039859-4049085	7	4039859	4049085	cg10488185	MLL5	100395578	0.639	0.00076726	3.1151	2.3204	3.0265	4.1906	Conradgenotype-validation	Distal
5:172905608-172907328	5	172905608	172907328	cg21898046	MGAT1	7257026	-0.639	0.000767523	3.1149	2.4385	3.2036	4.6925	Conradgenotype-validation	Distal
6:79024187-79093007	6	79024187	79093007	cg20979799	RFXDC1	38245724	-0.639	0.000767523	3.1149	2.4442	3.1212	3.9754	Conradgenotype-validation	Distal
5:172905608-172907328	5	172905608	172907328	cg15089387	TSLP	62472704	-0.639	0.000767523	3.1149	2.4681	3.3302	4.2498	Conradgenotype-validation	Distal
12:93768156-93768578	12	93768156	93768578	cg20425293	MRPL42	1383175	0.771	0.000771725	3.1125	2.0479	2.7557	3.4251	1KGgenotype-validation	Distal
17:63739152-63739372	17	63739152	63739372	cg09892203	CACNG4	1348471	0.771	0.000772472	3.1121	2.5316	3.2124	4.5235	1KGgenotype-validation	Distal
8:144771628-144785835	8	144771628	144785835	cg03664800	LOXL2	121462486	0.771	0.000773741	3.1114	1.9148	2.7077	3.5757	1KGgenotype-validation	Distal
8:144783467-144785525	8	144783467	144785525	cg03664800	LOXL2	121468251	0.771	0.000773741	3.1114	1.9148	2.7077	3.5757	1KGgenotype-validation	Distal
8:144776112-144780630	8	144776112	144780630	cg03664800	LOXL2	121462126	0.771	0.000773741	3.1114	1.9148	2.7077	3.5757	1KGgenotype-validation	Distal
8:144777467-144779025	8	144777467	144779025	cg03664800	LOXL2	121462001	0.771	0.000773741	3.1114	1.9148	2.7077	3.5757	1KGgenotype-validation	Distal
8:144773467-144777025	8	144773467	144777025	cg03664800	LOXL2	121459001	0.771	0.000773741	3.1114	1.9148	2.7077	3.5757	1KGgenotype-validation	Distal
15:82606345-82625912	15	82606345	82625912	cg26062856	ATP10A	58957630	0.639	0.000774149	3.1112	2.0207	2.6895	3.4211	Conradgenotype-validation	Distal
2:1079649-1080699	2	1079649	1080699	cg12506373	CAD	26213306	-0.639	0.00077451	3.111	2.2017	2.9347	3.9868	Conradgenotype-validation	Distal
7:4039859-4049085	7	4039859	4049085	cg15164103	MEST	125868411	0.639	0.000775121	3.1106	2.3201	3.0228	3.9772	Conradgenotype-validation	Distal
1:94060856-94064435	1	94060856	94064435	cg20932765	TRIM33	20791525	0.77	0.000780336	3.1077	2.5316	3.3855	4.4873	1KGgenotype-validation	Distal
14:64676323-64677672	14	64676323	64677672	cg01254459	PSMC6	12433641	0.638	0.00078704	3.104	2.0986	2.8257	4.042	Conradgenotype-validation	Distal
3:116730916-116732469	3	116730916	116732469	cg08819884	TRNT1	113588518	-0.638	0.00079102	3.1018	2.1254	2.8528	4.4423	Conradgenotype-validation	Distal
7:147704059-147707263	7	147704059	147707263	cg01527212	TRIAD3	141919188	0.638	0.000792237	3.1011	2.3009	2.9912	3.9053	Conradgenotype-validation	Distal
7:55102374-55103361	7	55102374	55103361	cg01104423	EIF2AK1	49038106	-0.638	0.000794108	3.1001	2.3204	3.0147	4.1085	Conradgenotype-validation	Distal
5:26832459-26837664	5	26832459	26837664	cg11049298	HNRPA0	110281593	-0.638	0.000794181	3.1001	2.449	3.2719	4.4522	Conradgenotype-validation	Distal
10:13298028-13298340	10	13298028	13298340	cg24343515	PI4KII	86091895	0.769	0.000800761	3.0965	2.2987	3.079	4.1386	1KGgenotype-validation	Distal
1:110037664-110044037	1	110037664	110044037	cg24417499	HPCA	76916755	-0.769	0.000800761	3.0965	2.5316	3.3855	4.5235	1KGgenotype-validation	Distal
4:165719953-165720068	4	165719953	165720068	cg10663973	MRFAP1	159027875	-0.769	0.000808565	3.0923	2.0479	2.8392	3.8779	1KGgenotype-validation	Distal
4:186392535-186392845	4	186392535	186392845	cg01154775	MGC29898	166081954	0.769	0.000811565	3.0907	2.14	2.9534	3.8779	1KGgenotype-validation	Distal
17:63739152-63739372	17	63739152	63739372	cg16225441	BECN1	25509965	-0.769	0.000812654	3.0901	2.5202	3.212	4.22	1KGgenotype-validation	Distal
1:94060856-94064435	1	94060856	94064435	cg15311933	PQLC2	74552020	-0.768	0.000819592	3.0864	2.5316	3.3077	4.5235	1KGgenotype-validation	Distal
19:14907340-14910599	19	14907340	14910599	cg11715966	CCDC8	36698053	0.637	0.000822542	3.0848	2.3138	2.9802	3.9276	Conradgenotype-validation	Distal
5:1977604-1978111	5	1977604	1978111	cg26565838	GALNT10	151571326	0.637	0.000822848	3.0847	2.4417	3.2533	4.5896	Conradgenotype-validation	Distal
3:116730916-116732469	3	116730916	116732469	cg02200132	EIF4A2	71251708	-0.636	0.000828237	3.0818	2.1003	2.7541	3.8238	Conradgenotype-validation	Distal
17:13472409-13473418	17	13472409	13473418	cg01543654	PRAC	30682568	0.768	0.000832547	3.0796	2.5455	3.2854	4.5235	1KGgenotype-validation	Distal
5:21485958-21488203	5	21485958	21488203	cg21605986	KIAA1191	154233470	-0.636	0.00083299	3.0794	2.4681	3.3392	4.7314	Conradgenotype-validation	Distal
1:146442912-146462585	1	146442912	146462585	cg27493997	CRABP2	8488555	0.768	0.000833505	3.0791	2.5316	3.3973	4.5235	1KGgenotype-validation	Distal
10:92805364-92805684	10	92805364	92805684	cg23898073	GFRA1	25214720	0.768	0.00083371	3.079	2.1828	3.0156	3.7163	1KGgenotype-validation	Distal
17:64060387-64060716	17	64060387	64060716	cg20228512	PCGF2	29903368	0.768	0.00083371	3.079	2.5202	3.305	4.5235	1KGgenotype-validation	Distal
11:481643-481866	11	481643	481866	cg09659887	IPO7	8880291	0.768	0.00083371	3.079	1.6866	2.151	3.079	1KGgenotype-validation	Distal
12:109101014-109102205	12	109101014	109102205	cg21081852	TXNRD1	5896911	-0.768	0.00083371	3.079	2.0292	2.76	3.5667	1KGgenotype-validation	Distal
10:23055568-23056760	10	23055568	23056760	cg27217148	PCGF6	82043051	0.768	0.00083371	3.079	2.3344	3.079	4.1828	1KGgenotype-validation	Distal
17:64060387-64060716	17	64060387	64060716	cg02550200	DERL2	58730742	0.768	0.00083371	3.079	2.514	3.2349	4.4653	1KGgenotype-validation	Distal
17:64060387-64060716	17	64060387	64060716	cg06799664	DNAHL1	10017923	0.768	0.00083371	3.079	2.5202	3.1831	4.4398	1KGgenotype-validation	Distal
17:64060387-64060716	17	64060387	64060716	cg25465406	GUCY2D	56213888	0.768	0.00083371	3.079	2.5007	3.1568	4.0826	1KGgenotype-validation	Distal
17:64060387-64060716	17	64060387	64060716	cg21591452	TMEM105	12858635	0.768	0.00083371	3.079	2.4547	3.1568	4.4018	1KGgenotype-validation	Distal
12:109101014-109102205	12	109101014	109102205	cg21633208	LNK	1225628	-0.768	0.00083371	3.079	1.9148	2.7241	3.4172	1KGgenotype-validation	Distal
2:192270434-192270768	2	192270434	192270768	cg20291846	ADAM17	182657814	-0.768	0.00083371	3.079	2.3677	3.1568	4.342	1KGgenotype-validation	Distal
20:32705988-32707384	20	32705988	32707384	cg17758721	SNRPB	30308038	-0.636	0.000835812	3.0779	1.9878	2.6011	3.5311	Conradgenotype-validation	Distal
6:26878702-26883319	6	26878702	26883319	cg20627916	ESR1	125289000	-0.636	0.000839025	3.0762	2.4062	3.1499	4.5791	Conradgenotype-validation	Distal
19:2860348-2861542	19	2860348	2861542	cg15185001	LSR	37569279	-0.767	0.000846436	3.0724	2.0921	2.9537	4.018	1KGgenotype-validation	Distal
17:76742917-76743255	17	76742917	76743255	cg22373112	RAB5C	39182808	0.767	0.000846436	3.0724	2.4465	3.1568	4.4398	1KGgenotype-validation	Distal
19:2860348-2861542	19	2860348	2861542	cg11715966	CCDC8	48746077	0.767	0.000846436	3.0724	2.0902	2.9537	4.018	1KGgenotype-validation	Distal
1:157228357-157232921	1	157228357	157232921	cg00572797	RUNX3	132123687	0.635	0.000852977	3.0691	2.5073	3.1334	4.2892	Conradgenotype-validation	Distal
4:186392535-186392845	4	186392535	186392845	cg16267491	H2AFZ	85303479	0.767	0.000853057	3.069	2.14	3.0069	4.0103	1KGgenotype-validation	Distal
4:186392535-186392845	4	186392535	186392845	cg10871523	FLJ30655	56159012	0.767	0.000853057	3.069	2.14	2.9229	3.7731	1KGgenotype-validation	Distal
4:186392535-186392845	4	186392535	186392845	cg26171231	CLCN3	15614024	0.767	0.000853057	3.069	2.1076	2.9211	4.1508	1KGgenotype-validation	Distal
4:9783252-9843664	4	9783252	9843664	cg22722822	CHIC2	44811306	0.635	0.000853163	3.069	2.161	2.7642	3.7704	Conradgenotype-validation	Distal
1:147302148-147516215	1	147302148	147516215	cg05032943	SFRS4	118029090	0.635	0.000853877	3.0686	2.5293	3.216	4.3285	Conradgenotype-validation	Distal
22:41428595-41428962	22	41428595	41428962	cg00059424	PES1	12111286	-0.767	0.000853969	3.0686	1.8705	2.7588	3.8613	1KGgenotype-validation	Distal
7:39563899-39564163	7	39563899	39564163	cg15898840	IGFBP3	6362033	0.767	0.000853969	3.0686	2.0101	2.7258	3.9075	1KGgenotype-validation	Distal
5:35226892-35227228	5	35226892	35227228	cg09266965	TRIM52	145393496	0.767	0.000855013	3.068	2.2806	3.068	4.5235	1KGgenotype-validation	Distal
7:4039859-4049085	7	4039859	4049085	cg20259398	CDCA7L	17906982	0.635	0.00085535	3.0679	2.3402	3.0584	4.0793	Conradgenotype-validation	Distal
1:9518760-9520515	1	9518760	9520515	cg17990871	SLC35E2	7853393	0.635	0.000859808	3.0656	2.5257	3.2635	4.2219	Conradgenotype-validation	Distal
1:9518760-9520515	1	9518760	9520515	cg23054437	MOSC2	209468094	0.635	0.000859808	3.0656	2.5257	3.215	4.1427	Conradgenotype-validation	Distal
2:131938233-131941074	2	131938233	131941074	cg23988310	SCG2	92235548	-0.634	0.000881342	3.0549	2.2017	2.889	3.8699	Conradgenotype-validation	Distal
2:130682838-130684330	2	130682838	130684330	cg23988310	SCG2	93491617	-0.634	0.000881342	3.0549	2.2017	2.889	3.8699	Conradgenotype-validation	Distal
5:127200230-127201179	5	127200230	127201179	cg07816439	C1QTNF2	32529095	-0.765	0.00088159	3.0547	2.2806	3.0137	4.4537	1KGgenotype-validation	Distal
8:12277832-12280453	8	12277832	12280453	cg00186701	TSPYL5	86079330	0.765	0.000882916	3.0541	1.9678	2.7241	3.6106	1KGgenotype-validation	Distal
3:182444583-182444910	3	182444583	182444910	cg26347745	IFT122	51803620	-0.765	0.000882916	3.0541	2.147	2.8178	3.7163	1KGgenotype-validation	Distal
12:49259984-49261783	12	49259984	49261783	cg03302287	PKP2	16320411	-0.765	0.000882916	3.0541	2.0479	2.7557	3.5667	1KGgenotype-validation	Distal
12:49259984-49261783	12	49259984	49261783	cg24608308	RAPGEF3	2822102	-0.765	0.000882916	3.0541	2.0333	2.8159	3.4974	1KGgenotype-validation	Distal
7:147704059-147707263	7	147704059	147707263	cg00826384	PTPRZ1	26405558	-0.634	0.000884907	3.0531	2.3343	3.07	4.1885	Conradgenotype-validation	Distal
3:116730916-116732469	3	116730916	116732469	cg14011734	TATDN2	106467229	-0.633	0.000893617	3.0488	2.1353	2.8864	3.8238	Conradgenotype-validation	Distal
3:116730916-116732469	3	116730916	116732469	cg25152631	SLC25A36	25411227	-0.633	0.000893617	3.0488	2.1218	2.882	4.1175	Conradgenotype-validation	Distal
3:116730916-116732469	3	116730916	116732469	cg08587820	BHLHB2	111737061	-0.633	0.000893617	3.0488	2.0766	2.8467	3.7287	Conradgenotype-validation	Distal
3:116730916-116732469	3	116730916	116732469	cg14800883	ARPC4	106922783	-0.633	0.000893617	3.0488	2.1357	2.9544	3.8695	Conradgenotype-validation	Distal
6:30315788-30316206	6	30315788	30316206	cg00510787	C6orf96	121498603	-0.765	0.000895221	3.0481	2.1231	2.9216	3.797	1KGgenotype-validation	Distal
7:55102374-55103361	7	55102374	55103361	cg15774495	GRB10	4275277	0.633	0.000896812	3.0473	2.2999	3.0572	4.0597	Conradgenotype-validation	Distal
16:162083-167514	16	162083	167514	cg00435408	RSPRY1	55612032	-0.633	0.000896812	3.0473	2.2103	2.8324	3.6661	Conradgenotype-validation	Distal
16:66071307-66071624	16	66071307	66071624	cg03970351	TERF2	1905267	-0.765	0.000900388	3.0456	2.0259	2.7013	3.9109	1KGgenotype-validation	Distal
17:55934524-55936075	17	55934524	55936075	cg22370370	ZNF652	11141401	0.633	0.000903242	3.0442	2.3111	3.0303	4.172	Conradgenotype-validation	Distal
12:89011704-89016192	12	89011704	89016192	cg09215553	SHMT2	33104419	0.633	0.000911586	3.0402	2.3153	3.0516	3.7321	Conradgenotype-validation	Distal
11:49666184-49714391	11	49666184	49714391	cg18818531	FOSL1	15732776	0.632	0.000915852	3.0382	2.3079	3.0126	3.9754	Conradgenotype-validation	Distal
19:2860172-2861422	19	2860172	2861422	cg06095560	SAE1	49464843	0.632	0.000916375	3.0379	2.3128	2.9572	4.0541	Conradgenotype-validation	Distal
1:151400331-151400587	1	151400331	151400587	cg21838334	NES	3512397	0.764	0.000918323	3.037	2.5024	3.4626	4.5235	1KGgenotype-validation	Distal
1:146442912-146462585	1	146442912	146462585	cg13912204	SLC19A2	21268263	-0.764	0.000918323	3.037	2.5316	3.5204	4.5235	1KGgenotype-validation	Distal
6:19149248-19157489	6	19149248	19157489	cg02123547	PIM1	18091487	0.632	0.000924205	3.0342	2.4506	3.1771	4.1923	Conradgenotype-validation	Distal
5:127200230-127201179	5	127200230	127201179	cg14225544	PLK2	69409727	-0.764	0.000924414	3.0341	2.2806	3.1413	4.2296	1KGgenotype-validation	Distal
1:110028467-110029625	1	110028467	110029625	cg22209624	SERTAD4	98443011	-0.764	0.000924414	3.0341	2.5316	3.3855	4.5235	1KGgenotype-validation	Distal
2:172712495-172715726	2	172712495	172715726	cg25828381	H2-ALPHA	40764231	0.763	0.000925325	3.0337	2.3752	3.1358	4.084	1KGgenotype-validation	Distal
11:58351105-58352597	11	58351105	58352597	cg23347400	RBM4B	7849424	-0.632	0.000932796	3.0302	2.3185	3.1284	4.4078	Conradgenotype-validation	Distal
16:65811167-65811482	16	65811167	65811482	cg10647513	HBA1	65645336	0.763	0.0009358	3.0288	2.0658	2.6364	3.6844	1KGgenotype-validation	Distal
7:4039859-4049085	7	4039859	4049085	cg05434957	ICA1	4222913	0.631	0.000939434	3.0271	2.3069	3.0473	4.2787	Conradgenotype-validation	Distal
17:55934524-55936075	17	55934524	55936075	cg25827139	C17orf44	47866460	0.631	0.000942071	3.0259	2.3591	3.0656	4.2295	Conradgenotype-validation	Distal
17:18731864-18732888	17	18731864	18732888	cg00480209	C17orf48	8191371	-0.763	0.000943488	3.0253	2.514	3.2124	4.4713	1KGgenotype-validation	Distal
16:16841865-16847915	16	16841865	16847915	cg12317456	MMP2	37225334	-0.763	0.000944747	3.0247	2.0945	2.7152	3.797	1KGgenotype-validation	Distal
18:69595188-69595522	18	69595188	69595522	cg11911418	ELAC1	22847922	-0.762	0.000952761	3.021	1.866	2.7081	3.9832	1KGgenotype-validation	Distal
6:51307432-51308104	6	51307432	51308104	cg27310686	C6orf72	98620649	-0.63	0.000959105	3.0181	2.4385	3.1995	4.6402	Conradgenotype-validation	Distal
1:177873980-177874648	1	177873980	177874648	cg16028934	TP53BP2	44224830	-0.63	0.000960366	3.0176	2.5423	3.2036	4.2454	Conradgenotype-validation	Distal
3:116730916-116732469	3	116730916	116732469	cg17503456	FOXL2	23414589	-0.63	0.00096339	3.0162	2.0951	2.8114	3.678	Conradgenotype-validation	Distal
5:95992292-95993117	5	95992292	95993117	cg22065439	C5orf15	37339146	0.762	0.000964731	3.0156	2.269	3.068	4.2311	1KGgenotype-validation	Distal
1:110037664-110044037	1	110037664	110044037	cg02844629	ARV1	119139470	-0.762	0.000968908	3.0137	2.5316	3.4102	4.5235	1KGgenotype-validation	Distal
13:94818369-94822017	13	94818369	94822017	cg26344532	IPF1	67428350	0.63	0.00097014	3.0132	2.0308	2.6553	3.7662	Conradgenotype-validation	Distal
2:195687880-195692616	2	195687880	195692616	cg25057743	PTHR2	13289063	0.63	0.000971141	3.0127	2.198	2.9347	4.1303	Conradgenotype-validation	Distal
11:55121253-55209637	11	55121253	55209637	cg04920951	GSTP1	11941535	-0.63	0.000971399	3.0126	2.2644	3.0302	4.0098	Conradgenotype-validation	Distal
12:68575998-68577013	12	68575998	68577013	cg27215108	CD63	14168234	-0.63	0.000977384	3.0099	2.2892	2.9683	3.8846	Conradgenotype-validation	Distal
2:110342773-110348620	2	110342773	110348620	cg24880821	TIGD1	122777409	-0.629	0.000990283	3.0042	2.1797	2.9026	4.0196	Conradgenotype-validation	Distal
17:32217537-32217855	17	32217537	32217855	cg01438829	TMEM97	8548442	0.761	0.000992965	3.0031	2.5202	3.2489	4.4018	1KGgenotype-validation	Distal
9:33203071-33203929	9	33203071	33203929	cg11184091	DOLPP1	97678971	-0.761	0.000992965	3.0031	2.0197	2.7554	4.0267	1KGgenotype-validation	Distal
17:32217537-32217855	17	32217537	32217855	cg01803810	TSEN54	38804875	0.761	0.000992965	3.0031	2.4963	3.1569	4.5235	1KGgenotype-validation	Distal
16:162083-167514	16	162083	167514	cg20312475	GPRC5B	19638097	-0.629	0.000995855	3.0018	2.2695	2.8815	3.7402	Conradgenotype-validation	Distal
1:142612557-142700497	1	142612557	142700497	cg06839953	C1orf160	115136056	-0.629	0.00100037	2.9998	2.533	3.2804	4.2296	Conradgenotype-validation	Distal
5:90535526-90537843	5	90535526	90537843	cg04330449	NEUROG1	44361600	0.629	0.00100212	2.9991	2.4427	3.2702	4.2439	Conradgenotype-validation	Distal
7:4039859-4049085	7	4039859	4049085	cg01626227	TRIM4	95309928	0.629	0.00100376	2.9984	2.2886	3.0845	4.3714	Conradgenotype-validation	Distal
10:18543082-18543595	10	18543082	18543595	cg18618334	CXCL12	25655758	-0.76	0.00101	2.9957	2.2986	3.079	4.0429	1KGgenotype-validation	Distal
5:77084102-77084437	5	77084102	77084437	cg10741369	TRIM7	103479255	0.76	0.00101	2.9957	2.2806	3.0578	4.4537	1KGgenotype-validation	Distal
19:56468220-56468531	19	56468220	56468531	cg07099627	LPPR2	45141499	-0.76	0.00101212	2.9948	2.0921	2.9537	4.0605	1KGgenotype-validation	Distal
11:89324164-89328039	11	89324164	89328039	cg17356532	SPCS2	14988650	-0.628	0.00101744	2.9925	2.3022	2.9563	3.7767	Conradgenotype-validation	Distal
16:65811167-65811482	16	65811167	65811482	cg03970351	TERF2	2165408	-0.76	0.00101751	2.9925	2.0259	2.7013	3.9109	1KGgenotype-validation	Distal
1:157228357-157232921	1	157228357	157232921	cg23131777	ADAM30	36990249	0.628	0.0010201	2.9914	2.5243	3.2198	4.2635	Conradgenotype-validation	Distal
17:31626906-31635481	17	31626906	31635481	cg11178443	RANGNRF	23499040	0.628	0.00102409	2.9897	2.314	3.0751	4.0578	Conradgenotype-validation	Distal
9:92923184-92923505	9	92923184	92923505	cg06190053	PGM5	22762167	-0.759	0.00103172	2.9864	2.0053	2.668	3.7748	1KGgenotype-validation	Distal
9:92923184-92923505	9	92923184	92923505	cg23003832	ZDHHC12	37602533	-0.759	0.00103172	2.9864	2.0197	2.7013	3.8613	1KGgenotype-validation	Distal
9:92923184-92923505	9	92923184	92923505	cg17959722	MRPL41	46641942	-0.759	0.00103172	2.9864	1.9521	2.7013	4.0267	1KGgenotype-validation	Distal
1:24275573-24275889	1	24275573	24275889	cg19744131	PRUNE	124971538	0.759	0.00103447	2.9853	2.5316	3.5204	4.5235	1KGgenotype-validation	Distal
1:156993484-156994714	1	156993484	156994714	cg10566677	GLMN	64457423	-0.627	0.00103521	2.985	2.5406	3.1995	4.6472	Conradgenotype-validation	Distal
17:53042845-53044836	17	53042845	53044836	cg11646887	SCRN2	9770835	0.627	0.00103828	2.9837	2.3355	2.9897	4.0838	Conradgenotype-validation	Distal
3:197258567-197259125	3	197258567	197259125	cg15120497	TRH	66083296	-0.627	0.00104411	2.9813	2.1362	2.8944	4.0062	Conradgenotype-validation	Distal
17:13472409-13473418	17	13472409	13473418	cg00177698	PNPO	29900664	0.759	0.0010459	2.9805	2.4811	3.2024	4.5235	1KGgenotype-validation	Distal
12:40984186-40986093	12	40984186	40986093	cg13628514	TRPV4	67770105	-0.627	0.0010544	2.977	2.3291	3.1441	4.3971	Conradgenotype-validation	Distal
4:9783252-9843664	4	9783252	9843664	cg11654333	DCK	62264397	-0.626	0.00106098	2.9743	2.1659	2.8057	3.9689	Conradgenotype-validation	Distal
2:44637092-44637412	2	44637092	44637412	cg24523758	UBE2E3	136915663	-0.758	0.0010631	2.9734	2.3963	3.1121	3.9859	1KGgenotype-validation	Distal
5:52494608-52495458	5	52494608	52495458	cg17304433	ERGIC1	119698590	-0.626	0.00107057	2.9704	2.4343	3.1939	4.425	Conradgenotype-validation	Distal
7:55102374-55103361	7	55102374	55103361	cg04796162	IGFBP3	9176803	0.626	0.00107223	2.9697	2.3402	3.0501	4.0533	Conradgenotype-validation	Distal
6:79024187-79093007	6	79024187	79093007	cg04278702	HTR1E	8645078	-0.626	0.0010792	2.9669	2.4374	3.194	4.5244	Conradgenotype-validation	Distal
5:172905608-172907328	5	172905608	172907328	cg06720424	RAP80	3458835	0.626	0.0010792	2.9669	2.446	3.1863	4.5608	Conradgenotype-validation	Distal
19:19693965-19700599	19	19693965	19700599	cg07942995	ZSCAN1	43538930	0.625	0.00108226	2.9657	2.3584	2.9747	3.8988	Conradgenotype-validation	Distal
6:111401904-111402210	6	111401904	111402210	cg24991452	MAPK14	75299716	0.757	0.00109016	2.9625	2.0586	2.826	3.6607	1KGgenotype-validation	Distal
12:58808113-58811315	12	58808113	58811315	cg27470406	FBXL14	57236978	-0.624	0.00110716	2.9558	2.3354	3.0335	4.1303	Conradgenotype-validation	Distal
2:172712495-172715726	2	172712495	172715726	cg15350455	FLJ21945	148590768	-0.756	0.00110716	2.9558	2.3775	3.1344	4.1386	1KGgenotype-validation	Distal
17:5536429-5538222	17	5536429	5538222	cg14196211	MRPL12	71742607	-0.756	0.00110716	2.9558	2.438	3.1121	4.2433	1KGgenotype-validation	Distal
13:45804889-45805037	13	45804889	45805037	cg05508048	DDX26	5118559	-0.756	0.00110716	2.9558	1.6229	2.3677	2.9558	1KGgenotype-validation	Distal
8:12277832-12280453	8	12277832	12280453	cg13551243	ZNF7	133743449	0.756	0.00110716	2.9558	1.927	2.7263	3.8613	1KGgenotype-validation	Distal
7:29443443-29443752	7	29443443	29443752	cg21096502	CHCHD2	26697649	-0.756	0.00110895	2.9551	2.0364	2.7807	4.1377	1KGgenotype-validation	Distal
1:151400331-151400587	1	151400331	151400587	cg03218019	DDOST	130540580	0.756	0.00110895	2.9551	2.5024	3.4102	4.5235	1KGgenotype-validation	Distal
3:46769428-46826524	3	46769428	46826524	cg25152631	SLC25A36	95344943	-0.624	0.00111075	2.9544	2.1218	2.882	4.1175	Conradgenotype-validation	Distal
5:1977604-1978111	5	1977604	1978111	cg09786257	PCSK1	93816398	-0.624	0.0011112	2.9542	2.4726	3.3332	4.3946	Conradgenotype-validation	Distal
2:74364785-74365114	2	74364785	74365114	cg24749970	ALS2CR2	127659016	-0.756	0.00111255	2.9537	2.4183	3.1824	4.2519	1KGgenotype-validation	Distal
19:56468220-56468531	19	56468220	56468531	cg11913104	RAD23A	43551327	0.756	0.00111255	2.9537	2.0377	2.8981	3.8338	1KGgenotype-validation	Distal
7:16138299-16140597	7	16138299	16140597	cg00969446	CENTA1	15179654	-0.756	0.00111255	2.9537	1.9616	2.7218	3.6971	1KGgenotype-validation	Distal
18:73395994-73397090	18	73395994	73397090	cg14751914	SMAD7	28666379	0.624	0.00111293	2.9535	1.7938	2.4881	3.682	Conradgenotype-validation	Distal
1:70921387-70921635	1	70921387	70921635	cg14971781	ACBD3	153519075	0.756	0.00111315	2.9534	2.5316	3.3855	4.5235	1KGgenotype-validation	Distal
4:148140041-148140353	4	148140041	148140353	cg23266266	DCUN1D4	95737212	-0.756	0.00111315	2.9534	2.14	2.8609	3.7381	1KGgenotype-validation	Distal
1:70921387-70921635	1	70921387	70921635	cg27284019	DDX20	41177641	0.756	0.00111315	2.9534	2.5316	3.4534	4.5252	1KGgenotype-validation	Distal
4:148140041-148140353	4	148140041	148140353	cg18821742	PCDH7	117810550	0.756	0.00111315	2.9534	2.14	3.0901	4.0103	1KGgenotype-validation	Distal
4:148140041-148140353	4	148140041	148140353	cg21459867	IDUA	147168818	0.756	0.00111315	2.9534	2.14	2.9637	4.1508	1KGgenotype-validation	Distal
5:70889238-70889304	5	70889238	70889304	cg19704039	GNPDA1	70482807	0.756	0.00111315	2.9534	2.2915	2.9551	4.4136	1KGgenotype-validation	Distal
1:120557209-120738188	1	120557209	120738188	cg06839953	C1orf160	93127227	-0.624	0.00111336	2.9534	2.533	3.2804	4.2296	Conradgenotype-validation	Distal
1:204239359-204366782	1	204239359	204366782	cg06839953	C1orf160	176782599	-0.624	0.00111336	2.9534	2.533	3.2804	4.2296	Conradgenotype-validation	Distal
1:34874894-34884557	1	34874894	34884557	cg01461641	TMEM63A	189256468	0.624	0.00111708	2.9519	2.5361	3.3302	4.0976	Conradgenotype-validation	Distal
1:147302148-147516215	1	147302148	147516215	cg08151281	BRP44	18762066	0.624	0.00111708	2.9519	2.5108	3.215	4.2343	Conradgenotype-validation	Distal
5:151229543-151233114	5	151229543	151233114	cg06899802	CSNK1A1	2321002	0.624	0.00111708	2.9519	2.4609	3.1754	4.4772	Conradgenotype-validation	Distal
2:1079649-1080699	2	1079649	1080699	cg17560332	BOLL	197277357	-0.624	0.00112515	2.9488	2.198	2.9346	4.1074	Conradgenotype-validation	Distal
12:3535218-3535312	12	3535218	3535312	cg22012054	ATP5B	51789910	0.755	0.0011287	2.9474	2.0923	2.8616	3.5667	1KGgenotype-validation	Distal
9:36352882-36354079	9	36352882	36354079	cg07965714	XPA	63145334	0.755	0.0011287	2.9474	2.0197	2.7049	3.8	1KGgenotype-validation	Distal
20:59546452-59547047	20	59546452	59547047	cg24428760	RALY	27502501	0.623	0.00113801	2.9439	1.8812	2.4681	3.738	Conradgenotype-validation	Distal
17:17171100-17171975	17	17171100	17171975	cg24793903	SCRN2	26101468	-0.755	0.00113965	2.9432	2.5316	3.2024	4.2912	1KGgenotype-validation	Distal
12:40984186-40986093	12	40984186	40986093	cg08197201	RAB6IP2	40015403	0.623	0.00113987	2.9431	2.3128	3.0141	4.1074	Conradgenotype-validation	Distal
8:99534317-99534644	8	99534317	99534644	cg26464596	RDH10	25165891	-0.755	0.00114396	2.9416	1.9983	2.7241	3.4569	1KGgenotype-validation	Distal
2:37894416-37894471	2	37894416	37894471	cg23095584	GBX2	198845898	-0.755	0.00114694	2.9405	2.4183	3.1114	4.4556	1KGgenotype-validation	Distal
1:9518760-9520515	1	9518760	9520515	cg12601757	ST6GALNAC3	66792937	-0.623	0.00115547	2.9372	2.5257	3.3048	4.3835	Conradgenotype-validation	Distal
17:15730266-15734437	17	15730266	15734437	cg22325823	RAB37	54446293	-0.623	0.00115547	2.9372	2.3302	2.9553	3.7346	Conradgenotype-validation	Distal
5:162794318-162795892	5	162794318	162795892	cg18546419	RAP80	13570198	-0.623	0.00115547	2.9372	2.4571	3.2323	4.3823	Conradgenotype-validation	Distal
12:76622959-76624876	12	76622959	76624876	cg16909364	THAP2	6280997	-0.623	0.0011595	2.9357	2.3291	3.1027	4.0469	Conradgenotype-validation	Distal
17:31626906-31635481	17	31626906	31635481	cg15206330	WDR79	24099113	0.622	0.00116212	2.9347	2.3433	3.0562	3.9087	Conradgenotype-validation	Distal
1:191127054-191128549	1	191127054	191128549	cg17942553	ARNT	42011045	-0.622	0.00116337	2.9343	2.5161	3.2164	4.2723	Conradgenotype-validation	Distal
2:74364785-74365114	2	74364785	74365114	cg21120063	UNQ830	159078200	0.754	0.0011657	2.9334	2.4108	3.1008	4.018	1KGgenotype-validation	Distal
17:13472216-13473377	17	13472216	13473377	cg06873352	LYK5	45700605	-0.622	0.00117046	2.9316	2.3591	3.0581	4.133	Conradgenotype-validation	Distal
7:4039859-4049085	7	4039859	4049085	cg00333226	UNQ739	45738909	0.622	0.00117378	2.9304	2.3494	3.0572	4.2481	Conradgenotype-validation	Distal
19:14907340-14910599	19	14907340	14910599	cg15299463	TEAD2	39648012	0.622	0.00117431	2.9302	2.3099	3.0368	4.2105	Conradgenotype-validation	Distal
11:49666184-49714391	11	49666184	49714391	cg00724662	NXF1	12638678	-0.622	0.00117541	2.9298	2.3451	3.1142	4.2198	Conradgenotype-validation	Distal
16:76929120-76942453	16	76929120	76942453	cg23660191	ZNF688	46445710	-0.622	0.00117666	2.9293	2.2833	2.9607	3.9733	Conradgenotype-validation	Distal
14:33583803-33584597	14	33583803	33584597	cg23690380	PRMT5	11116121	0.622	0.00117882	2.9286	2.0628	2.6908	3.6431	Conradgenotype-validation	Distal
12:68575998-68577013	12	68575998	68577013	cg23360251	LEPREL2	61768871	0.622	0.00117949	2.9283	2.2657	2.9004	3.9578	Conradgenotype-validation	Distal
9:92923184-92923505	9	92923184	92923505	cg02838492	KIF12	22976471	0.753	0.00118458	2.9264	2.0195	2.7425	3.962	1KGgenotype-validation	Distal
6:30315788-30316206	6	30315788	30316206	cg25324046	SRPK1	5680142	0.753	0.00118458	2.9264	2.0487	2.9216	3.962	1KGgenotype-validation	Distal
16:162083-167514	16	162083	167514	cg02491012	SPIN1	28728113	-0.622	0.00118756	2.9253	2.2466	2.9584	3.9492	Conradgenotype-validation	Distal
2:152506803-152507435	2	152506803	152507435	cg26615126	COLEC11	148886851	0.753	0.00118771	2.9253	2.4183	3.1568	4.1386	1KGgenotype-validation	Distal
4:42457499-42464276	4	42457499	42464276	cg21200703	SLC34A2	17194810	-0.621	0.00119043	2.9243	2.1353	2.8667	3.7836	Conradgenotype-validation	Distal
6:31384612-31386630	6	31384612	31386630	cg04747510	MICA	93116	0.753	0.00119784	2.9216	1.3458	2.0921	3.2854	1KGgenotype-validation	Proximal
10:51577967-51582025	10	51577967	51582025	cg14129786	MGMT	79631403	-0.753	0.00119784	2.9216	2.3104	3.079	4.0267	1KGgenotype-validation	Distal
2:95949009-95950884	2	95949009	95950884	cg02240226	GLB1L	123868268	-0.753	0.00119784	2.9216	2.3775	3.1008	3.9242	1KGgenotype-validation	Distal
19:6938463-6938792	19	6938463	6938792	cg12586262	ZNF160	51359223	0.753	0.00119784	2.9216	2.1176	3.1008	4.2359	1KGgenotype-validation	Distal
19:6938463-6938792	19	6938463	6938792	cg17812013	GPX4	5884480	-0.753	0.00119784	2.9216	2.0497	2.8981	4.1828	1KGgenotype-validation	Distal
6:31384612-31386630	6	31384612	31386630	cg14889768	RAB32	115520267	-0.753	0.00119784	2.9216	2.1537	2.9534	3.962	1KGgenotype-validation	Distal
1:34874009-34884563	1	34874009	34884563	cg25923018	C1orf75	175774654	-0.753	0.00119784	2.9216	2.5316	3.5204	4.5235	1KGgenotype-validation	Distal
1:34874009-34884563	1	34874009	34884563	cg03086563	HIST2H2AC	113244470	0.753	0.00119784	2.9216	2.5316	3.3077	4.5235	1KGgenotype-validation	Distal
3:9229174-9229267	3	9229174	9229267	cg00569620	ABHD10	103950887	-0.753	0.00119784	2.9216	2.0927	2.9034	3.7163	1KGgenotype-validation	Distal
19:6938463-6938792	19	6938463	6938792	cg10633491	ZBTB7A	2922909	0.753	0.00119784	2.9216	2.0995	2.9216	3.7467	1KGgenotype-validation	Distal
19:6938463-6938792	19	6938463	6938792	cg07799434	MGC2803	5767225	0.753	0.00119784	2.9216	1.9871	2.9216	4.018	1KGgenotype-validation	Distal
10:51577967-51582025	10	51577967	51582025	cg20571908	MPHOSPH1	39870783	0.753	0.00119784	2.9216	2.3054	3.079	4.0668	1KGgenotype-validation	Distal
6:31384612-31386630	6	31384612	31386630	cg25423576	RFXDC1	85918700	0.753	0.00119784	2.9216	2.14	2.9534	3.9175	1KGgenotype-validation	Distal
19:6938463-6938792	19	6938463	6938792	cg17351385	ALKBH6	34258165	0.753	0.00119784	2.9216	2.1039	2.9537	4.4713	1KGgenotype-validation	Distal
1:34874009-34884563	1	34874009	34884563	cg01773061	LSM10	1756303	0.753	0.00119784	2.9216	2.5316	3.3324	4.5235	1KGgenotype-validation	Distal
5:52494608-52495458	5	52494608	52495458	cg13859216	HSPA9B	85443519	-0.621	0.0012006	2.9206	2.4848	3.2702	4.4956	Conradgenotype-validation	Distal
19:14907340-14910599	19	14907340	14910599	cg12792011	ZNF329	48444352	0.621	0.00120062	2.9206	2.3099	2.9289	3.8598	Conradgenotype-validation	Distal
8:7330051-7342809	8	7330051	7342809	cg01407244	TNFRSF10C	15679806	0.621	0.00120963	2.9173	2.0268	2.6737	3.64	Conradgenotype-validation	Distal
2:110342773-110348620	2	110342773	110348620	cg24977027	FLJ10916	22095384	0.621	0.00121256	2.9163	2.198	2.8755	4.2605	Conradgenotype-validation	Distal
3:46769428-46826524	3	46769428	46826524	cg12148581	RPL14	6325214	-0.621	0.00121558	2.9152	2.129	2.8395	3.9088	Conradgenotype-validation	Distal
10:18543082-18543595	10	18543082	18543595	cg03665457	LOC158160	20141640	-0.752	0.0012156	2.9152	2.3344	3.079	4.1987	1KGgenotype-validation	Distal
2:44637092-44637412	2	44637092	44637412	cg18119407	CFLAR	157051087	0.752	0.00121816	2.9143	2.4117	3.2124	4.4136	1KGgenotype-validation	Distal
6:31395810-31397416	6	31395810	31397416	cg13118748	C6orf136	674048	-0.62	0.00122622	2.9114	1.7806	2.4739	3.7982	Conradgenotype-validation	Proximal
12:68575998-68577013	12	68575998	68577013	cg26648592	HEBP1	55532423	-0.62	0.00123529	2.9082	2.2999	2.9488	4.2219	Conradgenotype-validation	Distal
7:4039859-4049085	7	4039859	4049085	cg15133363	HIG2	123838160	-0.62	0.00123568	2.9081	2.3449	3.0546	4.1802	Conradgenotype-validation	Distal
17:31626906-31635481	17	31626906	31635481	cg25759517	PYCR1	45857004	0.62	0.00123935	2.9068	2.3384	3.0671	4.2821	Conradgenotype-validation	Distal
5:26832459-26837664	5	26832459	26837664	cg11064797	C5orf16	114161051	0.62	0.00124103	2.9062	2.4617	3.2099	4.265	Conradgenotype-validation	Distal
6:31395810-31397416	6	31395810	31397416	cg15765212	BAT2	299080	-0.619	0.00124915	2.9034	1.7599	2.5283	3.4354	Conradgenotype-validation	Proximal
6:77154212-77158385	6	77154212	77158385	cg14961550	MCM3	24899364	-0.751	0.00124919	2.9034	2.0921	2.9216	3.951	1KGgenotype-validation	Distal
6:77154213-77159361	6	77154213	77159361	cg14961550	MCM3	24899853	-0.751	0.00124919	2.9034	2.0921	2.9216	3.951	1KGgenotype-validation	Distal
3:150751162-150752836	3	150751162	150752836	cg09399047	DALRD3	101718770	0.751	0.00124919	2.9034	2.147	2.9216	3.7163	1KGgenotype-validation	Distal
2:1079649-1080699	2	1079649	1080699	cg02932167	ECEL1	231978178	0.619	0.00124951	2.9033	2.1835	2.8958	3.8332	Conradgenotype-validation	Distal
12:93768156-93768578	12	93768156	93768578	cg03196745	NIFUN	13711528	0.751	0.00125083	2.9028	2.0606	2.7969	3.5667	1KGgenotype-validation	Distal
1:34874894-34884557	1	34874894	34884557	cg03262773	RAD54L	11605371	0.619	0.00125476	2.9014	2.5162	3.2383	4.6167	Conradgenotype-validation	Distal
5:35226892-35227228	5	35226892	35227228	cg22778145	CLK4	142758785	0.751	0.00126068	2.8994	2.2806	2.9534	4.0267	1KGgenotype-validation	Distal
19:2860348-2861542	19	2860348	2861542	cg00040861	LSM7	581864	0.751	0.00126437	2.8981	1.3268	2.0425	3.0276	1KGgenotype-validation	Proximal
2:37894416-37894471	2	37894416	37894471	cg18943195	RAB11FIP5	35298191	-0.751	0.00126437	2.8981	2.3819	3.1765	4.044	1KGgenotype-validation	Distal
17:44706962-44707879	17	44706962	44707879	cg20902737	EFTUD2	4375629	-0.619	0.00126944	2.8964	2.3441	3.0259	4.0597	Conradgenotype-validation	Distal
4:42457499-42464276	4	42457499	42464276	cg12717203	FLJ90036	42346672	-0.619	0.0012725	2.8953	2.1659	2.8328	4.0838	Conradgenotype-validation	Distal
10:13298028-13298340	10	13298028	13298340	cg15799959	ZNF248	24887747	-0.75	0.00127372	2.8949	2.2992	3.0547	4.044	1KGgenotype-validation	Distal
19:2860172-2861422	19	2860172	2861422	cg00336605	NR1H2	52710399	0.618	0.001276	2.8941	2.3454	3.1018	4.1212	Conradgenotype-validation	Distal
17:36675248-36685688	17	36675248	36685688	cg18516268	RPL23	2416485	0.75	0.00127816	2.8934	2.5316	3.261	4.3915	1KGgenotype-validation	Distal
17:36681367-36685525	17	36681367	36685525	cg18516268	RPL23	2419463	0.75	0.00127816	2.8934	2.5316	3.261	4.3915	1KGgenotype-validation	Distal
17:36675467-36681025	17	36675467	36681025	cg18516268	RPL23	2414263	0.75	0.00127816	2.8934	2.5316	3.261	4.3915	1KGgenotype-validation	Distal
7:71682534-71684330	7	71682534	71684330	cg25786436	PRKAG2	79520112	-0.618	0.00128081	2.8925	2.323	3.1227	4.4747	Conradgenotype-validation	Distal
19:14907340-14910599	19	14907340	14910599	cg09123444	MGC13170	41089864	0.618	0.0012826	2.8919	2.3239	3.0122	4.2406	Conradgenotype-validation	Distal
19:2860172-2861422	19	2860172	2861422	cg21655693	SYMPK	48196570	0.618	0.00129136	2.889	2.2858	2.9544	4.1261	Conradgenotype-validation	Distal
5:18909031-18910797	5	18909031	18910797	cg06894812	MCC	93747938	0.618	0.0012917	2.8888	2.4766	3.233	4.3285	Conradgenotype-validation	Distal
8:144771634-144785886	8	144771634	144785886	cg22892110	MAPK15	91137	-0.618	0.00129185	2.8888	1.2995	2.0291	3.1789	Conradgenotype-validation	Proximal
11:57923640-57924844	11	57923640	57924844	cg17233601	PTPN5	39155193	0.618	0.00129371	2.8882	2.2922	2.9575	3.9544	Conradgenotype-validation	Distal
8:7330051-7342809	8	7330051	7342809	cg22552168	BMP1	14741546	0.617	0.00130614	2.884	2.0268	2.5897	3.7104	Conradgenotype-validation	Distal
6:31395810-31397416	6	31395810	31397416	cg14947494	BRP44L	135319284	0.617	0.00130836	2.8833	2.4416	3.2251	4.4941	Conradgenotype-validation	Distal
16:23668555-23669665	16	23668555	23669665	cg23099347	C16orf53	6064723	0.617	0.00131085	2.8824	2.2726	2.9943	4.002	Conradgenotype-validation	Distal
3:197258567-197259125	3	197258567	197259125	cg06577725	SPATA16	22917313	-0.617	0.00131207	2.882	2.1448	3.0126	3.9154	Conradgenotype-validation	Distal
13:94818369-94822017	13	94818369	94822017	cg11208483	SOX21	659220	0.617	0.00131372	2.8815	1.3055	1.9569	2.7294	Conradgenotype-validation	Proximal
16:65811167-65811482	16	65811167	65811482	cg16263182	HBA2	65649136	0.749	0.00131839	2.88	2.0935	2.7211	3.9622	1KGgenotype-validation	Distal
17:32217537-32217855	17	32217537	32217855	cg17304878	WDR68	26763070	0.749	0.00132441	2.878	2.4796	3.1669	4.5235	1KGgenotype-validation	Distal
3:46769428-46826524	3	46769428	46826524	cg12059012	ABHD5	3091460	0.617	0.00132878	2.8765	2.0654	2.8114	3.7071	Conradgenotype-validation	Distal
3:46769428-46826524	3	46769428	46826524	cg08819884	TRNT1	43654802	-0.617	0.00132878	2.8765	2.1254	2.8528	4.4423	Conradgenotype-validation	Distal
3:46769428-46826524	3	46769428	46826524	cg20434811	MGC39662	105105629	0.617	0.00132878	2.8765	2.0933	2.6895	3.5215	Conradgenotype-validation	Distal
12:11917753-11918281	12	11917753	11918281	cg11225410	SOCS2	80572418	-0.617	0.00132884	2.8765	2.2999	3.0382	4.2553	Conradgenotype-validation	Distal
1:151400331-151400587	1	151400331	151400587	cg22663080	GCLM	57253681	-0.748	0.00133038	2.876	2.5316	3.4363	4.5235	1KGgenotype-validation	Distal
7:29443443-29443752	7	29443443	29443752	cg10703331	TRIM24	108351442	-0.748	0.00133038	2.876	2.0467	2.7807	3.9416	1KGgenotype-validation	Distal
1:146442912-146462585	1	146442912	146462585	cg15525002	GBA	7027310	0.748	0.00133038	2.876	2.5316	3.5204	4.5235	1KGgenotype-validation	Distal
2:176973888-176980286	2	176973888	176980286	cg07785936	GPR39	44087277	-0.748	0.00133131	2.8757	2.4211	3.2043	4.142	1KGgenotype-validation	Distal
16:162083-167514	16	162083	167514	cg15663121	N-PAC	4671719	0.617	0.00133226	2.8754	2.2987	2.938	4.1586	Conradgenotype-validation	Distal
17:13472216-13473377	17	13472216	13473377	cg08766742	SLC25A19	57323918	-0.617	0.00133226	2.8754	2.3591	3.0733	4.1427	Conradgenotype-validation	Distal
1:120557209-120738188	1	120557209	120738188	cg15016234	TRIM62	87229038	0.616	0.00133849	2.8734	2.5168	3.215	4.0072	Conradgenotype-validation	Distal
1:204239359-204366782	1	204239359	204366782	cg15016234	TRIM62	170884410	0.616	0.00133849	2.8734	2.5168	3.215	4.0072	Conradgenotype-validation	Distal
5:52494608-52495458	5	52494608	52495458	cg06746171	ATOX1	98622994	0.616	0.00134394	2.8716	2.4427	3.2691	4.6604	Conradgenotype-validation	Distal
3:197258567-197259125	3	197258567	197259125	cg24208206	FYCO1	151247408	0.616	0.00134566	2.8711	2.0393	2.6895	3.7214	Conradgenotype-validation	Distal
5:26832459-26837664	5	26832459	26837664	cg04856203	DMXL1	91599080	-0.616	0.00135454	2.8682	2.4848	3.1995	4.2585	Conradgenotype-validation	Distal
7:147704059-147707263	7	147704059	147707263	cg10488185	MLL5	43265611	-0.616	0.00135496	2.8681	2.3204	3.0265	4.1906	Conradgenotype-validation	Distal
2:177995884-177996307	2	177995884	177996307	cg11065518	MDH1B	29341866	0.748	0.00135525	2.868	2.3677	3.079	4.3592	1KGgenotype-validation	Distal
6:30315788-30316206	6	30315788	30316206	cg05159188	HIST1H4F	3967443	-0.748	0.00135525	2.868	2.0921	2.9264	4.2296	1KGgenotype-validation	Distal
16:70646001-70669798	16	70646001	70669798	cg03970351	TERF2	2681167	0.616	0.00135552	2.8679	2.175	2.7437	3.6959	Conradgenotype-validation	Distal
9:10394571-10395103	9	10394571	10395103	cg12876594	NPR2	25386454	-0.616	0.00135771	2.8672	1.9834	2.4923	3.2994	Conradgenotype-validation	Distal
7:71907404-71913517	7	71907404	71913517	cg22126032	CAV1	44041345	0.616	0.0013578	2.8672	2.3076	3.1011	4.2378	Conradgenotype-validation	Distal
12:76622959-76624876	12	76622959	76624876	cg19020694	C12orf24	32766235	-0.616	0.00136324	2.8654	2.3458	3.0227	3.9963	Conradgenotype-validation	Distal
7:4039859-4049085	7	4039859	4049085	cg20122491	ZFP95	94895504	-0.616	0.0013637	2.8653	2.3109	2.9604	4.4683	Conradgenotype-validation	Distal
6:111401904-111402210	6	111401904	111402210	cg13654195	RIOK1	104067609	0.747	0.00136713	2.8642	2.0985	2.9474	3.725	1KGgenotype-validation	Distal
2:101419843-101420750	2	101419843	101420750	cg18702197	HOXD3	75315285	-0.615	0.00136793	2.8639	2.1797	2.9163	3.9087	Conradgenotype-validation	Distal
6:108132828-108141795	6	108132828	108141795	cg24881834	ME1	23940311	0.615	0.0013685	2.8638	2.4726	3.1719	4.2647	Conradgenotype-validation	Distal
7:16138321-16140500	7	16138321	16140500	cg09834162	DNAJB9	91857432	0.615	0.0013685	2.8638	2.3402	3.062	4.1802	Conradgenotype-validation	Distal
1:157228357-157232921	1	157228357	157232921	cg06605933	BOLA1	9093102	0.615	0.0013685	2.8638	2.4712	3.1721	4.5244	Conradgenotype-validation	Distal
4:186392535-186392845	4	186392535	186392845	cg19096034	LRPAP1	182889623	0.747	0.00137062	2.8631	2.14	2.9534	3.8779	1KGgenotype-validation	Distal
11:17166514-17167872	11	17166514	17167872	cg26065952	MRPL21	51260089	-0.615	0.00137127	2.8629	2.294	3.0143	4.2357	Conradgenotype-validation	Distal
6:77154212-77158385	6	77154212	77158385	cg13665593	ZNF435	48956160	0.747	0.00137986	2.8602	2.093	2.9534	3.962	1KGgenotype-validation	Distal
6:77154213-77159361	6	77154213	77159361	cg13665593	ZNF435	48956649	0.747	0.00137986	2.8602	2.093	2.9534	3.962	1KGgenotype-validation	Distal
20:32705988-32707384	20	32705988	32707384	cg03424436	CEP250	799568	0.615	0.00138059	2.8599	1.3071	2.0499	3.0779	Conradgenotype-validation	Proximal
17:32217537-32217855	17	32217537	32217855	cg27426707	CACNA1G	13775092	0.747	0.00138744	2.8578	2.4446	3.1569	4.0697	1KGgenotype-validation	Distal
17:32217537-32217855	17	32217537	32217855	cg06508934	TIMP2	42214502	-0.747	0.00138744	2.8578	2.4796	3.2021	4.4272	1KGgenotype-validation	Distal
17:32217537-32217855	17	32217537	32217855	cg17639046	HS3ST3B1	18073179	-0.747	0.00138744	2.8578	2.4788	3.1795	4.0826	1KGgenotype-validation	Distal
7:93730519-93730716	7	93730519	93730716	cg09150232	GRB10	42913965	0.747	0.00138744	2.8578	2.0459	2.7402	3.7173	1KGgenotype-validation	Distal
17:32217537-32217855	17	32217537	32217855	cg20247048	FLJ32065	28184151	0.747	0.00138744	2.8578	2.4811	3.1568	4.4398	1KGgenotype-validation	Distal
19:2860348-2861542	19	2860348	2861542	cg12445208	ZNF583	58745915	-0.746	0.00139132	2.8566	2.0921	2.8981	3.8652	1KGgenotype-validation	Distal
19:2860348-2861542	19	2860348	2861542	cg12983442	ZNF552	60156595	0.746	0.00139132	2.8566	2.0995	2.9405	3.8967	1KGgenotype-validation	Distal
3:197258567-197259125	3	197258567	197259125	cg25160554	ARL6	98293128	0.615	0.00139743	2.8547	2.1003	2.8703	4.3031	Conradgenotype-validation	Distal
13:94818369-94822017	13	94818369	94822017	cg13057891	ERCC5	7475505	-0.615	0.00139801	2.8545	2.0459	2.6553	3.7202	Conradgenotype-validation	Distal
14:36839404-36840949	14	36839404	36840949	cg13105904	KIAA0323	12870399	0.615	0.00139801	2.8545	2.0361	2.745	3.9776	Conradgenotype-validation	Distal
1:156993484-156994714	1	156993484	156994714	cg13958304	RSBN1	42838568	-0.615	0.00139801	2.8545	2.5701	3.3322	4.303	Conradgenotype-validation	Distal
19:56468220-56468531	19	56468220	56468531	cg27557143	GMIP	36853180	0.746	0.00139922	2.8541	2.0939	2.9853	4.018	1KGgenotype-validation	Distal
19:737551-737695	19	737551	737695	cg23548920	ARRDC2	17234801	0.746	0.00139922	2.8541	2.1315	2.9216	4.0723	1KGgenotype-validation	Distal
19:59247515-59252299	19	59247515	59252299	cg18473162	LOC126208	2073595	-0.614	0.00141438	2.8494	2.3189	3.0107	3.8813	Conradgenotype-validation	Distal
11:89324164-89328039	11	89324164	89328039	cg17769238	H19	87350044	-0.614	0.00142007	2.8477	2.2481	3.0126	3.8874	Conradgenotype-validation	Distal
12:12144189-12145952	12	12144189	12145952	cg02964389	PSMD9	108665639	0.614	0.00142319	2.8467	2.3226	3.07	3.8989	Conradgenotype-validation	Distal
11:5594077-5595733	11	5594077	5595733	cg24355174	FLJ21827	112346804	0.614	0.00142319	2.8467	2.2939	3.0462	4.2421	Conradgenotype-validation	Distal
11:5594077-5595733	11	5594077	5595733	cg20881910	HNT	125690466	0.614	0.00142319	2.8467	2.3185	3.0016	3.9398	Conradgenotype-validation	Distal
15:90475894-90478000	15	90475894	90478000	cg12467864	PRC1	1138815	0.614	0.00142319	2.8467	2.0191	2.6501	3.8916	Conradgenotype-validation	Distal
15:47332068-47335163	15	47332068	47335163	cg19177941	ALDH1A3	51902840	-0.614	0.00142319	2.8467	1.9857	2.5403	3.5375	Conradgenotype-validation	Distal
12:12144189-12145952	12	12144189	12145952	cg04905829	CYP27B1	44300846	-0.614	0.00142319	2.8467	2.3128	3.0126	3.9963	Conradgenotype-validation	Distal
4:101818670-101820508	4	101818670	101820508	cg02545106	KM-HN-1	84809018	-0.614	0.00142319	2.8467	2.1385	2.7699	3.8507	Conradgenotype-validation	Distal
20:59546452-59547047	20	59546452	59547047	cg23134520	ACOT8	15627676	-0.614	0.00142428	2.8464	1.9461	2.576	3.6716	Conradgenotype-validation	Distal
7:39563899-39564163	7	39563899	39564163	cg06101212	CLDN3	33257133	0.745	0.00143234	2.844	2.0459	2.844	3.9416	1KGgenotype-validation	Distal
12:110780865-110781546	12	110780865	110781546	cg13289561	DKFZP586D0919	54328776	-0.745	0.00143234	2.844	2.0487	2.7807	3.6425	1KGgenotype-validation	Distal
16:23668555-23669665	16	23668555	23669665	cg03970351	TERF2	44307622	-0.613	0.00143274	2.8438	2.175	2.7437	3.6959	Conradgenotype-validation	Distal
12:93768156-93768578	12	93768156	93768578	cg05647859	LIN7A	13914021	-0.745	0.00143389	2.8435	2.0292	2.7273	3.6425	1KGgenotype-validation	Distal
17:18731864-18732888	17	18731864	18732888	cg26357453	DHRS7B	2238202	0.745	0.00144156	2.8412	2.5023	3.1568	4.5235	1KGgenotype-validation	Distal
5:26832459-26837664	5	26832459	26837664	cg06252849	AGGF1	49526648	-0.613	0.0014454	2.84	2.4387	3.2814	4.6975	Conradgenotype-validation	Distal
19:14907340-14910599	19	14907340	14910599	cg11840540	FXYD5	25427586	0.613	0.0014454	2.84	2.3264	2.9927	4.3773	Conradgenotype-validation	Distal
1:24275573-24275889	1	24275573	24275889	cg25371560	MED18	4251694	0.745	0.00144822	2.8392	2.5316	3.5036	4.5235	1KGgenotype-validation	Distal
8:39350819-39506576	8	39350819	39506576	cg12535715	HTRA4	478048	0.613	0.00144826	2.8392	1.2809	2.0522	3.2281	Conradgenotype-validation	Proximal
10:18543082-18543595	10	18543082	18543595	cg06286028	HPS6	85271431	0.745	0.00145376	2.8375	2.3344	3.079	4.1319	1KGgenotype-validation	Distal
10:18543082-18543595	10	18543082	18543595	cg12331389	RBP4	76806893	-0.745	0.00145376	2.8375	2.3513	3.079	4.2311	1KGgenotype-validation	Distal
6:31395810-31397416	6	31395810	31397416	cg24994350	LATS1	118683589	0.613	0.00145573	2.8369	2.4726	3.2635	4.5234	Conradgenotype-validation	Distal
5:26832459-26837664	5	26832459	26837664	cg18986273	FAM53C	110866109	-0.613	0.00146104	2.8353	2.4511	3.1995	4.1957	Conradgenotype-validation	Distal
17:69234006-69234625	17	69234006	69234625	cg01803810	TSEN54	1788256	0.612	0.00147906	2.83	2.2879	2.9717	3.9662	Conradgenotype-validation	Distal
16:76929120-76942453	16	76929120	76942453	cg15047833	POLR2C	20881937	-0.612	0.0014869	2.8277	2.2042	2.8272	3.8878	Conradgenotype-validation	Distal
5:172905608-172907328	5	172905608	172907328	cg21634602	APC	60805399	-0.612	0.00149385	2.8257	2.4581	3.1898	4.3946	Conradgenotype-validation	Distal
5:172905608-172907328	5	172905608	172907328	cg09759260	ITGA2	120586124	-0.612	0.00149385	2.8257	2.4404	3.16	4.4339	Conradgenotype-validation	Distal
6:79024187-79093007	6	79024187	79093007	cg07671949	ESR1	73111413	-0.612	0.00149385	2.8257	2.4385	3.1669	4.7314	Conradgenotype-validation	Distal
7:82888354-82889107	7	82888354	82889107	cg01488147	PEG10	11242381	0.612	0.00149385	2.8257	2.3149	2.9951	4.133	Conradgenotype-validation	Distal
4:186392535-186392845	4	186392535	186392845	cg04941721	EREG	110943036	-0.743	0.00149949	2.8241	2.14	2.9432	3.7721	1KGgenotype-validation	Distal
4:187330462-187336085	4	187330462	187336085	cg08647446	RASSF6	112628437	0.743	0.00150796	2.8216	2.14	2.9416	3.9229	1KGgenotype-validation	Distal
17:18731864-18732888	17	18731864	18732888	cg07811750	CAMTA2	13901344	-0.743	0.00150796	2.8216	2.463	3.2724	4.3915	1KGgenotype-validation	Distal
6:51307432-51308104	6	51307432	51308104	cg10920427	BXDC1	60101616	-0.611	0.00151554	2.8194	2.4425	3.1916	4.3443	Conradgenotype-validation	Distal
3:182444583-182444910	3	182444583	182444910	cg00569620	ABHD10	69264639	-0.742	0.00152786	2.8159	2.0927	2.9034	3.7163	1KGgenotype-validation	Distal
1:30813232-30814246	1	30813232	30814246	cg14155482	PIP5K1A	118623554	-0.742	0.00152836	2.8158	2.5316	3.3855	4.5235	1KGgenotype-validation	Distal
1:9518200-9520253	1	9518200	9520253	cg17038116	ASH1L	144278893	-0.742	0.00152836	2.8158	2.5181	3.3077	4.5235	1KGgenotype-validation	Distal
1:9518200-9520253	1	9518200	9520253	cg17385674	ARID1A	17374944	-0.742	0.00152836	2.8158	2.5316	3.4534	4.5235	1KGgenotype-validation	Distal
18:3308056-3308128	18	3308056	3308128	cg01794711	CNDP2	67005706	-0.742	0.00152836	2.8158	1.8552	2.5729	3.8341	1KGgenotype-validation	Distal
1:9518200-9520253	1	9518200	9520253	cg02361363	ST3GAL3	34425849	0.742	0.00152836	2.8158	2.5316	3.4967	4.5235	1KGgenotype-validation	Distal
1:30813232-30814246	1	30813232	30814246	cg19552482	ZNF691	12270677	-0.742	0.00152836	2.8158	2.5316	3.4967	4.5235	1KGgenotype-validation	Distal
1:30813232-30814246	1	30813232	30814246	cg00223186	ACBD6	147924104	-0.742	0.00152836	2.8158	2.5723	3.4626	4.5235	1KGgenotype-validation	Distal
1:30813232-30814246	1	30813232	30814246	cg14915165	WDR3	87459350	-0.742	0.00152836	2.8158	2.5316	3.5204	4.5235	1KGgenotype-validation	Distal
1:9518200-9520253	1	9518200	9520253	cg00117172	RUNX3	15608466	0.742	0.00152836	2.8158	2.5316	3.412	4.5235	1KGgenotype-validation	Distal
1:9518200-9520253	1	9518200	9520253	cg20030671	FBXO28	212849090	0.742	0.00152836	2.8158	2.5316	3.4102	4.5235	1KGgenotype-validation	Distal
1:30813232-30814246	1	30813232	30814246	cg04667458	C1orf128	6837302	-0.742	0.00152836	2.8158	2.5258	3.5204	4.5235	1KGgenotype-validation	Distal
17:26683718-26684067	17	26683718	26684067	cg01795697	DDX5	33247946	-0.742	0.00152836	2.8158	2.5202	3.261	4.2877	1KGgenotype-validation	Distal
17:26683718-26684067	17	26683718	26684067	cg01697732	FAM20A	37423668	0.742	0.00152836	2.8158	2.4426	3.1568	4.3915	1KGgenotype-validation	Distal
1:30813232-30814246	1	30813232	30814246	cg22341104	GFI1	61906222	-0.742	0.00152836	2.8158	2.5316	3.3973	4.5235	1KGgenotype-validation	Distal
19:56468220-56468531	19	56468220	56468531	cg01076838	TMEM86B	3964062	0.742	0.00152937	2.8155	2.1039	2.9216	3.9242	1KGgenotype-validation	Distal
5:180307216-180365215	5	180307216	180365215	cg19704039	GNPDA1	38964137	-0.611	0.00153101	2.815	2.4205	3.1565	4.2176	Conradgenotype-validation	Distal
17:31626906-31635481	17	31626906	31635481	cg26898336	TEKT3	16446193	-0.611	0.00153179	2.8148	2.3456	3.0457	3.95	Conradgenotype-validation	Distal
5:162794318-162795892	5	162794318	162795892	cg17714794	BNIP1	9708804	0.61	0.00153441	2.8141	2.4177	3.2393	4.4181	Conradgenotype-validation	Distal
5:180307216-180365215	5	180307216	180365215	cg22771603	HSPA4	47921380	0.61	0.00153564	2.8137	2.4712	3.3303	4.2787	Conradgenotype-validation	Distal
4:9783252-9843664	4	9783252	9843664	cg03005261	FLJ20647	100886679	-0.61	0.00153856	2.8129	2.1659	2.8467	4.0651	Conradgenotype-validation	Distal
7:31282013-31285456	7	31282013	31285456	cg21341271	C7orf36	8288399	-0.61	0.00153983	2.8125	2.3091	3.0303	4.0061	Conradgenotype-validation	Distal
9:92923184-92923505	9	92923184	92923505	cg00047469	C9orf43	22288645	-0.742	0.00154523	2.811	2.0195	2.6952	3.7748	1KGgenotype-validation	Distal
1:34874894-34884557	1	34874894	34884557	cg27409012	UAP1	125917619	-0.61	0.00154768	2.8103	2.5156	3.1894	4.2509	Conradgenotype-validation	Distal
17:31626906-31635481	17	31626906	31635481	cg08085267	C17orf57	11125441	0.61	0.00155656	2.8078	2.3433	3.0271	3.9302	Conradgenotype-validation	Distal
1:142612557-142700497	1	142612557	142700497	cg02723372	RUNX3	117555451	-0.61	0.00155669	2.8078	2.5257	3.2635	4.4825	Conradgenotype-validation	Distal
5:26832459-26837664	5	26832459	26837664	cg14196790	SLC22A5	104897835	-0.61	0.00155795	2.8074	2.4875	3.3169	4.6227	Conradgenotype-validation	Distal
5:26832459-26837664	5	26832459	26837664	cg26095194	DUSP1	145294697	0.61	0.00155795	2.8074	2.4522	3.1918	4.1239	Conradgenotype-validation	Distal
6:51307432-51308104	6	51307432	51308104	cg00510787	C6orf96	100506832	-0.609	0.00157749	2.802	2.4314	3.1948	4.3006	Conradgenotype-validation	Distal
12:7713851-7715100	12	7713851	7715100	cg06872381	DPPA3	40832	0.609	0.00157849	2.8018	1.3281	2.0434	3.1558	Conradgenotype-validation	Proximal
3:46769428-46826524	3	46769428	46826524	cg06807989	C3orf52	66489430	0.609	0.00158247	2.8007	2.1218	2.8341	3.8272	Conradgenotype-validation	Distal
12:58808113-58811315	12	58808113	58811315	cg08810582	SLC35E3	8616184	0.609	0.00158247	2.8007	2.3128	3.0516	4.0098	Conradgenotype-validation	Distal
10:13298028-13298340	10	13298028	13298340	cg06521280	PLAU	62042390	-0.741	0.00158308	2.8005	2.3286	3.068	4.0267	1KGgenotype-validation	Distal
1:110037664-110044037	1	110037664	110044037	cg15462232	FOXD3	46480554	-0.741	0.00158308	2.8005	2.5316	3.5204	4.5235	1KGgenotype-validation	Distal
7:4039859-4049085	7	4039859	4049085	cg07740640	BHLHB8	93635021	-0.609	0.00158473	2.8	2.2789	3.1151	4.0573	Conradgenotype-validation	Distal
1:146442912-146462585	1	146442912	146462585	cg03260744	TEKT2	110131208	0.741	0.00158619	2.7996	2.5316	3.5204	4.2729	1KGgenotype-validation	Distal
7:29443443-29443752	7	29443443	29443752	cg11164400	PPP1R9A	64931120	0.741	0.00158619	2.7996	1.8925	2.5851	3.5667	1KGgenotype-validation	Distal
7:4039859-4049085	7	4039859	4049085	cg07619076	LANCL2	51356027	-0.609	0.00158894	2.7989	2.228	2.959	3.9741	Conradgenotype-validation	Distal
3:150751162-150752836	3	150751162	150752836	cg24796403	FHIT	89540480	-0.74	0.00159633	2.7969	2.108	2.8602	3.7163	1KGgenotype-validation	Distal
16:66071307-66071624	16	66071307	66071624	cg11564268	NOB1P	2274397	-0.74	0.00159633	2.7969	2.0341	2.668	3.6844	1KGgenotype-validation	Distal
10:125368932-125369004	10	125368932	125369004	cg12239750	ALDH18A1	27963235	-0.74	0.00159801	2.7964	2.3206	3.079	4.1828	1KGgenotype-validation	Distal
11:89324164-89328039	11	89324164	89328039	cg21412748	FCHSD2	16796791	-0.609	0.00159851	2.7963	2.3178	3.0126	4.2961	Conradgenotype-validation	Distal
4:9783252-9843664	4	9783252	9843664	cg07731916	IRF2	175817227	0.608	0.00160953	2.7933	2.1353	2.8101	3.9749	Conradgenotype-validation	Distal
3:116730916-116732469	3	116730916	116732469	cg19914751	QARS	67614891	-0.608	0.0016186	2.7909	2.1146	2.8711	3.6577	Conradgenotype-validation	Distal
3:116730916-116732469	3	116730916	116732469	cg15877314	GNAI2	66484044	-0.608	0.0016186	2.7909	2.0479	2.7609	3.8693	Conradgenotype-validation	Distal
16:162083-167514	16	162083	167514	cg08529259	GCSH	79521666	0.608	0.00162192	2.79	2.2655	2.9536	4.144	Conradgenotype-validation	Distal
16:162083-167514	16	162083	167514	cg22067472	CYB5-M	67850892	-0.608	0.00162192	2.79	2.1873	2.8524	3.9417	Conradgenotype-validation	Distal
16:80721699-80721976	16	80721699	80721976	cg04385519	ADCY9	76617214	0.74	0.00162736	2.7885	2.0658	2.7211	4.1377	1KGgenotype-validation	Distal
17:36675163-36685731	17	36675163	36685731	cg12344605	MAP2K4	24815872	0.608	0.00163445	2.7866	2.3334	3.0184	4.1427	Conradgenotype-validation	Distal
17:31626906-31635481	17	31626906	31635481	cg01289103	KA21	4443598	0.608	0.00163938	2.7853	2.2659	3.0396	4.1089	Conradgenotype-validation	Distal
7:71682534-71684330	7	71682534	71684330	cg04619381	LOC222171	42114630	0.607	0.00164604	2.7836	2.3034	3.0265	4.133	Conradgenotype-validation	Distal
16:23668555-23669665	16	23668555	23669665	cg04391736	NIP7	44260856	-0.607	0.00164604	2.7836	2.1695	2.8141	3.9733	Conradgenotype-validation	Distal
1:110028467-110029625	1	110028467	110029625	cg15590526	ZNF124	135372214	0.739	0.00165165	2.7821	2.5316	3.5204	4.5235	1KGgenotype-validation	Distal
2:179768355-179791457	2	179768355	179791457	cg13467814	C2orf30	125913009	-0.607	0.00165201	2.782	2.1243	2.8958	3.8339	Conradgenotype-validation	Distal
19:11900599-11907033	19	11900599	11907033	cg06090864	FFAR1	28630369	-0.607	0.00165428	2.7814	2.3071	3.0083	4.129	Conradgenotype-validation	Distal
6:152431681-152433972	6	152431681	152433972	cg18159180	CUL7	109302808	-0.607	0.0016631	2.7791	2.4487	3.1721	4.3176	Conradgenotype-validation	Distal
2:131938233-131941074	2	131938233	131941074	cg09500672	MGC52057	17954606	0.607	0.00166804	2.7778	2.1821	2.8761	4.0482	Conradgenotype-validation	Distal
2:130682838-130684330	2	130682838	130684330	cg09500672	MGC52057	19210675	0.607	0.00166804	2.7778	2.1821	2.8761	4.0482	Conradgenotype-validation	Distal
1:14308898-14311535	1	14308898	14311535	cg12687922	PPM1J	98748168	-0.607	0.00166913	2.7775	2.5108	3.2383	4.2561	Conradgenotype-validation	Distal
1:142612557-142700497	1	142612557	142700497	cg14407667	EPS15	90899721	-0.607	0.00167129	2.7769	2.5108	3.2036	4.0541	Conradgenotype-validation	Distal
19:2860348-2861542	19	2860348	2861542	cg01033160	CEBPG	35694007	-0.738	0.00167607	2.7757	2.1226	2.9537	4.0723	1KGgenotype-validation	Distal
2:37894416-37894471	2	37894416	37894471	cg02005375	DDX18	80394007	0.738	0.00167607	2.7757	2.4117	3.2043	3.962	1KGgenotype-validation	Distal
1:120557209-120738188	1	120557209	120738188	cg26339797	DBT	20160266	-0.606	0.00167872	2.775	2.5344	3.2383	4.376	Conradgenotype-validation	Distal
1:204239359-204366782	1	204239359	204366782	cg26339797	DBT	103815638	-0.606	0.00167872	2.775	2.5344	3.2383	4.376	Conradgenotype-validation	Distal
16:76929120-76942453	16	76929120	76942453	cg11766698	UQCRC2	55064543	-0.606	0.00167924	2.7749	2.2665	2.8363	3.6405	Conradgenotype-validation	Distal
8:39350819-39506576	8	39350819	39506576	cg24081819	EPHX2	12024248	0.606	0.00167963	2.7748	2.0268	2.5893	3.77	Conradgenotype-validation	Distal
11:58351105-58352597	11	58351105	58352597	cg18195628	MRPL48	14824580	0.606	0.00167963	2.7748	2.3181	2.9823	3.9118	Conradgenotype-validation	Distal
11:48557432-48560877	11	48557432	48560877	cg16519321	MYOD1	30862281	-0.606	0.00168226	2.7741	2.2637	3.0677	4.1999	Conradgenotype-validation	Distal
9:35970780-35972060	9	35970780	35972060	cg21572316	ABCA1	70757060	-0.606	0.00168327	2.7738	2.0702	2.7368	3.6545	Conradgenotype-validation	Distal
7:16138321-16140500	7	16138321	16140500	cg14018807	GCC1	110872927	0.606	0.00169253	2.7715	2.3072	3.0018	4.0049	Conradgenotype-validation	Distal
19:14907340-14910599	19	14907340	14910599	cg10573763	COPE	3981191	0.606	0.0017136	2.7661	2.2765	2.9302	4.1221	Conradgenotype-validation	Distal
16:55884184-55884708	16	55884184	55884708	cg04629269	Magmas	51544081	0.606	0.00171568	2.7656	2.2683	2.9014	3.9705	Conradgenotype-validation	Distal
1:21659006-21659277	1	21659006	21659277	cg23051655	SCYL3	146469757	-0.737	0.00171935	2.7646	2.5316	3.4626	4.5235	1KGgenotype-validation	Distal
1:110028467-110029625	1	110028467	110029625	cg04469686	HSD17B7	50997750	-0.737	0.0017226	2.7638	2.5316	3.3973	4.5235	1KGgenotype-validation	Distal
3:197258567-197259125	3	197258567	197259125	cg15589427	MUC4	235262	-0.605	0.00172413	2.7634	1.3378	2.0276	3.0516	Conradgenotype-validation	Proximal
3:46769428-46826524	3	46769428	46826524	cg12809314	ZNF445	2304236	-0.605	0.00172413	2.7634	2.1353	2.8888	4.1554	Conradgenotype-validation	Distal
3:185359510-185360097	3	185359510	185360097	cg09503974	RARRES1	25427772	0.737	0.00172818	2.7624	2.1273	2.8159	3.7163	1KGgenotype-validation	Distal
16:68702855-68754003	16	68702855	68754003	cg00854637	TSNAXIP1	2330819	-0.605	0.00173742	2.7601	2.2866	2.938	3.9054	Conradgenotype-validation	Distal
1:24275573-24275889	1	24275573	24275889	cg09635067	RAB7L1	179734603	-0.737	0.00173881	2.7597	2.5316	3.4042	4.5235	1KGgenotype-validation	Distal
16:65811167-65811482	16	65811167	65811482	cg04979725	UNKL	64407730	-0.737	0.00173881	2.7597	2.0945	2.668	4.0268	1KGgenotype-validation	Distal
19:56468220-56468531	19	56468220	56468531	cg10594105	C19orf37	7653356	0.736	0.00174272	2.7588	2.0921	2.9216	4.0723	1KGgenotype-validation	Distal
22:22726367-22727225	22	22726367	22727225	cg26286036	UBE2L3	2475351	0.736	0.00174272	2.7588	1.8712	2.7807	3.7748	1KGgenotype-validation	Distal
19:737551-737695	19	737551	737695	cg05512099	PLEKHF1	34109956	-0.736	0.00174272	2.7588	2.0921	2.9216	3.7754	1KGgenotype-validation	Distal
8:144771634-144785886	8	144771634	144785886	cg22619018	CSMD1	139940260	0.605	0.00174572	2.758	2.0268	2.6286	3.5815	Conradgenotype-validation	Distal
19:2860172-2861422	19	2860172	2861422	cg20557202	SLC5A5	14982862	-0.605	0.00175035	2.7569	2.3099	3.0133	4.4122	Conradgenotype-validation	Distal
5:19410578-19412168	5	19410578	19412168	cg08331313	SPARC	131635036	-0.605	0.00175225	2.7564	2.4581	3.233	4.3285	Conradgenotype-validation	Distal
6:77154212-77158385	6	77154212	77158385	cg08552121	TMEM14B	66300632	0.736	0.00175525	2.7557	2.1489	2.9216	3.951	1KGgenotype-validation	Distal
6:77154213-77159361	6	77154213	77159361	cg08552121	TMEM14B	66301121	0.736	0.00175525	2.7557	2.1489	2.9216	3.951	1KGgenotype-validation	Distal
16:66071307-66071624	16	66071307	66071624	cg16732880	NARFL	65341253	0.736	0.00175525	2.7557	2.1001	2.7885	4.0268	1KGgenotype-validation	Distal
7:147704059-147707263	7	147704059	147707263	cg11909310	DKFZP686A10121	57892012	0.604	0.00175587	2.7555	2.3204	2.9717	3.9741	Conradgenotype-validation	Distal
10:72926588-72926707	10	72926588	72926707	cg08465862	PFKP	69828102	-0.736	0.0017561	2.7554	2.2986	3.079	4.342	1KGgenotype-validation	Distal
12:68575998-68577013	12	68575998	68577013	cg26137794	ATP6V0A2	54185268	0.604	0.00176895	2.7523	2.327	3.0545	4.2157	Conradgenotype-validation	Distal
8:144771634-144785886	8	144771634	144785886	cg16793061	EYA1	72342388	0.604	0.00178279	2.7489	2.0268	2.5622	3.4211	Conradgenotype-validation	Distal
13:94818369-94822017	13	94818369	94822017	cg24937706	RB1	47044885	-0.604	0.00178312	2.7488	1.9342	2.5848	3.4088	Conradgenotype-validation	Distal
17:55934524-55936075	17	55934524	55936075	cg00126034	WNT3	13684638	-0.604	0.00178895	2.7474	2.3433	3.0884	4.0084	Conradgenotype-validation	Distal
7:71682534-71684330	7	71682534	71684330	cg11909310	DKFZP686A10121	18130217	-0.603	0.00179928	2.7449	2.3204	2.9717	3.9741	Conradgenotype-validation	Distal
17:13472216-13473377	17	13472216	13473377	cg15443822	ATP2A3	9659093	0.603	0.00181041	2.7422	2.3433	3.0281	4.1554	Conradgenotype-validation	Distal
6:108132828-108141795	6	108132828	108141795	cg21607066	PHIP	28294012	-0.603	0.00181416	2.7413	2.4442	3.1245	4.6701	Conradgenotype-validation	Distal
13:23798029-23799959	13	23798029	23799959	cg10029411	FAM10A4	25845032	0.603	0.00181416	2.7413	2.0711	2.7037	3.7202	Conradgenotype-validation	Distal
16:65811167-65811482	16	65811167	65811482	cg01808090	NUBP1	55066342	-0.734	0.00181832	2.7403	2.0487	2.7885	3.8341	1KGgenotype-validation	Distal
5:95992292-95993117	5	95992292	95993117	cg14409941	ADAMTS2	82710510	-0.734	0.00181892	2.7402	2.2806	2.9534	4.2296	1KGgenotype-validation	Distal
2:74364785-74365114	2	74364785	74365114	cg24516901	FLJ22746	150609981	0.734	0.00181892	2.7402	2.3775	3.0849	4.1407	1KGgenotype-validation	Distal
2:74364785-74365114	2	74364785	74365114	cg18349258	SMEK2	18667438	-0.734	0.00181892	2.7402	2.3593	3.079	4.0044	1KGgenotype-validation	Distal
19:737551-737695	19	737551	737695	cg08458170	ZNF537	35724518	-0.734	0.00181892	2.7402	2.0921	2.8934	3.9863	1KGgenotype-validation	Distal
19:59247515-59252299	19	59247515	59252299	cg03405173	ZNF441	47511299	-0.603	0.00182993	2.7376	2.2724	2.9491	4.1573	Conradgenotype-validation	Distal
11:57923640-57924844	11	57923640	57924844	cg03336167	SLC22A18	55037408	-0.603	0.00182999	2.7376	2.3419	3.0785	4.0268	Conradgenotype-validation	Distal
1:142612557-142700497	1	142612557	142700497	cg15016234	TRIM62	109237867	0.602	0.00183525	2.7363	2.5168	3.215	4.0072	Conradgenotype-validation	Distal
5:26832459-26837664	5	26832459	26837664	cg14134153	RPL26L1	145482944	-0.602	0.00184366	2.7343	2.4581	3.276	4.6229	Conradgenotype-validation	Distal
9:67147030-67191484	9	67147030	67191484	cg07557424	C9orf23	32567426	0.602	0.00185137	2.7325	2.0894	2.7238	3.6162	Conradgenotype-validation	Distal
20:1337176-1338798	20	1337176	1338798	cg15310873	C20orf85	54821097	-0.602	0.00185381	2.7319	1.8533	2.5037	3.6901	Conradgenotype-validation	Distal
1:177873980-177874648	1	177873980	177874648	cg05688084	KIAA0090	158424199	0.602	0.00185381	2.7319	2.5104	3.1995	4.1389	Conradgenotype-validation	Distal
3:197258567-197259125	3	197258567	197259125	cg11080718	HIGD1A	154438780	-0.602	0.00185403	2.7319	2.1072	2.8765	4.102	Conradgenotype-validation	Distal
9:132742245-132742808	9	132742245	132742808	cg26228569	CRSP8	1201685	-0.602	0.00185497	2.7317	2.0539	2.6749	3.7911	Conradgenotype-validation	Distal
11:58351105-58352597	11	58351105	58352597	cg11665588	SESN3	36251171	-0.602	0.0018577	2.731	2.3056	3.0302	4.2399	Conradgenotype-validation	Distal
8:144771634-144785886	8	144771634	144785886	cg15783027	NFKBIL2	861156	-0.602	0.00185894	2.7307	1.3405	2.1146	3.0656	Conradgenotype-validation	Proximal
8:144771634-144785886	8	144771634	144785886	cg16729690	FZD3	116371715	0.602	0.00185894	2.7307	2.0268	2.6169	3.6649	Conradgenotype-validation	Distal
2:110342773-110348620	2	110342773	110348620	cg05469695	CDC42EP3	72594175	0.602	0.00185992	2.7305	2.1648	2.871	3.9087	Conradgenotype-validation	Distal
16:162083-167514	16	162083	167514	cg12398332	GPRC5B	19638097	-0.602	0.00186035	2.7304	2.2668	2.933	4.0331	Conradgenotype-validation	Distal
13:94818369-94822017	13	94818369	94822017	cg22303211	SOX1	16947850	0.602	0.00186459	2.7294	2.0874	2.7413	3.5608	Conradgenotype-validation	Distal
5:19410578-19412168	5	19410578	19412168	cg25632001	MRPL36	17559023	-0.602	0.00187142	2.7278	2.4645	3.1766	4.1678	Conradgenotype-validation	Distal
13:45804889-45805037	13	45804889	45805037	cg12111714	ATP8A2	20864406	0.733	0.00187372	2.7273	1.6229	2.2602	2.9558	1KGgenotype-validation	Distal
6:51307432-51308104	6	51307432	51308104	cg00115714	AMD1	59994128	-0.602	0.00187473	2.7271	2.4385	3.1628	4.3745	Conradgenotype-validation	Distal
12:58808113-58811315	12	58808113	58811315	cg04797323	SOCS2	33680721	-0.601	0.00187647	2.7267	2.3288	3.0303	4.224	Conradgenotype-validation	Distal
3:46769428-46826524	3	46769428	46826524	cg09817114	WDR53	150981083	-0.601	0.00187647	2.7267	2.0428	2.7541	3.7356	Conradgenotype-validation	Distal
1:10405137-10406094	1	10405137	10406094	cg05064673	PTPRU	19029420	-0.601	0.00187715	2.7265	2.5257	3.2445	4.537	Conradgenotype-validation	Distal
17:63739152-63739372	17	63739152	63739372	cg17775235	NPTX1	12324494	-0.733	0.00187794	2.7263	2.4426	3.1413	4.1508	1KGgenotype-validation	Distal
5:90535526-90537843	5	90535526	90537843	cg24441350	TPPP	89791176	0.601	0.00187795	2.7263	2.4681	3.2323	4.3285	Conradgenotype-validation	Distal
1:146442912-146462585	1	146442912	146462585	cg12514620	SSBP3	91809639	0.733	0.00188021	2.7258	2.5316	3.5204	4.5235	1KGgenotype-validation	Distal
10:18543082-18543595	10	18543082	18543595	cg11673092	ARMC3	4713351	-0.733	0.00188021	2.7258	2.3104	3.079	3.9416	1KGgenotype-validation	Distal
1:146442912-146462585	1	146442912	146462585	cg17455591	2015-09-15	59300681	-0.733	0.00188021	2.7258	2.5316	3.5204	4.5235	1KGgenotype-validation	Distal
1:151400331-151400587	1	151400331	151400587	cg17608500	FLAD1	1821590	-0.733	0.00188021	2.7258	2.5316	3.4362	4.5235	1KGgenotype-validation	Distal
4:9783252-9843664	4	9783252	9843664	cg05965402	PI4K2B	15030989	-0.601	0.00188035	2.7258	2.1467	2.8368	3.9327	Conradgenotype-validation	Distal
1:85438779-85440284	1	85438779	85440284	cg17696091	SYCP1	29758536	-0.601	0.0018826	2.7252	2.5403	3.1995	4.3285	Conradgenotype-validation	Distal
10:23055568-23056760	10	23055568	23056760	cg14129786	MGMT	108155235	0.733	0.00188775	2.7241	2.3104	3.079	4.0267	1KGgenotype-validation	Distal
2:192270434-192270768	2	192270434	192270768	cg27321538	DNPEP	27689575	-0.733	0.00188775	2.7241	2.3819	3.2024	4.0044	1KGgenotype-validation	Distal
10:92805364-92805684	10	92805364	92805684	cg07684796	DKK1	39061881	0.733	0.00188775	2.7241	2.2992	3.079	4.1611	1KGgenotype-validation	Distal
15:49684994-49685332	15	49684994	49685332	cg14482322	TARSL2	50396331	0.733	0.00188775	2.7241	1.6229	2.3899	3.079	1KGgenotype-validation	Distal
15:49684994-49685332	15	49684994	49685332	cg23412777	PYGO1	3983668	-0.733	0.00188775	2.7241	1.6229	2.3899	3.079	1KGgenotype-validation	Distal
2:192270434-192270768	2	192270434	192270768	cg22009489	MYEOV2	48453146	-0.733	0.00188775	2.7241	2.381	3.1795	4.0429	1KGgenotype-validation	Distal
11:481643-481866	11	481643	481866	cg08722104	PSMC3	46922064	0.733	0.00188775	2.7241	1.6866	2.3899	3.079	1KGgenotype-validation	Distal
16:70646001-70669798	16	70646001	70669798	cg00806490	CDH13	10559911	-0.601	0.00189662	2.722	2.2498	2.8867	3.786	Conradgenotype-validation	Distal
7:93730519-93730716	7	93730519	93730716	cg12776163	2015-09-07	57924342	-0.732	0.0018996	2.7213	2.0459	2.7807	3.7173	1KGgenotype-validation	Distal
7:93730519-93730716	7	93730519	93730716	cg22083798	IGFBP3	47804553	0.732	0.0018996	2.7213	2.0333	2.7213	3.9416	1KGgenotype-validation	Distal
7:93730519-93730716	7	93730519	93730716	cg21096502	CHCHD2	37589371	-0.732	0.0018996	2.7213	2.0364	2.7807	4.1377	1KGgenotype-validation	Distal
17:13472216-13473377	17	13472216	13473377	cg24638647	TMEM101	25974342	-0.601	0.00191147	2.7186	2.3591	3.0884	4.3029	Conradgenotype-validation	Distal
6:77154212-77158385	6	77154212	77158385	cg23833452	RAB32	69749590	-0.732	0.00192666	2.7152	2.0985	2.9625	4.1377	1KGgenotype-validation	Distal
6:77154213-77159361	6	77154213	77159361	cg23833452	RAB32	69749101	-0.732	0.00192666	2.7152	2.0985	2.9625	4.1377	1KGgenotype-validation	Distal
11:1611015-1613217	11	1611015	1613217	cg02901159	CLNS1A	75413882	-0.6	0.00192771	2.715	2.313	3.0466	4.0896	Conradgenotype-validation	Distal
2:110342773-110348620	2	110342773	110348620	cg20888386	CRYBA2	109220155	0.6	0.00193464	2.7134	2.1648	2.9025	3.922	Conradgenotype-validation	Distal
10:13298028-13298340	10	13298028	13298340	cg17489897	PTEN	76313014	-0.731	0.00195028	2.7099	2.3206	3.079	3.9416	1KGgenotype-validation	Distal
2:176973888-176980286	2	176973888	176980286	cg21494337	MGC11266	152107990	0.731	0.00195028	2.7099	2.4183	3.139	4.044	1KGgenotype-validation	Distal
16:16841865-16847915	16	16841865	16847915	cg21530453	GNAO1	37936962	-0.731	0.00197271	2.7049	2.0939	2.7403	3.6844	1KGgenotype-validation	Distal
16:55884184-55884708	16	55884184	55884708	cg11911951	C16orf28	54515512	-0.599	0.00197715	2.704	2.2498	2.9253	3.9262	Conradgenotype-validation	Distal
13:94818369-94822017	13	94818369	94822017	cg17740399	IPF1	67428350	0.599	0.00197813	2.7037	2.0608	2.7798	4.1449	Conradgenotype-validation	Distal
16:76929120-76942453	16	76929120	76942453	cg14370448	TBX6	46925359	-0.599	0.00197813	2.7037	2.2582	2.8815	3.9354	Conradgenotype-validation	Distal
19:56468220-56468531	19	56468220	56468531	cg24794758	LENG1	2886002	0.731	0.00197937	2.7035	2.0921	2.9836	4.0268	1KGgenotype-validation	Distal
22:35477032-35477737	22	35477032	35477737	cg25959506	RASD2	1211522	0.73	0.00198612	2.702	1.9067	2.811	3.8613	1KGgenotype-validation	Distal
19:41532106-41538865	19	41532106	41538865	cg27258787	ILF3	30910888	0.599	0.0019873	2.7017	2.3099	2.967	3.8664	Conradgenotype-validation	Distal
2:177995884-177996307	2	177995884	177996307	cg13539030	ARL4C	57072962	-0.73	0.00198953	2.7013	2.3775	3.1648	4.4713	1KGgenotype-validation	Distal
9:92923184-92923505	9	92923184	92923505	cg13666340	C9orf68	88267210	-0.73	0.00198953	2.7013	2.0115	2.668	4.0267	1KGgenotype-validation	Distal
3:197258567-197259125	3	197258567	197259125	cg24315815	PLSCR4	49807937	-0.599	0.00199219	2.7007	2.0129	2.6895	3.6159	Conradgenotype-validation	Distal
7:147704059-147707263	7	147704059	147707263	cg15240064	ZNF12	140993414	0.599	0.0020025	2.6984	2.3139	3.0205	3.9972	Conradgenotype-validation	Distal
11:85980916-85984169	11	85980916	85984169	cg18731789	FKBP2	22217861	-0.598	0.00201118	2.6965	2.3015	3.0024	4.0679	Conradgenotype-validation	Distal
5:1977604-1978111	5	1977604	1978111	cg12629325	PCDHAC1	138307734	-0.598	0.00201338	2.6961	2.4427	3.2554	4.3039	Conradgenotype-validation	Distal
3:197258567-197259125	3	197258567	197259125	cg00149659	C3orf10	187127253	0.598	0.00201605	2.6955	2.0747	2.7788	3.7071	Conradgenotype-validation	Distal
2:152506803-152507435	2	152506803	152507435	cg08478189	KLF7	55231656	0.73	0.00201727	2.6952	2.3819	3.139	4.1828	1KGgenotype-validation	Distal
9:33203071-33203929	9	33203071	33203929	cg00594118	COBRA1	106065248	0.73	0.00202052	2.6945	1.9558	2.674	3.9109	1KGgenotype-validation	Distal
16:80721699-80721976	16	80721699	80721976	cg07434382	LOC348174	12180091	0.73	0.00202052	2.6945	2.0347	2.7949	4.0391	1KGgenotype-validation	Distal
2:176973888-176980286	2	176973888	176980286	cg16884042	SGPP2	46019790	0.729	0.00203132	2.6922	2.3775	3.1121	4.0044	1KGgenotype-validation	Distal
17:31626906-31635481	17	31626906	31635481	cg06391468	SOX9	35996265	0.598	0.00203466	2.6915	2.3673	3.0156	3.9662	Conradgenotype-validation	Distal
5:19410578-19412168	5	19410578	19412168	cg08317263	CCDC69	131171929	-0.598	0.00203522	2.6914	2.4394	3.2781	4.3066	Conradgenotype-validation	Distal
14:42057216-42062664	14	42057216	42062664	cg02452985	BCL11B	56746567	-0.598	0.00203781	2.6908	2.1287	2.8277	3.7132	Conradgenotype-validation	Distal
7:82888354-82889107	7	82888354	82889107	cg10281478	DYNC1I1	12351731	0.598	0.00203781	2.6908	2.3099	3.0583	4.0892	Conradgenotype-validation	Distal
5:172905608-172907328	5	172905608	172907328	cg20311501	APC	60805399	-0.598	0.00203781	2.6908	2.4695	3.232	4.5244	Conradgenotype-validation	Distal
7:82888354-82889107	7	82888354	82889107	cg02946850	GRM8	43781277	0.598	0.00203781	2.6908	2.2949	3.0329	4.1154	Conradgenotype-validation	Distal
5:87414712-87417880	5	87414712	87417880	cg05365670	AYTL2	85840330	0.598	0.00203781	2.6908	2.4589	3.2702	4.2359	Conradgenotype-validation	Distal
5:87414712-87417880	5	87414712	87417880	cg20813773	MGC34713	6563195	-0.598	0.00203781	2.6908	2.4512	3.2036	4.7772	Conradgenotype-validation	Distal
3:197258567-197259125	3	197258567	197259125	cg01999523	CLASP2	163525071	0.598	0.00204015	2.6903	2.1189	2.8156	3.8343	Conradgenotype-validation	Distal
3:46769428-46826524	3	46769428	46826524	cg14910241	TGFBR2	16175248	0.598	0.00204015	2.6903	2.1353	2.8942	4.0636	Conradgenotype-validation	Distal
3:147867879-147873031	3	147867879	147873031	cg15878317	NMNAT3	6991616	-0.598	0.00204127	2.6901	2.1351	2.8835	3.7071	Conradgenotype-validation	Distal
3:147867879-147873031	3	147867879	147873031	cg18871670	ANAPC13	12183828	-0.598	0.00204127	2.6901	2.1275	2.8467	4.0196	Conradgenotype-validation	Distal
1:146442912-146462585	1	146442912	146462585	cg12128017	EPHA10	108450456	0.729	0.00204281	2.6898	2.5316	3.5331	4.5235	1KGgenotype-validation	Distal
11:17166514-17167872	11	17166514	17167872	cg12322132	IGF2AS	15045645	0.598	0.00204322	2.6897	2.2845	3.0126	4.0606	Conradgenotype-validation	Distal
22:28666350-28667198	22	28666350	28667198	cg00234961	ZBED4	19964957	0.598	0.00204393	2.6895	2.1659	2.7132	3.7614	Conradgenotype-validation	Distal
15:47332068-47335163	15	47332068	47335163	cg24323434	SERF2	5462293	0.598	0.00204393	2.6895	2.0129	2.5701	3.2854	Conradgenotype-validation	Distal
1:147300034-147726239	1	147300034	147726239	cg05032943	SFRS4	118133045	0.598	0.00204393	2.6895	2.5293	3.216	4.3285	Conradgenotype-validation	Distal
2:110342773-110348620	2	110342773	110348620	cg21842664	CAB39	120939691	-0.597	0.0020515	2.6879	2.198	2.9209	3.9433	Conradgenotype-validation	Distal
1:177873980-177874648	1	177873980	177874648	cg26211698	FLJ22639	177122218	0.597	0.00205649	2.6869	2.5148	3.2592	4.4597	Conradgenotype-validation	Distal
1:142612557-142700497	1	142612557	142700497	cg14271400	EPHB2	119747158	0.597	0.00205933	2.6863	2.5108	3.2243	4.3265	Conradgenotype-validation	Distal
1:10405137-10406094	1	10405137	10406094	cg23376526	SLC27A3	141608473	0.597	0.00206262	2.6856	2.5429	3.2091	4.2219	Conradgenotype-validation	Distal
5:26832459-26837664	5	26832459	26837664	cg03966541	PGGT1B	87790898	0.597	0.00206504	2.6851	2.4894	3.2337	4.4039	Conradgenotype-validation	Distal
17:32217537-32217855	17	32217537	32217855	cg04019407	GIP	12183544	0.728	0.00207088	2.6838	2.514	3.2124	4.3915	1KGgenotype-validation	Distal
19:2860172-2861422	19	2860172	2861422	cg09123444	MGC13170	53138036	0.597	0.00207366	2.6833	2.3239	3.0122	4.2406	Conradgenotype-validation	Distal
7:4039859-4049085	7	4039859	4049085	cg14534464	NFE2L3	22113366	-0.597	0.0020739	2.6832	2.3395	2.991	4.1624	Conradgenotype-validation	Distal
7:4039859-4049085	7	4039859	4049085	cg07666065	PON2	90857399	-0.597	0.0020739	2.6832	2.2911	2.9669	4.0793	Conradgenotype-validation	Distal
7:16138321-16140500	7	16138321	16140500	cg09405612	GLI3	26102649	0.597	0.00207993	2.682	2.2936	3.0055	4.0793	Conradgenotype-validation	Distal
4:165719953-165720068	4	165719953	165720068	cg24329794	GRSF1	93796624	-0.728	0.00209335	2.6792	2.14	2.9534	4.0268	1KGgenotype-validation	Distal
4:165719953-165720068	4	165719953	165720068	cg23266266	DCUN1D4	113317025	-0.728	0.00209335	2.6792	2.14	2.8609	3.7381	1KGgenotype-validation	Distal
1:156993484-156994714	1	156993484	156994714	cg03648823	ZNF643	116306118	-0.596	0.00209752	2.6783	2.5406	3.2104	4.2436	Conradgenotype-validation	Distal
8:7330051-7342809	8	7330051	7342809	cg27170159	SPAG1	93902283	0.596	0.00209843	2.6781	2.0405	2.6501	3.6521	Conradgenotype-validation	Distal
17:69234006-69234625	17	69234006	69234625	cg25905459	LOC51136	13838184	-0.596	0.00210338	2.6771	2.3099	3.0123	4.0017	Conradgenotype-validation	Distal
5:127200230-127201179	5	127200230	127201179	cg12893143	UNC5A	48968177	-0.727	0.00211504	2.6747	2.2681	3.1008	4.2296	1KGgenotype-validation	Distal
7:4039859-4049085	7	4039859	4049085	cg04525773	DBF4	83298428	0.596	0.00212365	2.6729	2.2785	3.0584	4.0133	Conradgenotype-validation	Distal
5:151229543-151233114	5	151229543	151233114	cg17820459	GPX3	851263	0.596	0.00212511	2.6726	1.3154	1.9166	2.9014	Conradgenotype-validation	Proximal
16:162083-167514	16	162083	167514	cg01848594	C16orf61	79432536	-0.596	0.00212806	2.672	2.2927	2.9273	3.9776	Conradgenotype-validation	Distal
3:197258567-197259125	3	197258567	197259125	cg14547335	ATP2B2	186792833	-0.596	0.00213903	2.6698	2.1189	2.8007	3.7789	Conradgenotype-validation	Distal
7:71682534-71684330	7	71682534	71684330	cg10971269	TMEM106B	59466715	0.595	0.00214252	2.6691	2.3288	3.0546	4.2465	Conradgenotype-validation	Distal
5:35226892-35227228	5	35226892	35227228	cg00911351	PCDHGB4	105520196	0.727	0.00214778	2.668	2.2806	3.0791	4.2296	1KGgenotype-validation	Distal
7:16138299-16140597	7	16138299	16140597	cg21035142	CRYGN	134628309	-0.727	0.002151	2.6674	1.9948	2.7213	3.8779	1KGgenotype-validation	Distal
7:16138299-16140597	7	16138299	16140597	cg23780937	C7orf24	14370923	-0.727	0.002151	2.6674	2.0479	2.7996	3.8338	1KGgenotype-validation	Distal
7:16138299-16140597	7	16138299	16140597	cg06161738	GALNT11	135213696	0.727	0.002151	2.6674	2.0479	2.844	4.3915	1KGgenotype-validation	Distal
19:59424694-59435445	19	59424694	59435445	cg02144298	CEBPA	20946270	-0.595	0.00215789	2.666	2.3682	3.0379	3.9484	Conradgenotype-validation	Distal
16:923425-944273	16	923425	944273	cg04557383	MT1H	54326997	-0.595	0.00217325	2.6629	2.1907	2.8031	3.7795	Conradgenotype-validation	Distal
6:111401904-111402210	6	111401904	111402210	cg15669273	FARS2	106196493	0.726	0.00217778	2.662	2.0945	2.9216	3.725	1KGgenotype-validation	Distal
15:99159046-99159855	15	99159046	99159855	cg26232187	NTRK3	12560148	-0.594	0.00218911	2.6597	2.0129	2.6266	3.5438	Conradgenotype-validation	Distal
19:2860172-2861422	19	2860172	2861422	cg15055101	SH2D3A	3856614	0.594	0.00219216	2.6591	2.3099	2.9541	4.0285	Conradgenotype-validation	Distal
2:131938233-131941074	2	131938233	131941074	cg12293634	RNF149	30649080	0.594	0.00219754	2.6581	2.0828	2.8932	3.8662	Conradgenotype-validation	Distal
2:130682838-130684330	2	130682838	130684330	cg12293634	RNF149	29393011	0.594	0.00219754	2.6581	2.0828	2.8932	3.8662	Conradgenotype-validation	Distal
16:55884184-55884708	16	55884184	55884708	cg22677246	COTL1	27323899	-0.594	0.00220071	2.6574	2.2577	2.938	3.7309	Conradgenotype-validation	Distal
2:176973888-176980286	2	176973888	176980286	cg08690031	CDCA7	3049785	0.726	0.00220152	2.6573	2.3555	3.1008	4.044	1KGgenotype-validation	Distal
1:110028467-110029625	1	110028467	110029625	cg23258063	SCYL3	58099852	-0.726	0.00220152	2.6573	2.5316	3.5204	4.5235	1KGgenotype-validation	Distal
4:190032287-190033212	4	190032287	190033212	cg09785172	WFS1	183710809	-0.594	0.00220704	2.6562	2.1571	2.8264	3.9241	Conradgenotype-validation	Distal
11:89324164-89328039	11	89324164	89328039	cg21958798	GUCY1A2	17067316	0.594	0.00220786	2.656	2.3079	3.0127	4.1018	Conradgenotype-validation	Distal
9:36352882-36354079	9	36352882	36354079	cg02205739	PRRX2	95113756	-0.725	0.00220874	2.6559	2.0115	2.7885	3.8	1KGgenotype-validation	Distal
16:66071307-66071624	16	66071307	66071624	cg16263182	HBA2	65909277	0.725	0.00220874	2.6559	2.0935	2.7211	3.9622	1KGgenotype-validation	Distal
3:116730916-116732469	3	116730916	116732469	cg07200897	HSPBAP1	7263230	-0.594	0.00221164	2.6553	2.1189	2.7735	3.5272	Conradgenotype-validation	Distal
1:147302148-147516215	1	147302148	147516215	cg18107827	ZNF593	121048813	-0.594	0.00221164	2.6553	2.5243	3.1975	4.1158	Conradgenotype-validation	Distal
1:191127054-191128549	1	191127054	191128549	cg11852073	C1orf56	41841847	-0.594	0.00221164	2.6553	2.5402	3.2068	4.1389	Conradgenotype-validation	Distal
3:116730916-116732469	3	116730916	116732469	cg06679221	THUMPD3	107352197	-0.594	0.00221164	2.6553	2.1275	2.8467	3.5728	Conradgenotype-validation	Distal
3:116730916-116732469	3	116730916	116732469	cg19914607	SLC38A3	66514219	0.594	0.00221164	2.6553	2.0479	2.9041	3.9154	Conradgenotype-validation	Distal
1:120557209-120738188	1	120557209	120738188	cg02723372	RUNX3	95546622	-0.594	0.0022118	2.6553	2.5257	3.2635	4.4825	Conradgenotype-validation	Distal
1:204239359-204366782	1	204239359	204366782	cg02723372	RUNX3	179201994	-0.594	0.0022118	2.6553	2.5257	3.2635	4.4825	Conradgenotype-validation	Distal
3:46769428-46826524	3	46769428	46826524	cg08587820	BHLHB2	41803345	-0.594	0.00221583	2.6545	2.0766	2.8467	3.7287	Conradgenotype-validation	Distal
3:197258567-197259125	3	197258567	197259125	cg15550350	GRK7	54279083	-0.594	0.00221583	2.6545	2.1099	2.8467	3.8313	Conradgenotype-validation	Distal
1:146442912-146462585	1	146442912	146462585	cg26601286	NSUN4	99874516	-0.725	0.00221651	2.6543	2.5316	3.3973	4.5235	1KGgenotype-validation	Distal
7:29443443-29443752	7	29443443	29443752	cg09150232	GRB10	21373055	0.725	0.00221651	2.6543	2.0459	2.7402	3.7173	1KGgenotype-validation	Distal
3:185359510-185360097	3	185359510	185360097	cg16357381	COL7A1	136753004	0.725	0.00221651	2.6543	2.0927	2.8375	3.7163	1KGgenotype-validation	Distal
1:151400331-151400587	1	151400331	151400587	cg19452316	RASSF5	53346271	0.725	0.00221651	2.6543	2.5316	3.3077	4.5902	1KGgenotype-validation	Distal
5:26832459-26837664	5	26832459	26837664	cg26783353	SLC25A2	113828156	0.594	0.00221739	2.6542	2.4385	3.1754	4.2863	Conradgenotype-validation	Distal
6:31395810-31397416	6	31395810	31397416	cg06892726	HFE	5201141	0.594	0.0022179	2.6541	2.4177	3.1995	4.3516	Conradgenotype-validation	Distal
16:76929120-76942453	16	76929120	76942453	cg01449415	ZNF213	73811609	0.594	0.00222298	2.6531	2.2497	2.8236	3.9742	Conradgenotype-validation	Distal
1:156993484-156994714	1	156993484	156994714	cg24124789	IARS2	61339724	0.594	0.00222298	2.6531	2.5257	3.2592	4.2556	Conradgenotype-validation	Distal
4:9783252-9843664	4	9783252	9843664	cg05890019	WDFY3	76292249	-0.593	0.00223656	2.6504	2.1649	2.8953	4.1691	Conradgenotype-validation	Distal
7:16138299-16140597	7	16138299	16140597	cg20919133	MLL3	135623058	0.725	0.00224118	2.6495	1.9757	2.6792	3.8225	1KGgenotype-validation	Distal
16:923425-944273	16	923425	944273	cg14711709	C16orf51	7864801	0.593	0.00224514	2.6488	2.2778	2.9789	4.0459	Conradgenotype-validation	Distal
1:155440279-155443057	1	155440279	155443057	cg02008416	TMEM61	100223247	-0.593	0.00224669	2.6485	2.5108	3.2067	4.0299	Conradgenotype-validation	Distal
10:72926588-72926707	10	72926588	72926707	cg18408326	CACNB2	54457651	-0.725	0.00224724	2.6484	2.2197	3.079	4.4713	1KGgenotype-validation	Distal
9:92923184-92923505	9	92923184	92923505	cg05414225	C9orf6	17812083	-0.725	0.00224724	2.6484	1.9911	2.6559	3.6913	1KGgenotype-validation	Distal
8:144771628-144785835	8	144771628	144785835	cg01911082	CSMD3	30260724	0.725	0.00224724	2.6484	1.9148	2.7241	3.2489	1KGgenotype-validation	Distal
8:144783467-144785525	8	144783467	144785525	cg01911082	CSMD3	30266489	0.725	0.00224724	2.6484	1.9148	2.7241	3.2489	1KGgenotype-validation	Distal
8:144776112-144780630	8	144776112	144780630	cg01911082	CSMD3	30260364	0.725	0.00224724	2.6484	1.9148	2.7241	3.2489	1KGgenotype-validation	Distal
8:144777467-144779025	8	144777467	144779025	cg01911082	CSMD3	30260239	0.725	0.00224724	2.6484	1.9148	2.7241	3.2489	1KGgenotype-validation	Distal
8:144773467-144777025	8	144773467	144777025	cg01911082	CSMD3	30257239	0.725	0.00224724	2.6484	1.9148	2.7241	3.2489	1KGgenotype-validation	Distal
5:70889238-70889304	5	70889238	70889304	cg19220754	TNPO1	1258393	0.724	0.00225368	2.6471	2.2992	2.9948	4.2519	1KGgenotype-validation	Distal
4:148140041-148140353	4	148140041	148140353	cg25088874	BMPR1B	52242525	0.724	0.00225368	2.6471	2.0921	2.9216	3.7721	1KGgenotype-validation	Distal
1:70921387-70921635	1	70921387	70921635	cg10704545	GLRX2	120420629	-0.724	0.00225368	2.6471	2.5316	3.4042	4.5235	1KGgenotype-validation	Distal
5:70889238-70889304	5	70889238	70889304	cg15034135	ADAMTS19	57933915	0.724	0.00225368	2.6471	2.2806	3.1413	4.5235	1KGgenotype-validation	Distal
1:70921387-70921635	1	70921387	70921635	cg03086563	HIST2H2AC	77202245	0.724	0.00225368	2.6471	2.5316	3.3077	4.5235	1KGgenotype-validation	Distal
5:70889238-70889304	5	70889238	70889304	cg14993293	CETN3	18851473	0.724	0.00225368	2.6471	2.2681	2.9534	4.2519	1KGgenotype-validation	Distal
5:70889238-70889304	5	70889238	70889304	cg20060451	MAML1	108202699	-0.724	0.00225368	2.6471	2.2082	3.0247	4.4537	1KGgenotype-validation	Distal
1:70921387-70921635	1	70921387	70921635	cg15781625	UCK2	93141639	0.724	0.00225368	2.6471	2.5316	3.3077	4.5235	1KGgenotype-validation	Distal
1:142612557-142700497	1	142612557	142700497	cg26339797	DBT	42169095	-0.593	0.00225499	2.6469	2.5344	3.2383	4.376	Conradgenotype-validation	Distal
4:42457499-42464276	4	42457499	42464276	cg17465827	TMEM34	106296784	0.593	0.00225628	2.6466	2.1659	2.8494	4.0603	Conradgenotype-validation	Distal
18:73395994-73397090	18	73395994	73397090	cg25291907	MIB1	55822109	-0.593	0.00225628	2.6466	1.7537	2.4918	3.5637	Conradgenotype-validation	Distal
16:65811167-65811482	16	65811167	65811482	cg07977490	C16orf45	50375893	0.724	0.00226092	2.6457	2.0945	2.7807	4.0268	1KGgenotype-validation	Distal
1:24275573-24275889	1	24275573	24275889	cg16534233	FAM80A	18342733	-0.724	0.00226092	2.6457	2.5316	3.3855	4.5235	1KGgenotype-validation	Distal
1:34874894-34884557	1	34874894	34884557	cg25923018	C1orf75	175774215	-0.593	0.00227098	2.6438	2.5344	3.252	4.1788	Conradgenotype-validation	Distal
3:116730916-116732469	3	116730916	116732469	cg09618682	SEC22L2	7671390	-0.593	0.00227098	2.6438	2.1057	2.8467	3.7356	Conradgenotype-validation	Distal
6:31378345-31387412	6	31378345	31387412	cg03080985	SH3BGRL2	49014322	0.593	0.00227183	2.6436	2.4483	3.2144	4.4985	Conradgenotype-validation	Distal
7:55102374-55103361	7	55102374	55103361	cg03634234	MLL3	96659639	0.593	0.00227377	2.6433	2.3204	3.0342	4.0061	Conradgenotype-validation	Distal
16:162083-167514	16	162083	167514	cg05729093	IL4R	27067474	-0.593	0.00227377	2.6433	2.2338	2.9229	3.8565	Conradgenotype-validation	Distal
16:162083-167514	16	162083	167514	cg01866162	CTCF	65988212	0.593	0.00227377	2.6433	2.2765	2.9253	3.8372	Conradgenotype-validation	Distal
6:86680559-86682553	6	86680559	86682553	cg04329454	FLJ43752	53013293	-0.593	0.00227806	2.6424	2.4546	3.1771	4.4391	Conradgenotype-validation	Distal
7:71907404-71913517	7	71907404	71913517	cg17923358	RELN	31505969	0.593	0.00227916	2.6422	2.3204	3.1149	4.0316	Conradgenotype-validation	Distal
17:5536429-5538222	17	5536429	5538222	cg25322211	TRIM65	65866058	-0.724	0.00227987	2.6421	2.5202	3.1669	3.9859	1KGgenotype-validation	Distal
4:9783252-9843664	4	9783252	9843664	cg00230271	MGC16169	97643092	0.592	0.00228487	2.6411	2.1416	2.7598	3.8241	Conradgenotype-validation	Distal
16:23668555-23669665	16	23668555	23669665	cg00806490	CDH13	57548700	0.592	0.00228487	2.6411	2.2498	2.8867	3.786	Conradgenotype-validation	Distal
1:110037664-110044037	1	110037664	110044037	cg23064554	CTRC	94404363	-0.724	0.0022908	2.64	2.5316	3.3754	4.5235	1KGgenotype-validation	Distal
1:110028467-110029625	1	110028467	110029625	cg13449778	C1orf76	67949360	-0.724	0.0022908	2.64	2.5316	3.5204	4.5235	1KGgenotype-validation	Distal
7:141388076-141441024	7	141388076	141441024	cg09243021	CASP2	1280426	0.592	0.00229468	2.6393	2.2785	2.9669	4.2042	Conradgenotype-validation	Distal
2:131938233-131941074	2	131938233	131941074	cg19536127	CALM2	84683679	0.592	0.00229839	2.6386	2.1741	2.8733	3.952	Conradgenotype-validation	Distal
2:130682838-130684330	2	130682838	130684330	cg19536127	CALM2	83427610	0.592	0.00229839	2.6386	2.1741	2.8733	3.952	Conradgenotype-validation	Distal
7:4039859-4049085	7	4039859	4049085	cg05751159	TSGA14	125822587	0.592	0.00230584	2.6372	2.2755	3.0056	4.2444	Conradgenotype-validation	Distal
3:150751162-150752836	3	150751162	150752836	cg26153642	HTR3E	34548903	-0.723	0.0023098	2.6364	2.0921	2.6083	3.7163	1KGgenotype-validation	Distal
17:34701689-34702240	17	34701689	34702240	cg20590849	MIF4GD	36075940	0.592	0.00232666	2.6333	2.3673	3.0811	3.9479	Conradgenotype-validation	Distal
1:14308898-14311535	1	14308898	14311535	cg22126266	LHX4	164154137	-0.592	0.00232763	2.6331	2.478	3.2036	4.3285	Conradgenotype-validation	Distal
1:14308898-14311535	1	14308898	14311535	cg03793131	ELOVL1	29295898	-0.592	0.00232763	2.6331	2.559	3.247	4.2699	Conradgenotype-validation	Distal
1:10405137-10406094	1	10405137	10406094	cg08528984	PRDM16	7431927	0.591	0.00233403	2.6319	2.5701	3.2383	4.3925	Conradgenotype-validation	Distal
11:48557432-48560877	11	48557432	48560877	cg12758687	DRD2	64290970	-0.591	0.00233527	2.6317	2.3185	3.0016	4.1156	Conradgenotype-validation	Distal
7:141388076-141441024	7	141388076	141441024	cg16540704	ASZ1	24560150	0.591	0.00234058	2.6307	2.3076	3.1149	4.1906	Conradgenotype-validation	Distal
17:32217537-32217855	17	32217537	32217855	cg19478743	CXCL16	27629133	0.722	0.00235084	2.6288	2.4302	3.1413	4.4398	1KGgenotype-validation	Distal
3:147867879-147873031	3	147867879	147873031	cg15284635	SLC6A11	137038003	0.591	0.00235149	2.6287	2.092	2.8058	3.8019	Conradgenotype-validation	Distal
8:95716183-95717097	8	95716183	95717097	cg25948993	UBXD6	64996477	0.591	0.0023518	2.6286	2.0268	2.6299	3.6069	Conradgenotype-validation	Distal
16:76929120-76942453	16	76929120	76942453	cg07195622	SRRM2	74194315	0.591	0.00235478	2.6281	2.2951	2.938	4.2678	Conradgenotype-validation	Distal
3:147867879-147873031	3	147867879	147873031	cg05323436	LAMB2	98724450	0.591	0.00235796	2.6275	2.0933	2.8168	3.8343	Conradgenotype-validation	Distal
1:94060856-94064435	1	94060856	94064435	cg16685388	HIVEP3	51906595	-0.722	0.00235977	2.6271	2.5316	3.3855	4.5235	1KGgenotype-validation	Distal
1:147302148-147516215	1	147302148	147516215	cg26211698	FLJ22639	146657085	0.591	0.00236252	2.6266	2.5148	3.2592	4.4597	Conradgenotype-validation	Distal
3:116730916-116732469	3	116730916	116732469	cg01999523	CLASP2	82997917	-0.591	0.00236252	2.6266	2.1189	2.8156	3.8343	Conradgenotype-validation	Distal
3:116730916-116732469	3	116730916	116732469	cg02433905	ATP6V1A	1783524	-0.591	0.00236252	2.6266	2.1039	2.7909	3.8972	Conradgenotype-validation	Distal
2:37894416-37894471	2	37894416	37894471	cg18289156	FLJ37357	46702382	-0.722	0.00238605	2.6223	2.4183	3.1606	4.1407	1KGgenotype-validation	Distal
17:76742917-76743255	17	76742917	76743255	cg07165793	AP1GBP1	43700077	0.722	0.00238605	2.6223	2.4796	3.2024	4.0835	1KGgenotype-validation	Distal
1:146442912-146462585	1	146442912	146462585	cg06487986	PER3	138686848	0.721	0.00240186	2.6195	2.5316	3.4626	4.5235	1KGgenotype-validation	Distal
6:26878702-26883319	6	26878702	26883319	cg24358465	HIST1H2AG	327037	-0.59	0.00240316	2.6192	1.3123	1.9855	3.06	Conradgenotype-validation	Proximal
3:46769428-46826524	3	46769428	46826524	cg16672449	RUVBL1	82526762	0.59	0.00240423	2.619	2.1254	2.8384	3.8081	Conradgenotype-validation	Distal
3:46769428-46826524	3	46769428	46826524	cg24120841	THRB	22287610	0.59	0.00240423	2.619	2.1353	2.8434	3.8238	Conradgenotype-validation	Distal
2:179768355-179791457	2	179768355	179791457	cg06288632	PREB	152569595	-0.59	0.00240423	2.619	2.1577	2.8814	3.9122	Conradgenotype-validation	Distal
15:82606345-82625912	15	82606345	82625912	cg25172835	PUNC	19157395	0.59	0.00241313	2.6174	2.0133	2.6784	3.7567	Conradgenotype-validation	Distal
17:34701689-34702240	17	34701689	34702240	cg17778721	CBX1	8830902	-0.59	0.00241368	2.6173	2.3343	3.0501	3.9357	Conradgenotype-validation	Distal
1:120557209-120738188	1	120557209	120738188	cg01064307	CD55	84912987	0.59	0.00241881	2.6164	2.533	3.2623	4.2148	Conradgenotype-validation	Distal
1:204239359-204366782	1	204239359	204366782	cg01064307	CD55	1257615	0.59	0.00241881	2.6164	2.533	3.2623	4.2148	Conradgenotype-validation	Distal
6:26878702-26883319	6	26878702	26883319	cg12706983	ZNF435	1319128	-0.59	0.00242903	2.6146	2.4021	3.1879	4.6081	Conradgenotype-validation	Distal
19:56468220-56468531	19	56468220	56468531	cg21116314	ZNF266	47060639	-0.721	0.00243063	2.6143	2.1176	2.9216	4.1828	1KGgenotype-validation	Distal
17:36675248-36685688	17	36675248	36685688	cg13694749	SCN4A	22723199	0.721	0.00243063	2.6143	2.5202	3.1568	4.1508	1KGgenotype-validation	Distal
17:36681367-36685525	17	36681367	36685525	cg13694749	SCN4A	22720221	0.721	0.00243063	2.6143	2.5202	3.1568	4.1508	1KGgenotype-validation	Distal
17:36675467-36681025	17	36675467	36681025	cg13694749	SCN4A	22725421	0.721	0.00243063	2.6143	2.5202	3.1568	4.1508	1KGgenotype-validation	Distal
2:74364785-74365114	2	74364785	74365114	cg15645605	MRPL35	11914358	-0.721	0.00243063	2.6143	2.3979	3.079	4.044	1KGgenotype-validation	Distal
17:36675248-36685688	17	36675248	36685688	cg15944762	SPAG9	9871872	-0.721	0.00243063	2.6143	2.4811	3.1568	4.5235	1KGgenotype-validation	Distal
17:36681367-36685525	17	36681367	36685525	cg15944762	SPAG9	9868894	-0.721	0.00243063	2.6143	2.4811	3.1568	4.5235	1KGgenotype-validation	Distal
17:36675467-36681025	17	36675467	36681025	cg15944762	SPAG9	9874094	-0.721	0.00243063	2.6143	2.4811	3.1568	4.5235	1KGgenotype-validation	Distal
11:49666184-49714391	11	49666184	49714391	cg07873128	OSBPL5	46612771	0.59	0.0024315	2.6141	2.2926	3.0142	4.012	Conradgenotype-validation	Distal
1:94060856-94064435	1	94060856	94064435	cg14265075	ARHGEF11	61218981	-0.72	0.00245522	2.6099	2.5316	3.4626	4.5235	1KGgenotype-validation	Distal
7:61278218-61280754	7	61278218	61280754	cg18511007	COL1A2	32582226	0.589	0.00245975	2.6091	2.3204	3.0596	4.0496	Conradgenotype-validation	Distal
1:24275573-24275889	1	24275573	24275889	cg07090813	PHGDH	95780111	-0.72	0.00246046	2.609	2.5316	3.4783	4.5235	1KGgenotype-validation	Distal
4:55177177-55177497	4	55177177	55177497	cg12294121	GABRB1	8449202	-0.72	0.00246046	2.609	2.14	2.9622	3.9229	1KGgenotype-validation	Distal
19:6938463-6938792	19	6938463	6938792	cg24132694	SNAPC2	952313	-0.72	0.00246447	2.6083	1.3458	2.0921	3.2854	1KGgenotype-validation	Proximal
2:95949009-95950884	2	95949009	95950884	cg08229627	NPHP1	14369399	-0.72	0.00246447	2.6083	2.3775	3.0849	3.9859	1KGgenotype-validation	Distal
1:34874009-34884563	1	34874009	34884563	cg17417191	CGI-115	181645176	0.72	0.00246447	2.6083	2.5316	3.3077	4.5235	1KGgenotype-validation	Distal
1:34874009-34884563	1	34874009	34884563	cg13446852	LEPR	30778824	0.72	0.00246447	2.6083	2.5316	3.4967	4.5235	1KGgenotype-validation	Distal
3:73145768-73146244	3	73145768	73146244	cg04739570	PODXL2	55684260	-0.72	0.00246447	2.6083	2.0921	2.9216	3.7163	1KGgenotype-validation	Distal
10:51577967-51582025	10	51577967	51582025	cg24668150	ANKRD26	24151516	0.72	0.00246447	2.6083	2.2992	3.079	4.0429	1KGgenotype-validation	Distal
19:6938463-6938792	19	6938463	6938792	cg06609049	THOP1	4202881	0.72	0.00246447	2.6083	2.0921	2.9216	3.9242	1KGgenotype-validation	Distal
10:51577967-51582025	10	51577967	51582025	cg08177017	C10orf6	51082180	0.72	0.00246447	2.6083	2.3054	3.079	3.9811	1KGgenotype-validation	Distal
19:6938463-6938792	19	6938463	6938792	cg25263559	PTD008	5702043	0.72	0.00246447	2.6083	1.9712	2.7793	4.0723	1KGgenotype-validation	Distal
19:6938463-6938792	19	6938463	6938792	cg14576628	PRMT1	47932980	0.72	0.00246447	2.6083	2.0995	2.9405	4.1828	1KGgenotype-validation	Distal
19:6938463-6938792	19	6938463	6938792	cg08393006	SFRS14	12065945	0.72	0.00246447	2.6083	2.1176	3.0366	4.2519	1KGgenotype-validation	Distal
10:51577967-51582025	10	51577967	51582025	cg08395899	UPF2	39455894	0.72	0.00246447	2.6083	2.3104	3.079	4.3379	1KGgenotype-validation	Distal
2:152581752-152582186	2	152581752	152582186	cg02537909	COBLL1	12823588	-0.72	0.00246447	2.6083	2.3775	3.0849	4.044	1KGgenotype-validation	Distal
4:6733295-6736762	4	6733295	6736762	cg16249454	CXCL2	68448110	0.72	0.00246447	2.6083	2.14	2.9534	3.9229	1KGgenotype-validation	Distal
19:6938463-6938792	19	6938463	6938792	cg08259617	GADD45B	4513298	0.72	0.00246447	2.6083	2.0921	2.9948	4.0605	1KGgenotype-validation	Distal
17:54718715-54720484	17	54718715	54720484	cg23196133	POLR2A	47392048	-0.72	0.00246447	2.6083	2.4963	3.1582	4.5235	1KGgenotype-validation	Distal
19:6938463-6938792	19	6938463	6938792	cg04878842	ERCC2	43626228	0.72	0.00246447	2.6083	2.1315	2.9741	4.1828	1KGgenotype-validation	Distal
17:54718715-54720484	17	54718715	54720484	cg01168201	HIC1	52816254	-0.72	0.00246447	2.6083	2.5219	3.1831	4.5235	1KGgenotype-validation	Distal
6:31384612-31386630	6	31384612	31386630	cg24342628	TPMT	13122604	0.72	0.00246447	2.6083	2.14	2.9264	4.2296	1KGgenotype-validation	Distal
10:51577967-51582025	10	51577967	51582025	cg12331389	RBP4	43770235	-0.72	0.00246447	2.6083	2.3513	3.079	4.2311	1KGgenotype-validation	Distal
19:6938463-6938792	19	6938463	6938792	cg24012887	BTBD14B	6150691	0.72	0.00246447	2.6083	2.0377	2.8981	4.018	1KGgenotype-validation	Distal
2:152581752-152582186	2	152581752	152582186	cg08478189	KLF7	55156806	0.72	0.00246447	2.6083	2.3819	3.139	4.1828	1KGgenotype-validation	Distal
17:54718715-54720484	17	54718715	54720484	cg24414089	MRC2	3338598	-0.72	0.00246447	2.6083	2.4811	3.1831	4.4018	1KGgenotype-validation	Distal
2:95949009-95950884	2	95949009	95950884	cg12118465	EFHD1	137255811	-0.72	0.00246447	2.6083	2.3982	3.1765	4.142	1KGgenotype-validation	Distal
3:9229174-9229267	3	9229174	9229267	cg08574156	CAMK2N2	176230831	0.72	0.00246447	2.6083	2.0921	2.6421	3.7163	1KGgenotype-validation	Distal
3:73145768-73146244	3	73145768	73146244	cg23835812	CHMP2B	14212399	0.72	0.00246447	2.6083	2.0921	2.8159	3.7163	1KGgenotype-validation	Distal
19:6938463-6938792	19	6938463	6938792	cg23150219	C19orf26	5751042	-0.72	0.00246447	2.6083	2.0102	2.8737	3.8741	1KGgenotype-validation	Distal
10:51577967-51582025	10	51577967	51582025	cg03208093	ZNF248	13394065	-0.72	0.00246447	2.6083	2.2992	3.079	4.0826	1KGgenotype-validation	Distal
3:73145768-73146244	3	73145768	73146244	cg24650229	IGSF11	47201415	0.72	0.00246447	2.6083	2.1691	2.876	3.7163	1KGgenotype-validation	Distal
2:95949009-95950884	2	95949009	95950884	cg13057368	SSB	74413437	-0.72	0.00246447	2.6083	2.3963	3.2489	4.2519	1KGgenotype-validation	Distal
10:51577967-51582025	10	51577967	51582025	cg20688340	MMP21	75874138	-0.72	0.00246447	2.6083	2.3054	3.079	4.0668	1KGgenotype-validation	Distal
20:34034454-34034566	20	34034454	34034566	cg24507762	KCNB1	13498689	0.72	0.00246447	2.6083	1.6229	2.3344	2.9216	1KGgenotype-validation	Distal
1:34874009-34884563	1	34874009	34884563	cg03262773	RAD54L	11605810	0.72	0.00246447	2.6083	2.5316	3.3973	4.5235	1KGgenotype-validation	Distal
10:51577967-51582025	10	51577967	51582025	cg08907850	IDI1	50496094	-0.72	0.00246447	2.6083	2.3206	3.079	3.9863	1KGgenotype-validation	Distal
19:6938463-6938792	19	6938463	6938792	cg21030400	MKNK2	4935192	-0.72	0.00246447	2.6083	2.0239	2.8934	4.2519	1KGgenotype-validation	Distal
2:152581752-152582186	2	152581752	152582186	cg08321346	ANKMY1	88563194	-0.72	0.00246447	2.6083	2.3979	3.1568	4.0118	1KGgenotype-validation	Distal
4:6733295-6736762	4	6733295	6736762	cg22845362	ANAPC4	18252000	0.72	0.00246447	2.6083	2.14	2.9216	3.8779	1KGgenotype-validation	Distal
10:13298028-13298340	10	13298028	13298340	cg19596653	KIAA0261	74972322	0.72	0.00247808	2.6059	2.2681	3.079	4.1319	1KGgenotype-validation	Distal
19:59424694-59435445	19	59424694	59435445	cg22759185	REEP6	57989019	-0.589	0.00247977	2.6056	2.3128	2.9302	3.8965	Conradgenotype-validation	Distal
7:71682534-71684330	7	71682534	71684330	cg14984920	CYCS	46552678	-0.588	0.00248713	2.6043	2.3494	3.0572	4.4276	Conradgenotype-validation	Distal
16:32364447-32569534	16	32364447	32569534	cg15663121	N-PAC	27630473	-0.588	0.00248745	2.6042	2.2987	2.938	4.1586	Conradgenotype-validation	Distal
12:93768156-93768578	12	93768156	93768578	cg22141781	NDUFA12	152998	0.72	0.00249299	2.6033	1.2883	1.9596	2.9637	1KGgenotype-validation	Proximal
4:186392535-186392845	4	186392535	186392845	cg19037167	TLR2	31568330	-0.72	0.00249299	2.6033	2.1339	2.9534	4.1082	1KGgenotype-validation	Distal
4:186392535-186392845	4	186392535	186392845	cg18953280	TBC1D19	160198185	0.72	0.00249299	2.6033	2.1276	2.9534	3.8779	1KGgenotype-validation	Distal
16:76929120-76942453	16	76929120	76942453	cg04490714	SLC6A2	22688884	0.588	0.00249316	2.6033	2.2951	2.9839	3.9609	Conradgenotype-validation	Distal
1:155440279-155443057	1	155440279	155443057	cg24697184	TTC22	100402919	0.588	0.00249609	2.6027	2.5403	3.1995	4.2277	Conradgenotype-validation	Distal
4:190032287-190033212	4	190032287	190033212	cg21820677	GABRA2	143946821	0.588	0.00249718	2.6025	2.1659	2.8042	3.7132	Conradgenotype-validation	Distal
2:179768355-179791457	2	179768355	179791457	cg19713083	ATP5G3	4025838	0.588	0.00250342	2.6015	2.1499	2.8683	3.7866	Conradgenotype-validation	Distal
12:58808113-58811315	12	58808113	58811315	cg07128330	MDS028	56017775	0.588	0.00250342	2.6015	2.3619	3.0303	4.0651	Conradgenotype-validation	Distal
17:55934524-55936075	17	55934524	55936075	cg23333306	CDC42EP4	12883238	-0.588	0.00250345	2.6015	2.3128	2.9837	4.0706	Conradgenotype-validation	Distal
5:180307216-180365215	5	180307216	180365215	cg15269294	NUP155	142929671	-0.588	0.00250532	2.6011	2.4589	3.2318	4.2072	Conradgenotype-validation	Distal
2:172712495-172715726	2	172712495	172715726	cg05650565	UBXD2	36498627	-0.719	0.00250785	2.6007	2.4016	3.1824	4.018	1KGgenotype-validation	Distal
2:172712495-172715726	2	172712495	172715726	cg19850163	HRB	55330763	0.719	0.00250785	2.6007	2.3775	3.0849	4.142	1KGgenotype-validation	Distal
2:172712495-172715726	2	172712495	172715726	cg03874199	HOXD12	3958046	0.719	0.00250785	2.6007	2.3359	3.079	4.044	1KGgenotype-validation	Distal
2:131938233-131941074	2	131938233	131941074	cg16756620	PPIG	38209256	-0.588	0.00251196	2.6	2.1797	2.9809	3.8903	Conradgenotype-validation	Distal
2:130682838-130684330	2	130682838	130684330	cg16756620	PPIG	39465325	-0.588	0.00251196	2.6	2.1797	2.9809	3.8903	Conradgenotype-validation	Distal
6:152431681-152433972	6	152431681	152433972	cg07914959	BACH2	61371750	0.588	0.00251196	2.6	2.4548	3.2056	4.6493	Conradgenotype-validation	Distal
2:131938233-131941074	2	131938233	131941074	cg00168785	WDSUB1	27911105	0.588	0.00251196	2.6	2.198	2.9025	4.1904	Conradgenotype-validation	Distal
2:130682838-130684330	2	130682838	130684330	cg00168785	WDSUB1	29167174	0.588	0.00251196	2.6	2.198	2.9025	4.1904	Conradgenotype-validation	Distal
17:69234006-69234625	17	69234006	69234625	cg27146152	BIRC4BP	62634280	-0.588	0.00251632	2.5992	2.3228	3.0488	4.2054	Conradgenotype-validation	Distal
16:66071307-66071624	16	66071307	66071624	cg07977490	C16orf45	50636034	0.719	0.00252302	2.5981	2.0945	2.7807	4.0268	1KGgenotype-validation	Distal
16:66071307-66071624	16	66071307	66071624	cg07326074	FLJ13909	63621845	-0.719	0.00252302	2.5981	1.9563	2.7403	3.8967	1KGgenotype-validation	Distal
16:66071307-66071624	16	66071307	66071624	cg19819891	MYST1	35036724	-0.719	0.00252302	2.5981	2.0935	2.668	3.8	1KGgenotype-validation	Distal
22:35473303-35476957	22	35473303	35476957	cg14452140	SEC14L2	6352311	-0.588	0.00252307	2.5981	2.141	2.7995	3.7588	Conradgenotype-validation	Distal
17:13472216-13473377	17	13472216	13473377	cg00654814	MGAT5B	58902884	0.588	0.00252455	2.5978	2.2965	2.9372	4.0957	Conradgenotype-validation	Distal
5:26832459-26837664	5	26832459	26837664	cg15442702	FGFR4	149611117	0.588	0.00252577	2.5976	2.478	3.2702	4.5301	Conradgenotype-validation	Distal
7:16138299-16140597	7	16138299	16140597	cg10158711	PDIA4	132216367	0.719	0.00253004	2.5969	2.0467	2.7807	3.9075	1KGgenotype-validation	Distal
9:92923184-92923505	9	92923184	92923505	cg15473904	MRPL41	46641942	-0.719	0.00253105	2.5967	1.9436	2.6755	3.962	1KGgenotype-validation	Distal
8:144771628-144785835	8	144771628	144785835	cg23833896	CLN8	143080470	0.719	0.00253105	2.5967	1.9148	2.7013	3.5325	1KGgenotype-validation	Distal
8:144783467-144785525	8	144783467	144785525	cg23833896	CLN8	143086235	0.719	0.00253105	2.5967	1.9148	2.7013	3.5325	1KGgenotype-validation	Distal
8:144776112-144780630	8	144776112	144780630	cg23833896	CLN8	143080110	0.719	0.00253105	2.5967	1.9148	2.7013	3.5325	1KGgenotype-validation	Distal
8:144777467-144779025	8	144777467	144779025	cg23833896	CLN8	143079985	0.719	0.00253105	2.5967	1.9148	2.7013	3.5325	1KGgenotype-validation	Distal
8:144773467-144777025	8	144773467	144777025	cg23833896	CLN8	143076985	0.719	0.00253105	2.5967	1.9148	2.7013	3.5325	1KGgenotype-validation	Distal
2:177995884-177996307	2	177995884	177996307	cg03270376	STK36	41248375	0.719	0.00253105	2.5967	2.4183	3.1669	4.4136	1KGgenotype-validation	Distal
19:11900599-11907033	19	11900599	11907033	cg10073875	GEMIN7	38370245	-0.588	0.00253815	2.5955	2.3288	3.0058	4.0469	Conradgenotype-validation	Distal
3:68714679-68722940	3	68714679	68722940	cg22751696	C3orf14	6439670	0.587	0.00255105	2.5933	2.1057	2.809	3.75	Conradgenotype-validation	Distal
7:93730519-93730716	7	93730519	93730716	cg11164400	PPP1R9A	644100	0.718	0.00255375	2.5928	1.334	2.1443	3.5036	1KGgenotype-validation	Proximal
9:33203071-33203929	9	33203071	33203929	cg14469290	ALAD	82000711	-0.718	0.00255375	2.5928	2.0197	2.668	3.8613	1KGgenotype-validation	Distal
16:162083-167514	16	162083	167514	cg13918581	ANKRD11	87918152	-0.587	0.00255748	2.5922	2.2716	2.9697	3.9609	Conradgenotype-validation	Distal
17:13472216-13473377	17	13472216	13473377	cg27426707	CACNA1G	32519992	0.587	0.00255748	2.5922	2.3478	3.0795	4.2499	Conradgenotype-validation	Distal
16:162083-167514	16	162083	167514	cg22973038	TUFM	28599859	0.587	0.00255748	2.5922	2.2709	2.9026	4.1037	Conradgenotype-validation	Distal
22:35477032-35477737	22	35477032	35477737	cg17285325	ECGF1	13837227	-0.718	0.00256539	2.5908	1.8401	2.6143	3.5667	1KGgenotype-validation	Distal
16:65811167-65811482	16	65811167	65811482	cg07326074	FLJ13909	63361704	-0.718	0.00256539	2.5908	1.9563	2.7403	3.8967	1KGgenotype-validation	Distal
1:21659006-21659277	1	21659006	21659277	cg15503799	PRCC	133344243	0.718	0.00256673	2.5906	2.5392	3.4102	4.5252	1KGgenotype-validation	Distal
1:21659006-21659277	1	21659006	21659277	cg19130550	OLFML2B	138600391	-0.718	0.00256673	2.5906	2.5316	3.5036	4.5235	1KGgenotype-validation	Distal
1:110037664-110044037	1	110037664	110044037	cg24326142	CSF1	213621	-0.718	0.0025762	2.589	1.6475	2.4745	3.5358	1KGgenotype-validation	Proximal
1:110028467-110029625	1	110028467	110029625	cg03218019	DDOST	89169167	0.718	0.0025762	2.589	2.5024	3.4102	4.5235	1KGgenotype-validation	Distal
16:55884184-55884708	16	55884184	55884708	cg23606079	CRISPLD2	27525615	0.587	0.00257621	2.589	2.2378	2.9052	3.9067	Conradgenotype-validation	Distal
2:110342773-110348620	2	110342773	110348620	cg03552103	2015-09-10	617603	-0.587	0.00258103	2.5882	1.3002	2.0683	3.203	Conradgenotype-validation	Proximal
1:34874894-34884557	1	34874894	34884557	cg17154022	HMGN2	8208874	0.587	0.00258839	2.587	2.5133	3.2359	4.3171	Conradgenotype-validation	Distal
7:55102374-55103361	7	55102374	55103361	cg17864730	ITGB8	34766481	0.587	0.00259079	2.5866	2.3494	3.0265	4.1957	Conradgenotype-validation	Distal
2:44637092-44637412	2	44637092	44637412	cg14046365	NMI	107216286	0.718	0.00259244	2.5863	2.3392	3.0866	4.0952	1KGgenotype-validation	Distal
9:35970780-35972060	9	35970780	35972060	cg19292008	FOXE1	63682237	0.586	0.00259383	2.5861	2.0988	2.7304	3.7255	Conradgenotype-validation	Distal
17:34701689-34702240	17	34701689	34702240	cg18042079	C17orf40	7449539	-0.586	0.00259604	2.5857	2.319	3.0034	3.9606	Conradgenotype-validation	Distal
17:34701689-34702240	17	34701689	34702240	cg09300114	SLC16A5	35893320	0.586	0.00259604	2.5857	2.3302	3.0981	4.1763	Conradgenotype-validation	Distal
1:151400331-151400587	1	151400331	151400587	cg23064554	CTRC	135763972	-0.718	0.00259943	2.5851	2.5316	3.3754	4.5235	1KGgenotype-validation	Distal
3:185359510-185360097	3	185359510	185360097	cg21840599	PAK2	12591018	0.718	0.00259943	2.5851	2.125	2.9216	3.7163	1KGgenotype-validation	Distal
1:146442912-146462585	1	146442912	146462585	cg12421458	HDGF	8534318	-0.718	0.00259943	2.5851	2.5316	3.5204	4.5235	1KGgenotype-validation	Distal
5:77084102-77084437	5	77084102	77084437	cg16957313	DUSP1	95045489	0.718	0.00259943	2.5851	2.2681	3.1227	4.3379	1KGgenotype-validation	Distal
10:18543082-18543595	10	18543082	18543595	cg13084429	VWA2	97445511	0.718	0.00259943	2.5851	2.2915	3.079	4.2311	1KGgenotype-validation	Distal
17:31626906-31635481	17	31626906	31635481	cg08901867	TTLL6	12594554	0.586	0.00260103	2.5849	2.3056	3.0247	4.2545	Conradgenotype-validation	Distal
17:31626906-31635481	17	31626906	31635481	cg08108311	WNK4	6554604	-0.586	0.00260103	2.5849	2.3653	3.0935	4.1427	Conradgenotype-validation	Distal
7:31282013-31285456	7	31282013	31285456	cg19778698	MAFK	29747177	0.586	0.00260395	2.5844	2.3443	3.1173	4.0879	Conradgenotype-validation	Distal
1:120557209-120738188	1	120557209	120738188	cg06958034	AOF2	97429482	0.586	0.00261324	2.5828	2.5344	3.2104	4.0976	Conradgenotype-validation	Distal
1:204239359-204366782	1	204239359	204366782	cg06958034	AOF2	181084854	0.586	0.00261324	2.5828	2.5344	3.2104	4.0976	Conradgenotype-validation	Distal
12:110780865-110781546	12	110780865	110781546	cg11175477	RAD9B	1357594	0.717	0.00261768	2.5821	1.9089	2.6926	3.6816	1KGgenotype-validation	Distal
7:39563899-39564163	7	39563899	39564163	cg06707886	C7orf20	38682033	-0.717	0.00261768	2.5821	2.0101	2.7996	3.7467	1KGgenotype-validation	Distal
5:162794318-162795892	5	162794318	162795892	cg04747322	SNCAIP	41120085	-0.586	0.0026181	2.582	2.4443	3.2875	4.5721	Conradgenotype-validation	Distal
6:31383960-31387412	6	31383960	31387412	cg14439353	EEF1E1	23338233	-0.586	0.0026181	2.582	2.4385	3.2386	4.4517	Conradgenotype-validation	Distal
17:15730266-15734437	17	15730266	15734437	cg04133652	MLLT6	18379272	-0.586	0.0026181	2.582	2.3302	3.0626	4.1902	Conradgenotype-validation	Distal
6:31383960-31387412	6	31383960	31387412	cg20879959	HLA-A	1367638	-0.586	0.0026181	2.582	2.4385	3.1995	4.3224	Conradgenotype-validation	Distal
11:89324164-89328039	11	89324164	89328039	cg19587401	LOC374395	27015500	-0.586	0.00261893	2.5819	2.3079	3.0409	4.002	Conradgenotype-validation	Distal
17:13472409-13473418	17	13472409	13473418	cg09300114	SLC16A5	57122371	0.717	0.00261922	2.5818	2.5175	3.261	4.5235	1KGgenotype-validation	Distal
2:131938233-131941074	2	131938233	131941074	cg07455975	PTD004	42881405	0.586	0.00262491	2.5809	2.1611	2.9347	4.2481	Conradgenotype-validation	Distal
2:130682838-130684330	2	130682838	130684330	cg07455975	PTD004	44137474	0.586	0.00262491	2.5809	2.1611	2.9347	4.2481	Conradgenotype-validation	Distal
5:26832459-26837664	5	26832459	26837664	cg01403114	PPWD1	38059316	-0.586	0.00262769	2.5804	2.5132	3.2702	4.499	Conradgenotype-validation	Distal
5:52494608-52495458	5	52494608	52495458	cg16233911	THOC3	122832062	-0.586	0.00262869	2.5803	2.4565	3.2208	4.5679	Conradgenotype-validation	Distal
16:76929120-76942453	16	76929120	76942453	cg04490516	GBL	74740725	-0.586	0.00263838	2.5787	2.2833	2.9779	3.9492	Conradgenotype-validation	Distal
16:76929120-76942453	16	76929120	76942453	cg00547018	ALG1	71874212	-0.586	0.00263838	2.5787	2.2545	2.9273	4.0299	Conradgenotype-validation	Distal
13:94818369-94822017	13	94818369	94822017	cg12378831	KIAA0853	49295899	-0.586	0.00263838	2.5787	2.0423	2.7413	3.7662	Conradgenotype-validation	Distal
11:85980916-85984169	11	85980916	85984169	cg23214764	PRSS23	206104	0.586	0.00263884	2.5786	1.316	2.0236	3.1378	Conradgenotype-validation	Proximal
12:76622959-76624876	12	76622959	76624876	cg01376672	ANAPC5	43650189	0.586	0.00263884	2.5786	2.2965	2.9657	3.7947	Conradgenotype-validation	Distal
19:2860172-2861422	19	2860172	2861422	cg13470920	VAV1	3862887	-0.586	0.0026391	2.5785	2.2973	2.8578	3.9588	Conradgenotype-validation	Distal
19:20592635-20593903	19	20592635	20593903	cg22759185	REEP6	19152219	0.586	0.00264453	2.5777	2.3128	2.9302	3.8965	Conradgenotype-validation	Distal
16:162083-167514	16	162083	167514	cg23830611	NOMO1	14669764	0.585	0.0026585	2.5754	2.2716	2.9178	3.7572	Conradgenotype-validation	Distal
16:162083-167514	16	162083	167514	cg19571071	GTF3C1	27303468	-0.585	0.0026585	2.5754	2.269	2.9073	3.9742	Conradgenotype-validation	Distal
16:70646001-70669798	16	70646001	70669798	cg13644052	PAQR4	67707835	0.585	0.00266553	2.5742	2.2735	2.9393	4.1069	Conradgenotype-validation	Distal
12:11917753-11918281	12	11917753	11918281	cg17523380	PPP1R1A	41350119	-0.585	0.00266844	2.5737	2.3027	3.104	4.3031	Conradgenotype-validation	Distal
20:59546452-59547047	20	59546452	59547047	cg02025407	C20orf155	53612445	0.585	0.0026802	2.5718	1.9648	2.5988	3.4488	Conradgenotype-validation	Distal
17:64060387-64060716	17	64060387	64060716	cg17348429	ENPP7	11258961	0.716	0.002683	2.5714	2.4722	3.1492	4.539	1KGgenotype-validation	Distal
22:35473303-35476957	22	35473303	35476957	cg09788239	PCQAP	16283709	0.585	0.00268466	2.5711	2.141	2.8306	3.7199	Conradgenotype-validation	Distal
1:177722257-177724955	1	177722257	177724955	cg06179485	TMEM54	144584543	-0.585	0.00269066	2.5701	2.5343	3.2776	4.401	Conradgenotype-validation	Distal
5:18909031-18910797	5	18909031	18910797	cg17714794	BNIP1	153593995	-0.585	0.00269205	2.5699	2.4177	3.2393	4.4181	Conradgenotype-validation	Distal
1:120557209-120738188	1	120557209	120738188	cg24860534	CDC42BPA	104924259	-0.585	0.00270054	2.5686	2.5121	3.2635	4.2095	Conradgenotype-validation	Distal
1:204239359-204366782	1	204239359	204366782	cg24860534	CDC42BPA	21268887	-0.585	0.00270054	2.5686	2.5121	3.2635	4.2095	Conradgenotype-validation	Distal
5:26832459-26837664	5	26832459	26837664	cg17714794	BNIP1	145668848	-0.584	0.0027064	2.5676	2.4177	3.2393	4.4181	Conradgenotype-validation	Distal
12:58808113-58811315	12	58808113	58811315	cg26711820	MYF6	20816054	-0.584	0.00271226	2.5667	2.3127	3.0016	4.3874	Conradgenotype-validation	Distal
17:36675163-36685731	17	36675163	36685731	cg08269321	RPRML	5729781	-0.584	0.00271547	2.5662	2.3297	2.9372	4.0457	Conradgenotype-validation	Distal
16:162083-167514	16	162083	167514	cg18305837	COQ7	18821397	-0.584	0.0027277	2.5642	2.2586	2.8726	3.7877	Conradgenotype-validation	Distal
5:26832459-26837664	5	26832459	26837664	cg11100802	TRIM52	153785495	-0.584	0.00273308	2.5633	2.4023	3.1149	4.4039	Conradgenotype-validation	Distal
12:110780865-110781546	12	110780865	110781546	cg04413986	NACA	55376108	0.715	0.00273415	2.5632	2.0925	2.8159	3.5667	1KGgenotype-validation	Distal
7:39563899-39564163	7	39563899	39564163	cg00826384	PTPRZ1	81736072	0.715	0.00273415	2.5632	2.0479	2.7807	3.7183	1KGgenotype-validation	Distal
19:56468220-56468531	19	56468220	56468531	cg13237829	GPSN2	41967877	0.715	0.00273864	2.5625	1.9712	2.7757	3.7163	1KGgenotype-validation	Distal
19:13600101-13600227	19	13600101	13600227	cg23456306	EFNA2	12363819	-0.715	0.00273864	2.5625	2.0101	2.7775	3.7163	1KGgenotype-validation	Distal
5:87414712-87417880	5	87414712	87417880	cg14409941	ADAMTS2	91286918	0.584	0.00274214	2.5619	2.4638	3.2264	4.2219	Conradgenotype-validation	Distal
7:82888354-82889107	7	82888354	82889107	cg04498739	PDK4	12174597	-0.584	0.00274214	2.5619	2.3037	2.9812	4.1073	Conradgenotype-validation	Distal
6:79024187-79093007	6	79024187	79093007	cg15045441	C6orf155	6872549	-0.584	0.00274214	2.5619	2.4385	3.1567	4.1933	Conradgenotype-validation	Distal
5:87414712-87417880	5	87414712	87417880	cg10627136	HINT1	43111641	-0.584	0.00274214	2.5619	2.4427	3.1995	4.2725	Conradgenotype-validation	Distal
7:82888354-82889107	7	82888354	82889107	cg02372712	ZNF467	66210840	0.584	0.00274214	2.5619	2.2949	2.985	3.9776	Conradgenotype-validation	Distal
5:172905608-172907328	5	172905608	172907328	cg23596123	PCDHB6	32396069	-0.584	0.00274214	2.5619	2.478	3.1995	4.3285	Conradgenotype-validation	Distal
1:156993484-156994714	1	156993484	156994714	cg15770654	IIP45	144992986	0.584	0.00275196	2.5604	2.5406	3.2635	4.2481	Conradgenotype-validation	Distal
7:4039859-4049085	7	4039859	4049085	cg15414833	RPIB9	83050253	-0.583	0.00277279	2.5571	2.3653	3.0572	4.2585	Conradgenotype-validation	Distal
7:71907404-71913517	7	71907404	71913517	cg22932819	GPNMB	48658198	-0.583	0.00277413	2.5569	2.2806	2.9814	4.0173	Conradgenotype-validation	Distal
12:89011704-89016192	12	89011704	89016192	cg27196745	PTPRO	73647488	-0.583	0.00277413	2.5569	2.3128	3.069	4.345	Conradgenotype-validation	Distal
19:2860172-2861422	19	2860172	2861422	cg08393006	SFRS14	16143775	0.583	0.00278442	2.5553	2.3128	3.0818	4.0745	Conradgenotype-validation	Distal
1:14308898-14311535	1	14308898	14311535	cg19783114	TP73	10753251	0.583	0.00278683	2.5549	2.5406	3.2635	4.2481	Conradgenotype-validation	Distal
1:120557209-120738188	1	120557209	120738188	cg15778350	CDCA1	40910309	0.583	0.0027903	2.5543	2.489	3.1774	4.4432	Conradgenotype-validation	Distal
1:204239359-204366782	1	204239359	204366782	cg15778350	CDCA1	42745063	0.583	0.0027903	2.5543	2.489	3.1774	4.4432	Conradgenotype-validation	Distal
12:76622959-76624876	12	76622959	76624876	cg10954182	NFYB	26431213	0.583	0.00280261	2.5524	2.294	3.0608	4.2749	Conradgenotype-validation	Distal
12:76622959-76624876	12	76622959	76624876	cg14701410	SLC4A8	26519287	-0.583	0.00280261	2.5524	2.3128	3.0126	4.0651	Conradgenotype-validation	Distal
12:76622959-76624876	12	76622959	76624876	cg20642765	MLF2	69891961	-0.583	0.00280261	2.5524	2.2165	2.8393	3.8846	Conradgenotype-validation	Distal
5:26832459-26837664	5	26832459	26837664	cg07817783	DAP	16021343	-0.583	0.00281445	2.5506	2.4726	3.1345	4.2574	Conradgenotype-validation	Distal
20:32705988-32707384	20	32705988	32707384	cg08713365	C20orf98	32431470	-0.583	0.00281453	2.5506	1.9648	2.5133	3.3878	Conradgenotype-validation	Distal
4:9783252-9843664	4	9783252	9843664	cg10182321	STK32B	4710207	-0.583	0.00281892	2.5499	2.161	2.8467	4.1185	Conradgenotype-validation	Distal
4:190032287-190033212	4	190032287	190033212	cg04529955	C4orf13	42370564	-0.583	0.0028191	2.5499	2.1548	2.7667	3.8926	Conradgenotype-validation	Distal
19:2860348-2861542	19	2860348	2861542	cg03605761	RNF126	2245987	0.713	0.00282179	2.5495	1.9841	2.8541	3.8338	1KGgenotype-validation	Distal
2:37894416-37894471	2	37894416	37894471	cg06701500	YWHAQ	28207036	0.713	0.00282179	2.5495	2.4016	3.0965	4.142	1KGgenotype-validation	Distal
3:46769428-46826524	3	46769428	46826524	cg27462371	ATXN7	17025824	-0.582	0.00282211	2.5494	2.1057	2.8438	3.718	Conradgenotype-validation	Distal
17:69234006-69234625	17	69234006	69234625	cg03312124	RFFL	38794768	0.582	0.00282829	2.5485	2.3478	3.0997	4.2054	Conradgenotype-validation	Distal
6:31395810-31397416	6	31395810	31397416	cg14694232	TRIM26	1107829	-0.582	0.0028319	2.5479	2.4577	3.1804	4.2352	Conradgenotype-validation	Distal
6:30315788-30316206	6	30315788	30316206	cg27310686	C6orf72	119612420	-0.713	0.00284286	2.5462	2.14	2.9474	3.962	1KGgenotype-validation	Distal
3:178865818-178866301	3	178865818	178866301	cg01308501	IL12A	17677025	0.582	0.00284422	2.546	2.0981	2.8007	4.0196	Conradgenotype-validation	Distal
19:56468220-56468531	19	56468220	56468531	cg18851831	DYRK1B	11452096	0.713	0.00284798	2.5455	2.0921	2.9537	4.2877	1KGgenotype-validation	Distal
2:74364785-74365114	2	74364785	74365114	cg26147657	FLJ13946	103826343	-0.713	0.00284798	2.5455	2.3593	3.0724	4.22	1KGgenotype-validation	Distal
8:39350819-39506576	8	39350819	39506576	cg01717150	KCNK9	101354994	-0.582	0.00285705	2.5441	2.0268	2.6039	3.5932	Conradgenotype-validation	Distal
2:131938233-131941074	2	131938233	131941074	cg25741319	FLJ32745	23170491	-0.582	0.00286379	2.5431	2.1797	2.8714	3.9088	Conradgenotype-validation	Distal
2:130682838-130684330	2	130682838	130684330	cg25741319	FLJ32745	21914422	-0.582	0.00286379	2.5431	2.1797	2.8714	3.9088	Conradgenotype-validation	Distal
2:131938233-131941074	2	131938233	131941074	cg08475827	RIF1	20034323	0.582	0.00286379	2.5431	2.1821	2.8859	3.8363	Conradgenotype-validation	Distal
2:130682838-130684330	2	130682838	130684330	cg08475827	RIF1	21290392	0.582	0.00286379	2.5431	2.1821	2.8859	3.8363	Conradgenotype-validation	Distal
7:147704059-147707263	7	147704059	147707263	cg10971269	TMEM106B	135488944	-0.582	0.0028674	2.5425	2.3288	3.0546	4.2465	Conradgenotype-validation	Distal
4:42457499-42464276	4	42457499	42464276	cg08822227	SH3BP2	39671648	-0.582	0.00286755	2.5425	2.1659	2.8953	3.8661	Conradgenotype-validation	Distal
4:42457499-42464276	4	42457499	42464276	cg16249454	CXCL2	32722251	0.582	0.00286755	2.5425	2.1659	2.7975	4.1625	Conradgenotype-validation	Distal
1:147302148-147516215	1	147302148	147516215	cg21488617	DNALI1	109614316	0.582	0.00286872	2.5423	2.5108	3.2068	4.4684	Conradgenotype-validation	Distal
1:191127054-191128549	1	191127054	191128549	cg20867633	GOLT1A	11321869	0.582	0.00286872	2.5423	2.5148	3.1995	4.172	Conradgenotype-validation	Distal
1:14308898-14311535	1	14308898	14311535	cg24800810	RGS7	225275977	-0.582	0.00287038	2.5421	2.5108	3.1916	4.3285	Conradgenotype-validation	Distal
16:66071307-66071624	16	66071307	66071624	cg01866162	CTCF	81545	0.713	0.00287213	2.5418	1.6653	2.2264	3.2062	1KGgenotype-validation	Proximal
2:152506803-152507435	2	152506803	152507435	cg07015629	ERBB4	60602229	0.713	0.00287213	2.5418	2.3658	3.1648	4.1828	1KGgenotype-validation	Distal
3:150751162-150752836	3	150751162	150752836	cg15543551	FGF12	43175502	-0.713	0.00287213	2.5418	2.147	2.9216	3.7163	1KGgenotype-validation	Distal
11:55121253-55209637	11	55121253	55209637	cg22578610	FAM89B	9927200	-0.582	0.00287428	2.5415	2.3048	3.0287	4.1174	Conradgenotype-validation	Distal
11:55121253-55209637	11	55121253	55209637	cg01611640	LOC58486	44329874	0.581	0.00288182	2.5403	2.3185	3.0382	4.2644	Conradgenotype-validation	Distal
1:147300034-147726239	1	147300034	147726239	cg21376883	ACTN2	87402446	-0.581	0.00288182	2.5403	2.4837	3.2038	4.1509	Conradgenotype-validation	Distal
11:5594077-5595733	11	5594077	5595733	cg10882227	APLP2	123848729	0.581	0.00288182	2.5403	2.3022	3.0358	4.2522	Conradgenotype-validation	Distal
1:147300034-147726239	1	147300034	147726239	cg22234962	C1orf104	6044650	0.581	0.00288182	2.5403	2.5208	3.2506	4.2914	Conradgenotype-validation	Distal
12:12144189-12145952	12	12144189	12145952	cg17524886	CHFR	119789223	0.581	0.00288182	2.5403	2.2965	2.9683	4.2514	Conradgenotype-validation	Distal
1:120557209-120738188	1	120557209	120738188	cg14271400	EPHB2	97738329	0.581	0.00288257	2.5402	2.5108	3.2243	4.3265	Conradgenotype-validation	Distal
1:204239359-204366782	1	204239359	204366782	cg14271400	EPHB2	181393701	0.581	0.00288257	2.5402	2.5108	3.2243	4.3265	Conradgenotype-validation	Distal
12:11917753-11918281	12	11917753	11918281	cg01833398	TARBP2	40262655	-0.581	0.00288335	2.5401	2.3226	3.06	4.1943	Conradgenotype-validation	Distal
7:147704059-147707263	7	147704059	147707263	cg00167504	BLVRA	103941432	-0.581	0.002897	2.5381	2.334	2.9951	4.0476	Conradgenotype-validation	Distal
7:147704059-147707263	7	147704059	147707263	cg07666065	PON2	52803790	0.581	0.002897	2.5381	2.2911	2.9669	4.0793	Conradgenotype-validation	Distal
1:142612557-142700497	1	142612557	142700497	cg07639959	EXO1	97421100	-0.581	0.00290024	2.5376	2.5279	3.2569	4.7343	Conradgenotype-validation	Distal
14:33583803-33584597	14	33583803	33584597	cg00832517	C14orf126	2588374	0.581	0.00290366	2.5371	2.0628	2.8277	3.9803	Conradgenotype-validation	Distal
6:719091-719831	6	719091	719831	cg25124223	NUP43	149389450	-0.581	0.00290982	2.5361	2.4047	3.1262	4.1427	Conradgenotype-validation	Distal
1:120557209-120738188	1	120557209	120738188	cg14407667	EPS15	68890892	-0.581	0.0029139	2.5355	2.5108	3.2036	4.0541	Conradgenotype-validation	Distal
1:204239359-204366782	1	204239359	204366782	cg14407667	EPS15	152546264	-0.581	0.0029139	2.5355	2.5108	3.2036	4.0541	Conradgenotype-validation	Distal
12:93768156-93768578	12	93768156	93768578	cg00298951	CMKLR1	13489393	-0.712	0.00292168	2.5344	2.0248	2.7807	3.4974	1KGgenotype-validation	Distal
19:19693965-19700599	19	19693965	19700599	cg26681081	CKAP1	21598831	-0.581	0.0029357	2.5323	2.2788	2.9742	3.9516	Conradgenotype-validation	Distal
1:10405137-10406094	1	10405137	10406094	cg08934443	HIST2H2AB	137720866	-0.58	0.00293968	2.5317	2.5108	3.2623	4.401	Conradgenotype-validation	Distal
1:30813232-30814246	1	30813232	30814246	cg20097268	HBXIP	79937575	0.711	0.00294009	2.5316	2.453	3.3754	4.3379	1KGgenotype-validation	Distal
1:9518200-9520253	1	9518200	9520253	cg18273566	LOC148898	14048013	0.711	0.00294009	2.5316	2.453	3.3077	4.5235	1KGgenotype-validation	Distal
17:26683718-26684067	17	26683718	26684067	cg09543792	SLC16A13	19804136	-0.711	0.00294009	2.5316	2.5007	3.1831	4.3915	1KGgenotype-validation	Distal
5:36393132-36393322	5	36393132	36393322	cg02001410	MAP1B	35045325	0.711	0.00294009	2.5316	2.2082	3.0547	4.4713	1KGgenotype-validation	Distal
2:1079649-1080699	2	1079649	1080699	cg25903497	TMBIM1	217784884	-0.58	0.00294516	2.5309	2.1648	2.8932	3.8296	Conradgenotype-validation	Distal
2:28515170-28515222	2	28515170	28515222	cg20497627	MTIF2	26834189	-0.711	0.00295019	2.5301	2.3982	3.1114	4.142	1KGgenotype-validation	Distal
7:16138299-16140597	7	16138299	16140597	cg25786436	PRKAG2	135064096	0.711	0.00296077	2.5286	2.0459	2.7964	3.7467	1KGgenotype-validation	Distal
19:13600101-13600227	19	13600101	13600227	cg11128808	CACNG6	45587563	0.711	0.00296077	2.5286	2.0902	2.88	3.8967	1KGgenotype-validation	Distal
19:56468220-56468531	19	56468220	56468531	cg16256643	NDUFB7	41925272	0.711	0.00296077	2.5286	2.0766	2.9006	3.8967	1KGgenotype-validation	Distal
19:737551-737695	19	737551	737695	cg13959523	CHST8	38129486	-0.711	0.00296077	2.5286	2.0921	2.9741	4.0605	1KGgenotype-validation	Distal
2:74364785-74365114	2	74364785	74365114	cg03770147	KLF7	133372947	0.711	0.00296077	2.5286	2.4183	3.1669	4.044	1KGgenotype-validation	Distal
6:31395810-31397416	6	31395810	31397416	cg24703717	HLA-F	1597663	-0.58	0.00297059	2.5272	2.4647	3.2056	4.3946	Conradgenotype-validation	Distal
16:16841865-16847915	16	16841865	16847915	cg20253700	TSC2	14805401	0.711	0.00297688	2.5262	1.9849	2.6952	3.8967	1KGgenotype-validation	Distal
10:70668117-70668440	10	70668117	70668440	cg14519036	TNKS2	22879549	0.711	0.00297688	2.5262	2.1806	3.0137	3.9242	1KGgenotype-validation	Distal
3:116730916-116732469	3	116730916	116732469	cg14910241	TGFBR2	86108964	0.58	0.00298028	2.5257	2.1353	2.8942	4.0636	Conradgenotype-validation	Distal
2:172712495-172715726	2	172712495	172715726	cg10383839	LAPTM4A	152600163	0.711	0.00298091	2.5257	2.3869	3.0976	4.0464	1KGgenotype-validation	Distal
5:26832459-26837664	5	26832459	26837664	cg02865818	WWC1	140815886	0.58	0.00298338	2.5253	2.4581	3.1995	4.2374	Conradgenotype-validation	Distal
17:34701689-34702240	17	34701689	34702240	cg18345635	SLC16A3	43077340	0.58	0.00299603	2.5235	2.3673	3.0549	4.0574	Conradgenotype-validation	Distal
17:34701689-34702240	17	34701689	34702240	cg01803810	TSEN54	36320607	0.58	0.00299603	2.5235	2.2879	2.9717	3.9662	Conradgenotype-validation	Distal
12:3535218-3535312	12	3535218	3535312	cg17263089	SLC25A3	93974564	-0.71	0.00299671	2.5234	2.0516	2.7273	3.6425	1KGgenotype-validation	Distal
17:36675163-36685731	17	36675163	36685731	cg13781408	AATK	40029679	-0.58	0.00299728	2.5233	2.3215	3.0471	4.2416	Conradgenotype-validation	Distal
19:20592635-20593903	19	20592635	20593903	cg00116838	FLJ40125	30100256	0.58	0.00299766	2.5232	2.3189	3.0122	4.1045	Conradgenotype-validation	Distal
7:71682534-71684330	7	71682534	71684330	cg18967846	CLDN12	18187023	-0.58	0.00299842	2.5231	2.3288	3.0572	4.1085	Conradgenotype-validation	Distal
4:9783252-9843664	4	9783252	9843664	cg12506971	AADAT	161433575	-0.58	0.00299842	2.5231	2.0976	2.6973	3.9469	Conradgenotype-validation	Distal
10:114102095-114106660	10	114102095	114106660	cg10994858	MINPP1	24850186	0.579	0.00300099	2.5227	1.8187	2.3708	3.2486	Conradgenotype-validation	Distal
11:85980916-85984169	11	85980916	85984169	cg06417962	RNH1	85486907	0.579	0.00300264	2.5225	2.295	3.014	4.1594	Conradgenotype-validation	Distal
12:76622959-76624876	12	76622959	76624876	cg07656304	NAP1L1	1860091	-0.579	0.00301044	2.5214	2.3128	2.9586	3.9924	Conradgenotype-validation	Distal
7:71907404-71913517	7	71907404	71913517	cg01966465	RPIB9	15184265	0.579	0.00301715	2.5204	2.2818	3.0269	3.9759	Conradgenotype-validation	Distal
1:159746569-159913382	1	159746569	159913382	cg24592207	TOMM40L	367652	0.579	0.00301741	2.5204	1.2951	2.0021	3.1205	Conradgenotype-validation	Proximal
2:172712495-172715726	2	172712495	172715726	cg21566550	BMPR2	30233881	-0.71	0.00301853	2.5202	2.3658	3.1114	4.018	1KGgenotype-validation	Distal
2:172712495-172715726	2	172712495	172715726	cg19070338	ASNSD1	17520021	-0.71	0.00301853	2.5202	2.3775	3.1669	4.0826	1KGgenotype-validation	Distal
8:12277832-12280453	8	12277832	12280453	cg07595113	MYBL1	55407936	0.71	0.00301853	2.5202	1.9436	2.7241	3.6913	1KGgenotype-validation	Distal
3:182444583-182444910	3	182444583	182444910	cg26426223	NICN1	133003389	-0.71	0.00301853	2.5202	2.0927	2.7557	3.7163	1KGgenotype-validation	Distal
12:49259984-49261783	12	49259984	49261783	cg14108394	C12orf61	12021413	-0.71	0.00301853	2.5202	2.0292	2.7241	3.6538	1KGgenotype-validation	Distal
3:197258567-197259125	3	197258567	197259125	cg00818693	TTC14	15456701	-0.579	0.00301919	2.5201	2.1218	2.8467	3.9867	Conradgenotype-validation	Distal
7:55102374-55103361	7	55102374	55103361	cg06790324	GRB10	4275277	0.579	0.00302001	2.52	2.2835	2.9536	3.9439	Conradgenotype-validation	Distal
1:151400331-151400587	1	151400331	151400587	cg20739510	PEX14	140943410	0.71	0.00303354	2.5181	2.453	3.3973	4.2729	1KGgenotype-validation	Distal
7:29443443-29443752	7	29443443	29443752	cg14427173	RINT-1	75516014	-0.71	0.00303354	2.5181	2.0459	2.7213	3.8338	1KGgenotype-validation	Distal
3:185359510-185360097	3	185359510	185360097	cg26459500	NUDT16	52777064	0.71	0.00303354	2.5181	2.0927	2.7557	3.7163	1KGgenotype-validation	Distal
2:101419843-101420750	2	101419843	101420750	cg26850754	CD8B1	14478149	-0.579	0.00303485	2.5179	2.1782	2.9339	4.0097	Conradgenotype-validation	Distal
2:54419132-54420976	2	54419132	54420976	cg24749970	ALS2CR2	147603911	0.579	0.00303728	2.5175	2.198	2.8832	4.1078	Conradgenotype-validation	Distal
12:93768156-93768578	12	93768156	93768578	cg26277809	M6PR	84775286	0.71	0.00303755	2.5175	2.0248	2.7557	3.5834	1KGgenotype-validation	Distal
12:40984186-40986093	12	40984186	40986093	cg15701111	KRTHB1	9985939	-0.579	0.00305314	2.5153	2.3076	3.0321	4.1211	Conradgenotype-validation	Distal
12:68575998-68577013	12	68575998	68577013	cg03928182	PTPRR	1024074	-0.579	0.00305316	2.5153	2.3153	3.06	4.004	Conradgenotype-validation	Distal
19:41532106-41538865	19	41532106	41538865	cg11639397	VASP	9166008	0.579	0.00305668	2.5148	2.3128	3.0205	4.1659	Conradgenotype-validation	Distal
9:35970780-35972060	9	35970780	35972060	cg22667787	APTX	2980622	-0.579	0.00306037	2.5142	2.0729	2.7368	3.7891	Conradgenotype-validation	Distal
7:71682534-71684330	7	71682534	71684330	cg21265783	CYLN2	1657474	0.579	0.00306037	2.5142	2.3463	3.0303	3.9776	Conradgenotype-validation	Distal
6:26878702-26883319	6	26878702	26883319	cg13334277	SPACA1	61932845	-0.579	0.00306123	2.5141	2.4355	3.1823	4.2005	Conradgenotype-validation	Distal
17:76742917-76743255	17	76742917	76743255	cg12000587	C17orf79	49533476	-0.709	0.00306231	2.514	2.4444	3.1568	4.2433	1KGgenotype-validation	Distal
11:58351105-58352597	11	58351105	58352597	cg06491116	LOC196264	59276040	-0.578	0.00306408	2.5137	2.3191	3.0226	4.3215	Conradgenotype-validation	Distal
7:4039859-4049085	7	4039859	4049085	cg08296824	OSBPL3	20940447	0.578	0.00306903	2.513	2.3153	3.069	4.0525	Conradgenotype-validation	Distal
1:142612557-142700497	1	142612557	142700497	cg24860534	CDC42BPA	82915430	-0.578	0.00306918	2.513	2.5121	3.2635	4.2095	Conradgenotype-validation	Distal
5:26832459-26837664	5	26832459	26837664	cg08100497	NRG2	112567019	0.578	0.00307102	2.5127	2.4852	3.2073	4.3946	Conradgenotype-validation	Distal
11:17166514-17167872	11	17166514	17167872	cg17838765	ALKBH3	26691361	-0.578	0.0030749	2.5122	2.3185	3.0024	3.9259	Conradgenotype-validation	Distal
16:76929120-76942453	16	76929120	76942453	cg24250393	PRKCB1	53181583	0.578	0.00307529	2.5121	2.2025	2.8002	4.1691	Conradgenotype-validation	Distal
19:13600101-13600227	19	13600101	13600227	cg05217755	ERF	33849391	-0.709	0.0030771	2.5119	2.0921	2.9216	3.9242	1KGgenotype-validation	Distal
7:16138321-16140500	7	16138321	16140500	cg07461582	RINT-1	88820201	-0.578	0.00308472	2.5108	2.3031	3.0572	4.0597	Conradgenotype-validation	Distal
6:31395810-31397416	6	31395810	31397416	cg15674432	SLC26A8	4703386	-0.578	0.00308564	2.5107	2.4726	3.301	4.2359	Conradgenotype-validation	Distal
16:68702855-68754003	16	68702855	68754003	cg21503093	EMP2	58147191	-0.578	0.00309047	2.51	2.2504	2.9289	3.8582	Conradgenotype-validation	Distal
16:162083-167514	16	162083	167514	cg12533335	TAF1C	82611535	-0.578	0.0030971	2.509	2.2716	2.938	3.9492	Conradgenotype-validation	Distal
19:14907340-14910599	19	14907340	14910599	cg01655341	EXOSC5	31685790	0.578	0.00310071	2.5085	2.3246	3.0818	4.1303	Conradgenotype-validation	Distal
3:178865818-178866301	3	178865818	178866301	cg05961212	ADPRH	58085251	0.578	0.00310283	2.5082	2.1057	2.8711	3.9508	Conradgenotype-validation	Distal
22:41428595-41428962	22	41428595	41428962	cg17285325	ECGF1	7885833	0.709	0.00310864	2.5074	1.8401	2.6143	3.5667	1KGgenotype-validation	Distal
12:11917753-11918281	12	11917753	11918281	cg10530281	TBX3	101686985	-0.578	0.00311275	2.5069	2.314	2.9683	4.0782	Conradgenotype-validation	Distal
16:70646001-70669798	16	70646001	70669798	cg17745122	IRX3	17782835	-0.578	0.00311301	2.5068	2.2695	2.9536	4.1745	Conradgenotype-validation	Distal
4:9783252-9843664	4	9783252	9843664	cg18821742	PCDH7	20516189	-0.578	0.00312339	2.5054	2.1426	2.8227	3.7678	Conradgenotype-validation	Distal
6:77154212-77158385	6	77154212	77158385	cg03985136	ULBP2	73147717	-0.708	0.00312556	2.5051	2.14	2.9864	3.962	1KGgenotype-validation	Distal
6:77154213-77159361	6	77154213	77159361	cg03985136	ULBP2	73147228	-0.708	0.00312556	2.5051	2.14	2.9864	3.962	1KGgenotype-validation	Distal
6:77154212-77158385	6	77154212	77158385	cg25014318	GLP1R	38032127	-0.708	0.00312556	2.5051	2.1352	2.9534	4.1407	1KGgenotype-validation	Distal
6:77154213-77159361	6	77154213	77159361	cg25014318	GLP1R	38032616	-0.708	0.00312556	2.5051	2.1352	2.9534	4.1407	1KGgenotype-validation	Distal
3:150751162-150752836	3	150751162	150752836	cg00625653	WNT7A	136857693	0.708	0.00312556	2.5051	2.125	2.7624	3.7163	1KGgenotype-validation	Distal
7:141388076-141441024	7	141388076	141441024	cg17628717	HECW1	98096903	0.577	0.00312874	2.5046	2.3204	3.0572	3.8456	Conradgenotype-validation	Distal
6:31378345-31387412	6	31378345	31387412	cg20598389	C6orf89	5578511	0.577	0.00312875	2.5046	2.4628	3.2358	4.3288	Conradgenotype-validation	Distal
5:21485958-21488203	5	21485958	21488203	cg18915143	PDE6A	127816880	-0.577	0.00313077	2.5043	2.4737	3.2728	4.0815	Conradgenotype-validation	Distal
6:31395810-31397416	6	31395810	31397416	cg15378655	TSPYL4	85284473	0.577	0.00314457	2.5024	2.4304	3.0962	4.1216	Conradgenotype-validation	Distal
4:55177177-55177497	4	55177177	55177497	cg13265789	UNC5C	41510581	-0.708	0.00314507	2.5024	2.14	2.9229	3.8341	1KGgenotype-validation	Distal
3:197258567-197259125	3	197258567	197259125	cg08072716	GPR62	145294208	0.577	0.00315831	2.5005	2.1207	2.8491	3.8313	Conradgenotype-validation	Distal
3:116730916-116732469	3	116730916	116732469	cg13763232	SLC6A6	102313432	0.577	0.00316626	2.4995	2.107	2.7671	3.7147	Conradgenotype-validation	Distal
1:177722257-177724955	1	177722257	177724955	cg15696781	MSTO1	23877418	-0.577	0.00317438	2.4983	2.4977	3.1693	3.9662	Conradgenotype-validation	Distal
3:116730916-116732469	3	116730916	116732469	cg12059012	ABHD5	73025176	0.577	0.00317438	2.4983	2.0654	2.8114	3.7071	Conradgenotype-validation	Distal
16:75648508-75650440	16	75648508	75650440	cg09935540	DNAH3	54572295	0.577	0.00317438	2.4983	2.2498	2.8637	3.9088	Conradgenotype-validation	Distal
4:190032287-190033212	4	190032287	190033212	cg18344745	GLRB	31816287	0.577	0.00317554	2.4982	2.1659	2.8101	3.9042	Conradgenotype-validation	Distal
3:197258567-197259125	3	197258567	197259125	cg02254461	AXUD1	158088020	-0.577	0.00318406	2.497	2.099	2.8481	3.607	Conradgenotype-validation	Distal
9:67147030-67191484	9	67147030	67191484	cg11530960	DMRT2	66127845	0.577	0.00318437	2.497	2.0595	2.6377	3.4426	Conradgenotype-validation	Distal
9:92923184-92923505	9	92923184	92923505	cg26374101	ARRDC1	46695331	-0.707	0.00318463	2.4969	1.9436	2.7013	4.0267	1KGgenotype-validation	Distal
2:177995884-177996307	2	177995884	177996307	cg04726446	MGC16372	151518114	-0.707	0.00318463	2.4969	2.4016	3.079	4.0744	1KGgenotype-validation	Distal
9:92923184-92923505	9	92923184	92923505	cg18264687	MLLT3	72313107	0.707	0.00318463	2.4969	2.0341	2.7807	3.9622	1KGgenotype-validation	Distal
2:177995884-177996307	2	177995884	177996307	cg18289156	FLJ37357	93399270	-0.707	0.00318463	2.4969	2.4183	3.1606	4.1407	1KGgenotype-validation	Distal
7:71682534-71684330	7	71682534	71684330	cg01048931	ECOP	16076825	-0.577	0.00318751	2.4965	2.2721	2.9743	3.9685	Conradgenotype-validation	Distal
16:70646001-70669798	16	70646001	70669798	cg11323198	CDH8	10032054	-0.576	0.00319207	2.4959	2.269	2.8973	3.7768	Conradgenotype-validation	Distal
5:52494608-52495458	5	52494608	52495458	cg09952204	RASGRF2	27796443	-0.576	0.00320955	2.4936	2.4596	3.2428	4.3808	Conradgenotype-validation	Distal
1:177873980-177874648	1	177873980	177874648	cg26372517	TFAP2E	142063213	0.576	0.00321864	2.4923	2.4883	3.2592	4.5069	Conradgenotype-validation	Distal
22:35473303-35476957	22	35473303	35476957	cg16442715	MAP3K7IP1	2650088	-0.576	0.0032231	2.4917	2.2321	2.8467	3.9016	Conradgenotype-validation	Distal
12:76622959-76624876	12	76622959	76624876	cg19410364	P2RX4	43507592	0.576	0.00323118	2.4906	2.3226	3.09	4.1348	Conradgenotype-validation	Distal
2:176973888-176980286	2	176973888	176980286	cg18811423	PNPT1	121203214	0.707	0.00323225	2.4905	2.3985	3.1568	3.8114	1KGgenotype-validation	Distal
10:13298028-13298340	10	13298028	13298340	cg24701874	DNAJB12	60485336	-0.707	0.00323225	2.4905	2.2399	3.079	4.0267	1KGgenotype-validation	Distal
2:176973888-176980286	2	176973888	176980286	cg22050893	FKBP7	2074066	0.707	0.00323225	2.4905	2.3775	3.079	4.142	1KGgenotype-validation	Distal
5:127200230-127201179	5	127200230	127201179	cg10988561	PDCD6	126876784	-0.707	0.00323225	2.4905	2.2606	2.9534	4.1828	1KGgenotype-validation	Distal
5:127200230-127201179	5	127200230	127201179	cg18525740	ZNF346	49181236	-0.707	0.00323225	2.4905	2.2166	2.9534	4.3379	1KGgenotype-validation	Distal
12:89011704-89016192	12	89011704	89016192	cg20033731	CACNA1C	86982421	-0.576	0.00323312	2.4904	2.3128	3.06	4.4059	Conradgenotype-validation	Distal
7:147704059-147707263	7	147704059	147707263	cg07619076	LANCL2	92305162	0.576	0.00324007	2.4894	2.228	2.959	3.9741	Conradgenotype-validation	Distal
4:165719953-165720068	4	165719953	165720068	cg14049461	GRID2	72276137	-0.706	0.00324217	2.4892	2.1076	2.976	3.8015	1KGgenotype-validation	Distal
7:39563899-39564163	7	39563899	39564163	cg14427173	RINT-1	65395580	-0.706	0.00324217	2.4892	2.0459	2.7213	3.8338	1KGgenotype-validation	Distal
16:76929120-76942453	16	76929120	76942453	cg27626318	VAC14	7543712	-0.576	0.00324866	2.4883	2.2042	2.8885	3.7969	Conradgenotype-validation	Distal
2:95949009-95950884	2	95949009	95950884	cg25828381	H2-ALPHA	35999933	-0.706	0.00324964	2.4882	2.3752	3.1358	4.084	1KGgenotype-validation	Distal
7:71682534-71684330	7	71682534	71684330	cg03564506	TRRAP	26630371	0.576	0.00325274	2.4878	2.3402	3.0572	4.1923	Conradgenotype-validation	Distal
6:22160753-22161707	6	22160753	22161707	cg20681975	TNRC5	20843442	0.576	0.00325375	2.4876	2.4549	3.2056	4.3744	Conradgenotype-validation	Distal
13:37955318-37958191	13	37955318	37958191	cg21914262	MTIF3	11034772	-0.575	0.00326841	2.4857	2.0747	2.7037	3.5628	Conradgenotype-validation	Distal
3:185359510-185360097	3	185359510	185360097	cg08853659	CLSTN2	44223875	0.706	0.00327129	2.4853	2.147	2.8178	3.7163	1KGgenotype-validation	Distal
17:71873457-71876602	17	71873457	71876602	cg00466249	MGC15523	5009322	-0.575	0.00328107	2.484	2.3446	3.0274	4.0706	Conradgenotype-validation	Distal
5:19410578-19412168	5	19410578	19412168	cg04963951	FTMT	101803748	0.575	0.00328364	2.4836	2.465	3.2085	4.39	Conradgenotype-validation	Distal
16:162083-167514	16	162083	167514	cg21439450	POLR2C	55889051	0.575	0.00329714	2.4819	2.2135	2.8821	3.7832	Conradgenotype-validation	Distal
19:19693965-19700599	19	19693965	19700599	cg12434258	FLJ90396	7114929	-0.575	0.0033	2.4815	2.2833	3.0083	4.4047	Conradgenotype-validation	Distal
3:46769428-46826524	3	46769428	46826524	cg21197973	PH-4	2204034	-0.575	0.0033	2.4815	2.1399	2.8864	4.1223	Conradgenotype-validation	Distal
3:46769428-46826524	3	46769428	46826524	cg08584430	IHPK1	3000162	-0.575	0.0033	2.4815	2.0285	2.7541	3.6736	Conradgenotype-validation	Distal
12:10457356-10495015	12	10457356	10495015	cg06378357	U1SNRNPBP	112031740	-0.575	0.00331672	2.4793	2.3128	3.0382	4.2514	Conradgenotype-validation	Distal
17:7277809-7278290	17	7277809	7278290	cg10281770	WDR45L	70920007	-0.575	0.00331786	2.4791	2.3693	3.0929	4.2631	Conradgenotype-validation	Distal
7:16138299-16140597	7	16138299	16140597	cg02417264	RAMP3	29024250	-0.705	0.00332071	2.4788	1.9971	2.7588	3.709	1KGgenotype-validation	Distal
10:125368932-125369004	10	125368932	125369004	cg04350610	BTAF1	31695689	0.705	0.00332071	2.4788	2.2312	2.9821	4.044	1KGgenotype-validation	Distal
9:90097884-90099175	9	90097884	90099175	cg25118574	PSMB7	36118237	0.574	0.00332628	2.478	2.0754	2.6462	3.7226	Conradgenotype-validation	Distal
17:7277809-7278290	17	7277809	7278290	cg26588422	DHX33	1965889	0.574	0.00332628	2.478	2.3297	3.0427	4.1348	Conradgenotype-validation	Distal
19:54871783-54872263	19	54871783	54872263	cg22494492	SUPT5H	10244692	0.574	0.00332628	2.478	2.3282	2.9728	3.9095	Conradgenotype-validation	Distal
12:131483704-131484789	12	131483704	131484789	cg03240509	KCNA6	126695890	-0.574	0.00332628	2.478	2.3291	3.104	4.0651	Conradgenotype-validation	Distal
15:41780690-41782899	15	41780690	41782899	cg13191049	DMN	55680494	0.574	0.00332628	2.478	2.0191	2.6895	3.5127	Conradgenotype-validation	Distal
9:90097884-90099175	9	90097884	90099175	cg18676053	STOM	33073204	-0.574	0.00332628	2.478	2.0504	2.6973	3.5401	Conradgenotype-validation	Distal
19:54871783-54872263	19	54871783	54872263	cg16483916	PLAC2	49353663	-0.574	0.00332628	2.478	2.3128	3.0434	4.0949	Conradgenotype-validation	Distal
9:90097884-90099175	9	90097884	90099175	cg22419075	DPP7	49029459	-0.574	0.00332628	2.478	2.0595	2.7067	4.0603	Conradgenotype-validation	Distal
5:151229543-151233114	5	151229543	151233114	cg03550002	ARSK	56315290	-0.574	0.00333726	2.4766	2.4581	3.1918	4.5244	Conradgenotype-validation	Distal
6:86680559-86682553	6	86680559	86682553	cg07750111	HIST1H1C	60517980	-0.574	0.00333939	2.4763	2.3893	3.071	4.1446	Conradgenotype-validation	Distal
20:32705988-32707384	20	32705988	32707384	cg09113613	KIAA1219	3827711	-0.574	0.00334308	2.4759	1.997	2.608	3.5902	Conradgenotype-validation	Distal
6:152431681-152433972	6	152431681	152433972	cg24751129	GNMT	109397120	-0.574	0.00334973	2.475	2.4588	3.2551	4.4259	Conradgenotype-validation	Distal
2:176973888-176980286	2	176973888	176980286	cg10881306	CRIM1	140541562	0.705	0.00335349	2.4745	2.4183	3.1648	4.1407	1KGgenotype-validation	Distal
2:44637092-44637412	2	44637092	44637412	cg22792938	HRB	183407621	-0.705	0.00335349	2.4745	2.4183	3.1765	4.0429	1KGgenotype-validation	Distal
2:176973888-176980286	2	176973888	176980286	cg22403851	PDIA6	166107910	0.705	0.00335349	2.4745	2.4211	3.079	4.1063	1KGgenotype-validation	Distal
7:4039859-4049085	7	4039859	4049085	cg22920873	HSPC268	134630624	0.574	0.00335445	2.4744	2.3149	2.9669	3.8456	Conradgenotype-validation	Distal
7:4039859-4049085	7	4039859	4049085	cg13896269	ZFAND2A	2878533	-0.574	0.00335445	2.4744	2.3494	3.0893	4.0127	Conradgenotype-validation	Distal
19:11900599-11907033	19	11900599	11907033	cg26884154	STXBP2	4296671	0.574	0.00335528	2.4743	2.3128	3.022	4.1153	Conradgenotype-validation	Distal
5:1977604-1978111	5	1977604	1978111	cg08519865	CRSP9	154524057	-0.574	0.00335854	2.4738	2.4565	3.2208	4.2437	Conradgenotype-validation	Distal
17:15730266-15734437	17	15730266	15734437	cg23110832	FAM100B	56040195	-0.574	0.00336809	2.4726	2.3128	3.0077	4.0588	Conradgenotype-validation	Distal
6:31383960-31387412	6	31383960	31387412	cg03664139	ASCC3	70049677	0.574	0.00336809	2.4726	2.4128	3.1641	4.1427	Conradgenotype-validation	Distal
2:152506803-152507435	2	152506803	152507435	cg25828381	H2-ALPHA	20557240	0.704	0.00337172	2.4721	2.3752	3.1358	4.084	1KGgenotype-validation	Distal
3:197258567-197259125	3	197258567	197259125	cg26284390	NFKBIZ	94229692	0.574	0.00337356	2.4719	2.1357	2.8621	3.7935	Conradgenotype-validation	Distal
16:26824444-26827013	16	26824444	26827013	cg26698580	ACD	39427650	-0.573	0.00339512	2.4691	2.2567	2.9393	3.8994	Conradgenotype-validation	Distal
12:3535218-3535312	12	3535218	3535312	cg15062795	ETV6	8157562	0.704	0.00339653	2.469	2.0116	2.7273	3.4974	1KGgenotype-validation	Distal
12:7713851-7715100	12	7713851	7715100	cg17709466	OBFC2B	47189419	0.573	0.00340317	2.4681	2.323	2.9912	4.0216	Conradgenotype-validation	Distal
1:244806227-244808300	1	244806227	244808300	cg21918500	ZNF124	593997	-0.573	0.00340368	2.4681	1.3289	1.8949	2.4681	Conradgenotype-validation	Proximal
19:4422340-4423189	19	4422340	4423189	cg00522316	KHSRP	1952388	-0.573	0.00340368	2.4681	2.3128	3.0325	4.3851	Conradgenotype-validation	Distal
16:26824444-26827013	16	26824444	26827013	cg22659426	CLN3	1584444	0.573	0.00340368	2.4681	2.2586	2.8825	3.8916	Conradgenotype-validation	Distal
19:21428050-21429849	19	21428050	21429849	cg13946500	PPAN	11351364	0.573	0.00340368	2.4681	2.3128	2.9839	3.9225	Conradgenotype-validation	Distal
19:4422340-4423189	19	4422340	4423189	cg07455279	NDUFA3	54873842	-0.573	0.00340368	2.4681	2.2086	2.8121	3.7572	Conradgenotype-validation	Distal
16:26824444-26827013	16	26824444	26827013	cg22655224	MT3	28354651	0.573	0.00340368	2.4681	2.2498	2.858	3.6957	Conradgenotype-validation	Distal
19:4422340-4423189	19	4422340	4423189	cg25485128	UBA2	35188059	-0.573	0.00340368	2.4681	2.3128	2.9888	4.0209	Conradgenotype-validation	Distal
10:75044000-75051412	10	75044000	75051412	cg05499853	C10orf97	59105806	-0.573	0.00340368	2.4681	1.84	2.4458	3.2735	Conradgenotype-validation	Distal
10:91988451-91992013	10	91988451	91992013	cg05499853	C10orf97	76048332	-0.573	0.00340368	2.4681	1.84	2.4458	3.2735	Conradgenotype-validation	Distal
6:160006217-160008613	6	160006217	160008613	cg16950012	ATG5	53127690	-0.573	0.00340368	2.4681	2.4385	3.1664	4.1516	Conradgenotype-validation	Distal
9:97376343-97377188	9	97376343	97377188	cg08487038	UHRF2	90974944	0.573	0.00340368	2.4681	2.0702	2.6977	3.8507	Conradgenotype-validation	Distal
12:94561061-94562351	12	94561061	94562351	cg15974062	COPS7A	87858563	-0.573	0.00340368	2.4681	2.3153	2.9991	3.9803	Conradgenotype-validation	Distal
10:75044000-75051412	10	75044000	75051412	cg17470697	C10orf56	5826674	0.573	0.00340368	2.4681	1.8926	2.4681	3.7503	Conradgenotype-validation	Distal
10:91988451-91992013	10	91988451	91992013	cg17470697	C10orf56	11115852	0.573	0.00340368	2.4681	1.8926	2.4681	3.7503	Conradgenotype-validation	Distal
16:26824444-26827013	16	26824444	26827013	cg22674717	SALL1	22915018	0.573	0.00340368	2.4681	2.2726	2.8545	3.9067	Conradgenotype-validation	Distal
12:94561061-94562351	12	94561061	94562351	cg25741452	KITLG	7064265	0.573	0.00340368	2.4681	2.2999	2.9889	4.3471	Conradgenotype-validation	Distal
12:94561061-94562351	12	94561061	94562351	cg11756837	PRKAB1	24028037	-0.573	0.00340368	2.4681	2.3153	3.0009	4.4562	Conradgenotype-validation	Distal
8:82207571-82209251	8	82207571	82209251	cg06281795	CALB1	8955545	-0.573	0.00340368	2.4681	2.0268	2.5915	3.5626	Conradgenotype-validation	Distal
10:75044000-75051412	10	75044000	75051412	cg08831594	TSPAN15	4166855	-0.573	0.00340368	2.4681	1.7854	2.3735	3.6859	Conradgenotype-validation	Distal
10:91988451-91992013	10	91988451	91992013	cg08831594	TSPAN15	21109381	-0.573	0.00340368	2.4681	1.7854	2.3735	3.6859	Conradgenotype-validation	Distal
6:23268749-23271735	6	23268749	23271735	cg04452713	DST	33545204	0.573	0.00340368	2.4681	2.4385	3.2154	4.5244	Conradgenotype-validation	Distal
12:94561061-94562351	12	94561061	94562351	cg09257092	ITPR2	67685442	0.573	0.00340368	2.4681	2.3307	3.0938	3.9606	Conradgenotype-validation	Distal
12:94561061-94562351	12	94561061	94562351	cg03799530	LNK	15765531	-0.573	0.00340368	2.4681	2.3153	3.0099	4.1063	Conradgenotype-validation	Distal
9:97376343-97377188	9	97376343	97377188	cg25476145	GALT	62740255	0.573	0.00340368	2.4681	2.0304	2.6718	3.7136	Conradgenotype-validation	Distal
19:21428050-21429849	19	21428050	21429849	cg24739326	CHST8	17438160	-0.573	0.00340368	2.4681	2.3128	2.9415	4.2446	Conradgenotype-validation	Distal
9:97376343-97377188	9	97376343	97377188	cg09429111	PTPDC1	1544461	-0.573	0.00340368	2.4681	2.0595	2.6895	3.6545	Conradgenotype-validation	Distal
21:27398805-27399490	21	27398805	27399490	cg21203420	BRWD1	12206960	-0.573	0.00340368	2.4681	1.6742	2.198	3.0127	Conradgenotype-validation	Distal
16:65811167-65811482	16	65811167	65811482	cg01866162	CTCF	341686	0.704	0.0034043	2.468	1.6653	2.2264	3.2062	1KGgenotype-validation	Proximal
19:14907340-14910599	19	14907340	14910599	cg22517351	GLT25D1	2618092	0.573	0.00341124	2.4671	2.3234	2.9669	4.1896	Conradgenotype-validation	Distal
18:73395994-73397090	18	73395994	73397090	cg07980804	WDR7	20927270	0.573	0.00341335	2.4668	1.8279	2.5751	3.7009	Conradgenotype-validation	Distal
4:173661594-173670645	4	173661594	173670645	cg22821324	GPM6A	3493194	0.573	0.0034196	2.466	2.1659	2.8078	3.933	Conradgenotype-validation	Distal
6:26878702-26883319	6	26878702	26883319	cg07671949	ESR1	125289000	-0.573	0.00342632	2.4652	2.4385	3.1669	4.7314	Conradgenotype-validation	Distal
16:76929120-76942453	16	76929120	76942453	cg24687764	C16orf46	2731849	-0.573	0.00343023	2.4647	2.2498	2.9023	3.8103	Conradgenotype-validation	Distal
13:85571820-85574142	13	85571820	85574142	cg18708106	SUCLA2	38100073	0.573	0.00343023	2.4647	1.9912	2.6281	3.5608	Conradgenotype-validation	Distal
16:76929120-76942453	16	76929120	76942453	cg07080946	LUC7L	76715955	0.573	0.00343023	2.4647	2.1649	2.7656	3.8923	Conradgenotype-validation	Distal
10:124206745-124207345	10	124206745	124207345	cg25097676	ARHGAP19	25165203	-0.573	0.00344521	2.4628	1.84	2.3895	3.3401	Conradgenotype-validation	Distal
10:124206745-124207345	10	124206745	124207345	cg01275830	C10orf95	20005322	-0.573	0.00344521	2.4628	1.8374	2.4681	3.5067	Conradgenotype-validation	Distal
17:55934524-55936075	17	55934524	55936075	cg11999384	GRN	16157972	0.573	0.00344704	2.4626	2.3673	3.1037	4.0151	Conradgenotype-validation	Distal
11:58351105-58352597	11	58351105	58352597	cg24576270	CUGBP1	10821491	-0.572	0.00347234	2.4594	2.3083	3.0677	4.0879	Conradgenotype-validation	Distal
17:7277809-7278290	17	7277809	7278290	cg27285599	FLJ13841	71112901	-0.572	0.00347372	2.4592	2.3307	2.9775	4.0736	Conradgenotype-validation	Distal
2:54419132-54420976	2	54419132	54420976	cg08107272	CTNNA2	25172974	0.572	0.00347465	2.4591	2.1805	2.9453	3.9191	Conradgenotype-validation	Distal
16:16841865-16847915	16	16841865	16847915	cg04731384	MGC3101	71759275	0.703	0.00347783	2.4587	2.0945	2.6643	3.8	1KGgenotype-validation	Distal
2:176973888-176980286	2	176973888	176980286	cg07063745	LANCL1	34072086	0.703	0.00347832	2.4586	2.3658	3.139	4.044	1KGgenotype-validation	Distal
22:22101503-22104165	22	22101503	22104165	cg00256281	PMM1	18212339	0.572	0.00348149	2.4582	2.1362	2.7191	4.0183	Conradgenotype-validation	Distal
9:90097884-90099175	9	90097884	90099175	cg12927772	C9orf64	4337798	0.572	0.00348244	2.4581	2.0595	2.6784	3.7136	Conradgenotype-validation	Distal
17:36760471-36779150	17	36760471	36779150	cg18085206	CRK	35464421	0.572	0.00348244	2.4581	2.374	3.1449	4.1427	Conradgenotype-validation	Distal
7:78509600-78512689	7	78509600	78512689	cg12288726	ARF5	48503751	0.572	0.00348244	2.4581	2.3204	3.0153	4.0603	Conradgenotype-validation	Distal
9:90097884-90099175	9	90097884	90099175	cg03168296	NOXA1	49338063	0.572	0.00348244	2.4581	2.0595	2.6973	3.8849	Conradgenotype-validation	Distal
21:35182966-35184675	21	35182966	35184675	cg18466173	C21orf93	10366788	-0.572	0.00348244	2.4581	1.5381	2.0268	2.4681	Conradgenotype-validation	Distal
16:923425-944273	16	923425	944273	cg16444968	CPNE7	87234643	0.572	0.00348455	2.4579	2.2582	2.933	3.8877	Conradgenotype-validation	Distal
20:59546452-59547047	20	59546452	59547047	cg09926892	RNPC2	25754414	-0.572	0.00348585	2.4577	1.9117	2.5037	3.8056	Conradgenotype-validation	Distal
20:32705988-32707384	20	32705988	32707384	cg14424111	C20orf77	3388059	-0.572	0.0034876	2.4575	1.9134	2.5317	3.3728	Conradgenotype-validation	Distal
19:59424694-59435445	19	59424694	59435445	cg01513611	NDUFA11	53575754	0.572	0.00350012	2.4559	2.3128	2.9941	4.2446	Conradgenotype-validation	Distal
3:185359510-185360097	3	185359510	185360097	cg00798206	OXSR1	147179081	0.702	0.00352367	2.453	2.125	2.8159	3.7163	1KGgenotype-validation	Distal
5:77084102-77084437	5	77084102	77084437	cg14081015	RIOK2	19460144	0.702	0.00352367	2.453	2.2082	3.068	4.2296	1KGgenotype-validation	Distal
16:70646001-70669798	16	70646001	70669798	cg16732880	NARFL	69927687	-0.572	0.00352549	2.4528	2.1697	2.889	3.8628	Conradgenotype-validation	Distal
5:52494608-52495458	5	52494608	52495458	cg09350274	GFRA3	85142691	0.571	0.00353851	2.4512	2.4511	3.2273	4.2072	Conradgenotype-validation	Distal
2:152506803-152507435	2	152506803	152507435	cg15350455	FLJ21945	128383777	-0.702	0.00353886	2.4511	2.3775	3.1344	4.1386	1KGgenotype-validation	Distal
6:28298175-28298511	6	28298175	28298511	cg03985136	ULBP2	122005672	0.702	0.00353886	2.4511	2.14	2.9864	3.962	1KGgenotype-validation	Distal
5:26832459-26837664	5	26832459	26837664	cg26324201	CDK7	41731168	-0.571	0.0035426	2.4507	2.4425	3.239	4.3874	Conradgenotype-validation	Distal
2:131938233-131941074	2	131938233	131941074	cg24127874	HES6	106872676	-0.571	0.00354291	2.4506	2.1588	2.8602	3.9087	Conradgenotype-validation	Distal
2:130682838-130684330	2	130682838	130684330	cg24127874	HES6	108128745	-0.571	0.00354291	2.4506	2.1588	2.8602	3.9087	Conradgenotype-validation	Distal
9:67147030-67191484	9	67147030	67191484	cg21387302	RFX3	63653986	-0.571	0.00355684	2.4489	2.0441	2.6632	3.7891	Conradgenotype-validation	Distal
2:177995884-177996307	2	177995884	177996307	cg05773628	NCKAP1	5614426	0.702	0.00355841	2.4487	2.3642	3.1648	4.0835	1KGgenotype-validation	Distal
2:177995884-177996307	2	177995884	177996307	cg11884792	OBFC2A	14254412	0.702	0.00355841	2.4487	2.3344	3.1568	4.4713	1KGgenotype-validation	Distal
9:92923184-92923505	9	92923184	92923505	cg19026306	KIAA1539	57817784	0.702	0.00355841	2.4487	1.8467	2.5462	3.5325	1KGgenotype-validation	Distal
3:46769428-46826524	3	46769428	46826524	cg27395450	GLYCTK	5498287	-0.571	0.00356354	2.4481	2.1003	2.8762	4.1063	Conradgenotype-validation	Distal
3:147867879-147873031	3	147867879	147873031	cg24975222	CDCP1	102708613	-0.571	0.00356982	2.4474	2.1072	2.8388	3.7214	Conradgenotype-validation	Distal
3:147867879-147873031	3	147867879	147873031	cg10691006	MCM2	19071157	-0.571	0.00356982	2.4474	2.1057	2.8809	4.1554	Conradgenotype-validation	Distal
16:76929120-76942453	16	76929120	76942453	cg23517548	NFATC2IP	48067006	-0.571	0.00357197	2.4471	2.2735	2.9711	3.9067	Conradgenotype-validation	Distal
8:144771634-144785886	8	144771634	144785886	cg23619829	MTFR1	78059801	0.571	0.00357823	2.4463	2.0268	2.6212	3.5287	Conradgenotype-validation	Distal
7:147704059-147707263	7	147704059	147707263	cg14427173	RINT-1	42746050	0.571	0.00358119	2.446	2.2845	2.9669	4.0459	Conradgenotype-validation	Distal
17:71873457-71876602	17	71873457	71876602	cg11719157	PITPNA	70463536	-0.571	0.00358295	2.4458	2.3673	3.1184	4.2054	Conradgenotype-validation	Distal
16:923425-944273	16	923425	944273	cg15119375	MGC3020	30685357	-0.571	0.00359173	2.4447	2.1884	2.8524	3.7918	Conradgenotype-validation	Distal
11:1611015-1613217	11	1611015	1613217	cg06699365	OSBP	57526910	-0.571	0.00359287	2.4446	2.2939	3.1028	4.0595	Conradgenotype-validation	Distal
11:1611015-1613217	11	1611015	1613217	cg23214764	PRSS23	84576530	-0.571	0.00359287	2.4446	2.2202	2.9461	3.983	Conradgenotype-validation	Distal
3:116730916-116732469	3	116730916	116732469	cg19547629	MYRIP	76906471	0.571	0.00359481	2.4443	2.1189	2.8195	4.1554	Conradgenotype-validation	Distal
7:71682534-71684330	7	71682534	71684330	cg05158615	NPY	47393928	-0.571	0.00359609	2.4442	2.3506	3.1149	4.1085	Conradgenotype-validation	Distal
5:127200230-127201179	5	127200230	127201179	cg19704039	GNPDA1	14171374	0.701	0.00360682	2.4429	2.2915	2.9551	4.4136	1KGgenotype-validation	Distal
8:12277832-12280453	8	12277832	12280453	cg25255679	C8orf51	132242442	-0.701	0.00360902	2.4426	1.6104	2.3677	3.4446	1KGgenotype-validation	Distal
8:12277832-12280453	8	12277832	12280453	cg12270520	ZNF517	133715179	0.701	0.00360902	2.4426	1.9678	2.7273	3.6106	1KGgenotype-validation	Distal
13:45804889-45805037	13	45804889	45805037	cg22609576	SPG20	9987216	-0.701	0.00360902	2.4426	1.6229	2.2954	2.9558	1KGgenotype-validation	Distal
13:45804889-45805037	13	45804889	45805037	cg12836863	BRCA2	14018355	0.701	0.00360902	2.4426	1.6229	2.2602	2.9558	1KGgenotype-validation	Distal
12:49259984-49261783	12	49259984	49261783	cg04140754	ATP6V0A2	73500890	-0.701	0.00360902	2.4426	2.0479	2.7807	3.4527	1KGgenotype-validation	Distal
19:11900599-11907033	19	11900599	11907033	cg12111697	ZNF555	9113011	-0.57	0.0036133	2.4421	2.2985	2.9331	3.8322	Conradgenotype-validation	Distal
18:73395994-73397090	18	73395994	73397090	cg14671488	YES1	72595064	0.57	0.00361376	2.442	1.8039	2.5592	3.6762	Conradgenotype-validation	Distal
11:58351105-58352597	11	58351105	58352597	cg16465939	KCNQ1	55841259	-0.57	0.00361522	2.4419	2.2689	3.0126	4.0098	Conradgenotype-validation	Distal
20:59546452-59547047	20	59546452	59547047	cg19470701	C20orf149	2074428	0.57	0.00361613	2.4418	1.9297	2.5411	3.5504	Conradgenotype-validation	Distal
7:147704059-147707263	7	147704059	147707263	cg04796162	IGFBP3	101779597	-0.57	0.00361691	2.4417	2.3402	3.0501	4.0533	Conradgenotype-validation	Distal
17:69234006-69234625	17	69234006	69234625	cg02880176	LOC201164	52184935	-0.57	0.00361814	2.4415	2.3673	3.07	4.0597	Conradgenotype-validation	Distal
12:89011704-89016192	12	89011704	89016192	cg17451138	C12orf38	33707432	0.57	0.00361814	2.4415	2.3027	2.9347	4.0533	Conradgenotype-validation	Distal
19:59424694-59435445	19	59424694	59435445	cg17006282	RPL36	53789571	0.57	0.00363274	2.4398	2.3234	3.013	4.2157	Conradgenotype-validation	Distal
6:19149248-19157489	6	19149248	19157489	cg20882852	PKIB	103680635	-0.57	0.00363991	2.4389	2.4385	3.1507	4.1579	Conradgenotype-validation	Distal
14:42057216-42062664	14	42057216	42062664	cg25823578	PTGER2	9790325	-0.57	0.00364298	2.4385	2.0628	2.7037	3.953	Conradgenotype-validation	Distal
7:82888354-82889107	7	82888354	82889107	cg05806233	GNAI1	3287087	-0.57	0.00364298	2.4385	2.3402	3.1119	4.2182	Conradgenotype-validation	Distal
6:79024187-79093007	6	79024187	79093007	cg02257681	DDAH2	47253257	-0.57	0.00364298	2.4385	2.3128	3.0473	4.6227	Conradgenotype-validation	Distal
7:82888354-82889107	7	82888354	82889107	cg04108240	TRA2A	59351544	0.57	0.00364298	2.4385	2.3113	2.9253	4	Conradgenotype-validation	Distal
7:82888354-82889107	7	82888354	82889107	cg26856388	VKORC1L1	17913466	0.57	0.00364298	2.4385	2.3204	3.0572	4.0325	Conradgenotype-validation	Distal
7:82888354-82889107	7	82888354	82889107	cg04525773	DBF4	4454170	0.57	0.00364298	2.4385	2.2785	3.0584	4.0133	Conradgenotype-validation	Distal
7:82888354-82889107	7	82888354	82889107	cg12241125	WBSCR1	9662829	-0.57	0.00364298	2.4385	2.2886	3.0572	3.9737	Conradgenotype-validation	Distal
15:41780690-41782899	15	41780690	41782899	cg03002480	UBR1	596430	-0.57	0.00364475	2.4383	1.2876	1.8457	2.4383	Conradgenotype-validation	Proximal
9:90097884-90099175	9	90097884	90099175	cg26966384	CLTA	53917832	0.57	0.00364475	2.4383	1.9901	2.5459	3.2953	Conradgenotype-validation	Distal
17:36760471-36779150	17	36760471	36779150	cg05236474	C17orf59	28736729	0.57	0.00364475	2.4383	2.3502	2.9942	3.9487	Conradgenotype-validation	Distal
9:90097884-90099175	9	90097884	90099175	cg06953995	PALM2-AKAP2	21483327	0.57	0.00364475	2.4383	2.0595	2.7162	3.6405	Conradgenotype-validation	Distal
15:41780690-41782899	15	41780690	41782899	cg08350173	B2M	1008804	0.57	0.00364475	2.4383	2.053	2.6878	3.7586	Conradgenotype-validation	Distal
9:90097884-90099175	9	90097884	90099175	cg16025584	C9orf142	48907208	0.57	0.00364475	2.4383	2.0595	2.7368	3.6116	Conradgenotype-validation	Distal
9:90097884-90099175	9	90097884	90099175	cg13134662	VAV2	45747446	0.57	0.00364475	2.4383	2.1108	2.784	3.6195	Conradgenotype-validation	Distal
21:35182966-35184675	21	35182966	35184675	cg19946699	SH3BGR	4555206	-0.57	0.00364475	2.4383	1.6888	2.198	2.8602	Conradgenotype-validation	Distal
15:41780690-41782899	15	41780690	41782899	cg18809151	NDUFAF1	2300147	-0.57	0.00364475	2.4383	2.0133	2.6553	3.4306	Conradgenotype-validation	Distal
17:36760471-36779150	17	36760471	36779150	cg22370370	ZNF652	8024088	0.57	0.00364475	2.4383	2.3111	3.0303	4.172	Conradgenotype-validation	Distal
16:65293885-65296309	16	65293885	65296309	cg22136326	ARL2BP	9458933	0.57	0.00364475	2.4383	2.221	2.8012	3.5774	Conradgenotype-validation	Distal
7:147704059-147707263	7	147704059	147707263	cg13463367	PSMC2	44930442	0.57	0.00365293	2.4374	2.3069	2.9862	4.1218	Conradgenotype-validation	Distal
7:147704059-147707263	7	147704059	147707263	cg22552684	C7orf25	104788167	-0.57	0.00365293	2.4374	2.3488	3.1149	4.2323	Conradgenotype-validation	Distal
16:23668555-23669665	16	23668555	23669665	cg23830611	NOMO1	8834548	0.57	0.00366831	2.4355	2.2716	2.9178	3.7572	Conradgenotype-validation	Distal
11:85980916-85984169	11	85980916	85984169	cg06698742	TMEM126A	946149	0.57	0.00367151	2.4352	1.2757	1.9981	3.0016	Conradgenotype-validation	Proximal
11:85980916-85984169	11	85980916	85984169	cg26123414	ORAOV1	16783659	-0.57	0.00367151	2.4352	2.3185	3.0126	3.9125	Conradgenotype-validation	Distal
12:76622959-76624876	12	76622959	76624876	cg14217534	K-ALPHA-1	28813677	-0.57	0.00367151	2.4352	2.323	3.0922	4.0266	Conradgenotype-validation	Distal
12:76622959-76624876	12	76622959	76624876	cg01065920	NDUFA12	17297448	-0.57	0.00367151	2.4352	2.3128	2.9889	4.161	Conradgenotype-validation	Distal
12:76622959-76624876	12	76622959	76624876	cg23855989	AQP5	27982939	0.57	0.00367151	2.4352	2.3185	3.0307	4.0266	Conradgenotype-validation	Distal
14:73074412-73076930	14	73074412	73076930	cg09119665	PNMA1	174099	-0.7	0.00367314	2.435	1.2795	2.0248	2.9432	1KGgenotype-validation	Proximal
12:93768156-93768578	12	93768156	93768578	cg10764357	BCAT1	68775807	-0.7	0.00367314	2.435	2.0479	2.748	3.4417	1KGgenotype-validation	Distal
14:33583803-33584597	14	33583803	33584597	cg00105253	NUDT14	71133992	-0.569	0.003679	2.4343	2.0986	2.8306	3.8846	Conradgenotype-validation	Distal
22:35477032-35477737	22	35477032	35477737	cg01775414	PHF21B	8303999	-0.7	0.00368027	2.4341	1.9067	2.7554	3.951	1KGgenotype-validation	Distal
3:197258567-197259125	3	197258567	197259125	cg18669588	PTK9L	145010001	-0.569	0.0036818	2.4339	2.086	2.8395	4.0574	Conradgenotype-validation	Distal
6:28298175-28298511	6	28298175	28298511	cg25763788	HTR1B	49930178	0.7	0.0036859	2.4335	2.14	2.9534	3.951	1KGgenotype-validation	Distal
12:11917753-11918281	12	11917753	11918281	cg01137198	TA-PP2C	97586283	0.569	0.00368593	2.4335	2.3412	3.0713	4.4539	Conradgenotype-validation	Distal
22:22101503-22104165	22	22101503	22104165	cg25094927	RANGAP1	17908482	0.569	0.00370263	2.4315	2.2265	2.8289	3.7718	Conradgenotype-validation	Distal
12:76622959-76624876	12	76622959	76624876	cg07128330	MDS028	73831978	-0.569	0.00371394	2.4302	2.3619	3.0303	4.0651	Conradgenotype-validation	Distal
19:59247515-59252299	19	59247515	59252299	cg21459710	CDC37	48875074	-0.569	0.00371427	2.4301	2.3128	3.013	3.9354	Conradgenotype-validation	Distal
7:16138299-16140597	7	16138299	16140597	cg08782122	FLJ42291	136602387	-0.699	0.00371471	2.4301	2.0187	2.7402	3.8779	1KGgenotype-validation	Distal
2:74364785-74365114	2	74364785	74365114	cg26258845	ADAM23	132650683	-0.699	0.00371471	2.4301	2.3775	3.1121	3.9811	1KGgenotype-validation	Distal
12:68575998-68577013	12	68575998	68577013	cg20877313	GLS2	13409108	0.569	0.00372334	2.4291	2.3367	3.104	4.2553	Conradgenotype-validation	Distal
6:111401904-111402210	6	111401904	111402210	cg13830624	COL21A1	55181963	0.699	0.00372393	2.429	2.14	2.9534	4.2296	1KGgenotype-validation	Distal
7:31282013-31285456	7	31282013	31285456	cg25915982	GRB10	19532918	0.569	0.00372948	2.4284	2.3387	3.0202	3.9296	Conradgenotype-validation	Distal
16:162083-167514	16	162083	167514	cg07080946	LUC7L	55033	0.569	0.00373015	2.4283	1.5726	2.2139	3.0722	Conradgenotype-validation	Proximal
7:55102374-55103361	7	55102374	55103361	cg03910901	COPS6	44421276	-0.569	0.00373015	2.4283	2.3385	3.145	4.3946	Conradgenotype-validation	Distal
16:162083-167514	16	162083	167514	cg09881917	FUK	68880647	-0.569	0.00373015	2.4283	2.2101	2.8446	3.7701	Conradgenotype-validation	Distal
5:127200230-127201179	5	127200230	127201179	cg07465864	YTHDC2	14323697	0.699	0.00373908	2.4272	2.2338	2.9534	4.2296	1KGgenotype-validation	Distal
2:176973888-176980286	2	176973888	176980286	cg18272264	CACNB4	24314397	-0.699	0.00373908	2.4272	2.3593	3.079	4.1063	1KGgenotype-validation	Distal
2:44637092-44637412	2	44637092	44637412	cg06580318	SPBC25	124817562	0.699	0.00373908	2.4272	2.3677	3.079	4.0044	1KGgenotype-validation	Distal
2:44637092-44637412	2	44637092	44637412	cg25895922	MLPH	193422386	-0.699	0.00373908	2.4272	2.3775	3.139	4.3275	1KGgenotype-validation	Distal
17:31626906-31635481	17	31626906	31635481	cg06958829	CHAD	14269295	0.569	0.00374099	2.427	2.3673	3.1102	3.9662	Conradgenotype-validation	Distal
7:71682534-71684330	7	71682534	71684330	cg04330084	FLJ35834	51278091	-0.569	0.00374175	2.4269	2.3099	3.1149	4.2481	Conradgenotype-validation	Distal
7:71907404-71913517	7	71907404	71913517	cg19107595	PEG10	22211866	0.569	0.00374556	2.4265	2.3079	3.0414	4.1895	Conradgenotype-validation	Distal
19:14907340-14910599	19	14907340	14910599	cg17838026	KCNC3	40613960	0.569	0.00374766	2.4262	2.3185	3.0357	4.0911	Conradgenotype-validation	Distal
5:35226892-35227228	5	35226892	35227228	cg23953133	LMNB1	90912953	0.699	0.00375231	2.4257	2.2806	2.9935	4.1063	1KGgenotype-validation	Distal
10:70668117-70668440	10	70668117	70668440	cg06542614	PDLIM1	26371574	0.699	0.00375231	2.4257	2.2992	3.079	4.1611	1KGgenotype-validation	Distal
11:85980916-85984169	11	85980916	85984169	cg01321151	AP2A2	85067361	0.568	0.00375678	2.4252	2.2961	3.0684	4.1439	Conradgenotype-validation	Distal
3:178865818-178866301	3	178865818	178866301	cg22037648	SEMA3B	128580690	-0.568	0.00375829	2.425	2.0472	2.8762	4.0574	Conradgenotype-validation	Distal
12:10457356-10495015	12	10457356	10495015	cg00864867	PAWR	68131249	-0.568	0.00376126	2.4247	2.2813	3.0256	4.0758	Conradgenotype-validation	Distal
13:94818369-94822017	13	94818369	94822017	cg06255524	DNAJC3	306453	-0.568	0.00376863	2.4238	1.2947	1.9569	2.8815	Conradgenotype-validation	Proximal
7:141388076-141441024	7	141388076	141441024	cg03862760	MGC10911	139839132	0.568	0.00377044	2.4236	2.3204	3.1091	4.0668	Conradgenotype-validation	Distal
8:144771634-144785886	8	144771634	144785886	cg18986713	LEPROTL1	114706765	-0.568	0.00378588	2.4218	2.0268	2.5187	3.7104	Conradgenotype-validation	Distal
5:77084102-77084437	5	77084102	77084437	cg10948883	DDX41	99791685	0.698	0.00379132	2.4212	2.2197	2.9537	4.2296	1KGgenotype-validation	Distal
3:185359510-185360097	3	185359510	185360097	cg22668533	SMC4L1	23760422	0.698	0.00379132	2.4212	2.1001	2.8602	3.7163	1KGgenotype-validation	Distal
10:18543082-18543595	10	18543082	18543595	cg17001035	PCGF5	74426639	-0.698	0.00379132	2.4212	2.2662	3.079	4.044	1KGgenotype-validation	Distal
3:128813208-128813533	3	128813208	128813533	cg02973263	PRKCI	42608943	-0.698	0.00379209	2.4211	2.125	2.8159	3.7163	1KGgenotype-validation	Distal
5:176427650-176428879	5	176427650	176428879	cg09801842	SFXN1	1590584	0.698	0.00379209	2.4211	2.2754	2.9957	4.2296	1KGgenotype-validation	Distal
3:128813208-128813533	3	128813208	128813533	cg08819884	TRNT1	125670196	-0.698	0.00379209	2.4211	2.0927	2.9216	3.7163	1KGgenotype-validation	Distal
10:115499109-115499422	10	115499109	115499422	cg24371157	PDCD4	2877989	0.698	0.00379209	2.4211	2.3344	3.079	4.0744	1KGgenotype-validation	Distal
3:128813208-128813533	3	128813208	128813533	cg15416577	CCDC52	14097214	-0.698	0.00379209	2.4211	2.0927	2.8602	3.7163	1KGgenotype-validation	Distal
3:128813208-128813533	3	128813208	128813533	cg14035045	C3orf18	78232628	0.698	0.00379209	2.4211	2.125	2.8616	3.7163	1KGgenotype-validation	Distal
3:128813208-128813533	3	128813208	128813533	cg17503456	FOXL2	11332911	-0.698	0.00379209	2.4211	2.093	2.876	3.7163	1KGgenotype-validation	Distal
10:115499109-115499422	10	115499109	115499422	cg01360325	TAF5	10381747	0.698	0.00379209	2.4211	2.2992	3.079	4.3379	1KGgenotype-validation	Distal
2:220754325-220754447	2	220754325	220754447	cg08321346	ANKMY1	20390777	-0.698	0.00379209	2.4211	2.3979	3.1568	4.0118	1KGgenotype-validation	Distal
2:220754325-220754447	2	220754325	220754447	cg03947362	FLJ37953	20226367	-0.698	0.00379209	2.4211	2.4108	3.1568	4.1828	1KGgenotype-validation	Distal
16:70646001-70669798	16	70646001	70669798	cg01808090	NUBP1	59912917	0.568	0.00379446	2.4208	2.2655	2.8677	3.8808	Conradgenotype-validation	Distal
19:59247515-59252299	19	59247515	59252299	cg10107671	FLJ45684	58652701	-0.568	0.00380137	2.4201	2.3289	2.9405	3.9969	Conradgenotype-validation	Distal
3:197258567-197259125	3	197258567	197259125	cg08097657	SEMA3B	146971286	0.568	0.00380337	2.4198	2.0236	2.7698	3.7789	Conradgenotype-validation	Distal
7:141388076-141441024	7	141388076	141441024	cg09163442	SEC61G	86620717	0.568	0.00380524	2.4196	2.2705	2.9699	3.9509	Conradgenotype-validation	Distal
4:186392535-186392845	4	186392535	186392845	cg06976977	FLJ38991	112238985	0.698	0.0038121	2.4188	2.1703	3.0907	4.2296	1KGgenotype-validation	Distal
16:923425-944273	16	923425	944273	cg02733650	XTP3TPA	29414396	0.568	0.00381445	2.4186	2.2485	2.8913	4.1148	Conradgenotype-validation	Distal
17:36675163-36685731	17	36675163	36685731	cg18881501	MAP2K3	15552823	0.568	0.00381575	2.4184	2.3446	3.0277	3.9487	Conradgenotype-validation	Distal
11:481643-481866	11	481643	481866	cg03066138	RPLP2	317340	0.698	0.00381707	2.4183	1.3443	1.9148	3.079	1KGgenotype-validation	Proximal
17:64060387-64060716	17	64060387	64060716	cg12398397	FALZ	809329	-0.698	0.00381707	2.4183	1.7042	2.4183	3.3941	1KGgenotype-validation	Proximal
12:109101014-109102205	12	109101014	109102205	cg15736338	FAM19A2	48230732	-0.698	0.00381707	2.4183	2.0197	2.8159	3.6538	1KGgenotype-validation	Distal
11:481643-481866	11	481643	481866	cg02624129	SNX19	129809452	-0.698	0.00381707	2.4183	1.6866	2.151	3.079	1KGgenotype-validation	Distal
2:192270434-192270768	2	192270434	192270768	cg15250797	SCTR	72272810	0.698	0.00381707	2.4183	2.3825	3.1227	4.142	1KGgenotype-validation	Distal
11:481643-481866	11	481643	481866	cg08466074	SMAP	16234609	0.698	0.00381707	2.4183	1.6866	2.151	3.079	1KGgenotype-validation	Distal
10:92805364-92805684	10	92805364	92805684	cg04233664	CTBP2	34031569	0.698	0.00381707	2.4183	2.2987	3.079	4.5624	1KGgenotype-validation	Distal
10:23055568-23056760	10	23055568	23056760	cg12109455	DPYSL4	110792545	-0.698	0.00381707	2.4183	2.2992	3.079	4.4502	1KGgenotype-validation	Distal
10:23055568-23056760	10	23055568	23056760	cg15748507	PRLHR	97287387	-0.698	0.00381707	2.4183	2.3344	3.1227	4.1407	1KGgenotype-validation	Distal
12:109101014-109102205	12	109101014	109102205	cg23367478	PDE3A	88689291	0.698	0.00381707	2.4183	2.0333	2.7241	3.6425	1KGgenotype-validation	Distal
10:92805364-92805684	10	92805364	92805684	cg09053680	UTF1	42087324	0.698	0.00381707	2.4183	2.2992	3.079	4.1386	1KGgenotype-validation	Distal
2:192270434-192270768	2	192270434	192270768	cg20630567	MGC12981	61454827	0.698	0.00381707	2.4183	2.3985	3.1227	4.0744	1KGgenotype-validation	Distal
10:23055568-23056760	10	23055568	23056760	cg18488970	MGMT	108246292	0.698	0.00381707	2.4183	2.2992	3.079	4.0267	1KGgenotype-validation	Distal
10:92805364-92805684	10	92805364	92805684	cg21948169	CXXC6	22815664	0.698	0.00381707	2.4183	2.2056	3.0137	3.8613	1KGgenotype-validation	Distal
10:23055568-23056760	10	23055568	23056760	cg02676865	UBTD1	76191233	0.698	0.00381707	2.4183	2.3344	3.0791	4.342	1KGgenotype-validation	Distal
11:481643-481866	11	481643	481866	cg01333619	VPS26B	133116855	0.698	0.00381707	2.4183	1.6866	2.3899	3.079	1KGgenotype-validation	Distal
15:49684994-49685332	15	49684994	49685332	cg16778903	BRUNOL6	20713717	-0.698	0.00381707	2.4183	1.6229	2.151	3.079	1KGgenotype-validation	Distal
15:49684994-49685332	15	49684994	49685332	cg23838179	ZNF592	33406727	-0.698	0.00381707	2.4183	1.6229	2.151	3.079	1KGgenotype-validation	Distal
10:92805364-92805684	10	92805364	92805684	cg07270175	NOC3L	3306774	-0.698	0.00381707	2.4183	2.2379	3.0156	4.1987	1KGgenotype-validation	Distal
11:481643-481866	11	481643	481866	cg01360768	TSG101	18022766	0.698	0.00381707	2.4183	1.6866	2.3899	3.079	1KGgenotype-validation	Distal
10:23055568-23056760	10	23055568	23056760	cg25104030	RASGEF1A	20025610	0.698	0.00381707	2.4183	2.3104	3.079	4.4556	1KGgenotype-validation	Distal
10:92805364-92805684	10	92805364	92805684	cg11668923	ADAM12	35260016	0.698	0.00381707	2.4183	2.3104	3.068	4.1407	1KGgenotype-validation	Distal
21:46434171-46435304	21	46434171	46435304	cg24568646	CCT8	17067587	-0.698	0.00381707	2.4183	1.6845	2.4183	3.5204	1KGgenotype-validation	Distal
20:59546452-59547047	20	59546452	59547047	cg06590533	C20orf108	5179664	0.568	0.00381925	2.418	1.9878	2.6371	3.6581	Conradgenotype-validation	Distal
17:55934524-55936075	17	55934524	55936075	cg15206330	WDR79	48403219	-0.568	0.00382182	2.4177	2.3433	3.0562	3.9087	Conradgenotype-validation	Distal
17:34701689-34702240	17	34701689	34702240	cg23239052	BAIAP2	41920802	0.568	0.00382182	2.4177	2.3159	2.9814	3.9964	Conradgenotype-validation	Distal
7:55102374-55103361	7	55102374	55103361	cg18798750	MGC14289	83267293	0.568	0.00382227	2.4177	2.3204	3.0342	3.9668	Conradgenotype-validation	Distal
7:39563899-39564163	7	39563899	39564163	cg15447479	SMO	89051272	-0.698	0.0038228	2.4176	2.0459	2.8578	4.1987	1KGgenotype-validation	Distal
7:39563899-39564163	7	39563899	39564163	cg06790324	GRB10	11263559	0.698	0.0038228	2.4176	2.0333	2.7588	3.709	1KGgenotype-validation	Distal
18:73395994-73397090	18	73395994	73397090	cg03841029	MBD1	27335148	0.568	0.00382402	2.4175	1.7775	2.5682	3.5677	Conradgenotype-validation	Distal
7:4039859-4049085	7	4039859	4049085	cg19747852	TRA2A	19492714	0.567	0.00382447	2.4174	2.3204	3.0214	4.2863	Conradgenotype-validation	Distal
17:69234006-69234625	17	69234006	69234625	cg18085206	CRK	67928926	0.567	0.00382473	2.4174	2.374	3.1449	4.1427	Conradgenotype-validation	Distal
7:71907404-71913517	7	71907404	71913517	cg10162464	ZNF282	76612767	0.567	0.00382473	2.4174	2.2535	2.9143	4.18	Conradgenotype-validation	Distal
2:179768355-179791457	2	179768355	179791457	cg12453778	COMMD1	117793798	-0.567	0.00383524	2.4162	2.1407	2.9614	3.8848	Conradgenotype-validation	Distal
6:28298175-28298511	6	28298175	28298511	cg13665593	ZNF435	98205	-0.698	0.00383776	2.4159	1.2798	2.0053	2.7152	1KGgenotype-validation	Proximal
6:28298175-28298511	6	28298175	28298511	cg26665419	C6orf203	79157148	0.698	0.00383776	2.4159	2.14	2.9216	3.7715	1KGgenotype-validation	Distal
2:152506803-152507435	2	152506803	152507435	cg02537909	COBLL1	12898438	-0.698	0.00383776	2.4159	2.3775	3.0849	4.044	1KGgenotype-validation	Distal
6:28298175-28298511	6	28298175	28298511	cg15451100	PSMB8	4621024	0.698	0.00383776	2.4159	2.1391	2.9216	3.9175	1KGgenotype-validation	Distal
22:35473303-35476957	22	35473303	35476957	cg25959506	RASD2	1209268	0.567	0.00385022	2.4145	2.2072	2.8467	3.7928	Conradgenotype-validation	Distal
6:31395810-31397416	6	31395810	31397416	cg21561142	DEK	13024689	0.567	0.00385818	2.4136	2.3736	3.1149	4.118	Conradgenotype-validation	Distal
16:80721699-80721976	16	80721699	80721976	cg24399405	C16orf35	80594600	0.697	0.00386114	2.4133	2.0945	2.7597	3.962	1KGgenotype-validation	Distal
9:33203071-33203929	9	33203071	33203929	cg13942909	GOLGA2	96873789	0.697	0.00386114	2.4133	2.0341	2.7013	4.0267	1KGgenotype-validation	Distal
9:33203071-33203929	9	33203071	33203929	cg07160163	SYK	59400027	-0.697	0.00386114	2.4133	1.9521	2.6317	3.7782	1KGgenotype-validation	Distal
16:80721699-80721976	16	80721699	80721976	cg11667117	CA5A	5805122	0.697	0.00386114	2.4133	2.0115	2.6364	3.6628	1KGgenotype-validation	Distal
7:4039859-4049085	7	4039859	4049085	cg01527212	TRIAD3	1742001	-0.567	0.00386603	2.4127	2.3009	2.9912	3.9053	Conradgenotype-validation	Distal
4:138311476-138320204	4	138311476	138320204	cg20530223	KLHL5	99593346	0.567	0.00387218	2.412	2.1571	2.8617	3.7178	Conradgenotype-validation	Distal
1:110037664-110044037	1	110037664	110044037	cg05675373	KCNC4	512817	-0.697	0.00387517	2.4117	1.6729	2.5316	3.9712	1KGgenotype-validation	Proximal
5:127200230-127201179	5	127200230	127201179	cg26282384	PCDHGB4	13546552	-0.697	0.00387517	2.4117	2.2399	2.9534	4.2296	1KGgenotype-validation	Distal
22:22101503-22104165	22	22101503	22104165	cg11851098	MGC26816	18621615	-0.567	0.00387841	2.4113	2.1362	2.7666	3.8835	Conradgenotype-validation	Distal
14:73064141-73121720	14	73064141	73121720	cg07774222	MED6	2955922	0.567	0.00388285	2.4108	2.1021	2.7267	4.1061	Conradgenotype-validation	Distal
19:2860348-2861542	19	2860348	2861542	cg15055101	SH2D3A	3856466	0.697	0.00388351	2.4108	2.0232	2.8981	3.9863	1KGgenotype-validation	Distal
20:1337176-1338798	20	1337176	1338798	cg22175764	C20orf86	54898637	0.567	0.00389081	2.41	1.8949	2.6206	3.8241	Conradgenotype-validation	Distal
17:69234006-69234625	17	69234006	69234625	cg02550200	DERL2	63904506	0.567	0.00389577	2.4094	2.3446	2.9897	3.7287	Conradgenotype-validation	Distal
7:147704059-147707263	7	147704059	147707263	cg15898840	IGFBP3	101779597	-0.566	0.00391366	2.4074	2.3037	2.9847	3.8576	Conradgenotype-validation	Distal
2:1079649-1080699	2	1079649	1080699	cg24178740	FEV	218477753	-0.566	0.00393174	2.4054	2.1797	2.8602	3.8632	Conradgenotype-validation	Distal
6:77154212-77158385	6	77154212	77158385	cg19205041	PHACTR2	66814748	-0.696	0.00394848	2.4036	2.1443	2.9285	3.8727	1KGgenotype-validation	Distal
6:77154213-77159361	6	77154213	77159361	cg19205041	PHACTR2	66814259	-0.696	0.00394848	2.4036	2.1443	2.9285	3.8727	1KGgenotype-validation	Distal
19:59247515-59252299	19	59247515	59252299	cg15640375	PRG2	58477688	-0.566	0.00395324	2.403	2.3215	3.1255	4.2446	Conradgenotype-validation	Distal
6:108132828-108141795	6	108132828	108141795	cg22458065	PSORS1C2	76921276	0.566	0.00396149	2.4021	2.3545	3.1149	4.0624	Conradgenotype-validation	Distal
3:116730916-116732469	3	116730916	116732469	cg10524983	GYG1	33459913	-0.566	0.00396416	2.4018	2.1351	2.8864	4.3031	Conradgenotype-validation	Distal
3:116730916-116732469	3	116730916	116732469	cg12809314	ZNF445	72237952	-0.566	0.00396416	2.4018	2.1353	2.8888	4.1554	Conradgenotype-validation	Distal
15:30231548-30296440	15	30231548	30296440	cg15198335	MGC4562	34108529	-0.566	0.00396416	2.4018	2.0377	2.7166	3.4392	Conradgenotype-validation	Distal
3:116730916-116732469	3	116730916	116732469	cg16338347	ALCAM	10163731	0.566	0.00396416	2.4018	2.1015	2.7735	3.7846	Conradgenotype-validation	Distal
15:30231548-30468651	15	30231548	30468651	cg23685580	CATSPER2	11377964	-0.566	0.00396416	2.4018	2.0129	2.7067	3.7767	Conradgenotype-validation	Distal
3:116730916-116732469	3	116730916	116732469	cg14633527	SCOTIN	68215421	-0.566	0.00396416	2.4018	2.1182	2.8467	3.7846	Conradgenotype-validation	Distal
3:116730916-116732469	3	116730916	116732469	cg25160554	ARL6	17765974	-0.566	0.00396416	2.4018	2.1003	2.8703	4.3031	Conradgenotype-validation	Distal
3:116730916-116732469	3	116730916	116732469	cg22557067	NISCH	64267763	-0.566	0.00396416	2.4018	2.1189	2.8359	3.7789	Conradgenotype-validation	Distal
3:116730916-116732469	3	116730916	116732469	cg08448040	HDAC11	103235714	0.566	0.00396416	2.4018	2.1353	2.8388	3.8631	Conradgenotype-validation	Distal
8:144771628-144785835	8	144771628	144785835	cg06557606	ATP6V1H	89861113	0.696	0.00396633	2.4016	1.9148	2.7241	3.5325	1KGgenotype-validation	Distal
8:144783467-144785525	8	144783467	144785525	cg06557606	ATP6V1H	89866878	0.696	0.00396633	2.4016	1.9148	2.7241	3.5325	1KGgenotype-validation	Distal
8:144776112-144780630	8	144776112	144780630	cg06557606	ATP6V1H	89860753	0.696	0.00396633	2.4016	1.9148	2.7241	3.5325	1KGgenotype-validation	Distal
8:144777467-144779025	8	144777467	144779025	cg06557606	ATP6V1H	89860628	0.696	0.00396633	2.4016	1.9148	2.7241	3.5325	1KGgenotype-validation	Distal
8:144773467-144777025	8	144773467	144777025	cg06557606	ATP6V1H	89857628	0.696	0.00396633	2.4016	1.9148	2.7241	3.5325	1KGgenotype-validation	Distal
7:71682534-71684330	7	71682534	71684330	cg08744726	FLJ12700	77270396	0.566	0.00396956	2.4013	2.2735	2.9669	3.8306	Conradgenotype-validation	Distal
3:197258567-197259125	3	197258567	197259125	cg15379887	CGGBP1	109068774	0.566	0.00397071	2.4011	2.0981	2.8467	3.7346	Conradgenotype-validation	Distal
16:76929120-76942453	16	76929120	76942453	cg19378133	A2BP1	70927036	0.566	0.00397435	2.4007	2.2333	2.8913	3.9705	Conradgenotype-validation	Distal
16:76929120-76942453	16	76929120	76942453	cg10889070	RNPS1	74678725	0.566	0.00397435	2.4007	2.2937	2.9852	4.2071	Conradgenotype-validation	Distal
19:11900599-11907033	19	11900599	11907033	cg04378886	RCN3	42818447	-0.565	0.00398323	2.3998	2.315	2.9496	4.0538	Conradgenotype-validation	Distal
12:12144189-12145952	12	12144189	12145952	cg15021531	DDIT3	44054936	-0.565	0.00398466	2.3996	2.3165	3.0041	3.8619	Conradgenotype-validation	Distal
22:28010283-28011805	22	28010283	28011805	cg12932195	ALG12	20688231	-0.565	0.00398466	2.3996	2.2354	2.8481	3.8669	Conradgenotype-validation	Distal
10:114102095-114106660	10	114102095	114106660	cg13420923	NHLRC2	1499408	-0.565	0.003993	2.3987	1.8949	2.4681	3.5684	Conradgenotype-validation	Distal
8:39350819-39506576	8	39350819	39506576	cg23644127	C8orf38	56677199	0.565	0.00399431	2.3986	2.0268	2.5782	3.7969	Conradgenotype-validation	Distal
11:5594077-5595733	11	5594077	5595733	cg20728496	NADSYN1	65246100	0.565	0.00399432	2.3986	2.3115	3.0127	4.161	Conradgenotype-validation	Distal
22:28666350-28667198	22	28666350	28667198	cg11201532	MFNG	7545147	0.565	0.00399432	2.3986	2.1353	2.791	3.7717	Conradgenotype-validation	Distal
11:55121253-55209637	11	55121253	55209637	cg13608094	CCND1	14004630	-0.565	0.00399432	2.3986	2.3276	3.0126	4.3227	Conradgenotype-validation	Distal
12:12144189-12145952	12	12144189	12145952	cg18750407	RHEBL1	35604205	0.565	0.00399432	2.3986	2.3128	2.9586	4.0651	Conradgenotype-validation	Distal
11:5594077-5595733	11	5594077	5595733	cg10283277	SNF1LK2	105382892	0.565	0.00399432	2.3986	2.2845	3.0127	3.983	Conradgenotype-validation	Distal
9:129072975-129074561	9	129072975	129074561	cg14304761	SYK	36470241	0.565	0.00399432	2.3986	2.0804	2.6895	4.1183	Conradgenotype-validation	Distal
11:5594077-5595733	11	5594077	5595733	cg10583382	IMMP1L	25892632	0.565	0.00399432	2.3986	2.3033	2.9357	4.002	Conradgenotype-validation	Distal
22:43933465-43935464	22	43933465	43935464	cg10648908	ARFGAP3	2352328	0.565	0.00399432	2.3986	2.1659	2.865	3.8036	Conradgenotype-validation	Distal
3:150751162-150752836	3	150751162	150752836	cg12902719	LIMD1	105142345	0.695	0.00399456	2.3985	2.1548	2.9152	3.7163	1KGgenotype-validation	Distal
2:152506803-152507435	2	152506803	152507435	cg26154999	FLJ22746	72467312	0.695	0.00399456	2.3985	2.3593	3.0341	3.951	1KGgenotype-validation	Distal
6:28298175-28298511	6	28298175	28298511	cg20879959	HLA-A	1719705	0.695	0.00399456	2.3985	2.0415	2.903	3.8289	1KGgenotype-validation	Distal
19:56468220-56468531	19	56468220	56468531	cg11373429	ICAM5	46208004	0.695	0.00399742	2.3982	2.1315	2.9537	4.0605	1KGgenotype-validation	Distal
19:56468220-56468531	19	56468220	56468531	cg01990304	OPA3	5689657	0.695	0.00399742	2.3982	2.1176	2.9537	4.0605	1KGgenotype-validation	Distal
2:131938233-131941074	2	131938233	131941074	cg21972382	RSNL2	102748401	-0.565	0.00400252	2.3977	2.199	2.8972	3.9212	Conradgenotype-validation	Distal
2:130682838-130684330	2	130682838	130684330	cg21972382	RSNL2	101492332	-0.565	0.00400252	2.3977	2.199	2.8972	3.9212	Conradgenotype-validation	Distal
9:67147030-67191484	9	67147030	67191484	cg09445097	ZNF79	62056675	-0.565	0.00403729	2.3939	2.0102	2.672	3.6662	Conradgenotype-validation	Distal
7:71907404-71913517	7	71907404	71913517	cg22983529	GNG11	21478390	0.565	0.00404119	2.3935	2.3204	3.0497	4.1014	Conradgenotype-validation	Distal
16:16841865-16847915	16	16841865	16847915	cg12914014	USP7	7881472	0.695	0.00404375	2.3932	2.0945	2.668	3.8	1KGgenotype-validation	Distal
7:31282013-31285456	7	31282013	31285456	cg14175438	FAM3C	89539209	0.565	0.00404915	2.3926	2.3204	3.0342	4.0144	Conradgenotype-validation	Distal
7:147704059-147707263	7	147704059	147707263	cg15164103	MEST	17792778	-0.564	0.00405977	2.3915	2.3201	3.0228	3.9772	Conradgenotype-validation	Distal
13:94818226-94822462	13	94818226	94822462	cg06255524	DNAJC3	306302	-0.694	0.00407491	2.3899	1.2453	1.8467	2.3899	1KGgenotype-validation	Proximal
13:94818226-94822462	13	94818226	94822462	cg11208483	SOX21	659371	0.694	0.00407491	2.3899	1.2453	1.8467	2.3899	1KGgenotype-validation	Proximal
11:3280127-3282487	11	3280127	3282487	cg23146358	CDKN1C	419813	0.694	0.00407491	2.3899	1.4238	1.8467	2.3899	1KGgenotype-validation	Proximal
20:32705522-32707962	20	32705522	32707962	cg14181391	CDC91L1	21117	-0.694	0.00407491	2.3899	1.2453	1.8467	2.3899	1KGgenotype-validation	Proximal
14:49070698-49070826	14	49070698	49070826	cg25729068	MTAC2D1	42301008	0.694	0.00407491	2.3899	1.6866	2.2491	3.0907	1KGgenotype-validation	Distal
16:18740026-18745877	16	18740026	18745877	cg26962295	NFATC2IP	10125829	0.694	0.00407491	2.3899	2.0115	2.6273	3.7198	1KGgenotype-validation	Distal
14:49070698-49070826	14	49070698	49070826	cg01838317	GCH1	5367366	0.694	0.00407491	2.3899	1.6866	2.34	3.3433	1KGgenotype-validation	Distal
16:2949982-2950348	16	2949982	2950348	cg19030554	NME3	1190015	-0.694	0.00407491	2.3899	2.0945	2.7425	3.7782	1KGgenotype-validation	Distal
16:18740026-18745877	16	18740026	18745877	cg14444710	PDPK1	16216345	0.694	0.00407491	2.3899	1.9521	2.6317	3.8967	1KGgenotype-validation	Distal
14:49070698-49070826	14	49070698	49070826	cg22474507	CINP	52827845	0.694	0.00407491	2.3899	1.6229	2.264	2.9432	1KGgenotype-validation	Distal
5:135372493-135374199	5	135372493	135374199	cg09952204	RASGRF2	55081870	-0.694	0.00407491	2.3899	2.2806	3.122	4.4537	1KGgenotype-validation	Distal
11:3280127-3282487	11	3280127	3282487	cg23202409	C11orf48	58913230	-0.694	0.00407491	2.3899	1.6866	2.151	3.079	1KGgenotype-validation	Distal
16:18740026-18745877	16	18740026	18745877	cg04455064	TUFM	10021706	0.694	0.00407491	2.3899	1.9911	2.6457	3.7198	1KGgenotype-validation	Distal
9:140095736-140101839	9	140095736	140101839	cg17018517	ENTPD2	1031088	-0.694	0.00407491	2.3899	1.9849	2.7013	3.8	1KGgenotype-validation	Distal
9:140099612-140101330	9	140099612	140101330	cg17018517	ENTPD2	1032772	-0.694	0.00407491	2.3899	1.9849	2.7013	3.8	1KGgenotype-validation	Distal
16:18740026-18745877	16	18740026	18745877	cg13500388	CBFB	46876394	0.694	0.00407491	2.3899	1.8467	2.4133	3.8	1KGgenotype-validation	Distal
13:94818226-94822462	13	94818226	94822462	cg13057891	ERCC5	7475354	-0.694	0.00407491	2.3899	1.6229	2.2602	2.9558	1KGgenotype-validation	Distal
5:135372493-135374199	5	135372493	135374199	cg25358289	CD14	4618148	0.694	0.00407491	2.3899	2.2806	2.9821	4.2296	1KGgenotype-validation	Distal
7:98869581-98869637	7	98869581	98869637	cg19784477	TFPI2	5512398	0.694	0.00407491	2.3899	1.8948	2.6543	3.709	1KGgenotype-validation	Distal
16:18740026-18745877	16	18740026	18745877	cg20264732	RBM35B	48083496	-0.694	0.00407491	2.3899	1.9521	2.6457	3.8	1KGgenotype-validation	Distal
14:49070698-49070826	14	49070698	49070826	cg24777065	FBLN5	42412410	0.694	0.00407491	2.3899	1.6866	2.3712	3.1569	1KGgenotype-validation	Distal
7:29443443-29443752	7	29443443	29443752	cg18873386	DLX5	67046172	0.694	0.00407491	2.3899	1.9971	2.7213	3.8779	1KGgenotype-validation	Distal
7:98869581-98869637	7	98869581	98869637	cg04528819	KLF14	31198710	-0.694	0.00407491	2.3899	2.0467	2.8155	3.8779	1KGgenotype-validation	Distal
13:94818226-94822462	13	94818226	94822462	cg26344532	IPF1	67428501	0.694	0.00407491	2.3899	1.6229	2.2602	2.8159	1KGgenotype-validation	Distal
7:98869581-98869637	7	98869581	98869637	cg20991801	CDC2L5	58914500	0.694	0.00407491	2.3899	1.8957	2.7213	3.9075	1KGgenotype-validation	Distal
3:185359510-185360097	3	185359510	185360097	cg17135325	NMD3	22938306	0.694	0.00407491	2.3899	2.1273	2.8616	3.7163	1KGgenotype-validation	Distal
5:135372493-135374199	5	135372493	135374199	cg26069252	EGR1	2454833	-0.694	0.00407491	2.3899	2.2806	3.139	4.2519	1KGgenotype-validation	Distal
15:90475578-90478074	15	90475578	90478074	cg00060762	LEO1	40426147	-0.694	0.00407491	2.3899	1.4238	1.8467	2.3899	1KGgenotype-validation	Distal
7:98869581-98869637	7	98869581	98869637	cg08359956	LR8	51258053	-0.694	0.00407491	2.3899	1.9757	2.7775	3.9075	1KGgenotype-validation	Distal
15:90475578-90478074	15	90475578	90478074	cg25523753	ABHD2	3044820	0.694	0.00407491	2.3899	1.6229	2.3899	3.079	1KGgenotype-validation	Distal
20:32705522-32707962	20	32705522	32707962	cg06255227	NPBWR2	29501016	-0.694	0.00407491	2.3899	1.6229	2.3344	2.9216	1KGgenotype-validation	Distal
9:140095736-140101839	9	140095736	140101839	cg27305895	C9orf76	54314922	-0.694	0.00407491	2.3899	2.0195	2.7013	4.044	1KGgenotype-validation	Distal
9:140099612-140101330	9	140099612	140101330	cg27305895	C9orf76	54316606	-0.694	0.00407491	2.3899	2.0195	2.7013	4.044	1KGgenotype-validation	Distal
7:29443443-29443752	7	29443443	29443752	cg00653387	PTN	107235318	0.694	0.00407491	2.3899	2.0459	2.7996	3.9863	1KGgenotype-validation	Distal
16:18740026-18745877	16	18740026	18745877	cg11323198	CDH8	41882894	-0.694	0.00407491	2.3899	2.0945	2.7049	3.8	1KGgenotype-validation	Distal
9:140095736-140101839	9	140095736	140101839	cg03924115	P518	7340290	-0.694	0.00407491	2.3899	1.9849	2.7807	3.8	1KGgenotype-validation	Distal
9:140099612-140101330	9	140099612	140101330	cg03924115	P518	7341974	-0.694	0.00407491	2.3899	1.9849	2.7807	3.8	1KGgenotype-validation	Distal
13:94818226-94822462	13	94818226	94822462	cg22303211	SOX1	16947699	0.694	0.00407491	2.3899	1.6229	2.2602	3.0541	1KGgenotype-validation	Distal
10:18543082-18543595	10	18543082	18543595	cg20571908	MPHOSPH1	72907441	0.694	0.00407491	2.3899	2.3054	3.079	4.0668	1KGgenotype-validation	Distal
20:32705522-32707962	20	32705522	32707962	cg27610561	SLC2A10	12064402	-0.694	0.00407491	2.3899	1.6229	2.3344	3.2854	1KGgenotype-validation	Distal
3:185359510-185360097	3	185359510	185360097	cg22782492	VHL	175201962	0.694	0.00407491	2.3899	2.0921	2.7273	3.7163	1KGgenotype-validation	Distal
11:3280127-3282487	11	3280127	3282487	cg16196602	SF3B2	62294311	-0.694	0.00407491	2.3899	1.6866	2.3899	3.079	1KGgenotype-validation	Distal
20:32705522-32707962	20	32705522	32707962	cg08713365	C20orf98	32431526	-0.694	0.00407491	2.3899	1.6229	2.3344	3.2854	1KGgenotype-validation	Distal
7:29443443-29443752	7	29443443	29443752	cg06452064	TRA2A	5906411	-0.694	0.00407491	2.3899	2.0459	2.7807	4.1489	1KGgenotype-validation	Distal
16:18740026-18745877	16	18740026	18745877	cg14370448	TBX6	11267476	0.694	0.00407491	2.3899	2.0341	2.668	4.0267	1KGgenotype-validation	Distal
10:18543082-18543595	10	18543082	18543595	cg16698623	MGMT	112759118	-0.694	0.00407491	2.3899	2.2992	3.079	4.1828	1KGgenotype-validation	Distal
11:3280127-3282487	11	3280127	3282487	cg10264187	SLC39A13	44104835	0.694	0.00407491	2.3899	1.6866	2.3899	3.079	1KGgenotype-validation	Distal
7:29443443-29443752	7	29443443	29443752	cg22063653	BPGM	104538116	-0.694	0.00407491	2.3899	2.0364	2.7996	4.1489	1KGgenotype-validation	Distal
14:49070698-49070826	14	49070698	49070826	cg01557297	SLC22A17	26179888	0.694	0.00407491	2.3899	1.6866	2.34	2.9229	1KGgenotype-validation	Distal
16:18740026-18745877	16	18740026	18745877	cg22136326	ARL2BP	37093213	-0.694	0.00407491	2.3899	2.0945	2.668	3.8967	1KGgenotype-validation	Distal
3:116730916-116732469	3	116730916	116732469	cg22356117	LAMP3	67631144	-0.564	0.00407611	2.3898	2.1198	2.8077	3.9946	Conradgenotype-validation	Distal
20:1337176-1338798	20	1337176	1338798	cg23626798	L3MBTL	40237860	-0.564	0.00407621	2.3897	1.9625	2.5557	3.7116	Conradgenotype-validation	Distal
10:114102095-114106660	10	114102095	114106660	cg12042678	SUV39H2	99144306	0.564	0.00407958	2.3894	1.86	2.4681	3.4751	Conradgenotype-validation	Distal
8:7330051-7342809	8	7330051	7342809	cg24378421	MTMR9	3842208	0.564	0.00409021	2.3883	2.0431	2.636	3.604	Conradgenotype-validation	Distal
12:40984186-40986093	12	40984186	40986093	cg15147435	FKBP11	6619529	-0.564	0.00410025	2.3872	2.3128	2.9742	4.0637	Conradgenotype-validation	Distal
3:197258567-197259125	3	197258567	197259125	cg18182358	ST3GAL6	97325222	0.564	0.00410025	2.3872	2.0933	2.8467	3.8672	Conradgenotype-validation	Distal
19:59247515-59252299	19	59247515	59252299	cg17136126	ZNF71	2548120	-0.564	0.00411966	2.3851	2.2756	3.0034	3.9818	Conradgenotype-validation	Distal
19:2860172-2861422	19	2860172	2861422	cg14093125	MGC13170	53138036	0.564	0.00412723	2.3843	2.3099	2.9399	4.0587	Conradgenotype-validation	Distal
4:55177177-55177497	4	55177177	55177497	cg17269277	FGFR3	53413203	-0.694	0.00412734	2.3843	2.14	2.9534	3.8341	1KGgenotype-validation	Distal
16:65811167-65811482	16	65811167	65811482	cg15042806	DCTN5	42251613	0.694	0.00412734	2.3843	2.0658	2.668	4.1377	1KGgenotype-validation	Distal
22:35477032-35477737	22	35477032	35477737	cg07071881	FBXO7	4277340	-0.694	0.00412734	2.3843	1.8909	2.6792	3.9242	1KGgenotype-validation	Distal
9:35970780-35972060	9	35970780	35972060	cg14563260	EDG2	76868152	0.564	0.00412784	2.3843	2.0595	2.672	3.7048	Conradgenotype-validation	Distal
2:179768355-179791457	2	179768355	179791457	cg26154999	FLJ22746	45194525	0.563	0.00414421	2.3826	2.2332	2.9347	3.9154	Conradgenotype-validation	Distal
19:737551-737695	19	737551	737695	cg03116238	GNG8	51091962	-0.693	0.00414504	2.3825	2.0797	2.8347	4.0268	1KGgenotype-validation	Distal
19:13600101-13600227	19	13600101	13600227	cg05554936	RAB3D	2289153	0.693	0.00414504	2.3825	2.0921	2.9216	4.0723	1KGgenotype-validation	Distal
7:16138299-16140597	7	16138299	16140597	cg27268486	GNAI1	63462195	0.693	0.00414504	2.3825	2.0459	2.7402	3.8225	1KGgenotype-validation	Distal
1:110037664-110044037	1	110037664	110044037	cg17901463	GSTM1	9256	-0.693	0.00415916	2.381	1.6686	2.589	3.9712	1KGgenotype-validation	Proximal
5:127200230-127201179	5	127200230	127201179	cg00567749	CSPG2	44397486	0.693	0.00415916	2.381	2.2806	3.0156	4.2296	1KGgenotype-validation	Distal
2:131938233-131941074	2	131938233	131941074	cg08321346	ANKMY1	109205510	-0.563	0.00417986	2.3788	2.1749	2.8584	3.8332	Conradgenotype-validation	Distal
2:130682838-130684330	2	130682838	130684330	cg08321346	ANKMY1	110461579	-0.563	0.00417986	2.3788	2.1749	2.8584	3.8332	Conradgenotype-validation	Distal
4:148140041-148140353	4	148140041	148140353	cg02515725	PDLIM3	38552607	0.693	0.00418423	2.3784	1.9267	2.702	3.7163	1KGgenotype-validation	Distal
6:36178098-36178171	6	36178098	36178171	cg03059528	RNF146	91451259	-0.693	0.00418423	2.3784	2.14	2.9698	4.2296	1KGgenotype-validation	Distal
4:148140041-148140353	4	148140041	148140353	cg10663973	MRFAP1	141448062	-0.693	0.00418423	2.3784	2.0479	2.8392	3.8779	1KGgenotype-validation	Distal
4:148140041-148140353	4	148140041	148140353	cg25467043	THAP6	71481886	-0.693	0.00418423	2.3784	2.1082	2.9216	3.8341	1KGgenotype-validation	Distal
5:70889238-70889304	5	70889238	70889304	cg07933176	MGC3265	77828123	0.693	0.00418423	2.3784	2.1916	2.9537	4.5235	1KGgenotype-validation	Distal
16:76929120-76942453	16	76929120	76942453	cg00207534	KIAA0174	6449537	-0.563	0.00418945	2.3778	2.2417	2.9173	4.0224	Conradgenotype-validation	Distal
16:76929120-76942453	16	76929120	76942453	cg01729862	MRPS34	75175636	-0.563	0.00418945	2.3778	2.2062	2.8775	3.8664	Conradgenotype-validation	Distal
9:10394571-10395103	9	10394571	10395103	cg24611631	SLC1A1	5914868	0.563	0.00419342	2.3774	2.0595	2.7368	3.7048	Conradgenotype-validation	Distal
19:56468220-56468531	19	56468220	56468531	cg05868316	FBXW9	43800563	0.693	0.00420017	2.3767	1.9595	2.8729	3.897	1KGgenotype-validation	Distal
7:61278218-61280754	7	61278218	61280754	cg27016494	DLX5	35208483	-0.563	0.00421021	2.3757	2.2927	3.0562	4.041	Conradgenotype-validation	Distal
15:30231548-30296440	15	30231548	30296440	cg23685580	CATSPER2	11464069	-0.563	0.00421086	2.3756	2.0129	2.7067	3.7767	Conradgenotype-validation	Distal
16:75648508-75650440	16	75648508	75650440	cg00424946	SNTB2	7871383	0.563	0.00421086	2.3756	2.2338	2.8703	3.933	Conradgenotype-validation	Distal
3:116730916-116732469	3	116730916	116732469	cg13683864	RPL14	76258157	-0.563	0.00421086	2.3756	2.1353	2.8467	4.2561	Conradgenotype-validation	Distal
11:89324164-89328039	11	89324164	89328039	cg02788102	IGSF4	25553957	0.562	0.00422326	2.3744	2.3079	3.0321	4.0421	Conradgenotype-validation	Distal
10:114102095-114106660	10	114102095	114106660	cg17043101	NOLC1	10202794	0.562	0.00425751	2.3708	1.84	2.3616	3.2424	Conradgenotype-validation	Distal
19:11900599-11907033	19	11900599	11907033	cg04057485	PTGIR	39914754	-0.562	0.00426084	2.3705	2.3175	3.0832	4.0771	Conradgenotype-validation	Distal
17:69234006-69234625	17	69234006	69234625	cg01515426	ANAPC11	8207356	-0.562	0.00426788	2.3698	2.3446	3.0098	3.9527	Conradgenotype-validation	Distal
14:64676323-64677672	14	64676323	64677672	cg16290737	CHGA	27781877	-0.562	0.00427562	2.369	2.0844	2.8382	4.3179	Conradgenotype-validation	Distal
14:64676323-64677672	14	64676323	64677672	cg20477070	ARG2	2478869	-0.562	0.00427562	2.369	2.0986	2.717	3.9776	Conradgenotype-validation	Distal
12:10457356-10495015	12	10457356	10495015	cg13234863	KIAA1944	118477223	-0.562	0.00427562	2.369	2.3128	2.9941	3.8958	Conradgenotype-validation	Distal
8:7330051-7342809	8	7330051	7342809	cg25557858	EXTL3	21277886	0.562	0.00428186	2.3684	2.0502	2.7361	3.5345	Conradgenotype-validation	Distal
17:31626906-31635481	17	31626906	31635481	cg12910797	HOXB3	12375367	-0.562	0.00428329	2.3682	2.3076	2.9895	3.9662	Conradgenotype-validation	Distal
12:49259984-49261783	12	49259984	49261783	cg10449070	ALDH2	61427202	-0.692	0.00428802	2.3677	1.9148	2.7241	3.4974	1KGgenotype-validation	Distal
4:9783252-9843664	4	9783252	9843664	cg15633390	EIF4E	90254783	0.562	0.00429141	2.3674	2.1416	2.8326	4.0739	Conradgenotype-validation	Distal
17:15730266-15734437	17	15730266	15734437	cg11460029	EFNB3	8183688	0.562	0.00429224	2.3673	2.3164	2.9897	4.172	Conradgenotype-validation	Distal
17:15730266-15734437	17	15730266	15734437	cg23916158	MYBBP1A	11327494	0.562	0.00429224	2.3673	2.3288	3.0973	4.2188	Conradgenotype-validation	Distal
17:15730266-15734437	17	15730266	15734437	cg06367117	ALDOC	8195680	0.562	0.00429224	2.3673	2.3307	3.0562	4.1427	Conradgenotype-validation	Distal
17:15730266-15734437	17	15730266	15734437	cg24269276	SFRS1	37706239	0.562	0.00429224	2.3673	2.3099	2.9643	4.0706	Conradgenotype-validation	Distal
11:17166514-17167872	11	17166514	17167872	cg14585160	ARHGAP1	29511289	-0.562	0.00429425	2.3671	2.2637	2.986	4.0705	Conradgenotype-validation	Distal
5:95992292-95993117	5	95992292	95993117	cg02257405	ACSL6	35381941	-0.691	0.00429697	2.3668	2.2624	2.9534	4.2296	1KGgenotype-validation	Distal
7:55102374-55103361	7	55102374	55103361	cg01527212	TRIAD3	49316394	-0.561	0.00431221	2.3653	2.3009	2.9912	3.9053	Conradgenotype-validation	Distal
7:55102374-55103361	7	55102374	55103361	cg18349835	VIPR2	103526309	0.561	0.00431221	2.3653	2.2886	3.0009	4.2481	Conradgenotype-validation	Distal
16:162083-167514	16	162083	167514	cg18306327	BFAR	14468501	-0.561	0.00431221	2.3653	2.2602	2.8815	3.5021	Conradgenotype-validation	Distal
22:35473303-35476957	22	35473303	35476957	cg17601843	MICAL-L1	1156552	0.561	0.0043231	2.3642	2.2423	2.8467	3.785	Conradgenotype-validation	Distal
19:2860172-2861422	19	2860172	2861422	cg15185001	LSR	37569427	-0.561	0.00433899	2.3626	2.3185	2.9381	4.3328	Conradgenotype-validation	Distal
7:71907404-71913517	7	71907404	71913517	cg19781133	KCNH2	78395060	0.561	0.00434578	2.3619	2.2999	3.0055	4.0316	Conradgenotype-validation	Distal
7:93730519-93730716	7	93730519	93730716	cg05526376	LMTK2	3843246	0.691	0.00434963	2.3615	1.973	2.732	3.9514	1KGgenotype-validation	Distal
2:110342773-110348620	2	110342773	110348620	cg07246225	ZFHX1B	34648337	-0.561	0.0043581	2.3607	2.1948	2.9436	3.9176	Conradgenotype-validation	Distal
8:39350819-39506576	8	39350819	39506576	cg05412531	C8orf78	85824143	-0.561	0.00436361	2.3602	2.0368	2.5739	3.9064	Conradgenotype-validation	Distal
3:11757247-11759276	3	11757247	11759276	cg26124016	RARB	13685947	-0.691	0.00437254	2.3593	2.1273	2.9216	3.7163	1KGgenotype-validation	Distal
5:176427650-176428879	5	176427650	176428879	cg19108718	LOC317671	81420720	-0.691	0.00437254	2.3593	2.1828	2.9152	4.2296	1KGgenotype-validation	Distal
3:11757247-11759276	3	11757247	11759276	cg05655556	PSMD2	173740403	-0.691	0.00437254	2.3593	2.0921	2.6083	3.5544	1KGgenotype-validation	Distal
3:128813208-128813533	3	128813208	128813533	cg14717170	SLITRK3	37583346	-0.691	0.00437254	2.3593	2.147	2.9216	3.7163	1KGgenotype-validation	Distal
5:176427650-176428879	5	176427650	176428879	cg24117468	P4HA2	44837618	0.691	0.00437254	2.3593	2.2806	2.9551	4.5235	1KGgenotype-validation	Distal
3:68714679-68722940	3	68714679	68722940	cg08097657	SEMA3B	18431249	0.561	0.00437315	2.3592	2.0236	2.7698	3.7789	Conradgenotype-validation	Distal
5:77084102-77084437	5	77084102	77084437	cg22764338	PCDH1	64151287	0.691	0.00437509	2.359	2.269	2.9551	4.3592	1KGgenotype-validation	Distal
7:93730519-93730716	7	93730519	93730716	cg06101212	CLDN3	20909453	0.69	0.004399	2.3566	2.0459	2.844	3.9416	1KGgenotype-validation	Distal
18:57434843-57435078	18	57434843	57435078	cg27376271	CBLN2	10926226	-0.69	0.004399	2.3566	1.9299	2.7793	3.6971	1KGgenotype-validation	Distal
7:93730519-93730716	7	93730519	93730716	cg08652404	ZNF394	5203967	-0.69	0.004399	2.3566	1.9442	2.7258	4.1155	1KGgenotype-validation	Distal
8:95716183-95717097	8	95716183	95717097	cg10457247	PRDM14	24572477	0.56	0.00440648	2.3559	2.0268	2.6081	3.6842	Conradgenotype-validation	Distal
4:186392535-186392845	4	186392535	186392845	cg17960516	FLJ33718	182958216	-0.69	0.00441034	2.3555	2.1076	3.0069	4.0425	1KGgenotype-validation	Distal
12:93768156-93768578	12	93768156	93768578	cg13159566	CCDC59	12492414	-0.69	0.00441034	2.3555	2.0479	2.7273	3.4417	1KGgenotype-validation	Distal
10:72926588-72926707	10	72926588	72926707	cg18396533	DYDC1	9179469	0.69	0.00441057	2.3555	2.2992	3.079	4.2311	1KGgenotype-validation	Distal
8:144771628-144785835	8	144771628	144785835	cg16729690	FZD3	116371686	0.69	0.00441057	2.3555	1.9436	2.7241	3.4446	1KGgenotype-validation	Distal
8:144783467-144785525	8	144783467	144785525	cg16729690	FZD3	116377451	0.69	0.00441057	2.3555	1.9436	2.7241	3.4446	1KGgenotype-validation	Distal
8:144776112-144780630	8	144776112	144780630	cg16729690	FZD3	116371326	0.69	0.00441057	2.3555	1.9436	2.7241	3.4446	1KGgenotype-validation	Distal
8:144777467-144779025	8	144777467	144779025	cg16729690	FZD3	116371201	0.69	0.00441057	2.3555	1.9436	2.7241	3.4446	1KGgenotype-validation	Distal
8:144773467-144777025	8	144773467	144777025	cg16729690	FZD3	116368201	0.69	0.00441057	2.3555	1.9436	2.7241	3.4446	1KGgenotype-validation	Distal
8:144771628-144785835	8	144771628	144785835	cg09478597	SPFH2	107065990	0.69	0.00441057	2.3555	1.927	2.7241	3.7721	1KGgenotype-validation	Distal
8:144783467-144785525	8	144783467	144785525	cg09478597	SPFH2	107071755	0.69	0.00441057	2.3555	1.927	2.7241	3.7721	1KGgenotype-validation	Distal
8:144776112-144780630	8	144776112	144780630	cg09478597	SPFH2	107065630	0.69	0.00441057	2.3555	1.927	2.7241	3.7721	1KGgenotype-validation	Distal
8:144777467-144779025	8	144777467	144779025	cg09478597	SPFH2	107065505	0.69	0.00441057	2.3555	1.927	2.7241	3.7721	1KGgenotype-validation	Distal
8:144773467-144777025	8	144773467	144777025	cg09478597	SPFH2	107062505	0.69	0.00441057	2.3555	1.927	2.7241	3.7721	1KGgenotype-validation	Distal
8:144771628-144785835	8	144771628	144785835	cg12508214	FBXO32	20157440	-0.69	0.00441057	2.3555	1.9436	2.7273	3.7431	1KGgenotype-validation	Distal
8:144783467-144785525	8	144783467	144785525	cg12508214	FBXO32	20163205	-0.69	0.00441057	2.3555	1.9436	2.7273	3.7431	1KGgenotype-validation	Distal
8:144776112-144780630	8	144776112	144780630	cg12508214	FBXO32	20157080	-0.69	0.00441057	2.3555	1.9436	2.7273	3.7431	1KGgenotype-validation	Distal
8:144777467-144779025	8	144777467	144779025	cg12508214	FBXO32	20156955	-0.69	0.00441057	2.3555	1.9436	2.7273	3.7431	1KGgenotype-validation	Distal
8:144773467-144777025	8	144773467	144777025	cg12508214	FBXO32	20153955	-0.69	0.00441057	2.3555	1.9436	2.7273	3.7431	1KGgenotype-validation	Distal
12:40984186-40986093	12	40984186	40986093	cg07865790	IKIP	56576520	0.56	0.00441642	2.3549	2.2871	3.0752	4.0651	Conradgenotype-validation	Distal
16:65811167-65811482	16	65811167	65811482	cg11564268	NOB1P	2534538	-0.69	0.00444861	2.3518	2.0341	2.668	3.6844	1KGgenotype-validation	Distal
10:125368932-125369004	10	125368932	125369004	cg04922833	ZNF503	48540719	0.69	0.00445328	2.3513	2.2399	3.068	4.0267	1KGgenotype-validation	Distal
19:41532106-41538865	19	41532106	41538865	cg08849574	ZNF134	21281670	-0.56	0.00445986	2.3507	2.3138	3.0503	4.1416	Conradgenotype-validation	Distal
3:46769428-46826524	3	46769428	46826524	cg04148458	FAIM	93012069	0.56	0.00446322	2.3504	2.1057	2.8467	3.9088	Conradgenotype-validation	Distal
13:37955318-37958191	13	37955318	37958191	cg24222435	LOC221143	17711455	-0.56	0.0044685	2.3498	2.0377	2.7294	3.7202	Conradgenotype-validation	Distal
13:37955318-37958191	13	37955318	37958191	cg12848131	KLF5	34573915	-0.56	0.0044685	2.3498	2.0375	2.7193	3.5605	Conradgenotype-validation	Distal
20:32705988-32707384	20	32705988	32707384	cg14181391	CDC91L1	21173	-0.56	0.00447024	2.3497	1.3014	2.0499	3.3366	Conradgenotype-validation	Proximal
19:59247515-59252299	19	59247515	59252299	cg09712606	IRF3	4389647	0.56	0.00447024	2.3497	2.3128	2.9572	3.8243	Conradgenotype-validation	Distal
19:41532106-41538865	19	41532106	41538865	cg13841138	STK11	40379180	-0.56	0.00447038	2.3497	2.3099	3.0162	4.1412	Conradgenotype-validation	Distal
15:30231548-30468651	15	30231548	30468651	cg15198335	MGC4562	34022424	-0.56	0.00447038	2.3497	2.0377	2.7166	3.4392	Conradgenotype-validation	Distal
19:41532106-41538865	19	41532106	41538865	cg24056562	RNASEH2A	28757434	-0.56	0.00447038	2.3497	2.3023	3.0651	4.2579	Conradgenotype-validation	Distal
7:31282013-31285456	7	31282013	31285456	cg21003606	CALN1	40231153	0.559	0.00448039	2.3487	2.2321	2.8808	3.8505	Conradgenotype-validation	Distal
2:101419843-101420750	2	101419843	101420750	cg23410113	CASP8	100436626	0.559	0.00448906	2.3478	2.1821	2.9887	4.3031	Conradgenotype-validation	Distal
12:3535218-3535312	12	3535218	3535312	cg00331237	CSRP2	72261105	0.689	0.00449571	2.3472	2.0292	2.7807	3.5667	1KGgenotype-validation	Distal
11:85980916-85984169	11	85980916	85984169	cg19357918	STIP1	22273437	-0.559	0.00450108	2.3467	2.3107	2.9563	4.0268	Conradgenotype-validation	Distal
11:49666184-49714391	11	49666184	49714391	cg08221207	FEZ1	75179473	-0.559	0.00450108	2.3467	2.3226	3.0126	4.2655	Conradgenotype-validation	Distal
11:49666184-49714391	11	49666184	49714391	cg13625403	TRIM29	69822849	0.559	0.00450108	2.3467	2.3107	2.9774	4.0595	Conradgenotype-validation	Distal
12:11917753-11918281	12	11917753	11918281	cg23262918	OSBPL8	63558666	-0.559	0.00450519	2.3463	2.3153	3.0343	4.0497	Conradgenotype-validation	Distal
4:42457499-42464276	4	42457499	42464276	cg23653712	SGCB	10137747	-0.559	0.00451775	2.3451	2.1416	2.8382	3.8661	Conradgenotype-validation	Distal
17:55934524-55936075	17	55934524	55936075	cg01803810	TSEN54	15087272	0.559	0.00452277	2.3446	2.2879	2.9717	3.9662	Conradgenotype-validation	Distal
7:147704059-147707263	7	147704059	147707263	cg22805517	C7orf25	104788167	-0.559	0.00452557	2.3443	2.3204	3.0802	4.0392	Conradgenotype-validation	Distal
12:7713851-7715100	12	7713851	7715100	cg18573383	KCNC2	66174655	-0.559	0.00453664	2.3433	2.3344	3.0126	4.0651	Conradgenotype-validation	Distal
10:124206745-124207345	10	124206745	124207345	cg02437376	VDAC2	47567418	-0.559	0.00455299	2.3417	1.8299	2.4553	3.3401	Conradgenotype-validation	Distal
7:141388076-141441024	7	141388076	141441024	cg01488147	PEG10	47283439	0.559	0.00456037	2.341	2.3149	2.9951	4.133	Conradgenotype-validation	Distal
7:147704059-147707263	7	147704059	147707263	cg05501276	TRA2A	124168475	-0.558	0.00456907	2.3402	2.3205	3.0251	4	Conradgenotype-validation	Distal
3:116730916-116732469	3	116730916	116732469	cg03421687	ZMYND10	66373921	0.558	0.00457789	2.3393	2.0608	2.7219	3.8921	Conradgenotype-validation	Distal
15:82606345-82625912	15	82606345	82625912	cg02071305	VPS18	43643208	0.558	0.00458092	2.339	2.0129	2.6319	3.4027	Conradgenotype-validation	Distal
7:61278218-61280754	7	61278218	61280754	cg13917504	MEST	68637865	0.558	0.00459275	2.3379	2.3214	2.9968	4.1206	Conradgenotype-validation	Distal
3:197258567-197259125	3	197258567	197259125	cg05961212	ADPRH	76478038	-0.558	0.00460613	2.3367	2.1057	2.8711	3.9508	Conradgenotype-validation	Distal
16:65811167-65811482	16	65811167	65811482	cg01880569	CDH13	15406486	-0.688	0.00461651	2.3357	1.8909	2.4922	3.6425	1KGgenotype-validation	Distal
12:131483704-131484789	12	131483704	131484789	cg23555120	NUAK1	26428169	0.558	0.00462235	2.3351	2.3185	3.1102	4.1635	Conradgenotype-validation	Distal
19:54871783-54872263	19	54871783	54872263	cg20053799	PSCD2	1208655	0.558	0.00462235	2.3351	2.3023	2.9742	3.852	Conradgenotype-validation	Distal
9:90097884-90099175	9	90097884	90099175	cg09092161	AK1	39580889	-0.558	0.00462235	2.3351	2.0202	2.5952	3.5774	Conradgenotype-validation	Distal
19:19693965-19700599	19	19693965	19700599	cg22892237	DPY19L3	17890137	-0.558	0.00463032	2.3344	2.3288	2.9888	3.9474	Conradgenotype-validation	Distal
19:6938463-6938792	19	6938463	6938792	cg00901766	MLLT1	708217	0.687	0.00463058	2.3344	1.3458	2.0921	3.7163	1KGgenotype-validation	Proximal
19:6938463-6938792	19	6938463	6938792	cg23307264	KHSRP	563475	0.687	0.00463058	2.3344	1.3458	2.0921	2.9216	1KGgenotype-validation	Proximal
3:73145768-73146244	3	73145768	73146244	cg05111036	HIGD1A	30325940	0.687	0.00463058	2.3344	2.147	2.9216	3.7163	1KGgenotype-validation	Distal
19:6938463-6938792	19	6938463	6938792	cg10594105	C19orf37	41876392	0.687	0.00463058	2.3344	2.0921	2.9216	4.0723	1KGgenotype-validation	Distal
3:9229174-9229267	3	9229174	9229267	cg23967169	FAM19A4	59834007	-0.687	0.00463058	2.3344	2.147	2.9216	3.7163	1KGgenotype-validation	Distal
3:9229174-9229267	3	9229174	9229267	cg23610018	VGLL4	2506247	0.687	0.00463058	2.3344	2.0921	2.9216	3.7651	1KGgenotype-validation	Distal
19:6938463-6938792	19	6938463	6938792	cg09395833	ILVBL	8158090	0.687	0.00463058	2.3344	2.0921	2.9216	4.2519	1KGgenotype-validation	Distal
10:51577967-51582025	10	51577967	51582025	cg13984351	PCGF4	28930761	0.687	0.00463058	2.3344	2.2915	2.9935	4.1611	1KGgenotype-validation	Distal
19:6938463-6938792	19	6938463	6938792	cg03900104	PPP1R13L	43661531	0.687	0.00463058	2.3344	2.0921	2.9334	4.018	1KGgenotype-validation	Distal
4:6733295-6736762	4	6733295	6736762	cg13743031	NEIL3	171732707	0.687	0.00463058	2.3344	2.14	2.9534	4.1508	1KGgenotype-validation	Distal
19:6938463-6938792	19	6938463	6938792	cg11913104	RAD23A	5978421	0.687	0.00463058	2.3344	2.0377	2.8981	3.8338	1KGgenotype-validation	Distal
19:6938463-6938792	19	6938463	6938792	cg24352736	YIPF2	3961164	-0.687	0.00463058	2.3344	2.0921	2.9216	4.0826	1KGgenotype-validation	Distal
19:6938463-6938792	19	6938463	6938792	cg22472290	ZNF577	50143871	0.687	0.00463058	2.3344	2.0232	2.8981	4.018	1KGgenotype-validation	Distal
19:6938463-6938792	19	6938463	6938792	cg07186707	PAK4	37369311	0.687	0.00463058	2.3344	2.0921	2.9216	3.8652	1KGgenotype-validation	Distal
6:31384612-31386630	6	31384612	31386630	cg15676488	SNRPC	3446213	0.687	0.00463058	2.3344	2.1231	2.9253	3.7748	1KGgenotype-validation	Distal
19:6938463-6938792	19	6938463	6938792	cg03747695	ZNF227	42469662	0.687	0.00463058	2.3344	2.1176	2.9006	4.3592	1KGgenotype-validation	Distal
4:6733295-6736762	4	6733295	6736762	cg25148589	GRIA2	151625750	0.687	0.00463058	2.3344	2.1061	2.9216	3.7431	1KGgenotype-validation	Distal
3:73145768-73146244	3	73145768	73146244	cg03329165	CD200	40388477	0.687	0.00463058	2.3344	2.108	2.8159	3.7163	1KGgenotype-validation	Distal
6:31384612-31386630	6	31384612	31386630	cg10002977	SOD2	128647788	0.687	0.00463058	2.3344	2.1215	2.9216	4.044	1KGgenotype-validation	Distal
10:51577967-51582025	10	51577967	51582025	cg25355065	SFXN2	52883312	0.687	0.00463058	2.3344	2.3206	3.079	4.1828	1KGgenotype-validation	Distal
10:51577967-51582025	10	51577967	51582025	cg23179321	RPP38	36401214	0.687	0.00463058	2.3344	2.3104	3.079	4.4537	1KGgenotype-validation	Distal
6:31384612-31386630	6	31384612	31386630	cg15933546	DNAH8	7412848	-0.687	0.00463058	2.3344	2.14	2.9698	4.2296	1KGgenotype-validation	Distal
19:6938463-6938792	19	6938463	6938792	cg16188243	SGTA	4205147	0.687	0.00463058	2.3344	2.0921	2.88	3.7467	1KGgenotype-validation	Distal
20:34034454-34034566	20	34034454	34034566	cg26873164	SNAI1	13997504	-0.687	0.00463058	2.3344	1.6229	2.3344	3.7163	1KGgenotype-validation	Distal
19:6938463-6938792	19	6938463	6938792	cg20555481	MGC3207	6797271	-0.687	0.00463058	2.3344	2.0497	2.9334	4.0723	1KGgenotype-validation	Distal
3:73145768-73146244	3	73145768	73146244	cg21796234	C3orf23	28791602	0.687	0.00463058	2.3344	2.125	2.7969	3.7163	1KGgenotype-validation	Distal
19:6938463-6938792	19	6938463	6938792	cg01510051	ZNF542	54632356	-0.687	0.00463058	2.3344	2.0921	2.9853	4.2519	1KGgenotype-validation	Distal
10:51577967-51582025	10	51577967	51582025	cg25104030	RASGEF1A	8498222	-0.687	0.00463058	2.3344	2.3104	3.079	4.4556	1KGgenotype-validation	Distal
3:9229174-9229267	3	9229174	9229267	cg10527457	ECT2	164721657	0.687	0.00463058	2.3344	2.0927	2.8178	3.7163	1KGgenotype-validation	Distal
6:31384612-31386630	6	31384612	31386630	cg01322079	SFT2D1	135289877	0.687	0.00463058	2.3344	2.14	2.9253	3.8289	1KGgenotype-validation	Distal
6:31384612-31386630	6	31384612	31386630	cg11408517	LATS1	118694581	0.687	0.00463058	2.3344	2.1537	2.9534	4.2296	1KGgenotype-validation	Distal
19:6938463-6938792	19	6938463	6938792	cg22874046	ICAM1	3302477	-0.687	0.00463058	2.3344	2.0995	2.9216	3.8338	1KGgenotype-validation	Distal
16:23668555-23669665	16	23668555	23669665	cg01137737	MIR16	4228854	0.558	0.00463495	2.334	2.2655	2.9424	3.7939	Conradgenotype-validation	Distal
3:11757247-11759276	3	11757247	11759276	cg22356117	LAMP3	172604575	-0.687	0.0046364	2.3338	2.038	2.6903	3.7269	1KGgenotype-validation	Distal
16:80721699-80721976	16	80721699	80721976	cg03970351	TERF2	12745105	-0.687	0.00463767	2.3337	2.0259	2.7013	3.9109	1KGgenotype-validation	Distal
3:147867879-147873031	3	147867879	147873031	cg19576739	TOP2B	122190120	-0.558	0.00464095	2.3334	2.1353	2.8007	3.6577	Conradgenotype-validation	Distal
16:76929120-76942453	16	76929120	76942453	cg20315643	TAF1C	5840547	0.558	0.00464918	2.3326	2.2655	2.8885	3.8643	Conradgenotype-validation	Distal
4:165719953-165720068	4	165719953	165720068	cg22334000	MGC35043	84244274	-0.687	0.00466174	2.3315	2.14	2.9534	4.1852	1KGgenotype-validation	Distal
4:165719953-165720068	4	165719953	165720068	cg21721155	HADHSC	56589893	-0.687	0.00466174	2.3315	2.14	2.9216	3.9229	1KGgenotype-validation	Distal
5:35226892-35227228	5	35226892	35227228	cg01439669	ENC1	38744269	-0.687	0.00468053	2.3297	2.2806	3.1413	4.4873	1KGgenotype-validation	Distal
16:162083-167514	16	162083	167514	cg03776850	TPSD1	1082069	-0.557	0.00468576	2.3292	2.2698	2.985	4.0402	Conradgenotype-validation	Distal
9:132742245-132742808	9	132742245	132742808	cg17959722	MRPL41	6822760	-0.557	0.00468576	2.3292	2.0522	2.6119	3.4546	Conradgenotype-validation	Distal
16:68702855-68754003	16	68702855	68754003	cg12797788	NUTF2	2290721	0.557	0.00468628	2.3292	2.2668	2.9995	4.167	Conradgenotype-validation	Distal
12:68575998-68577013	12	68575998	68577013	cg03966406	ITPR2	41700241	-0.557	0.00468758	2.3291	2.305	2.9941	4.2553	Conradgenotype-validation	Distal
8:7330051-7342809	8	7330051	7342809	cg14285013	MYBL1	60350648	0.557	0.00468792	2.329	2.0874	2.598	3.8261	Conradgenotype-validation	Distal
15:41780690-41782899	15	41780690	41782899	cg10936230	RAB27A	11587156	0.557	0.00469014	2.3288	2.0355	2.6895	3.5649	Conradgenotype-validation	Distal
16:68702855-68754003	16	68702855	68754003	cg21510697	USP31	45661183	-0.557	0.00469591	2.3283	2.215	2.8494	3.6117	Conradgenotype-validation	Distal
2:131938233-131941074	2	131938233	131941074	cg20449833	RHOQ	85317231	0.557	0.0047186	2.3262	2.1577	2.8602	3.7302	Conradgenotype-validation	Distal
2:130682838-130684330	2	130682838	130684330	cg20449833	RHOQ	84061162	0.557	0.0047186	2.3262	2.1577	2.8602	3.7302	Conradgenotype-validation	Distal
2:131938233-131941074	2	131938233	131941074	cg23570261	FLJ10006	3939744	-0.557	0.0047186	2.3262	2.198	3.0098	4.1395	Conradgenotype-validation	Distal
2:130682838-130684330	2	130682838	130684330	cg23570261	FLJ10006	2683675	-0.557	0.0047186	2.3262	2.198	3.0098	4.1395	Conradgenotype-validation	Distal
4:9783252-9843664	4	9783252	9843664	cg06600412	MLF1IP	176077935	-0.557	0.00472436	2.3257	2.1659	2.8681	3.7125	Conradgenotype-validation	Distal
16:23668555-23669665	16	23668555	23669665	cg09938681	ZNF688	6820966	0.557	0.00472436	2.3257	2.2521	2.8678	3.8741	Conradgenotype-validation	Distal
9:132742245-132742808	9	132742245	132742808	cg07824742	DBH	2749018	0.556	0.00474128	2.3241	2.1202	2.8467	3.7178	Conradgenotype-validation	Distal
3:116730916-116732469	3	116730916	116732469	cg04605667	SIAH2	35230575	-0.556	0.00474322	2.3239	2.1182	2.8007	3.8598	Conradgenotype-validation	Distal
12:76622959-76624876	12	76622959	76624876	cg18357645	OS9	20250152	-0.556	0.00475768	2.3226	2.294	3.0126	4.0651	Conradgenotype-validation	Distal
11:49666184-49714391	11	49666184	49714391	cg07271264	MYOD1	31993414	-0.556	0.00475768	2.3226	2.2441	2.9876	3.8335	Conradgenotype-validation	Distal
12:76622959-76624876	12	76622959	76624876	cg21698790	HRK	39178528	-0.556	0.00475768	2.3226	2.3128	3.0227	4.1491	Conradgenotype-validation	Distal
5:127200230-127201179	5	127200230	127201179	cg24602243	TRIO	113005146	-0.686	0.00477666	2.3209	2.2806	3.0137	4.4537	1KGgenotype-validation	Distal
10:125368932-125369004	10	125368932	125369004	cg00499822	CXCL12	81169872	0.686	0.00477943	2.3206	2.2987	3.079	3.8813	1KGgenotype-validation	Distal
14:42057216-42062664	14	42057216	42062664	cg24256211	SAMD4A	12041492	-0.556	0.00478191	2.3204	2.0567	2.7136	3.7132	Conradgenotype-validation	Distal
14:42057216-42062664	14	42057216	42062664	cg17412258	DLK1	58202004	-0.556	0.00478191	2.3204	2.1069	2.8257	3.8855	Conradgenotype-validation	Distal
8:99534317-99534644	8	99534317	99534644	cg24641352	ZFP41	44864886	0.685	0.00479486	2.3192	1.6112	2.3677	3.1344	1KGgenotype-validation	Distal
12:7713851-7715100	12	7713851	7715100	cg25268678	PLEKHG6	1424837	-0.556	0.00479777	2.319	2.3127	2.9544	4.0216	Conradgenotype-validation	Distal
3:46769428-46826524	3	46769428	46826524	cg00239685	GORASP1	7674836	-0.556	0.00480264	2.3185	2.1031	2.7219	3.8664	Conradgenotype-validation	Distal
2:195687880-195692616	2	195687880	195692616	cg27138584	KCNK12	148040111	0.556	0.0048029	2.3185	2.1879	2.8814	3.9039	Conradgenotype-validation	Distal
2:195687880-195692616	2	195687880	195692616	cg13281719	ATG16L1	38134444	-0.556	0.0048029	2.3185	2.1577	2.9025	3.9616	Conradgenotype-validation	Distal
19:59424694-59435445	19	59424694	59435445	cg08174003	ZNF600	1448753	0.556	0.00481186	2.3177	2.2974	2.9669	4.0892	Conradgenotype-validation	Distal
20:59546452-59547047	20	59546452	59547047	cg02547439	ELMO2	15079276	-0.556	0.0048143	2.3175	1.9047	2.5317	3.8056	Conradgenotype-validation	Distal
2:101419843-101420750	2	101419843	101420750	cg21245652	MAL	6365855	-0.556	0.00483097	2.316	2.198	2.9335	3.997	Conradgenotype-validation	Distal
2:101419843-101420750	2	101419843	101420750	cg18181070	HTRA2	26810720	-0.556	0.00483097	2.316	2.1792	2.9484	4.0353	Conradgenotype-validation	Distal
7:4039859-4049085	7	4039859	4049085	cg00524288	UPP1	44050348	0.556	0.00483097	2.316	2.3063	2.9798	3.8448	Conradgenotype-validation	Distal
7:55102374-55103361	7	55102374	55103361	cg07788138	DOCK4	56529592	-0.555	0.00485398	2.3139	2.3009	2.9697	3.8448	Conradgenotype-validation	Distal
8:120088560-120096979	8	120088560	120096979	cg03594044	FUT10	86643247	0.555	0.00485552	2.3138	2.0276	2.5682	3.6238	Conradgenotype-validation	Distal
16:66071307-66071624	16	66071307	66071624	cg15239579	TRAP1	62364804	0.685	0.00485664	2.3137	1.9696	2.7885	3.6555	1KGgenotype-validation	Distal
16:26824444-26827013	16	26824444	26827013	cg25300941	VPS4A	41076323	-0.555	0.00486673	2.3128	2.2386	2.833	3.7873	Conradgenotype-validation	Distal
4:25899575-25904442	4	25899575	25904442	cg10640379	LARP2	103299175	-0.555	0.00486673	2.3128	2.1659	2.8599	3.8309	Conradgenotype-validation	Distal
9:97376343-97377188	9	97376343	97377188	cg14350002	GAS1	8626536	-0.555	0.00486673	2.3128	2.0595	2.715	3.5734	Conradgenotype-validation	Distal
9:97376343-97377188	9	97376343	97377188	cg05824762	ZYG11BL	33196668	0.555	0.00486673	2.3128	2.1353	2.6504	3.5963	Conradgenotype-validation	Distal
12:94561061-94562351	12	94561061	94562351	cg03067226	TPI1	87715179	0.555	0.00486673	2.3128	2.263	2.9283	3.8846	Conradgenotype-validation	Distal
8:120088560-120096979	8	120088560	120096979	cg11050116	PCM1	102268602	0.555	0.00486673	2.3128	2.0297	2.6504	3.7881	Conradgenotype-validation	Distal
10:75044000-75051412	10	75044000	75051412	cg23868119	PTPLA	57349170	0.555	0.00486673	2.3128	1.7698	2.3496	3.2105	Conradgenotype-validation	Distal
10:91988451-91992013	10	91988451	91992013	cg23868119	PTPLA	74291696	0.555	0.00486673	2.3128	1.7698	2.3496	3.2105	Conradgenotype-validation	Distal
16:26824444-26827013	16	26824444	26827013	cg12797788	NUTF2	39611980	0.555	0.00486673	2.3128	2.2668	2.9995	4.167	Conradgenotype-validation	Distal
22:19363919-19369607	22	19363919	19369607	cg27158143	EIF3S7	15887944	0.555	0.00486673	2.3128	2.1353	2.7174	3.5091	Conradgenotype-validation	Distal
4:25899575-25904442	4	25899575	25904442	cg13842258	APBB2	15008269	0.555	0.00486673	2.3128	2.161	2.8467	3.8661	Conradgenotype-validation	Distal
9:97376343-97377188	9	97376343	97377188	cg18676053	STOM	25794968	-0.555	0.00486673	2.3128	2.0504	2.6973	3.5401	Conradgenotype-validation	Distal
20:42739045-42742188	20	42739045	42742188	cg14898639	KIAA0889	7884295	0.555	0.00486673	2.3128	1.9117	2.5506	3.7427	Conradgenotype-validation	Distal
8:95716183-95717097	8	95716183	95717097	cg24596472	TOP1MT	48770908	-0.555	0.00488548	2.3111	2.0268	2.4681	3.7755	Conradgenotype-validation	Distal
8:144771628-144785835	8	144771628	144785835	cg02584520	STAU2	69958145	0.684	0.00489341	2.3104	1.9436	2.7241	3.7721	1KGgenotype-validation	Distal
8:144783467-144785525	8	144783467	144785525	cg02584520	STAU2	69963910	0.684	0.00489341	2.3104	1.9436	2.7241	3.7721	1KGgenotype-validation	Distal
8:144776112-144780630	8	144776112	144780630	cg02584520	STAU2	69957785	0.684	0.00489341	2.3104	1.9436	2.7241	3.7721	1KGgenotype-validation	Distal
8:144777467-144779025	8	144777467	144779025	cg02584520	STAU2	69957660	0.684	0.00489341	2.3104	1.9436	2.7241	3.7721	1KGgenotype-validation	Distal
8:144773467-144777025	8	144773467	144777025	cg02584520	STAU2	69954660	0.684	0.00489341	2.3104	1.9436	2.7241	3.7721	1KGgenotype-validation	Distal
10:72926588-72926707	10	72926588	72926707	cg13687831	MCM10	59683377	-0.684	0.00489341	2.3104	2.2112	3.079	4.1319	1KGgenotype-validation	Distal
8:144771628-144785835	8	144771628	144785835	cg17029151	CHMP4C	61971763	-0.684	0.00489341	2.3104	1.9148	2.7241	3.7143	1KGgenotype-validation	Distal
8:144783467-144785525	8	144783467	144785525	cg17029151	CHMP4C	61977528	-0.684	0.00489341	2.3104	1.9148	2.7241	3.7143	1KGgenotype-validation	Distal
8:144776112-144780630	8	144776112	144780630	cg17029151	CHMP4C	61971403	-0.684	0.00489341	2.3104	1.9148	2.7241	3.7143	1KGgenotype-validation	Distal
8:144777467-144779025	8	144777467	144779025	cg17029151	CHMP4C	61971278	-0.684	0.00489341	2.3104	1.9148	2.7241	3.7143	1KGgenotype-validation	Distal
8:144773467-144777025	8	144773467	144777025	cg17029151	CHMP4C	61968278	-0.684	0.00489341	2.3104	1.9148	2.7241	3.7143	1KGgenotype-validation	Distal
20:1337176-1338798	20	1337176	1338798	cg11991627	C20orf96	1119049	0.555	0.00489407	2.3103	1.9285	2.4759	3.7116	Conradgenotype-validation	Distal
16:55884184-55884708	16	55884184	55884708	cg02733650	XTP3TPA	25536201	0.555	0.00489501	2.3102	2.2485	2.8913	4.1148	Conradgenotype-validation	Distal
9:67147030-67191484	9	67147030	67191484	cg19324791	CEECAM1	63052576	-0.555	0.0049023	2.3096	2.0661	2.6895	3.6898	Conradgenotype-validation	Distal
14:73074412-73076930	14	73074412	73076930	cg10066332	PPP1R13B	30307108	0.684	0.00490608	2.3093	1.6866	2.3246	3.3433	1KGgenotype-validation	Distal
2:131938233-131941074	2	131938233	131941074	cg12374431	VAX2	60959581	0.555	0.00491067	2.3089	2.1964	2.8765	3.7091	Conradgenotype-validation	Distal
2:130682838-130684330	2	130682838	130684330	cg12374431	VAX2	59703512	0.555	0.00491067	2.3089	2.1964	2.8765	3.7091	Conradgenotype-validation	Distal
22:35473303-35476957	22	35473303	35476957	cg01775414	PHF21B	8306253	-0.554	0.00493569	2.3067	2.1659	2.8467	3.8886	Conradgenotype-validation	Distal
1:110028467-110029625	1	110028467	110029625	cg24326142	CSF1	225425	-0.684	0.00494184	2.3061	1.6475	2.4745	3.5358	1KGgenotype-validation	Proximal
1:110028467-110029625	1	110028467	110029625	cg05675373	KCNC4	524621	-0.684	0.00494184	2.3061	1.6729	2.5316	3.9712	1KGgenotype-validation	Proximal
10:13298028-13298340	10	13298028	13298340	cg10615091	FAM13C1	47493738	-0.684	0.00494184	2.3061	2.3054	3.0247	3.8813	1KGgenotype-validation	Distal
17:31626906-31635481	17	31626906	31635481	cg02927346	RASL10B	548603	0.554	0.00494401	2.3059	1.2912	1.96	3.1356	Conradgenotype-validation	Proximal
8:7330051-7342809	8	7330051	7342809	cg16007680	GLI4	137083352	-0.554	0.00494675	2.3057	2.0268	2.5187	3.9344	Conradgenotype-validation	Distal
17:36675163-36685731	17	36675163	36685731	cg23188547	CDC6	983257	-0.554	0.00494736	2.3056	1.6298	2.4177	3.3999	Conradgenotype-validation	Proximal
15:82606345-82625912	15	82606345	82625912	cg02860342	HCN4	11169348	0.554	0.00494751	2.3056	2.0191	2.6266	3.5375	Conradgenotype-validation	Distal
19:737551-737695	19	737551	737695	cg13079099	LENG9	58928245	0.684	0.00494945	2.3054	2.1039	2.9216	3.9242	1KGgenotype-validation	Distal
18:73395986-73397147	18	73395986	73397147	cg12012699	DYM	28156176	-0.683	0.00496739	2.3039	1.9168	2.8158	3.9712	1KGgenotype-validation	Distal
22:35477032-35477737	22	35477032	35477737	cg00059424	PES1	6159892	0.683	0.00496739	2.3039	1.8705	2.7588	3.8613	1KGgenotype-validation	Distal
8:99534317-99534644	8	99534317	99534644	cg20326853	CPSF1	46070570	-0.683	0.00496777	2.3038	1.8223	2.463	3.1568	1KGgenotype-validation	Distal
5:77084102-77084437	5	77084102	77084437	cg15512961	ANXA6	73432772	0.683	0.00497371	2.3033	2.2815	3.0518	4.2447	1KGgenotype-validation	Distal
9:90097884-90099175	9	90097884	90099175	cg17792192	CAMSAP1	47815721	0.554	0.00501875	2.2994	2.0284	2.692	3.6642	Conradgenotype-validation	Distal
3:128813208-128813533	3	128813208	128813533	cg25345005	C3orf9	8143065	0.683	0.00502139	2.2992	2.0927	2.7624	3.7163	1KGgenotype-validation	Distal
5:176427650-176428879	5	176427650	176428879	cg19742789	FLJ14166	16757071	0.683	0.00502139	2.2992	2.2806	3.037	4.2296	1KGgenotype-validation	Distal
5:35226892-35227228	5	35226892	35227228	cg00672638	ARHGAP26	106902279	0.683	0.0050274	2.2987	2.2806	3.0247	4.2296	1KGgenotype-validation	Distal
16:16841865-16847915	16	16841865	16847915	cg05266781	IRX5	36674732	-0.683	0.0050274	2.2987	2.0945	2.668	3.962	1KGgenotype-validation	Distal
10:70668117-70668440	10	70668117	70668440	cg19596653	KIAA0261	17602228	-0.683	0.0050274	2.2987	2.2681	3.079	4.1319	1KGgenotype-validation	Distal
5:35226892-35227228	5	35226892	35227228	cg18240496	SCAMP1	42464390	-0.683	0.0050274	2.2987	2.1778	2.9534	4.2296	1KGgenotype-validation	Distal
10:70668117-70668440	10	70668117	70668440	cg00268338	HECTD2	22490834	-0.683	0.0050274	2.2987	2.2082	3.037	4.4713	1KGgenotype-validation	Distal
8:7330051-7342809	8	7330051	7342809	cg26831415	EFHA2	9592150	-0.553	0.00503564	2.2979	2.0268	2.5305	3.64	Conradgenotype-validation	Distal
13:23798029-23799959	13	23798029	23799959	cg01424107	CDX2	3641085	-0.553	0.00503966	2.2976	2.0711	2.7413	3.663	Conradgenotype-validation	Distal
9:90097884-90099175	9	90097884	90099175	cg12576700	CDK5RAP2	32283323	-0.553	0.00504176	2.2974	2.0595	2.6895	3.6162	Conradgenotype-validation	Distal
9:90097884-90099175	9	90097884	90099175	cg20414506	CAMSAP1	47816987	0.553	0.00504176	2.2974	2.0579	2.6836	3.678	Conradgenotype-validation	Distal
9:90097884-90099175	9	90097884	90099175	cg09445097	ZNF79	39127403	-0.553	0.00504176	2.2974	2.0102	2.672	3.6662	Conradgenotype-validation	Distal
12:68575998-68577013	12	68575998	68577013	cg09819033	CREBL2	55920842	-0.553	0.00505233	2.2965	2.1873	2.8765	3.8859	Conradgenotype-validation	Distal
11:58351105-58352597	11	58351105	58352597	cg19779211	KCNQ1	55929937	0.553	0.00505545	2.2962	2.2647	3.0735	4.1854	Conradgenotype-validation	Distal
13:85571820-85574142	13	85571820	85574142	cg15270851	FLJ12118	24582985	0.553	0.00508555	2.2937	2.0803	2.7788	3.7662	Conradgenotype-validation	Distal
4:190032287-190033212	4	190032287	190033212	cg13427055	HERC5	100436359	-0.553	0.00509946	2.2925	2.1659	2.8382	3.8651	Conradgenotype-validation	Distal
22:22726367-22727225	22	22726367	22727225	cg20377673	MIF	160640	-0.682	0.00510229	2.2922	1.4883	2.2755	3.6011	1KGgenotype-validation	Proximal
15:82606345-82625912	15	82606345	82625912	cg00480356	HYPK	40736416	0.553	0.00510384	2.2921	2.0137	2.6466	3.5778	Conradgenotype-validation	Distal
2:131938233-131941074	2	131938233	131941074	cg11837864	C2orf17	87811001	0.553	0.00510926	2.2916	2.1948	2.8755	3.7503	Conradgenotype-validation	Distal
2:130682838-130684330	2	130682838	130684330	cg11837864	C2orf17	89067070	0.553	0.00510926	2.2916	2.1948	2.8755	3.7503	Conradgenotype-validation	Distal
6:111401904-111402210	6	111401904	111402210	cg17554194	HLA-B	79970283	-0.682	0.00510955	2.2916	1.9812	2.811	3.962	1KGgenotype-validation	Distal
12:76622959-76624876	12	76622959	76624876	cg08610361	E2F7	641116	0.552	0.00512581	2.2902	1.2885	2.0116	2.8351	Conradgenotype-validation	Proximal
2:110342773-110348620	2	110342773	110348620	cg03600687	BOK	131800794	0.552	0.00512796	2.2901	2.1835	2.9026	3.7765	Conradgenotype-validation	Distal
11:85980916-85984169	11	85980916	85984169	cg05592434	RPS13	68927297	-0.552	0.00513749	2.2892	2.2377	2.9401	3.9796	Conradgenotype-validation	Distal
8:95716183-95717097	8	95716183	95717097	cg18939260	MTSS1	30092409	0.552	0.00514092	2.289	2.0268	2.6788	3.8006	Conradgenotype-validation	Distal
3:116730916-116732469	3	116730916	116732469	cg20074371	STT3B	85183444	0.552	0.00514861	2.2883	2.1357	2.9189	3.8238	Conradgenotype-validation	Distal
22:35477032-35477737	22	35477032	35477737	cg17660026	ST13	4104597	-0.681	0.00515057	2.2881	1.8925	2.6792	3.7173	1KGgenotype-validation	Distal
3:46769428-46826524	3	46769428	46826524	cg08124030	TM4SF1	103779860	-0.552	0.0051635	2.2871	2.1189	2.8467	3.7586	Conradgenotype-validation	Distal
3:46769428-46826524	3	46769428	46826524	cg06679221	THUMPD3	37418481	-0.552	0.0051635	2.2871	2.1275	2.8467	3.5728	Conradgenotype-validation	Distal
14:33583803-33584597	14	33583803	33584597	cg00620857	ACOT4	39542575	-0.552	0.0051655	2.2869	1.9682	2.5899	3.3944	Conradgenotype-validation	Distal
4:9783252-9843664	4	9783252	9843664	cg18489440	KIAA0746	15659244	0.552	0.00519346	2.2845	2.161	2.8467	3.6117	Conradgenotype-validation	Distal
4:9783252-9843664	4	9783252	9843664	cg19324172	PPID	150050011	0.552	0.00519346	2.2845	2.1659	2.7738	3.7332	Conradgenotype-validation	Distal
13:37955318-37958191	13	37955318	37958191	cg02071074	ATP7B	13526399	-0.552	0.00519566	2.2844	2.0509	2.7294	3.7202	Conradgenotype-validation	Distal
16:75648508-75650440	16	75648508	75650440	cg25771195	GTL3	18929402	0.552	0.00520883	2.2833	2.2025	2.8703	3.9749	Conradgenotype-validation	Distal
3:116730916-116732469	3	116730916	116732469	cg18886444	USP4	67379461	-0.552	0.00520883	2.2833	2.0608	2.8195	3.7132	Conradgenotype-validation	Distal
15:30231548-30296440	15	30231548	30296440	cg13634678	TM2D3	69745527	0.552	0.00520883	2.2833	1.9697	2.5403	3.3732	Conradgenotype-validation	Distal
2:54419132-54420976	2	54419132	54420976	cg10660136	MGC43122	177666966	0.552	0.00521108	2.2831	2.1835	2.8574	3.8306	Conradgenotype-validation	Distal
16:66071307-66071624	16	66071307	66071624	cg00806490	CDH13	15146345	0.68	0.00524014	2.2807	1.854	2.5373	3.8341	1KGgenotype-validation	Distal
3:150751162-150752836	3	150751162	150752836	cg00563845	PXK	92458677	-0.68	0.00524014	2.2807	2.108	2.8159	3.7163	1KGgenotype-validation	Distal
18:3308056-3308128	18	3308056	3308128	cg17905198	NDUFV2	5784195	0.68	0.00524094	2.2806	1.9431	2.88	4.2046	1KGgenotype-validation	Distal
21:43794793-43797728	21	43794793	43797728	cg09542111	GRIK1	13563129	-0.68	0.00524094	2.2806	1.7042	2.4183	3.079	1KGgenotype-validation	Distal
19:2860348-2861542	19	2860348	2861542	cg15299463	TEAD2	51696036	0.68	0.00524094	2.2806	2.1286	2.9741	4.2725	1KGgenotype-validation	Distal
5:36393132-36393322	5	36393132	36393322	cg19051578	DEPDC1B	23637793	0.68	0.00524094	2.2806	2.2379	2.9534	4.4537	1KGgenotype-validation	Distal
18:3308056-3308128	18	3308056	3308128	cg25266232	DCC	44812058	0.68	0.00524094	2.2806	1.9521	2.8158	4.1386	1KGgenotype-validation	Distal
20:32705988-32707384	20	32705988	32707384	cg23657409	PLCB1	24646468	-0.551	0.0052471	2.2801	1.9572	2.5264	3.5733	Conradgenotype-validation	Distal
7:4039859-4049085	7	4039859	4049085	cg12592716	CUL1	143981583	-0.551	0.00524825	2.28	2.2721	2.9766	3.8448	Conradgenotype-validation	Distal
1:21659006-21659277	1	21659006	21659277	cg08398233	CAMK2N1	976138	0.68	0.00525133	2.2797	1.2842	2.14	3.6355	1KGgenotype-validation	Proximal
12:93768156-93768578	12	93768156	93768578	cg01308601	C12orf49	21890968	0.68	0.00526038	2.279	2.0479	2.7353	3.5834	1KGgenotype-validation	Distal
14:73074412-73076930	14	73074412	73076930	cg08341924	TGM1	49274575	-0.68	0.00526038	2.279	1.6866	2.2941	3.1125	1KGgenotype-validation	Distal
4:186392535-186392845	4	186392535	186392845	cg15633390	EIF4E	86324449	0.68	0.00526038	2.279	2.14	2.9534	4.0103	1KGgenotype-validation	Distal
9:90097884-90099175	9	90097884	90099175	cg13812587	TMEM15	40650472	0.551	0.00526316	2.2788	2.0956	2.7067	3.7309	Conradgenotype-validation	Distal
21:35182966-35184675	21	35182966	35184675	cg07973461	BAGE	25063288	-0.551	0.00526316	2.2788	1.7657	2.2788	3.1732	Conradgenotype-validation	Distal
9:90097884-90099175	9	90097884	90099175	cg11530960	DMRT2	89057117	0.551	0.00526316	2.2788	2.0595	2.6377	3.4426	Conradgenotype-validation	Distal
9:90097884-90099175	9	90097884	90099175	cg02494117	DNM1	39906646	0.551	0.00526316	2.2788	2.0268	2.6119	3.6545	Conradgenotype-validation	Distal
3:147867879-147873031	3	147867879	147873031	cg08195505	ETV5	39437559	-0.551	0.00527058	2.2781	2.0608	2.8064	3.9088	Conradgenotype-validation	Distal
4:9783252-9843664	4	9783252	9843664	cg05449414	ABCA11	9356173	-0.551	0.00527989	2.2774	2.1668	2.8341	3.8528	Conradgenotype-validation	Distal
12:11917753-11918281	12	11917753	11918281	cg04956511	PTPN6	4991874	-0.551	0.00528474	2.277	2.2637	3.0016	3.8958	Conradgenotype-validation	Distal
6:111401904-111402210	6	111401904	111402210	cg10920427	BXDC1	7327	-0.68	0.00528574	2.2769	1.3134	2.0678	3.2399	1KGgenotype-validation	Proximal
19:56468220-56468531	19	56468220	56468531	cg20966551	MAST1	43658383	-0.68	0.00530385	2.2754	2.0377	2.9216	4.0044	1KGgenotype-validation	Distal
7:147704059-147707263	7	147704059	147707263	cg09150232	GRB10	96889009	-0.55	0.00531445	2.2745	2.2735	3.0572	4	Conradgenotype-validation	Distal
2:131938233-131941074	2	131938233	131941074	cg24749970	ALS2CR2	70084312	-0.55	0.00531455	2.2745	2.198	2.8832	4.1078	Conradgenotype-validation	Distal
2:130682838-130684330	2	130682838	130684330	cg24749970	ALS2CR2	71340381	-0.55	0.00531455	2.2745	2.198	2.8832	4.1078	Conradgenotype-validation	Distal
16:65811167-65811482	16	65811167	65811482	cg26651073	KARS	8427281	-0.679	0.00533905	2.2725	2.0935	2.668	3.8967	1KGgenotype-validation	Distal
16:76929120-76942453	16	76929120	76942453	cg03586879	A2BP1	70927036	0.55	0.00534999	2.2716	2.2665	2.8867	3.8741	Conradgenotype-validation	Distal
13:94818369-94822017	13	94818369	94822017	cg26270746	GSH1	67556793	0.55	0.00534999	2.2716	2.0423	2.7982	3.7817	Conradgenotype-validation	Distal
9:67147030-67191484	9	67147030	67191484	cg20356482	FBP2	29226432	-0.55	0.00537799	2.2694	2.0289	2.6908	3.633	Conradgenotype-validation	Distal
3:197258567-197259125	3	197258567	197259125	cg09171381	NMD3	34837349	0.55	0.00537973	2.2692	2.1353	2.8528	3.7624	Conradgenotype-validation	Distal
3:185359510-185360097	3	185359510	185360097	cg00676660	ADAMTS9	120713835	-0.679	0.0053822	2.269	2.147	2.7969	3.7163	1KGgenotype-validation	Distal
3:185359510-185360097	3	185359510	185360097	cg26864061	SACM1L	139654371	0.679	0.0053822	2.269	2.147	2.9216	3.7163	1KGgenotype-validation	Distal
9:35970788-35971992	9	35970788	35971992	cg20752438	C9orf127	152690	-0.679	0.00539432	2.2681	1.6248	2.4257	3.2565	1KGgenotype-validation	Proximal
5:35226892-35227228	5	35226892	35227228	cg03536787	NSD1	141264242	-0.679	0.00539432	2.2681	2.2166	2.9534	3.9712	1KGgenotype-validation	Distal
16:923425-944273	16	923425	944273	cg26134665	STX1B2	29995161	0.55	0.00541008	2.2668	2.2655	2.8454	3.8521	Conradgenotype-validation	Distal
22:22699127-22705237	22	22699127	22705237	cg15379633	RAB36	884922	-0.679	0.00541721	2.2662	1.5126	2.3054	3.5286	1KGgenotype-validation	Proximal
22:22681567-22698025	22	22681567	22698025	cg15379633	RAB36	872536	-0.679	0.00541721	2.2662	1.5126	2.3054	3.5286	1KGgenotype-validation	Proximal
22:22674027-22676887	22	22674027	22676887	cg15379633	RAB36	858197	-0.679	0.00541721	2.2662	1.5126	2.3054	3.5286	1KGgenotype-validation	Proximal
22:22676367-22680525	22	22676367	22680525	cg15379633	RAB36	861186	-0.679	0.00541721	2.2662	1.5126	2.3054	3.5286	1KGgenotype-validation	Proximal
8:144771628-144785835	8	144771628	144785835	cg01124961	RC74	115975530	-0.679	0.00541721	2.2662	1.9678	2.7241	3.4569	1KGgenotype-validation	Distal
8:144783467-144785525	8	144783467	144785525	cg01124961	RC74	115981295	-0.679	0.00541721	2.2662	1.9678	2.7241	3.4569	1KGgenotype-validation	Distal
8:144776112-144780630	8	144776112	144780630	cg01124961	RC74	115975170	-0.679	0.00541721	2.2662	1.9678	2.7241	3.4569	1KGgenotype-validation	Distal
8:144777467-144779025	8	144777467	144779025	cg01124961	RC74	115975045	-0.679	0.00541721	2.2662	1.9678	2.7241	3.4569	1KGgenotype-validation	Distal
8:144773467-144777025	8	144773467	144777025	cg01124961	RC74	115972045	-0.679	0.00541721	2.2662	1.9678	2.7241	3.4569	1KGgenotype-validation	Distal
10:72926588-72926707	10	72926588	72926707	cg11438428	PTF1A	49406775	-0.679	0.00541721	2.2662	2.2624	3.079	4.018	1KGgenotype-validation	Distal
8:144771628-144785835	8	144771628	144785835	cg18565355	RBM35A	49055817	-0.679	0.00541721	2.2662	1.9148	2.7241	3.6106	1KGgenotype-validation	Distal
8:144783467-144785525	8	144783467	144785525	cg18565355	RBM35A	49061582	-0.679	0.00541721	2.2662	1.9148	2.7241	3.6106	1KGgenotype-validation	Distal
8:144776112-144780630	8	144776112	144780630	cg18565355	RBM35A	49055457	-0.679	0.00541721	2.2662	1.9148	2.7241	3.6106	1KGgenotype-validation	Distal
8:144777467-144779025	8	144777467	144779025	cg18565355	RBM35A	49055332	-0.679	0.00541721	2.2662	1.9148	2.7241	3.6106	1KGgenotype-validation	Distal
8:144773467-144777025	8	144773467	144777025	cg18565355	RBM35A	49052332	-0.679	0.00541721	2.2662	1.9148	2.7241	3.6106	1KGgenotype-validation	Distal
16:76929120-76942453	16	76929120	76942453	cg22067472	CYB5-M	8920096	-0.549	0.00541787	2.2662	2.1873	2.8524	3.9417	Conradgenotype-validation	Distal
12:110780865-110781546	12	110780865	110781546	cg03923464	ABCB9	11243721	-0.678	0.00543277	2.265	2.0333	2.7969	3.6425	1KGgenotype-validation	Distal
12:110780865-110781546	12	110780865	110781546	cg08647727	MGC50559	79077271	-0.678	0.00543277	2.265	2.0341	2.7294	3.6538	1KGgenotype-validation	Distal
12:110780865-110781546	12	110780865	110781546	cg19286986	GPR162	103980116	-0.678	0.00543277	2.265	2.0333	2.8159	3.6816	1KGgenotype-validation	Distal
7:39563899-39564163	7	39563899	39564163	cg15802323	ARF5	87450864	0.678	0.00543277	2.265	1.9521	2.7258	3.8338	1KGgenotype-validation	Distal
12:110780865-110781546	12	110780865	110781546	cg13887370	DNAJC14	56271157	-0.678	0.00543277	2.265	2.0341	2.7273	3.4527	1KGgenotype-validation	Distal
2:110342773-110348620	2	110342773	110348620	cg00616369	NCL	121690875	-0.549	0.00543896	2.2645	2.2452	2.9902	4.1023	Conradgenotype-validation	Distal
[truncated: 1,057 more rows]
