# Supplementary material for: Association of CNVs with methylation variation
Source: NPJ Genom Med. 2020 Sep 24;5:41. doi: 10.1038/s41525-020-00145-w (PMC7519119; doi:10.1038/s41525-020-00145-w)
Supplement: Supplementary file 5 — Supplementary Data 3 [file 41525_2020_145_MOESM5_ESM.xlsx]

## Sheet: Methylation Expression QTLs
Methylation Expression QTLs (eQTMs)
CpG	EnsemblGene	GeneName	Distance	rValue	NominalPvalue	-LOG (NominalPvalue)	-LOG (Permutation PvalueP100)	-LOG (Permutation PvalueP10)	Source	Proximal / Distal
cg24528523	ENSG00000176992	STIM1	990358	-0.38	2.89373	2.4299	3.5561	Methylation-Expression-Associations	0.00127722	Proximal
cg00708642	ENSG00000213176	CDC42BPB	292474	0.369	2.74102	2.3153	3.3136	Methylation-Expression-Associations	0.00181544	Proximal
cg05024638	ENSG00000140534	KIF7	267119	-0.358	2.60401	2.0756	2.9877	Methylation-Expression-Associations	0.00248878	Proximal
cg08876591	ENSG00000214406	KIAA1324L	932448	0.326	2.20241	2.0616	3.1027	Methylation-Expression-Associations	0.00627463	Proximal
cg08395899	ENSG00000148426	C10orf47	172552	-0.397	3.12986	2.2894	3.5369	Methylation-Expression-Associations	0.000741552	Proximal
cg18676237	ENSG00000021355	SERPINB1	65524	0.31	2.01628	1.9263	2.9177	Methylation-Expression-Associations	0.00963197	Proximal
cg17176732	ENSG00000164830	OXR1	81458	-0.378	2.87043	1.9405	3.188	Methylation-Expression-Associations	0.00134762	Proximal
cg06975499	ENSG00000167925	GHDC	553553	0.396	3.12612	2.9039	3.9652	Methylation-Expression-Associations	0.000747969	Proximal
cg20361540	ENSG00000197653	DNAH10	950330	-0.311	2.02643	1.9876	2.9851	Methylation-Expression-Associations	0.00940949	Proximal
cg24330042	ENSG00000209050	SLC2A11	162795	-0.36	2.62829	2.0309	3.2026	Methylation-Expression-Associations	0.00235349	Proximal
cg05467167	ENSG00000198336	MYL4	293339	0.353	2.53391	2.3476	3.482	Methylation-Expression-Associations	0.00292473	Proximal
cg10515956	ENSG00000142867	BCL10	223531	0.357	2.58602	2.0395	3.0267	Methylation-Expression-Associations	0.00259405	Proximal
cg11467738	ENSG00000160908	ZNF394	119163	0.342	2.39911	2.3149	3.3521	Methylation-Expression-Associations	0.00398925	Proximal
cg07753583	ENSG00000127399	C7orf29	7476	-0.411	3.34481	2.0456	3.1059	Methylation-Expression-Associations	0.000452055	Proximal
cg02189785	ENSG00000182154	MRPL41	555602	0.415	3.41124	2.2028	3.3175	Methylation-Expression-Associations	0.000387934	Proximal
cg13927251	ENSG00000161013	MIR1229	849412	0.404	3.24352	2.3476	3.255	Methylation-Expression-Associations	0.000570791	Proximal
cg24330042	ENSG00000216711	LOC391322	10811	-0.713	11.1911	1.9912	3.2348	Methylation-Expression-Associations	6.44e-12	Proximal
cg07696033	ENSG00000175274	TP53I11	637053	-0.382	2.92636	1.9908	3.0709	Methylation-Expression-Associations	0.0011848	Proximal
cg11677722	ENSG00000188766	SPRED3	999014	0.324	2.18237	1.9497	2.8028	Methylation-Expression-Associations	0.00657095	Proximal
cg14171882	ENSG00000136205	TNS3	550880	0.317	2.09502	2.0021	3.0762	Methylation-Expression-Associations	0.00803494	Proximal
cg26125443	ENSG00000214756	SNORA57	95134	0.421	3.49929	2.454	3.2578	Methylation-Expression-Associations	0.000316746	Proximal
cg13439730	ENSG00000179965	ZNF771	720102	-0.38	2.88967	2.5964	3.5725	Methylation-Expression-Associations	0.00128922	Proximal
cg06759215	ENSG00000185602	ARHGAP27	701109	-0.402	3.20642	2.3991	3.2975	Methylation-Expression-Associations	0.000621699	Proximal
cg17901463	ENSG00000134201	GSTM5	27453	-0.377	2.84524	2.0224	2.9768	Methylation-Expression-Associations	0.00142809	Proximal
cg24330042	ENSG00000099977	DDT	68302	-0.334	2.30034	1.9612	2.8503	Methylation-Expression-Associations	0.00500792	Proximal
cg23748737	ENSG00000209329	KLHL22	44693	0.374	2.80873	2.5545	3.9307	Methylation-Expression-Associations	0.00155336	Proximal
cg02301815	ENSG00000204650	MGC57346	535577	-0.364	2.6763	2.3228	3.3153	Methylation-Expression-Associations	0.00210718	Proximal
cg20354892	ENSG00000155542	C5orf35	3426	-0.323	2.16837	1.9957	3.0403	Methylation-Expression-Associations	0.00678628	Proximal
cg06963844	ENSG00000132879	FBXO44	6324	-0.353	2.52739	2.0001	3.009	Methylation-Expression-Associations	0.002969	Proximal
cg07334912	ENSG00000132664	MIR3192	112248	-0.328	2.22471	1.962	3.2501	Methylation-Expression-Associations	0.00596055	Proximal
cg02880176	ENSG00000108474	MIR1288	934501	-0.363	2.65799	1.9509	3.1685	Methylation-Expression-Associations	0.00219792	Proximal
cg10296238	ENSG00000160284	C21orf56	12336	-0.547	5.94884	2.0395	3.0079	Methylation-Expression-Associations	1.12501e-06	Proximal
cg02831393	ENSG00000217468	SIK3	108700	-0.314	2.06569	1.9556	2.969	Methylation-Expression-Associations	0.00859624	Proximal
cg05242523	ENSG00000142556	ZNF432	955567	0.37	2.75871	2.3255	3.2633	Methylation-Expression-Associations	0.00174298	Proximal
cg09259772	ENSG00000122644	ARL4A	1196	-0.333	2.285	2.0175	2.9799	Methylation-Expression-Associations	0.00518794	Proximal
cg24158546	ENSG00000131051	RBM39	215793	-0.368	2.72731	2.5009	3.642	Methylation-Expression-Associations	0.00187366	Proximal
cg09998229	ENSG00000008382	MPND	745030	0.363	2.65703	2.4912	3.486	Methylation-Expression-Associations	0.00220279	Proximal
cg24420778	ENSG00000117586	TNFSF4	282731	0.332	2.27889	2.1033	2.9944	Methylation-Expression-Associations	0.00526154	Proximal
cg26129916	ENSG00000125457	MIF4GD	7115	0.377	2.85581	2.5218	3.6657	Methylation-Expression-Associations	0.00139378	Proximal
cg16343696	ENSG00000116514	RNF19B	842882	-0.37	2.75379	1.9445	2.7293	Methylation-Expression-Associations	0.00176284	Proximal
cg17639059	ENSG00000166863	TAC3	74921	-0.334	2.29508	2.0102	2.875	Methylation-Expression-Associations	0.00506901	Proximal
cg18109231	ENSG00000213491	RFX2	37505	-0.355	2.55871	2.026	3.0022	Methylation-Expression-Associations	0.00276242	Proximal
cg27254601	ENSG00000167371	PRRT2	7455	-0.385	2.96231	2.4875	3.4993	Methylation-Expression-Associations	0.00109065	Proximal
cg10972353	ENSG00000145284	MIR575	49762	0.36	2.62972	2.3476	3.3003	Methylation-Expression-Associations	0.00234574	Proximal
cg04757428	ENSG00000216164	MIR941-1	266538	-0.329	2.2329	1.9788	2.9014	Methylation-Expression-Associations	0.0058493	Proximal
cg11443787	ENSG00000219809	MLLT10	90908	-0.363	2.66376	2.248	3.5323	Methylation-Expression-Associations	0.00216889	Proximal
cg08431931	ENSG00000100403	ZC3H7B	668414	0.359	2.61019	2.024	3.1648	Methylation-Expression-Associations	0.00245365	Proximal
cg18676237	ENSG00000124535	WRNIP1	125947	0.307	1.99044	1.9788	3.033	Methylation-Expression-Associations	0.0102225	Proximal
cg05367858	ENSG00000110321	SNORD97	262962	-0.32	2.13926	2.0058	2.9866	Methylation-Expression-Associations	0.00725664	Proximal
cg07231132	ENSG00000121104	FAM117A	535927	0.323	2.16371	1.8855	3.374	Methylation-Expression-Associations	0.00685942	Proximal
cg01117627	ENSG00000176473	WDR25	769364	-0.395	3.11118	2.6551	3.6598	Methylation-Expression-Associations	0.000774147	Proximal
cg19112780	ENSG00000187975	TMEM200B	115730	0.315	2.07929	2.0256	2.8937	Methylation-Expression-Associations	0.00833123	Proximal
cg01600782	ENSG00000180398	MCFD2	267400	-0.369	2.74151	2.5116	3.5608	Methylation-Expression-Associations	0.00181339	Proximal
cg24330042	ENSG00000184674	GSTT1	4066	-0.776	14.301	2.0248	3.1229	Methylation-Expression-Associations	5e-15	Proximal
cg24844534	ENSG00000167281	HRNBP3	261599	-0.339	2.36367	1.9489	2.9433	Methylation-Expression-Associations	0.00432846	Proximal
cg11050527	ENSG00000047249	ATP6V1H	63822	0.336	2.32325	2.0436	3.0335	Methylation-Expression-Associations	0.00475065	Proximal
cg07597871	ENSG00000121933	ADORA3	118122	0.374	2.80474	2.0472	3.2277	Methylation-Expression-Associations	0.00156767	Proximal
cg20639263	ENSG00000184622	POTEM	949124	0.362	2.64503	2.0669	2.9928	Methylation-Expression-Associations	0.0022645	Proximal
cg08027745	ENSG00000179165	PXT1	198593	0.317	2.09626	2.0029	3.2517	Methylation-Expression-Associations	0.00801194	Proximal
cg19221044	ENSG00000204218	RGL2	456564	0.334	2.29332	2.0657	3.3521	Methylation-Expression-Associations	0.00508952	Proximal
cg08321346	ENSG00000144504	DUSP28	16247	0.477	4.46132	2.2619	3.497	Methylation-Expression-Associations	3.45686e-05	Proximal
cg23503501	ENSG00000128408	RIBC2	9453	-0.352	2.52134	2.2819	3.3954	Methylation-Expression-Associations	0.00301064	Proximal
cg13755535	ENSG00000145916	RMND5B	787900	0.345	2.42897	2.3343	3.5126	Methylation-Expression-Associations	0.00372417	Proximal
cg24158546	ENSG00000171222	SCAND1	2204	0.413	3.37004	2.5005	3.4843	Methylation-Expression-Associations	0.000426542	Proximal
cg11980435	ENSG00000105373	SNORD23	527970	0.377	2.84474	2.0078	3.0017	Methylation-Expression-Associations	0.00142974	Proximal
cg18888403	ENSG00000125945	C1orf213	460578	-0.33	2.25192	2.0505	3.2638	Methylation-Expression-Associations	0.00559864	Proximal
cg16761581	ENSG00000100453	GZMB	297753	-0.397	3.14003	2.3775	3.4482	Methylation-Expression-Associations	0.000724384	Proximal
cg22601917	ENSG00000130939	UBE4B	837270	-0.347	2.46364	2.0159	2.9566	Methylation-Expression-Associations	0.00343841	Proximal
cg12640109	ENSG00000162194	C11orf48	332875	-0.368	2.72682	2.4655	3.2809	Methylation-Expression-Associations	0.00187577	Proximal
cg17901463	ENSG00000134184	GSTM1	2888	-0.702	10.7334	2.0175	3.0503	Methylation-Expression-Associations	1.8477e-11	Proximal
cg22892110	ENSG00000183309	ZNF623	66502	0.387	2.99596	2.8543	3.9715	Methylation-Expression-Associations	0.00100935	Proximal
cg21835622	ENSG00000113657	DPYSL3	31260	0.309	2.00617	1.9868	2.9305	Methylation-Expression-Associations	0.00985903	Proximal
cg15091337	ENSG00000114993	RTKN	525988	0.35	2.49631	2.245	3.1048	Methylation-Expression-Associations	0.00318924	Proximal
cg04757428	ENSG00000101152	MIR941-3	260255	-0.33	2.24585	1.9628	3.0556	Methylation-Expression-Associations	0.00567735	Proximal
cg05024638	ENSG00000140526	ABHD2	182269	-0.328	2.226	2.0538	3.0587	Methylation-Expression-Associations	0.00594286	Proximal
cg16169604	ENSG00000152117	LOC150776	779598	0.345	2.43079	2.3348	3.2842	Methylation-Expression-Associations	0.00370862	Proximal
cg12640109	ENSG00000209851	SDHAF2	893282	0.346	2.44536	2.0248	3.3442	Methylation-Expression-Associations	0.00358628	Proximal
cg05955224	ENSG00000205039	PLD3	839112	-0.346	2.44399	2.3436	3.2953	Methylation-Expression-Associations	0.0035976	Proximal
cg01906055	ENSG00000196843	ARID5A	208277	0.361	2.63498	2.3641	3.4774	Methylation-Expression-Associations	0.00231753	Proximal
cg24596472	ENSG00000180900	MIR937	468952	0.411	3.34928	2.6164	3.4993	Methylation-Expression-Associations	0.00044742	Proximal
cg12324629	ENSG00000170298	LGALS9B	591280	-0.435	3.73287	1.982	2.9376	Methylation-Expression-Associations	0.000184981	Proximal
cg20389709	ENSG00000205795	CYS1	25024	0.351	2.50186	2.005	3.3164	Methylation-Expression-Associations	0.00314876	Proximal
cg26129916	ENSG00000125454	SLC25A19	19497	0.38	2.89932	2.4072	3.9119	Methylation-Expression-Associations	0.00126089	Proximal
cg10035922	ENSG00000092853	CLSPN	697706	0.347	2.45861	2.3171	3.2776	Methylation-Expression-Associations	0.00347852	Proximal
cg23918047	ENSG00000184551	CSNK1D	380036	-0.357	2.57894	2.2876	3.4511	Methylation-Expression-Associations	0.00263669	Proximal
cg12066181	ENSG00000115904	SOS1	13720805	-0.488	4.67484	3.8964	4.9225	Methylation-Expression-Associations	2.11429e-05	Distal
cg23121547	ENSG00000167994	RAB3IL1	59877127	0.47	4.34318	3.4459	4.2803	Methylation-Expression-Associations	4.53752e-05	Distal
cg09554443	ENSG00000163125	RPRD2	17096085	-0.461	4.17944	3.751	4.7635	Methylation-Expression-Associations	6.6155e-05	Distal
cg20955831	ENSG00000146426	TFB1M	130212799	0.488	4.67484	3.5427	4.402	Methylation-Expression-Associations	2.11429e-05	Distal
cg03484533	ENSG00000220503	RPS15AP10	14265294	-0.466	4.26173	3.7347	4.6969	Methylation-Expression-Associations	5.47356e-05	Distal
cg10809441	ENSG00000186594	MIR22	37353161	-0.438	3.78256	3.7184	4.8119	Methylation-Expression-Associations	0.000164983	Distal
cg27043427	ENSG00000186594	MIR22	61229147	-0.439	3.79353	3.7184	4.8119	Methylation-Expression-Associations	0.000160868	Distal
cg17901463	ENSG00000168528	SERINC2	78362620	0.544	5.87036	3.8358	4.7183	Methylation-Expression-Associations	1.34785e-06	Distal
cg23503501	ENSG00000184708	EIF4ENIF1	13983056	0.492	4.76206	3.383	4.3708	Methylation-Expression-Associations	1.72957e-05	Distal
cg11634198	ENSG00000132591	ERAL1	10808547	0.479	4.50536	3.8266	4.7909	Methylation-Expression-Associations	3.12347e-05	Distal
cg06975499	ENSG00000092871	RFFL	7762815	0.46	4.154	3.8125	5.0147	Methylation-Expression-Associations	7.01456e-05	Distal
cg12844497	ENSG00000092871	RFFL	22332973	0.507	5.06052	3.8125	5.0147	Methylation-Expression-Associations	8.69921e-06	Distal
cg17190608	ENSG00000111605	CPSF6	42022149	0.437	3.76312	3.6604	4.8534	Methylation-Expression-Associations	0.000172538	Distal
cg09352789	ENSG00000138286	DNAJC9	37033848	0.458	4.12544	3.5848	4.4805	Methylation-Expression-Associations	7.49143e-05	Distal
cg19402885	ENSG00000111667	USP5	8528115	-0.445	3.89513	3.5965	4.86	Methylation-Expression-Associations	0.000127312	Distal
cg09197965	ENSG00000170264	FAM161A	157905962	0.452	4.01005	3.9088	5.0749	Methylation-Expression-Associations	9.77122e-05	Distal
cg09429153	ENSG00000204930	C9orf128	91736015	0.491	4.74265	3.2506	4.152	Methylation-Expression-Associations	1.80862e-05	Distal
cg00006414	ENSG00000122641	LOC285954	106752516	0.431	3.66574	3.6396	4.7967	Methylation-Expression-Associations	0.000215902	Distal
cg13439730	ENSG00000135720	DYNC1LI2	34274432	0.445	3.8883	3.4728	4.6204	Methylation-Expression-Associations	0.000129331	Distal
cg26012103	ENSG00000188215	LYRM1	9540844	0.454	4.05592	3.5068	4.513	Methylation-Expression-Associations	8.79179e-05	Distal
cg24428042	ENSG00000148835	USMG5	93304115	0.504	5.00345	3.5602	4.5303	Methylation-Expression-Associations	9.92086e-06	Distal
cg06645778	ENSG00000116005	PCYOX1	5815731	0.481	4.54069	3.9107	4.9706	Methylation-Expression-Associations	2.87945e-05	Distal
cg07753583	ENSG00000204867	NOM1	6796809	0.456	4.08736	3.5474	4.7513	Methylation-Expression-Associations	8.17795e-05	Distal
cg15062795	ENSG00000135426	KIAA0748	41948769	-0.505	5.01318	3.6148	4.6599	Methylation-Expression-Associations	9.70114e-06	Distal
cg09554443	ENSG00000020129	NCDN	129953836	-0.442	3.83579	3.707	4.5109	Methylation-Expression-Associations	0.000145953	Distal
cg09688546	ENSG00000109790	KLHL5	119449493	0.486	4.63732	3.555	4.5435	Methylation-Expression-Associations	2.30506e-05	Distal
cg00199549	ENSG00000100150	DEPDC5	3569232	-0.417	3.4351	3.3538	4.4565	Methylation-Expression-Associations	0.000367195	Distal
cg26129916	ENSG00000126368	THRA	35262859	0.498	4.86952	3.7911	4.9018	Methylation-Expression-Associations	1.35044e-05	Distal
cg16567044	ENSG00000139974	SLC38A6	39793218	0.457	4.1054	3.5213	4.7197	Methylation-Expression-Associations	7.84521e-05	Distal
cg12804976	ENSG00000115919	KYNU	97206030	0.458	4.11832	3.9107	5.0492	Methylation-Expression-Associations	7.61524e-05	Distal
cg07423906	ENSG00000125457	MIF4GD	6050793	0.463	4.20302	3.8567	4.8098	Methylation-Expression-Associations	6.26587e-05	Distal
cg10331779	ENSG00000153006	SFRS12IP1	52120277	0.476	4.44283	3.6646	4.5532	Methylation-Expression-Associations	3.60717e-05	Distal
cg27472032	ENSG00000214542	LOC388152	42386797	-0.457	4.11056	3.5696	4.4943	Methylation-Expression-Associations	7.75246e-05	Distal
cg12376277	ENSG00000189306	RRP7A	11547053	-0.428	3.60888	3.3931	4.5839	Methylation-Expression-Associations	0.000246106	Distal
cg09554443	ENSG00000155366	RHOC	52705956	-0.46	4.15986	3.8143	5.0847	Methylation-Expression-Associations	6.92054e-05	Distal
cg18489440	ENSG00000202392	TBC1D14	18424031	-0.47	4.34318	3.562	5.0207	Methylation-Expression-Associations	4.53752e-05	Distal
cg20389709	ENSG00000091106	NLRC4	22229913	0.451	3.99042	3.9257	4.9062	Methylation-Expression-Associations	0.000102231	Distal
cg13784792	ENSG00000185105	MYADML2	40296073	0.459	4.13321	3.7601	5.1379	Methylation-Expression-Associations	7.35849e-05	Distal
cg27342122	ENSG00000104687	GSR	103176901	0.424	3.55612	3.5474	4.5895	Methylation-Expression-Associations	0.000277892	Distal
cg27437944	ENSG00000144857	WDR52	67661750	-0.442	3.83763	3.7268	4.796	Methylation-Expression-Associations	0.000145334	Distal
cg27472032	ENSG00000197494	LOC388152	42386792	-0.457	4.10152	3.5323	4.5192	Methylation-Expression-Associations	7.91544e-05	Distal
cg09554443	ENSG00000162910	MRPL55	60607990	0.498	4.8666	3.7984	4.9321	Methylation-Expression-Associations	1.35958e-05	Distal
cg10446968	ENSG00000114948	ADAM23	34644910	0.457	4.10346	3.8709	4.9573	Methylation-Expression-Associations	7.88025e-05	Distal
cg15301700	ENSG00000104375	STK3	45676273	0.427	3.59123	3.4924	4.3769	Methylation-Expression-Associations	0.00025631	Distal
cg06062132	ENSG00000112335	SNX3	32300859	-0.466	4.26173	3.4918	4.5143	Methylation-Expression-Associations	5.47356e-05	Distal
cg15536230	ENSG00000142173	COL6A2	2555252	0.384	2.94635	2.7435	3.8253	Methylation-Expression-Associations	0.00113148	Distal
cg09352789	ENSG00000181274	FRAT2	12589854	-0.433	3.68902	3.6408	4.9639	Methylation-Expression-Associations	0.000204634	Distal
cg11844110	ENSG00000198160	MIER1	138911228	0.453	4.03676	3.722	4.6141	Methylation-Expression-Associations	9.18831e-05	Distal
cg00766889	ENSG00000209936	C10orf53	37150956	0.438	3.77161	3.5074	4.6056	Methylation-Expression-Associations	0.000169194	Distal
cg24158546	ENSG00000124171	PARD6B	14788491	0.405	3.25669	3.1315	4.1494	Methylation-Expression-Associations	0.000553749	Distal
cg08635242	ENSG00000171302	CANT1	48779126	-0.487	4.65853	3.701	4.5164	Methylation-Expression-Associations	2.1952e-05	Distal
cg18074297	ENSG00000205758	CRYZL1	1029267	-0.397	3.13253	2.8008	3.8549	Methylation-Expression-Associations	0.000736999	Distal
cg03377682	ENSG00000074621	SLC24A1	21892455	-0.43	3.64375	3.5051	4.4799	Methylation-Expression-Associations	0.000227115	Distal
cg26168975	ENSG00000202031	RPS8	175937239	-0.452	4.01259	3.8027	4.9751	Methylation-Expression-Associations	9.71427e-05	Distal
cg07180649	ENSG00000163472	TMEM79	132183157	0.447	3.92317	3.788	5.0402	Methylation-Expression-Associations	0.000119353	Distal
cg10409799	ENSG00000178642	MORN1	150559588	0.495	4.8192	3.7838	4.9558	Methylation-Expression-Associations	1.51636e-05	Distal
cg11064797	ENSG00000168916	ZNF608	16942433	0.465	4.24055	3.5889	4.7047	Methylation-Expression-Associations	5.74709e-05	Distal
cg26129916	ENSG00000213977	CTNS	67253561	0.494	4.79165	3.788	4.9136	Methylation-Expression-Associations	1.61566e-05	Distal
cg13927251	ENSG00000178996	SNX18	126158631	-0.431	3.66753	3.552	4.7204	Methylation-Expression-Associations	0.000215015	Distal
cg10289912	ENSG00000212776	C7orf50	29234301	-0.433	3.69022	3.613	4.6099	Methylation-Expression-Associations	0.000204071	Distal
cg01117627	ENSG00000198411	FLJ45244	4505833	-0.46	4.16116	3.5137	4.809	Methylation-Expression-Associations	6.89981e-05	Distal
cg04585992	ENSG00000198411	FLJ45244	56005044	-0.424	3.55612	3.5137	4.809	Methylation-Expression-Associations	0.000277892	Distal
cg24420778	ENSG00000196550	FAM72A	32600472	-0.451	3.99105	3.8543	4.752	Methylation-Expression-Associations	0.000102083	Distal
cg08026144	ENSG00000086061	DNAJA1	44674036	-0.417	3.44194	3.3437	4.4128	Methylation-Expression-Associations	0.000361459	Distal
cg23538854	ENSG00000156804	FBXO32	44723859	0.468	4.30699	3.5416	4.7283	Methylation-Expression-Associations	4.93185e-05	Distal
cg09926892	ENSG00000218548	GPCPD1	28315442	0.523	5.38905	3.1011	4.1651	Methylation-Expression-Associations	4.08274e-06	Distal
cg00838150	ENSG00000163833	FBXO40	52941681	-0.436	3.7383	3.5906	4.7693	Methylation-Expression-Associations	0.000182683	Distal
cg03272031	ENSG00000199649	ATP5B	42922259	-0.423	3.52647	3.4958	4.5088	Methylation-Expression-Associations	0.000297531	Distal
cg18888403	ENSG00000215848	MIR9-1	130631485	-0.449	3.957	3.7795	4.8769	Methylation-Expression-Associations	0.000110407	Distal
cg09197965	ENSG00000115271	GCA	56909364	0.448	3.94821	3.92	5.0027	Methylation-Expression-Associations	0.000112665	Distal
cg11634198	ENSG00000170043	TRAPPC1	27242539	0.485	4.61689	3.7166	4.9736	Methylation-Expression-Associations	2.41609e-05	Distal
cg14560895	ENSG00000135750	KCNK1	30819928	0.447	3.9313	3.8592	4.809	Methylation-Expression-Associations	0.00011714	Distal
cg25568243	ENSG00000135750	KCNK1	191116459	0.446	3.91505	3.8592	4.809	Methylation-Expression-Associations	0.000121604	Distal
cg01527212	ENSG00000216350	LOC729852	1961209	0.429	3.6254	3.5474	4.4785	Methylation-Expression-Associations	0.000236919	Distal
cg11467738	ENSG00000216350	LOC729852	91061781	0.427	3.59711	3.5474	4.4785	Methylation-Expression-Associations	0.000252867	Distal
cg15919045	ENSG00000186193	C9orf140	45854490	-0.423	3.52531	3.3599	4.5902	Methylation-Expression-Associations	0.000298326	Distal
cg15705469	ENSG00000104894	TEAD2	7265528	0.463	4.20696	3.7148	4.8857	Methylation-Expression-Associations	6.20929e-05	Distal
cg23790767	ENSG00000140534	KIF7	46089564	-0.424	3.54913	3.4682	4.4833	Methylation-Expression-Associations	0.000282403	Distal
cg06746101	ENSG00000140534	KIF7	10555439	-0.469	4.31568	3.4682	4.4833	Methylation-Expression-Associations	4.83412e-05	Distal
cg21432513	ENSG00000122971	ACADS	12290882	-0.461	4.16507	3.6467	4.5081	Methylation-Expression-Associations	6.83795e-05	Distal
cg19620294	ENSG00000168453	HR	97996588	-0.453	4.03358	3.4866	4.8192	Methylation-Expression-Associations	9.25598e-05	Distal
cg15301700	ENSG00000091656	ZFHX4	67684202	0.451	3.99231	3.4976	4.6423	Methylation-Expression-Associations	0.000101786	Distal
cg08596642	ENSG00000142949	PTPRF	137277877	-0.464	4.22472	3.8592	4.8199	Methylation-Expression-Associations	5.96048e-05	Distal
cg22380033	ENSG00000204099	NEU4	77217863	-0.474	4.41419	3.8358	4.9299	Methylation-Expression-Associations	3.85308e-05	Distal
cg16192916	ENSG00000204099	NEU4	188352727	-0.485	4.62533	3.8358	4.9299	Methylation-Expression-Associations	2.36956e-05	Distal
cg06806080	ENSG00000173193	PARP14	14624995	0.431	3.6586	3.6313	4.4135	Methylation-Expression-Associations	0.000219482	Distal
cg05650764	ENSG00000166478	ZNF143	58511960	0.446	3.90508	3.6089	4.7989	Methylation-Expression-Associations	0.000124428	Distal
cg21238457	ENSG00000123901	GPR83	18164767	-0.434	3.7076	3.5375	4.6373	Methylation-Expression-Associations	0.000196065	Distal
cg18528640	ENSG00000117151	CTBS	69043770	0.463	4.20171	3.7905	5.0035	Methylation-Expression-Associations	6.28484e-05	Distal
cg11844110	ENSG00000117151	CTBS	121306022	0.492	4.7563	3.7905	5.0035	Methylation-Expression-Associations	1.75265e-05	Distal
cg24070292	ENSG00000107372	ZFAND5	38484808	0.426	3.5883	3.3655	4.5019	Methylation-Expression-Associations	0.000258048	Distal
cg19252175	ENSG00000172403	SYNPO2	49360689	-0.465	4.23989	3.5801	4.6784	Methylation-Expression-Associations	5.75584e-05	Distal
cg08260959	ENSG00000204319	C4B	5752059	-0.451	3.99295	3.5854	4.5574	Methylation-Expression-Associations	0.000101638	Distal
cg12274479	ENSG00000174371	EXO1	217962308	-0.449	3.957	3.7377	4.6458	Methylation-Expression-Associations	0.000110407	Distal
cg20389709	ENSG00000081320	STK17B	186626141	-0.464	4.22406	3.858	4.8586	Methylation-Expression-Associations	5.96953e-05	Distal
cg18109231	ENSG00000167641	PPP1R14A	37374701	-0.473	4.39653	3.7704	5.0274	Methylation-Expression-Associations	4.01302e-05	Distal
cg18619267	ENSG00000109381	ELF2	132219278	-0.44	3.80513	3.5392	4.6416	Methylation-Expression-Associations	0.000156627	Distal
cg06963844	ENSG00000174827	PDZK1	132819810	0.456	4.08607	3.9219	5.0012	Methylation-Expression-Associations	8.20221e-05	Distal
cg22827640	ENSG00000174827	PDZK1	104537177	0.474	4.41691	3.9219	5.0012	Methylation-Expression-Associations	3.82901e-05	Distal
cg20856064	ENSG00000113916	BCL6	139931269	-0.435	3.72383	3.6998	5.0147	Methylation-Expression-Associations	0.000188872	Distal
cg19221044	ENSG00000216977	QRSL1	74282569	-0.438	3.77952	3.4941	4.4792	Methylation-Expression-Associations	0.000166143	Distal
cg03272031	ENSG00000135100	HNF1A	107510660	0.442	3.85179	3.583	4.5074	Methylation-Expression-Associations	0.000140671	Distal
cg09785172	ENSG00000125089	SH3TC1	1932594	-0.437	3.76736	3.566	4.729	Methylation-Expression-Associations	0.000170859	Distal
cg23918047	ENSG00000173818	FLJ35220	1408466	-0.477	4.45995	3.6896	4.8469	Methylation-Expression-Associations	3.46779e-05	Distal
cg24000189	ENSG00000137204	SLC22A7	12557682	-0.476	4.4531	3.6148	4.4278	Methylation-Expression-Associations	3.52293e-05	Distal
cg11668844	ENSG00000150456	N6AMT2	92479964	0.537	5.71093	3.2364	4.4088	Methylation-Expression-Associations	1.94567e-06	Distal
cg10549188	ENSG00000176092	AIM1L	121952393	0.457	4.09766	3.7577	4.6599	Methylation-Expression-Associations	7.98625e-05	Distal
cg16833230	ENSG00000133048	CHI3L1	107299763	0.578	6.70959	3.7226	4.7664	Methylation-Expression-Associations	1.95171e-07	Distal
cg06975499	ENSG00000176108	CHMP6	38434036	-0.464	4.22604	3.751	4.7657	Methylation-Expression-Associations	5.94242e-05	Distal
cg18958584	ENSG00000176108	CHMP6	58377014	-0.484	4.60143	3.751	4.7657	Methylation-Expression-Associations	2.50362e-05	Distal
cg18194038	ENSG00000011451	WIZ	14182660	-0.439	3.79231	3.7118	4.6138	Methylation-Expression-Associations	0.00016132	Distal
cg09554443	ENSG00000116273	PHF13	159152831	-0.495	4.80976	3.8076	4.8761	Methylation-Expression-Associations	1.54967e-05	Distal
cg08849126	ENSG00000135093	USP30	95056029	-0.476	4.43942	3.6455	5.0908	Methylation-Expression-Associations	3.63566e-05	Distal
cg04065065	ENSG00000137145	DENND4C	15744037	-0.443	3.86723	3.3219	4.307	Methylation-Expression-Associations	0.000135759	Distal
cg02189785	ENSG00000137145	DENND4C	119668684	0.427	3.60299	3.3219	4.307	Methylation-Expression-Associations	0.000249465	Distal
cg24797967	ENSG00000169641	LUZP1	123069634	-0.441	3.8278	3.7643	4.7729	Methylation-Expression-Associations	0.000148662	Distal
cg02278071	ENSG00000209480	RPL3	8645954	-0.432	3.67468	3.3169	4.283	Methylation-Expression-Associations	0.000211502	Distal
cg22058458	ENSG00000197238	HIST1H4J	52100666	-0.439	3.80147	3.5783	4.7147	Methylation-Expression-Associations	0.000157955	Distal
cg15201877	ENSG00000178028	DMAP1	26829968	-0.443	3.85796	3.7734	4.8432	Methylation-Expression-Associations	0.000138687	Distal
cg16833230	ENSG00000220263	GATAD2B	57974987	-0.44	3.81799	3.7504	4.7169	Methylation-Expression-Associations	0.000152059	Distal
cg11634198	ENSG00000159217	IGF2BP1	9441411	-0.496	4.83811	3.8002	4.9811	Methylation-Expression-Associations	1.45173e-05	Distal
cg25957124	ENSG00000140750	ARHGAP17	3807671	-0.473	4.39246	3.5497	4.6869	Methylation-Expression-Associations	4.05079e-05	Distal
cg06736444	ENSG00000134398	PLK1	20878215	0.446	3.9163	3.5079	4.6	Methylation-Expression-Associations	0.000121255	Distal
cg08625335	ENSG00000100714	MTHFD1	14837795	0.427	3.60358	3.4878	4.5867	Methylation-Expression-Associations	0.000249127	Distal
cg03272031	ENSG00000135486	HNRPA1L-2	40561540	-0.456	4.088	3.5789	4.7183	Methylation-Expression-Associations	8.16585e-05	Distal
cg19282452	ENSG00000167658	SNORD37	15784935	0.435	3.73408	3.7274	4.8849	Methylation-Expression-Associations	0.000184468	Distal
cg00717862	ENSG00000132170	PPARG	175361577	0.433	3.69261	3.6325	4.5233	Methylation-Expression-Associations	0.000202949	Distal
cg19911362	ENSG00000213485	ABHD2	39041893	-0.432	3.68543	3.4999	4.757	Methylation-Expression-Associations	0.000206332	Distal
cg07696033	ENSG00000149499	EML3	17848744	-0.425	3.57189	3.5028	4.556	Methylation-Expression-Associations	0.000267982	Distal
cg12876594	ENSG00000148344	PTGES	95766111	-0.408	3.30637	3.2969	4.3701	Methylation-Expression-Associations	0.000493888	Distal
cg26005082	ENSG00000141934	PPAP2C	4483537	0.448	3.94382	3.8444	4.9232	Methylation-Expression-Associations	0.000113809	Distal
cg24505527	ENSG00000131771	PPP1R1B	2380389	0.466	4.27102	3.8623	4.7924	Methylation-Expression-Associations	5.35772e-05	Distal
cg15536230	ENSG00000157540	DYRK1A	6040167	-0.414	3.39709	2.8222	3.957	Methylation-Expression-Associations	0.000400781	Distal
cg26964989	ENSG00000214356	EHMT1	6925853	0.486	4.63168	3.3192	4.3837	Methylation-Expression-Associations	2.3352e-05	Distal
cg15536230	ENSG00000160294	MCM3APAS	2694851	0.441	3.82166	2.7622	3.8027	Methylation-Expression-Associations	0.000150777	Distal
cg02218324	ENSG00000207972	DNM2	40320544	-0.458	4.1222	3.664	4.5846	Methylation-Expression-Associations	7.54748e-05	Distal
cg11154798	ENSG00000164332	UBLCP1	123941776	-0.482	4.56924	3.6705	4.5937	Methylation-Expression-Associations	2.69625e-05	Distal
cg06736444	ENSG00000178773	CPNE7	85437904	-0.456	4.08607	3.5166	4.434	Methylation-Expression-Associations	8.20221e-05	Distal
cg00717862	ENSG00000221585	DHX30	139904947	0.434	3.71721	3.661	4.8505	Methylation-Expression-Associations	0.000191773	Distal
cg26125443	ENSG00000149547	EI24	62667624	-0.455	4.05976	3.4494	4.4923	Methylation-Expression-Associations	8.7144e-05	Distal
cg10515956	ENSG00000177181	RIMKLA	42650168	0.456	4.08028	3.8895	5.0124	Methylation-Expression-Associations	8.3122e-05	Distal
cg13401987	ENSG00000140526	ABHD2	26139878	-0.432	3.66991	3.4849	4.4074	Methylation-Expression-Associations	0.000213838	Distal
cg09409398	ENSG00000219201	FAM73A	70116760	-0.459	4.13127	3.7783	4.7319	Methylation-Expression-Associations	7.39152e-05	Distal
cg20955831	ENSG00000118514	ALDH8A1	109909212	-0.494	4.79237	3.5807	4.7297	Methylation-Expression-Associations	1.61297e-05	Distal
cg12118437	ENSG00000176919	C8G	3687570	0.444	3.87218	3.3398	4.3762	Methylation-Expression-Associations	0.000134221	Distal
cg19771482	ENSG00000169752	NRG4	16294612	-0.442	3.8364	3.576	4.563	Methylation-Expression-Associations	0.000145747	Distal
cg14759043	ENSG00000139146	FLJ13224	27615856	0.451	4.00244	3.6479	4.54	Methylation-Expression-Associations	9.94392e-05	Distal
cg27056559	ENSG00000014919	COX15	29766134	-0.47	4.33109	3.566	4.7176	Methylation-Expression-Associations	4.66559e-05	Distal
cg20571908	ENSG00000014919	COX15	10021267	0.479	4.49915	3.566	4.7176	Methylation-Expression-Associations	3.16848e-05	Distal
cg03484533	ENSG00000158315	RHBDL2	7544639	-0.449	3.96203	3.837	5.1923	Methylation-Expression-Associations	0.000109135	Distal
cg04065065	ENSG00000165118	C9orf64	50673476	-0.415	3.40671	3.3075	4.2856	Methylation-Expression-Associations	0.000392004	Distal
cg07423906	ENSG00000161929	C17orf87	71755388	0.45	3.98852	3.8168	4.8798	Methylation-Expression-Associations	0.000102679	Distal
cg05812599	ENSG00000172367	PDZD3	46740618	0.49	4.70758	3.5491	4.5442	Methylation-Expression-Associations	1.96073e-05	Distal
cg06736444	ENSG00000103148	NPRL3	2640304	-0.425	3.55904	3.5085	4.6225	Methylation-Expression-Associations	0.000276032	Distal
cg17176732	ENSG00000215175	KIAA0146	59333925	0.433	3.7004	3.4912	4.7369	Methylation-Expression-Associations	0.000199342	Distal
cg16343696	ENSG00000121940	CLCC1	76939891	-0.462	4.18467	3.8321	4.8776	Methylation-Expression-Associations	6.53628e-05	Distal
cg15062795	ENSG00000111602	TIMELESS	43419548	-0.435	3.72203	3.6224	4.8505	Methylation-Expression-Associations	0.000189659	Distal
