# Supplementary material for: Association of CNVs with methylation variation
Source: NPJ Genom Med. 2020 Sep 24;5:41. doi: 10.1038/s41525-020-00145-w (PMC7519119; doi:10.1038/s41525-020-00145-w)
Supplement: Supplementary file 6 — Supplementary Data 4 [file 41525_2020_145_MOESM6_ESM.xlsx]

## Sheet: CNV-eQTL
CNV-eQTL
Cnv	Chr	cnvStart	cnvEnd	EnsemblGene	GeneName	Distance	rValue	-LOG (NominalPvalue)	-LOG (PermutationPvalueP100)	-LOG (PermutationPvalueP10)	Source	NorminalPvalue	Proximal / Distal
1:10292057-10301253	1	10292057	10301253	ENSG00000054523	KIF1B	7087	-0.431	2.6952	2.63	3.7453	1000GPgenotype	0.00201727	Proximal
15:42365790-42366106	15	42365790	42366106	ENSG00000092470	WDR76	439445	-0.437	2.7769	1.8922	2.5934	1000GPgenotype	0.00167159	Proximal
6:154728220-154728496	6	154728220	154728496	ENSG00000146426	TFB1M	871810	0.47	3.1773	2.6326	3.562	1000GPgenotype	0.000664786	Proximal
18:33560059-33560630	18	33560059	33560630	ENSG00000150477	C18orf10	699163	0.414	2.5088	2.4564	3.2405	1000GPgenotype	0.00309888	Proximal
4:76962312-76963430	4	76962312	76963430	ENSG00000138757	G3BP2	160705	0.488	3.4247	2.4788	3.4663	1000GPgenotype	0.000376089	Proximal
16:1033236-1033683	16	1033236	1033683	ENSG00000127578	WFIKKN1	410935	0.441	2.817	2.5884	3.4438	1000GPgenotype	0.00152393	Proximal
10:5929566-5932823	10	5929566	5932823	ENSG00000134453	RBM17	253733	0.482	3.3371	2.8149	3.7714	1000GPgenotype	0.000460153	Proximal
13:100040065-100040381	13	100040065	100040381	ENSG00000134864	A2LD1	32197	-0.5	3.5951	2.4574	3.4527	1000GPgenotype	0.000254033	Proximal
10:93386090-93386185	10	93386090	93386185	ENSG00000119912	IDE	861197	-0.414	2.5131	2.3053	3.423	1000GPgenotype	0.00306817	Proximal
10:93623316-93624542	10	93623316	93624542	ENSG00000119912	IDE	623405	-0.435	2.7474	2.3053	3.423	1000GPgenotype	0.00178913	Proximal
10:15511087-15511407	10	15511087	15511407	ENSG00000065809	FAM107B	862007	0.422	2.594	2.4117	3.3558	1000GPgenotype	0.00254696	Proximal
22:22726367-22727225	22	22726367	22727225	ENSG00000216711	LOC391322	23335	0.748	9.1834	3.0836	4.0711	1000GPgenotype	6.55498e-10	Proximal
22:22676367-22680525	22	22676367	22680525	ENSG00000216711	LOC391322	25015	0.771	10.0503	3.0836	4.0711	1000GPgenotype	8.9062e-11	Proximal
22:22681567-22698025	22	22681567	22698025	ENSG00000216711	LOC391322	13665	0.771	10.0503	3.0836	4.0711	1000GPgenotype	8.9062e-11	Proximal
22:22672962-22728535	22	22672962	22728535	ENSG00000216711	LOC391322	2713	0.771	10.0503	3.0836	4.0711	1000GPgenotype	8.9062e-11	Proximal
22:22699127-22705237	22	22699127	22705237	ENSG00000216711	LOC391322	1279	0.771	10.0503	3.0836	4.0711	1000GPgenotype	8.9062e-11	Proximal
22:22674027-22676887	22	22674027	22676887	ENSG00000216711	LOC391322	28004	0.782	10.4735	3.0836	4.0711	1000GPgenotype	3.361e-11	Proximal
22:22705967-22725625	22	22705967	22725625	ENSG00000216711	LOC391322	12335	0.771	10.0503	3.0836	4.0711	1000GPgenotype	8.9062e-11	Proximal
6:30315788-30316206	6	30315788	30316206	ENSG00000204681	GABBR1	621929	-0.487	3.4088	3.0257	4.1362	1000GPgenotype	0.0003901	Proximal
12:6777645-6777900	12	6777645	6777900	ENSG00000111671	SPSB2	73766	0.518	3.856	2.8073	3.8976	1000GPgenotype	0.00013931	Proximal
6:7967791-7968115	6	7967791	7968115	ENSG00000124786	SLC35B3	404381	-0.505	3.6693	2.5491	3.5951	1000GPgenotype	0.000214152	Proximal
8:74203447-74203530	8	74203447	74203530	ENSG00000147601	TERF1	119522	-0.415	2.5163	2.3749	3.535	1000GPgenotype	0.00304589	Proximal
16:65380695-65381028	16	65380695	65381028	ENSG00000159593	NAE1	27470	0.625	5.8099	2.5701	3.64	1000GPgenotype	1.54911e-06	Proximal
20:26040752-26042315	20	26040752	26042315	ENSG00000100994	ABHD12	818967	-0.462	3.0851	1.9332	2.8477	1000GPgenotype	0.00082205	Proximal
2:88381932-88382257	2	88381932	88382257	ENSG00000172086	KRCC1	259977	0.475	3.2473	2.694	3.4691	1000GPgenotype	0.000565844	Proximal
9:93187982-93188303	9	93187982	93188303	ENSG00000216446	SPTLC1	725341	-0.404	2.4004	2.3129	3.4067	1000GPgenotype	0.00397735	Proximal
3:48932800-48933787	3	48932800	48933787	ENSG00000178467	P4HTM	77670	-0.426	2.6412	2.4675	3.8466	1000GPgenotype	0.0022845	Proximal
3:49172754-49173076	3	49172754	49173076	ENSG00000178467	P4HTM	161952	-0.443	2.8418	2.4675	3.8466	1000GPgenotype	0.00143942	Proximal
6:96686855-96686956	6	96686855	96686956	ENSG00000014123	KIAA0776	406248	-0.463	3.0883	2.5498	3.8254	1000GPgenotype	0.000815964	Proximal
19:58168949-58169500	19	58168949	58169500	ENSG00000182986	ZNF816	61142	-0.449	2.9116	2.8579	3.9013	1000GPgenotype	0.00122566	Proximal
7:142046956-142047286	7	142046956	142047286	ENSG00000146904	LOC285965	760097	-0.434	2.7377	2.412	3.2336	1000GPgenotype	0.00182957	Proximal
11:65398684-65400095	11	65398684	65400095	ENSG00000172500	FIBP	10854	0.672	6.9088	2.4185	3.1979	1000GPgenotype	1.23359e-07	Proximal
17:77188123-77188445	17	77188123	77188445	ENSG00000171282	MIR3186	170528	-0.446	2.8779	2.7401	3.9022	1000GPgenotype	0.00132466	Proximal
16:15921400-15923515	16	15921400	15923515	ENSG00000166783	KIAA0430	302330	0.321	1.6097	1.6097	1.7985	1000GPgenotype	0.0245663	Proximal
12:79138491-79138666	12	79138491	79138666	ENSG00000203357	LIN7A	716556	0.399	2.3431	2.2651	3.0851	1000GPgenotype	0.00453885	Proximal
12:8908108-8909134	12	8908108	8909134	ENSG00000175899	A2M	227176	-0.489	3.4442	3.0871	4.2004	1000GPgenotype	0.000359559	Proximal
7:129011243-129011886	7	129011243	129011886	ENSG00000165111	AHCYL2	174246	0.462	3.0781	2.2553	3.151	1000GPgenotype	0.00083545	Proximal
3:16214414-16216237	3	16214414	16216237	ENSG00000206562	METTL6	777658	0.43	2.6926	2.383	3.3021	1000GPgenotype	0.00202932	Proximal
4:9565920-9566237	4	9565920	9566237	ENSG00000109667	SLC2A9	31499	-0.456	2.9986	2.8055	4.1814	1000GPgenotype	0.00100322	Proximal
12:12908902-12909215	12	12908902	12909215	ENSG00000121380	LRP6	719702	-0.46	3.0508	2.9058	3.8854	1000GPgenotype	0.00088958	Proximal
1:147807412-147844135	1	147807412	147844135	ENSG00000117362	APH1A	680516	0.433	2.7273	2.2702	3.2551	1000GPgenotype	0.0018737	Proximal
19:56828967-56841025	19	56828967	56841025	ENSG00000197865	SIGLEC14	5155	0.5	3.5931	2.9058	4.143	1000GPgenotype	0.000255213	Proximal
19:56825467-56828525	19	56825467	56828525	ENSG00000197865	SIGLEC14	13155	0.5	3.5931	2.9058	4.143	1000GPgenotype	0.000255213	Proximal
19:56825620-56842045	19	56825620	56842045	ENSG00000197865	SIGLEC14	6319	0.5	3.5931	2.9058	4.143	1000GPgenotype	0.000255213	Proximal
1:45979874-45980185	1	45979874	45980185	ENSG00000219097	TESK2	326589	-0.44	2.8049	2.1826	3.0505	1000GPgenotype	0.00156704	Proximal
6:12772175-12772496	6	12772175	12772496	ENSG00000145979	TBC1D7	658490	-0.509	3.722	2.3596	3.546	1000GPgenotype	0.000189683	Proximal
17:58535860-58541729	17	58535860	58541729	ENSG00000146872	TLK2	561396	-0.462	3.0851	2.4604	3.3502	1000GPgenotype	0.00082205	Proximal
7:21554232-21554352	7	21554232	21554352	ENSG00000164651	SP8	763018	0.425	2.6362	2.3322	3.2586	1000GPgenotype	0.0023108	Proximal
19:56828967-56841025	19	56828967	56841025	ENSG00000105501	SIGLEC5	18654	-0.793	10.9432	2.8586	3.8229	1000GPgenotype	1.1398e-11	Proximal
19:56825467-56828525	19	56825467	56828525	ENSG00000105501	SIGLEC5	10654	-0.793	10.9432	2.8586	3.8229	1000GPgenotype	1.1398e-11	Proximal
19:56825620-56842045	19	56825620	56842045	ENSG00000105501	SIGLEC5	17490	-0.793	10.9432	2.8586	3.8229	1000GPgenotype	1.1398e-11	Proximal
22:18849812-18852930	22	18849812	18852930	ENSG00000215513	PI4KAP1	78390	0.468	3.1629	2.8723	3.9007	1000GPgenotype	0.000687271	Proximal
22:18842112-18844230	22	18842112	18844230	ENSG00000215513	PI4KAP1	70190	0.467	3.1455	2.8723	3.9007	1000GPgenotype	0.000715341	Proximal
15:83858012-83860202	15	83858012	83860202	ENSG00000073417	PDE8A	454318	0.472	3.2032	2.6064	3.4416	1000GPgenotype	0.00062634	Proximal
17:76742917-76743255	17	76742917	76743255	ENSG00000141527	CARD14	961331	0.435	2.7502	2.6454	3.7542	1000GPgenotype	0.00177766	Proximal
5:144852098-144852998	5	144852098	144852998	ENSG00000186314	PRELID2	304385	0.444	2.8554	2.5088	3.3622	1000GPgenotype	0.00139519	Proximal
19:42152601-42153151	19	42152601	42153151	ENSG00000181007	ZFP82	564436	-0.474	3.2357	2.8017	3.7049	1000GPgenotype	0.000581143	Proximal
2:54807815-54808048	2	54807815	54808048	ENSG00000212175	SMEK2	838485	0.484	3.375	2.663	3.6443	1000GPgenotype	0.000421649	Proximal
4:23330763-23331083	4	23330763	23331083	ENSG00000152994	GBA3	992540	-0.427	2.6601	2.4231	3.4271	1000GPgenotype	0.00218737	Proximal
6:160006250-160008694	6	160006250	160008694	ENSG00000206910	TCP1	119213	0.398	2.3322	2.3075	3.2338	1000GPgenotype	0.0046539	Proximal
7:845679-845981	7	845679	845981	ENSG00000164818	HEATR2	62408	-0.488	3.4312	2.7041	3.591	1000GPgenotype	0.000370505	Proximal
12:91021755-91022049	12	91021755	91022049	ENSG00000214215	C12orf74	601680	0.429	2.6784	2.4956	3.2511	1000GPgenotype	0.0020968	Proximal
6:108138036-108139095	6	108138036	108139095	ENSG00000112335	SNX3	530962	-0.517	3.8443	2.4626	3.6031	1000GPgenotype	0.000143134	Proximal
1:228199262-228200512	1	228199262	228200512	ENSG00000213029	RAB4A	692576	0.471	3.1937	2.5043	3.4805	1000GPgenotype	0.000640155	Proximal
9:70927941-70933174	9	70927941	70933174	ENSG00000119139	TJP2	85820	-0.433	2.723	2.6762	3.4524	1000GPgenotype	0.00189227	Proximal
9:70927945-70928612	9	70927945	70928612	ENSG00000119139	TJP2	88099	-0.433	2.723	2.6762	3.4524	1000GPgenotype	0.00189227	Proximal
17:34733691-34734172	17	34733691	34734172	ENSG00000131748	STARD3	326148	0.452	2.9535	2.607	4.0121	1000GPgenotype	0.00111314	Proximal
1:16682451-16684181	1	16682451	16684181	ENSG00000173641	HSPB7	466545	0.399	2.3488	2.1979	3.2579	1000GPgenotype	0.00447904	Proximal
3:17488056-17488186	3	17488056	17488186	ENSG00000131374	TBC1D5	21969	0.456	3.0016	2.7163	3.8211	1000GPgenotype	0.000996362	Proximal
3:17695067-17700033	3	17695067	17700033	ENSG00000131374	TBC1D5	231398	0.477	3.2763	2.7163	3.8211	1000GPgenotype	0.000529288	Proximal
3:17518312-17520530	3	17518312	17520530	ENSG00000131374	TBC1D5	53269	0.461	3.0675	2.7163	3.8211	1000GPgenotype	0.000856048	Proximal
11:65398684-65400095	11	65398684	65400095	ENSG00000172543	FIBP	6434	-0.539	4.1985	2.4185	3.1979	1000GPgenotype	6.33083e-05	Proximal
1:207911470-207911533	1	207911470	207911533	ENSG00000123689	G0S2	4370	0.464	3.111	2.801	3.8553	1000GPgenotype	0.000774454	Proximal
1:71009952-71012915	1	71009952	71012915	ENSG00000116761	CTH	347742	-0.406	2.421	2.421	3.6241	1000GPgenotype	0.00379354	Proximal
3:26761710-26762029	3	26761710	26762029	ENSG00000163491	NEK10	565444	0.462	3.0794	2.5934	3.3781	1000GPgenotype	0.000833007	Proximal
5:172944918-172945260	5	172944918	172945260	ENSG00000113742	CPEB4	339266	-0.471	3.1934	2.8415	3.8624	1000GPgenotype	0.000640603	Proximal
1:245036521-245036612	1	245036521	245036612	ENSG00000162852	CNST	206406	0.413	2.4984	2.3386	3.3308	1000GPgenotype	0.00317387	Proximal
17:18210895-18212400	17	18210895	18212400	ENSG00000072134	EPN2	942105	0.433	2.723	2.5934	3.6421	1000GPgenotype	0.00189213	Proximal
19:2860348-2861542	19	2860348	2861542	ENSG00000180846	C19orf34	956409	0.454	2.9846	2.5558	3.4639	1000GPgenotype	0.00103607	Proximal
1:110029967-110037025	1	110029967	110037025	ENSG00000134184	GSTM1	1342	0.923	20.4352	2.8619	3.7531	1000GPgenotype	0	Proximal
1:110027612-110037030	1	110027612	110037030	ENSG00000134184	GSTM1	2517	0.923	20.4352	2.8619	3.7531	1000GPgenotype	0	Proximal
1:110028467-110029625	1	110028467	110029625	ENSG00000134184	GSTM1	5792	0.835	13.0519	2.8619	3.7531	1000GPgenotype	8.9e-14	Proximal
1:110037664-110044037	1	110037664	110044037	ENSG00000134184	GSTM1	6012	0.923	20.4352	2.8619	3.7531	1000GPgenotype	0	Proximal
1:110031655-110056155	1	110031655	110056155	ENSG00000134184	GSTM1	9067	0.785	10.5985	2.8619	3.7531	1000GPgenotype	2.5204e-11	Proximal
1:110024362-110046935	1	110024362	110046935	ENSG00000134184	GSTM1	810	0.923	20.4352	2.8619	3.7531	1000GPgenotype	0	Proximal
16:23716969-23717027	16	23716969	23717027	ENSG00000103404	USP31	726760	0.433	2.728	2.7163	3.7702	1000GPgenotype	0.00187057	Proximal
6:17484744-17489343	6	17484744	17489343	ENSG00000215019	ATXN1	629669	-0.405	2.4054	1.8013	2.3273	1000GPgenotype	0.00393233	Proximal
7:71908199-71913778	7	71908199	71913778	ENSG00000214605	TYW1B	103900	-0.458	3.0289	2.3642	3.6164	1000GPgenotype	0.000935612	Proximal
7:71908153-71908916	7	71908153	71908916	ENSG00000214605	TYW1B	101446	-0.479	3.3015	2.3642	3.6164	1000GPgenotype	0.00049943	Proximal
17:34733691-34734172	17	34733691	34734172	ENSG00000141736	ERBB2	390179	0.44	2.8112	2.4766	3.6597	1000GPgenotype	0.00154458	Proximal
7:89648344-89650535	7	89648344	89650535	ENSG00000157214	STEAP2	41032	-0.486	3.4011	2.721	3.6498	1000GPgenotype	0.000397077	Proximal
16:470778-471088	16	470778	471088	ENSG00000127588	CHTF18	318456	0.434	2.7341	2.5915	3.2723	1000GPgenotype	0.00184475	Proximal
12:119886068-119886356	12	119886068	119886356	ENSG00000110801	PSMD9	939378	0.451	2.9405	2.4633	3.4328	1000GPgenotype	0.00114695	Proximal
17:71846831-71848313	17	71846831	71848313	ENSG00000204326	MYO15B	748116	0.453	2.9714	2.8044	4.0701	1000GPgenotype	0.00106807	Proximal
17:39728393-39730000	17	39728393	39730000	ENSG00000131097	EFTUD2	552889	0.367	2.0244	1.8013	2.2645	1000GPgenotype	0.00945274	Proximal
1:21659006-21659277	1	21659006	21659277	ENSG00000142794	NBPF3	2470	0.439	2.795	2.4409	3.5068	1000GPgenotype	0.00160318	Proximal
1:21660318-21660396	1	21660318	21660396	ENSG00000142794	NBPF3	1254	0.445	2.8627	2.4409	3.5068	1000GPgenotype	0.00137197	Proximal
6:33400851-33403343	6	33400851	33403343	ENSG00000112493	TAPBP	16685	0.54	4.2037	3.2989	4.5344	1000GPgenotype	6.25644e-05	Proximal
6:33400987-33402717	6	33400987	33402717	ENSG00000112493	TAPBP	16440	0.603	5.345	3.2989	4.5344	1000GPgenotype	4.51846e-06	Proximal
1:14035681-14039589	1	14035681	14039589	ENSG00000179412	LOC440563	931617	0.447	2.8946	2.315	3.0948	1000GPgenotype	0.00127467	Proximal
16:65380695-65381028	16	65380695	65381028	ENSG00000217555	CKLF	230140	-0.458	3.0248	2.5553	3.64	1000GPgenotype	0.00094448	Proximal
12:97194059-97196221	12	97194059	97196221	ENSG00000185046	ANKS1B	672931	0.462	3.0811	2.4634	3.5357	1000GPgenotype	0.000829564	Proximal
3:11083285-11086883	3	11083285	11086883	ENSG00000157017	GHRL	779065	-0.461	3.0722	2.6253	3.822	1000GPgenotype	0.000846853	Proximal
3:11083192-11086560	3	11083192	11086560	ENSG00000157017	GHRL	778857	-0.461	3.0722	2.6253	3.822	1000GPgenotype	0.000846853	Proximal
13:18667453-18668956	13	18667453	18668956	ENSG00000218022	LOC100101938	121644	0.448	2.91	2.6222	3.4644	1000GPgenotype	0.00123033	Proximal
1:153927714-153930237	1	153927714	153930237	ENSG00000132692	BCAN	956807	-0.454	2.9753	2.2028	2.8253	1000GPgenotype	0.00105858	Proximal
1:153926384-153931088	1	153926384	153931088	ENSG00000132692	BCAN	957046	-0.454	2.9753	2.2028	2.8253	1000GPgenotype	0.00105858	Proximal
11:3938932-3939437	11	3938932	3939437	ENSG00000176992	STIM1	68740	-0.434	2.7341	2.7273	3.5592	1000GPgenotype	0.00184475	Proximal
6:41726813-41727261	6	41726813	41727261	ENSG00000164663	USP49	183323	-0.411	2.4759	2.2503	3.2631	1000GPgenotype	0.00334275	Proximal
4:187851511-187851838	4	187851511	187851838	ENSG00000154556	SORBS2	975360	0.515	3.8128	2.9735	3.9883	1000GPgenotype	0.000153876	Proximal
9:41971114-41974187	9	41971114	41974187	ENSG00000204838	MGC21881	28256	0.027	0.0675	0	0	1000GPgenotype	0.855985	Proximal
9:41961614-41964087	9	41961614	41964087	ENSG00000204838	MGC21881	18456	0.027	0.0675	0	0	1000GPgenotype	0.855985	Proximal
9:41963467-41966025	9	41963467	41966025	ENSG00000204838	MGC21881	20352	0.069	0.195	0	0	1000GPgenotype	0.638308	Proximal
9:42312712-42315430	9	42312712	42315430	ENSG00000204838	MGC21881	369677	-0.108	0.3357	0	0	1000GPgenotype	0.461608	Proximal
9:41967864-41969575	9	41967864	41969575	ENSG00000204838	MGC21881	24325	0.12	0.3871	0	0	1000GPgenotype	0.410091	Proximal
9:41960467-41962025	9	41960467	41962025	ENSG00000204838	MGC21881	16852	-0.055	0.1504	0	0	1000GPgenotype	0.707348	Proximal
9:41959162-41974185	9	41959162	41974185	ENSG00000204838	MGC21881	22279	0.027	0.0675	0	0	1000GPgenotype	0.855985	Proximal
1:148313654-148313834	1	148313654	148313834	ENSG00000143409	FAM63A	927058	-0.335	1.7341	1.6097	1.7985	1000GPgenotype	0.0184456	Proximal
6:32732880-32733853	6	32732880	32733853	ENSG00000179344	HLA-DQB1	6157	0.555	4.4529	3.401	4.7067	1000GPgenotype	3.52472e-05	Proximal
6:32731504-32732643	6	32731504	32732643	ENSG00000179344	HLA-DQB1	7450	0.505	3.6702	3.401	4.7067	1000GPgenotype	0.000213703	Proximal
6:32726467-32728025	6	32726467	32728025	ENSG00000179344	HLA-DQB1	12277	0.579	4.8916	3.401	4.7067	1000GPgenotype	1.28362e-05	Proximal
3:143332439-143335177	3	143332439	143335177	ENSG00000114126	TFDP2	81306	-0.465	3.1239	2.5163	3.2723	1000GPgenotype	0.000751839	Proximal
3:129012381-129012812	3	129012381	129012812	ENSG00000074416	MGLL	97076	-0.466	3.1372	2.5855	3.5288	1000GPgenotype	0.000729197	Proximal
16:25629276-25629330	16	25629276	25629330	ENSG00000198236	HS3ST4	322193	0.477	3.2788	2.9143	3.7528	1000GPgenotype	0.000526228	Proximal
1:110029967-110037025	1	110029967	110037025	ENSG00000134201	GSTM5	25907	0.523	3.9402	2.7712	3.7416	1000GPgenotype	0.00011475	Proximal
1:110027612-110037030	1	110027612	110037030	ENSG00000134201	GSTM5	27082	0.523	3.9402	2.7712	3.7416	1000GPgenotype	0.00011475	Proximal
1:110028467-110029625	1	110028467	110029625	ENSG00000134201	GSTM5	30357	0.485	3.3797	2.7712	3.7416	1000GPgenotype	0.000417179	Proximal
1:110037664-110044037	1	110037664	110044037	ENSG00000134201	GSTM5	18553	0.523	3.9402	2.7712	3.7416	1000GPgenotype	0.00011475	Proximal
1:110031655-110056155	1	110031655	110056155	ENSG00000134201	GSTM5	15498	0.495	3.5299	2.7712	3.7416	1000GPgenotype	0.000295155	Proximal
1:110024362-110046935	1	110024362	110046935	ENSG00000134201	GSTM5	23755	0.523	3.9402	2.7712	3.7416	1000GPgenotype	0.00011475	Proximal
9:33413362-33414654	9	33413362	33414654	ENSG00000198876	DCAF12	686276	0.415	2.5228	2.2916	3.3622	1000GPgenotype	0.00300025	Proximal
6:32732880-32733853	6	32732880	32733853	ENSG00000204276	HLA-DQA2	86803	-0.539	4.1841	3.3777	4.5439	1000GPgenotype	6.54428e-05	Proximal
20:30989312-30990430	20	30989312	30990430	ENSG00000101350	KIF3B	632074	0.47	3.1776	2.4634	3.5255	1000GPgenotype	0.000664315	Proximal
1:173063180-173068467	1	173063180	173068467	ENSG00000200954	SNORD74	962352	0.423	2.6033	2.11	3.0783	1000GPgenotype	0.00249283	Proximal
1:173063112-173066030	1	173063112	173066030	ENSG00000200954	SNORD74	961100	0.423	2.6033	2.11	3.0783	1000GPgenotype	0.00249283	Proximal
1:173063180-173068467	1	173063180	173068467	ENSG00000200016	SNORD76	963388	0.401	2.367	2.1815	3.0982	1000GPgenotype	0.00429514	Proximal
1:173067012-173067930	1	173067012	173067930	ENSG00000200016	SNORD76	965036	0.384	2.1893	2.1815	3.0982	1000GPgenotype	0.00646633	Proximal
1:173063112-173066030	1	173063112	173066030	ENSG00000200016	SNORD76	962136	0.401	2.367	2.1815	3.0982	1000GPgenotype	0.00429514	Proximal
19:12883843-12884256	19	12883843	12884256	ENSG00000105576	SNORD41	201502	-0.491	3.4639	2.959	3.8518	1000GPgenotype	0.000343626	Proximal
9:128010895-128018275	9	128010895	128018275	ENSG00000136859	RALGPS1	892506	0.438	2.7874	2.271	3.216	1000GPgenotype	0.00163153	Proximal
6:29973812-29977630	6	29973812	29977630	ENSG00000216911	HLA-A	42605	0.457	3.0102	2.9739	3.9012	1000GPgenotype	0.000976741	Proximal
6:29978612-29981330	6	29978612	29981330	ENSG00000216911	HLA-A	38355	0.457	3.0102	2.9739	3.9012	1000GPgenotype	0.000976741	Proximal
6:29969012-29971130	6	29969012	29971130	ENSG00000216911	HLA-A	48255	0.457	3.0102	2.9739	3.9012	1000GPgenotype	0.000976741	Proximal
6:29998512-30002230	6	29998512	30002230	ENSG00000216911	HLA-A	17955	0.457	3.0102	2.9739	3.9012	1000GPgenotype	0.000976741	Proximal
2:26229579-26232360	2	26229579	26232360	ENSG00000157833	FAM59B	30583	0.375	2.1033	2.023	2.8723	1000GPgenotype	0.00788367	Proximal
18:28142161-28143494	18	28142161	28143494	ENSG00000141441	FAM59A	60139	-0.388	2.233	2.164	2.9058	1000GPgenotype	0.00584729	Proximal
19:38264621-38264884	19	38264621	38264884	ENSG00000178904	DPY19L3	661471	-0.388	2.2268	2.2122	2.9868	1000GPgenotype	0.00593205	Proximal
19:21694891-21697407	19	21694891	21697407	ENSG00000160321	ZNF208	269293	0.478	3.2841	2.9037	3.755	1000GPgenotype	0.000519888	Proximal
4:39076499-39076559	4	39076499	39076559	ENSG00000180610	UBE2K	372222	0.423	2.6069	2.2441	3.2695	1000GPgenotype	0.00247201	Proximal
6:10401982-10402126	6	10401982	10402126	ENSG00000212121	ERVFRDE1	810666	-0.439	2.7896	2.6762	3.7182	1000GPgenotype	0.00162331	Proximal
7:100165528-100178684	7	100165528	100178684	ENSG00000128564	VGF	421949	-0.416	2.5273	2.5228	3.3721	1000GPgenotype	0.00296949	Proximal
7:100165440-100166980	7	100165440	100166980	ENSG00000128564	VGF	427845	-0.416	2.5273	2.5228	3.3721	1000GPgenotype	0.00296949	Proximal
9:130734720-130734852	9	130734720	130734852	ENSG00000197694	WDR34	339561	0.419	2.5582	2.3913	3.178	1000GPgenotype	0.00276576	Proximal
12:122400031-122400093	12	122400031	122400093	ENSG00000204626	DNAH10	581530	0.431	2.7053	2.6124	3.535	1000GPgenotype	0.00197104	Proximal
12:49259984-49261783	12	49259984	49261783	ENSG00000139644	TMBIM6	828544	-0.396	2.3161	2.2553	3.0145	1000GPgenotype	0.00482992	Proximal
9:41971114-41974187	9	41971114	41974187	ENSG00000218376	MGC21881	27842	0.045	0.1194	0	0	1000GPgenotype	0.759686	Proximal
9:41961614-41964087	9	41961614	41964087	ENSG00000218376	MGC21881	18042	0.045	0.1194	0	0	1000GPgenotype	0.759686	Proximal
9:41963467-41966025	9	41963467	41966025	ENSG00000218376	MGC21881	19938	0.061	0.1689	0	0	1000GPgenotype	0.677841	Proximal
9:42312712-42315430	9	42312712	42315430	ENSG00000218376	MGC21881	369263	-0.105	0.3253	0	0	1000GPgenotype	0.472806	Proximal
9:41967864-41969575	9	41967864	41969575	ENSG00000218376	MGC21881	23911	0.119	0.3823	0	0	1000GPgenotype	0.41468	Proximal
9:41960467-41962025	9	41960467	41962025	ENSG00000218376	MGC21881	16438	-0.023	0.0578	0	0	1000GPgenotype	0.875327	Proximal
9:41959162-41974185	9	41959162	41974185	ENSG00000218376	MGC21881	21865	0.045	0.1194	0	0	1000GPgenotype	0.759686	Proximal
6:107035526-107035841	6	107035526	107035841	ENSG00000178409	BEND3	483729	-0.454	2.9737	2.6909	3.7455	1000GPgenotype	0.00106254	Proximal
15:49771401-49771454	15	49771401	49771454	ENSG00000197535	MYO5A	652707	-0.424	2.6236	2.3798	3.2704	1000GPgenotype	0.00237896	Proximal
1:153927714-153930237	1	153927714	153930237	ENSG00000160688	FLAD1	699050	0.413	2.502	2.2645	3.4734	1000GPgenotype	0.00314803	Proximal
1:153926384-153931088	1	153926384	153931088	ENSG00000160688	FLAD1	698811	0.413	2.502	2.2645	3.4734	1000GPgenotype	0.00314803	Proximal
6:139645185-139649429	6	139645185	139649429	ENSG00000135540	MIR3145	823810	0.451	2.9397	2.4638	3.5197	1000GPgenotype	0.00114888	Proximal
10:132799049-132802769	10	132799049	132802769	ENSG00000176171	BNIP3	837728	-0.443	2.84	2.5715	3.6592	1000GPgenotype	0.0014455	Proximal
7:71908199-71913778	7	71908199	71913778	ENSG00000188463	TYW1B	2045	-0.467	3.1472	2.3642	3.6164	1000GPgenotype	0.000712597	Proximal
7:71908153-71908916	7	71908153	71908916	ENSG00000188463	TYW1B	409	-0.481	3.3235	2.3642	3.6164	1000GPgenotype	0.000474784	Proximal
2:88913401-89046899	2	88913401	89046899	ENSG00000153574	RPIA	178211	0.478	3.2946	2.6176	3.7434	1000GPgenotype	0.000507479	Proximal
3:120902604-120903042	3	120902604	120903042	ENSG00000183833	C3orf15	55156	-0.523	3.9358	2.6302	3.8712	1000GPgenotype	0.000115939	Proximal
15:42365790-42366106	15	42365790	42366106	ENSG00000171877	LOC728758	252165	0.39	2.2517	2.1979	3.1075	1000GPgenotype	0.00560115	Proximal
1:110031655-110056155	1	110031655	110056155	ENSG00000134222	PSRC1	400058	-0.443	2.8449	2.7712	3.8364	1000GPgenotype	0.00142909	Proximal
22:22726367-22727225	22	22726367	22727225	ENSG00000184674	GSTT1	16590	0.736	8.7592	3.0976	4.3376	1000GPgenotype	1.74086e-09	Proximal
22:22676367-22680525	22	22676367	22680525	ENSG00000184674	GSTT1	31760	0.777	10.2672	3.0976	4.3376	1000GPgenotype	5.4054e-11	Proximal
22:22681567-22698025	22	22681567	22698025	ENSG00000184674	GSTT1	20410	0.777	10.2672	3.0976	4.3376	1000GPgenotype	5.4054e-11	Proximal
22:22672962-22728535	22	22672962	22728535	ENSG00000184674	GSTT1	9458	0.777	10.2672	3.0976	4.3376	1000GPgenotype	5.4054e-11	Proximal
22:22699127-22705237	22	22699127	22705237	ENSG00000184674	GSTT1	8024	0.777	10.2672	3.0976	4.3376	1000GPgenotype	5.4054e-11	Proximal
22:22674027-22676887	22	22674027	22676887	ENSG00000184674	GSTT1	34749	0.763	9.7461	3.0976	4.3376	1000GPgenotype	1.79447e-10	Proximal
22:22705967-22725625	22	22705967	22725625	ENSG00000184674	GSTT1	5590	0.777	10.2672	3.0976	4.3376	1000GPgenotype	5.4054e-11	Proximal
15:32576702-32579200	15	32576702	32579200	ENSG00000215252	MIR1233-2	33153	0.673	6.9431	2.748	3.9265	1000GPgenotype	1.13999e-07	Proximal
15:32524652-32526950	15	32524652	32526950	ENSG00000215252	MIR1233-2	85303	0.673	6.9431	2.748	3.9265	1000GPgenotype	1.13999e-07	Proximal
15:32548512-32550730	15	32548512	32550730	ENSG00000215252	MIR1233-2	61483	0.673	6.9431	2.748	3.9265	1000GPgenotype	1.13999e-07	Proximal
15:32527852-32530350	15	32527852	32530350	ENSG00000215252	MIR1233-2	82003	0.673	6.9431	2.748	3.9265	1000GPgenotype	1.13999e-07	Proximal
15:32551412-32553630	15	32551412	32553630	ENSG00000215252	MIR1233-2	58583	0.673	6.9431	2.748	3.9265	1000GPgenotype	1.13999e-07	Proximal
15:32514217-32661854	15	32514217	32661854	ENSG00000215252	MIR1233-2	23069	0.673	6.9431	2.748	3.9265	1000GPgenotype	1.13999e-07	Proximal
15:32543302-32545800	15	32543302	32545800	ENSG00000215252	MIR1233-2	66553	0.673	6.9431	2.748	3.9265	1000GPgenotype	1.13999e-07	Proximal
15:32535212-32536130	15	32535212	32536130	ENSG00000215252	MIR1233-2	75433	0.44	2.8026	2.748	3.9265	1000GPgenotype	0.00157544	Proximal
15:32558512-32563630	15	32558512	32563630	ENSG00000215252	MIR1233-2	50033	0.673	6.9431	2.748	3.9265	1000GPgenotype	1.13999e-07	Proximal
15:72520035-72520100	15	72520035	72520100	ENSG00000169375	SIN3A	970589	-0.392	2.2699	2.2666	3.2266	1000GPgenotype	0.00537169	Proximal
9:126370547-126371176	9	126370547	126371176	ENSG00000119522	DENND1A	883977	-0.379	2.1423	2.1423	2.8397	1000GPgenotype	0.00720619	Proximal
19:11155805-11157520	19	11155805	11157520	ENSG00000079805	MIR199A1	409958	-0.371	2.0629	1.9837	2.8224	1000GPgenotype	0.00865168	Proximal
16:65380695-65381028	16	65380695	65381028	ENSG00000140931	CMTM3	180353	-0.565	4.6268	2.6072	3.6481	1000GPgenotype	2.36136e-05	Proximal
3:12326952-12327261	3	12326952	12327261	ENSG00000132170	PPARG	82349	-0.446	2.8846	2.5696	3.4032	1000GPgenotype	0.00130441	Proximal
6:32732880-32733853	6	32732880	32733853	ENSG00000196735	HLA-DQA1	17393	0.637	6.0599	3.4134	4.3329	1000GPgenotype	8.71065e-07	Proximal
6:32731504-32732643	6	32731504	32732643	ENSG00000196735	HLA-DQA1	16100	0.57	4.7103	3.4134	4.3329	1000GPgenotype	1.94838e-05	Proximal
6:32726467-32728025	6	32726467	32728025	ENSG00000196735	HLA-DQA1	11273	0.672	6.9064	3.4134	4.3329	1000GPgenotype	1.24058e-07	Proximal
18:50122776-50124967	18	50122776	50124967	ENSG00000101751	POLI	61377	-0.43	2.6855	2.6536	3.6653	1000GPgenotype	0.00206289	Proximal
19:11155805-11157520	19	11155805	11157520	ENSG00000065989	PDE4A	723125	0.384	2.1855	1.9837	2.7732	1000GPgenotype	0.00652315	Proximal
16:66071307-66071624	16	66071307	66071624	ENSG00000214430	ATP6V0D1	12194	0.454	2.9733	2.5822	3.6987	1000GPgenotype	0.0010635	Proximal
16:67174843-67180909	16	67174843	67180909	ENSG00000103061	SLC7A6	280692	0.414	2.5064	2.2243	3.2133	1000GPgenotype	0.0031163	Proximal
20:42986978-42987154	20	42986978	42987154	ENSG00000101104	PABPC1L	10988	0.58	4.9039	2.5724	3.8407	1000GPgenotype	1.24774e-05	Proximal
21:46481780-46483101	21	46481780	46483101	ENSG00000160294	MCM3APAS	22129	-0.425	2.629	2.6103	3.6327	1000GPgenotype	0.00234947	Proximal
1:53366686-53367536	1	53366686	53367536	ENSG00000157184	C1orf123	76460	-0.415	2.5176	2.4185	3.1776	1000GPgenotype	0.0030366	Proximal
1:53367714-53368191	1	53367714	53368191	ENSG00000157184	C1orf123	75619	-0.415	2.5176	2.4185	3.1776	1000GPgenotype	0.0030366	Proximal
6:139645185-139649429	6	139645185	139649429	ENSG00000135597	REPS1	337912	0.448	2.9012	2.4638	3.6402	1000GPgenotype	0.00125553	Proximal
6:34807900-34809079	6	34807900	34809079	ENSG00000065060	UHRF1BP1	115735	-0.474	3.2323	2.745	3.6653	1000GPgenotype	0.000585724	Proximal
7:89648344-89650535	7	89648344	89650535	ENSG00000105792	C7orf63	95951	-0.478	3.2921	2.6692	3.9685	1000GPgenotype	0.000510409	Proximal
8:42049406-42049720	8	42049406	42049720	ENSG00000078668	VDAC3	325994	-0.44	2.8122	2.6614	3.7709	1000GPgenotype	0.00154093	Proximal
19:11901712-11903830	19	11901712	11903830	ENSG00000095059	DHPS	747838	0.468	3.1582	2.9739	4.0661	1000GPgenotype	0.000694743	Proximal
1:25517812-25520230	1	25517812	25520230	ENSG00000187010	RHD	19102	0.51	3.7349	3.0568	3.8991	1000GPgenotype	0.00018411	Proximal
1:25467512-25470630	1	25467512	25470630	ENSG00000187010	RHD	30848	0.499	3.5738	3.0568	3.8991	1000GPgenotype	0.000266808	Proximal
1:25460369-25530459	1	25460369	25530459	ENSG00000187010	RHD	4505	0.506	3.6789	3.0568	3.8991	1000GPgenotype	0.000209478	Proximal
1:25512212-25513630	1	25512212	25513630	ENSG00000187010	RHD	13002	0.506	3.6789	3.0568	3.8991	1000GPgenotype	0.000209478	Proximal
1:25503512-25504930	1	25503512	25504930	ENSG00000187010	RHD	4302	0.588	5.0547	3.0568	3.8991	1000GPgenotype	8.81727e-06	Proximal
1:25489412-25491930	1	25489412	25491930	ENSG00000187010	RHD	9248	0.506	3.6789	3.0568	3.8991	1000GPgenotype	0.000209478	Proximal
1:25500812-25502930	1	25500812	25502930	ENSG00000187010	RHD	1952	0.568	4.6807	3.0568	3.8991	1000GPgenotype	2.08593e-05	Proximal
1:25514612-25516430	1	25514612	25516430	ENSG00000187010	RHD	15602	0.461	3.0686	3.0568	3.8991	1000GPgenotype	0.000853817	Proximal
1:25482612-25486530	1	25482612	25486530	ENSG00000187010	RHD	15348	0.551	4.3958	3.0568	3.8991	1000GPgenotype	4.02005e-05	Proximal
1:25477212-25478930	1	25477212	25478930	ENSG00000187010	RHD	21848	0.506	3.6789	3.0568	3.8991	1000GPgenotype	0.000209478	Proximal
1:25507912-25510630	1	25507912	25510630	ENSG00000187010	RHD	9352	0.506	3.6789	3.0568	3.8991	1000GPgenotype	0.000209478	Proximal
1:25472912-25475130	1	25472912	25475130	ENSG00000187010	RHD	25898	0.549	4.3532	3.0568	3.8991	1000GPgenotype	4.43438e-05	Proximal
7:72828133-72828484	7	72828133	72828484	ENSG00000165171	WBSCR27	62523	-0.429	2.6762	2.6364	3.7194	1000GPgenotype	0.00210775	Proximal
1:245252855-245253744	1	245252855	245253744	ENSG00000196418	ZNF124	140584	-0.481	3.3258	2.7723	3.4555	1000GPgenotype	0.000472248	Proximal
3:39001386-39002873	3	39001386	39002873	ENSG00000168314	MOBP	517218	-0.375	2.0958	2.0148	2.8522	1000GPgenotype	0.00801993	Proximal
6:7967791-7968115	6	7967791	7968115	ENSG00000096696	DSP	437313	-0.424	2.619	2.4574	3.394	1000GPgenotype	0.00240416	Proximal
17:36775212-36777330	17	36775212	36777330	ENSG00000141698	NT5C3L	464224	-0.507	3.6923	2.8004	3.9531	1000GPgenotype	0.000203098	Proximal
17:36497012-36498630	17	36497012	36498630	ENSG00000141698	NT5C3L	742674	-0.472	3.2095	2.8004	3.9531	1000GPgenotype	0.000617271	Proximal
17:36455112-36538135	17	36455112	36538135	ENSG00000141698	NT5C3L	743872	-0.484	3.3741	2.8004	3.9531	1000GPgenotype	0.000422528	Proximal
17:36772302-36774600	17	36772302	36774600	ENSG00000141698	NT5C3L	467044	-0.458	3.0289	2.8004	3.9531	1000GPgenotype	0.000935636	Proximal
17:36760512-36764230	17	36760512	36764230	ENSG00000141698	NT5C3L	478124	-0.507	3.6923	2.8004	3.9531	1000GPgenotype	0.000203098	Proximal
6:32569257-32576776	6	32569257	32576776	ENSG00000198502	HLA-DRB5	22740	0.669	6.8182	3.2677	4.1524	1000GPgenotype	1.51973e-07	Proximal
6:32562967-32566025	6	32562967	32566025	ENSG00000198502	HLA-DRB5	31260	0.533	4.0929	3.2677	4.1524	1000GPgenotype	8.07419e-05	Proximal
6:32622546-32624355	6	32622546	32624355	ENSG00000198502	HLA-DRB5	27694	0.662	6.655	3.2677	4.1524	1000GPgenotype	2.21303e-07	Proximal
6:32598412-32601130	6	32598412	32601130	ENSG00000198502	HLA-DRB5	4015	0.526	3.9877	3.2677	4.1524	1000GPgenotype	0.000102881	Proximal
6:32563012-32568830	6	32563012	32568830	ENSG00000198502	HLA-DRB5	29835	0.533	4.0929	3.2677	4.1524	1000GPgenotype	8.07419e-05	Proximal
14:104344946-104345819	14	104344946	104345819	ENSG00000170779	CDCA4	207549	0.445	2.8631	2.8476	3.6242	1000GPgenotype	0.00137061	Proximal
8:83140412-83141430	8	83140412	83141430	ENSG00000164695	CHMP4C	320148	0.418	2.5508	2.4209	3.4767	1000GPgenotype	0.00281293	Proximal
8:83137644-83143224	8	83137644	83143224	ENSG00000164695	CHMP4C	319661	0.418	2.5508	2.4209	3.4767	1000GPgenotype	0.00281293	Proximal
14:32505532-32505754	14	32505532	32505754	ENSG00000151320	MIR3172	385498	-0.456	3.0003	2.361	3.0851	1000GPgenotype	0.000999215	Proximal
10:75043831-75051240	10	75043831	75051240	ENSG00000107758	PPP3CB	147471	0.434	2.7311	2.6008	3.5964	1000GPgenotype	0.00185747	Proximal
15:56069401-56069506	15	56069401	56069506	ENSG00000182625	ADAM10	697016	-0.448	2.9025	2.0785	3.1708	1000GPgenotype	0.00125162	Proximal
6:135202221-135206470	6	135202221	135206470	ENSG00000135541	AHI1	652314	0.21	1.0555	1.0555	1.0555	ConradGenotype	0.0880078	Proximal
1:10292005-10301472	1	10292005	10301472	ENSG00000054523	KIF1B	7170	-0.369	2.6735	2.6248	3.5633	ConradGenotype	0.00212084	Proximal
9:129673025-129673805	9	129673025	129673805	ENSG00000136908	DPM2	65790	-0.349	2.4167	2.3422	3.4473	ConradGenotype	0.00383084	Proximal
16:923425-944273	16	923425	944273	ENSG00000007384	RHBDF1	878536	-0.374	2.7358	2.4286	3.4006	ConradGenotype	0.0018375	Proximal
16:77617107-77620526	16	77617107	77620526	ENSG00000186153	WWOX	617613	0.37	2.6803	2.5102	3.5335	ConradGenotype	0.00208778	Proximal
12:119285637-119294315	12	119285637	119294315	ENSG00000122966	MIR1178	631492	-0.21	1.0555	1.0555	1.0555	ConradGenotype	0.0880078	Proximal
6:151547907-151554083	6	151547907	151554083	ENSG00000091831	ESR1	765161	-0.36	2.5558	2.4627	3.4645	ConradGenotype	0.00278074	Proximal
20:2146385-2149331	20	2146385	2149331	ENSG00000212498	NOP56	436927	-0.21	1.0555	1.0555	1.0555	ConradGenotype	0.0880078	Proximal
4:104780315-104794066	4	104780315	104794066	ENSG00000168772	CXXC4	835067	-0.21	1.0555	1.0555	1.0555	ConradGenotype	0.0880078	Proximal
1:155440279-155443057	1	155440279	155443057	ENSG00000143294	PRCC	421071	-0.343	2.3509	1.8936	2.6904	ConradGenotype	0.00445772	Proximal
1:159746569-159913382	1	159746569	159913382	ENSG00000143226	FCGR2A	81062	0.379	2.8066	2.4825	3.422	ConradGenotype	0.00156105	Proximal
1:159675687-159913382	1	159675687	159913382	ENSG00000143226	FCGR2A	45621	0.382	2.8488	2.4825	3.422	ConradGenotype	0.0014165	Proximal
1:110016535-110046454	1	110016535	110046454	ENSG00000168765	GSTM4	28311	0.423	3.4348	2.7128	3.6366	ConradGenotype	0.00036746	Proximal
6:160006217-160008613	6	160006217	160008613	ENSG00000112096	SOD2	21128	0.369	2.6677	2.3445	3.1424	ConradGenotype	0.00214907	Proximal
22:42896276-42896857	22	42896276	42896857	ENSG00000138964	PARVG	24456	-0.419	3.3774	2.4378	3.2258	ConradGenotype	0.000419372	Proximal
10:93623391-93624515	10	93623391	93624515	ENSG00000119912	IDE	623381	-0.329	2.1849	2.005	2.9875	ConradGenotype	0.0065326	Proximal
17:77734865-77735485	17	77734865	77735485	ENSG00000141526	SLC16A3	51870	-0.369	2.6762	2.3799	3.3628	ConradGenotype	0.00210775	Proximal
4:170523618-170524820	4	170523618	170524820	ENSG00000129116	PALLD	460253	0.387	2.9213	2.2935	3.3456	ConradGenotype	0.00119877	Proximal
22:22604694-22723721	22	22604694	22723721	ENSG00000216711	LOC391322	39254	0.734	11.7808	2.8676	3.7306	ConradGenotype	1.656e-12	Proximal
9:135118152-135123434	9	135118152	135123434	ENSG00000125482	TTF1	864176	-0.329	2.1857	2.092	2.6064	ConradGenotype	0.00652036	Proximal
4:115394549-115403611	4	115394549	115403611	ENSG00000145349	CAMK2D	626047	-0.33	2.1929	2.0425	2.9752	ConradGenotype	0.00641409	Proximal
19:43033392-43037198	19	43033392	43037198	ENSG00000196381	ZNF781	172552	-0.21	1.0555	1.0555	1.0555	ConradGenotype	0.0880078	Proximal
19:516631-520307	19	516631	520307	ENSG00000172270	BSG	10545	-0.504	4.8678	2.0301	2.9044	ConradGenotype	1.3558e-05	Proximal
10:77925619-77931015	10	77925619	77931015	ENSG00000148655	C10orf11	328486	-0.34	2.3133	1.924	2.7307	ConradGenotype	0.00486104	Proximal
5:69373464-69376942	5	69373464	69376942	ENSG00000134056	CDK7	819669	0.372	2.7135	2.3418	3.3848	ConradGenotype	0.00193441	Proximal
6:84792336-84795946	6	84792336	84795946	ENSG00000013392	RWDD2A	832289	0.21	1.0555	1.0555	1.0555	ConradGenotype	0.0880078	Proximal
22:23949034-24258990	22	23949034	24258990	ENSG00000206062	CRYBB2P1	81222	0.36	2.5587	2.1556	2.7223	ConradGenotype	0.00276225	Proximal
6:27783043-27787402	6	27783043	27787402	ENSG00000198374	HIST1H2AL	156076	0.329	2.1855	1.9917	3.0771	ConradGenotype	0.00652329	Proximal
12:109622231-109631354	12	109622231	109631354	ENSG00000139436	GIT2	732424	-0.34	2.3126	2.0989	2.5345	ConradGenotype	0.00486814	Proximal
2:98222854-98252923	2	98222854	98252923	ENSG00000174501	ANKRD36	986265	-0.385	2.8928	2.2445	3.096	ConradGenotype	0.00127993	Proximal
11:73072641-73076074	11	73072641	73076074	ENSG00000175591	P2RY2	458262	-0.286	1.7195	1.7168	1.8113	ConradGenotype	0.0190756	Proximal
5:178041781-178045925	5	178041781	178045925	ENSG00000087116	ADAMTS2	659077	-0.381	2.8346	2.285	3.0673	ConradGenotype	0.00146355	Proximal
2:131938233-131941074	2	131938233	131941074	ENSG00000173272	MZT2A	22574	0.645	8.406	2.5445	3.3608	ConradGenotype	3.92641e-09	Proximal
11:85567306-85576469	11	85567306	85576469	ENSG00000210598	DLG2	699082	-0.185	0.8702	0	0	ConradGenotype	0.134831	Proximal
16:68702855-68754003	16	68702855	68754003	ENSG00000090857	PDPR	7527	0.682	9.6827	2.5834	3.5389	ConradGenotype	2.07652e-10	Proximal
16:68748870-68754003	16	68748870	68754003	ENSG00000090857	PDPR	15480	0.641	8.2785	2.5834	3.5389	ConradGenotype	5.26576e-09	Proximal
6:99495881-99497552	6	99495881	99497552	ENSG00000123552	USP45	563965	-0.21	1.0555	1.0555	1.0555	ConradGenotype	0.0880078	Proximal
19:61558276-61561655	19	61558276	61561655	ENSG00000197025	ZNF542	16542	0.395	3.0339	2.642	3.44	ConradGenotype	0.000924835	Proximal
22:41209145-41335158	22	41209145	41335158	ENSG00000189306	RRP7A	30022	0.743	12.2145	2.0281	3.0181	ConradGenotype	6.1e-13	Proximal
19:56823616-56842035	19	56823616	56842035	ENSG00000105501	SIGLEC5	16483	-0.568	6.26	2.4995	3.4761	ConradGenotype	5.49479e-07	Proximal
19:62165323-62171290	19	62165323	62171290	ENSG00000152433	ZNF547	408373	0.377	2.7805	2.4606	3.4723	ConradGenotype	0.00165756	Proximal
22:42896276-42896857	22	42896276	42896857	ENSG00000188677	PARVB	50231	0.366	2.6345	2.4416	3.2586	ConradGenotype	0.00232033	Proximal
11:82806136-82813587	11	82806136	82813587	ENSG00000150672	DLG2	643813	-0.039	0.1218	0	0	ConradGenotype	0.75541	Proximal
11:83210454-83216423	11	83210454	83216423	ENSG00000150672	DLG2	240236	-0.134	0.5557	0	0	ConradGenotype	0.278162	Proximal
11:83142640-83145551	11	83142640	83145551	ENSG00000150672	DLG2	309579	0.157	0.6906	0	0	ConradGenotype	0.203878	Proximal
15:83857919-83860178	15	83857919	83860178	ENSG00000073417	PDE8A	454259	0.465	4.1333	2.5791	3.4709	ConradGenotype	7.35699e-05	Proximal
5:144852124-144852943	5	144852124	144852943	ENSG00000186314	PRELID2	304400	0.346	2.3821	1.976	3.0096	ConradGenotype	0.00414878	Proximal
1:100892522-100894995	1	100892522	100894995	ENSG00000162692	VCAM1	73786	-0.387	2.9101	2.0031	3.4746	ConradGenotype	0.00123011	Proximal
9:91153223-91533202	9	91153223	91533202	ENSG00000176993	SEMA4D	98307	-0.374	2.7454	2.2603	3.1255	ConradGenotype	0.00179728	Proximal
12:11109242-11141947	12	11109242	11141947	ENSG00000111215	PRR4	234064	0.38	2.8171	2.6294	3.7299	ConradGenotype	0.00152358	Proximal
5:69373464-69376942	5	69373464	69376942	ENSG00000205571	LOC653391	16732	0.346	2.3844	2.3752	3.4049	ConradGenotype	0.00412647	Proximal
20:46533765-46536895	20	46533765	46536895	ENSG00000124214	STAU1	665558	-0.431	3.5716	1.9919	2.7971	ConradGenotype	0.000268146	Proximal
13:43940562-43941120	13	43940562	43941120	ENSG00000133114	KIAA1704	550652	0.21	1.0555	1.0555	1.0555	ConradGenotype	0.0880078	Proximal
19:60168046-60169697	19	60168046	60169697	ENSG00000187095	LILRA2	384975	0.401	3.1148	2.9144	3.7938	ConradGenotype	0.000767645	Proximal
1:46016872-46023933	1	46016872	46023933	ENSG00000117480	FAAH	620471	0.272	1.5866	1.5866	1.811	ConradGenotype	0.0259063	Proximal
19:34028758-34031777	19	34028758	34031777	ENSG00000131943	C19orf12	861481	-0.309	1.9637	1.886	2.4021	ConradGenotype	0.0108723	Proximal
16:923425-944273	16	923425	944273	ENSG00000129925	TMEM8A	566928	-0.395	3.0211	2.4685	3.3849	ConradGenotype	0.000952577	Proximal
22:41209145-41335158	22	41209145	41335158	ENSG00000172250	RRP7A	39627	0.547	5.7682	2.0281	3.0181	ConradGenotype	1.70516e-06	Proximal
7:5573881-5577898	7	5573881	5577898	ENSG00000207973	FBXL18	73865	0.336	2.2628	2.1895	3.2239	ConradGenotype	0.00545955	Proximal
6:108132828-108143670	6	108132828	108143670	ENSG00000112335	SNX3	531278	-0.368	2.6564	2.282	3.4143	ConradGenotype	0.00220609	Proximal
6:108132828-108141795	6	108132828	108141795	ENSG00000112335	SNX3	532216	-0.438	3.6786	2.282	3.4143	ConradGenotype	0.00020962	Proximal
16:2895505-2896040	16	2895505	2896040	ENSG00000140988	SNORA64	942327	-0.347	2.4009	2.1155	2.8324	ConradGenotype	0.00397311	Proximal
9:132742245-132742808	9	132742245	132742808	ENSG00000126878	AIF1L	238601	0.326	2.1467	1.9839	2.9872	ConradGenotype	0.00713399	Proximal
3:17515867-17520657	3	17515867	17520657	ENSG00000131374	TBC1D5	52110	0.359	2.5482	2.2648	3.2672	ConradGenotype	0.0028301	Proximal
2:189276085-189288584	2	189276085	189288584	ENSG00000204262	MIR3129	396533	-0.431	3.5664	2.3278	3.2117	ConradGenotype	0.000271394	Proximal
15:63377075-63378600	15	63377075	63378600	ENSG00000219244	KIAA0101	921132	-0.347	2.3946	2.2881	3.0899	ConradGenotype	0.00403129	Proximal
1:110016535-110046454	1	110016535	110046454	ENSG00000134184	GSTM1	3344	0.892	23.362	2.7344	3.573	ConradGenotype	0	Proximal
1:109988369-110060631	1	109988369	110060631	ENSG00000134184	GSTM1	10338	0.52	5.1812	2.7344	3.573	ConradGenotype	6.58823e-06	Proximal
17:41626903-41724649	17	41626903	41724649	ENSG00000108433	GOSR2	688832	0.21	1.0555	1.0555	1.0555	ConradGenotype	0.0880078	Proximal
6:17484707-17489591	6	17484707	17489591	ENSG00000215019	ATXN1	629775	-0.33	2.1957	1.8278	2.4954	ConradGenotype	0.006372	Proximal
8:144771634-144785886	8	144771634	144785886	ENSG00000183309	ZNF623	25239	0.371	2.7051	2.3509	3.2727	ConradGenotype	0.00197185	Proximal
20:41705581-41707310	20	41705581	41707310	ENSG00000101057	MYBL2	50685	0.427	3.4986	2.5252	3.5229	ConradGenotype	0.000317225	Proximal
7:71907404-71913517	7	71907404	71913517	ENSG00000214605	TYW1B	103372	-0.457	3.998	2.3469	3.2531	ConradGenotype	0.00010046	Proximal
9:135118152-135123434	9	135118152	135123434	ENSG00000148248	SURF4	105820	-0.339	2.2988	2.1702	3.0068	ConradGenotype	0.00502612	Proximal
7:89648395-89650524	7	89648395	89650524	ENSG00000157214	STEAP2	41012	-0.484	4.4781	2.2395	3.1771	ConradGenotype	3.32553e-05	Proximal
1:58516499-58517399	1	58516499	58517399	ENSG00000162600	OMA1	235060	0.384	2.8804	2.1608	3.0987	ConradGenotype	0.00131711	Proximal
7:102135311-102152748	7	102135311	102152748	ENSG00000170629	DPY19L2P2	511495	0.396	3.035	2.0839	2.8998	ConradGenotype	0.000922568	Proximal
16:923425-944273	16	923425	944273	ENSG00000161992	NHLRC4	379428	-0.377	2.7754	2.4881	3.4761	ConradGenotype	0.00167723	Proximal
1:152424866-152427926	1	152424866	152427926	ENSG00000189334	S100A14	571999	0.387	2.9195	2.4446	3.313	ConradGenotype	0.00120358	Proximal
15:77591716-77592865	15	77591716	77592865	ENSG00000080644	CHRNA3	914122	0.338	2.2827	2.2112	3.1395	ConradGenotype	0.00521608	Proximal
15:73329425-73378675	15	73329425	73378675	ENSG00000214697	EDC3	631172	-0.21	1.0555	1.0555	1.0555	ConradGenotype	0.0880078	Proximal
15:72134163-72189627	15	72134163	72189627	ENSG00000214697	EDC3	560983	0.21	1.0555	1.0555	1.0555	ConradGenotype	0.0880078	Proximal
16:67345074-67351437	16	67345074	67351437	ENSG00000184939	ZFP90	191592	-0.389	2.9368	2.1458	2.833	ConradGenotype	0.00115665	Proximal
1:159746569-159913382	1	159746569	159913382	ENSG00000203745	HSPA7	13099	0.365	2.6176	2.4214	3.34	ConradGenotype	0.00241226	Proximal
1:159675687-159913382	1	159675687	159913382	ENSG00000203745	HSPA7	48540	0.352	2.4626	2.4214	3.34	ConradGenotype	0.00344638	Proximal
17:15730266-15734437	17	15730266	15734437	ENSG00000108448	TRIM16	248513	0.362	2.5845	2.5368	3.5123	ConradGenotype	0.00260343	Proximal
11:66468725-66469836	11	66468725	66469836	ENSG00000172613	PPP1CA	449937	0.338	2.2921	2.2611	3.1091	ConradGenotype	0.00510428	Proximal
22:22604694-22723721	22	22604694	22723721	ENSG00000099974	DDT	22321	0.382	2.8493	2.8191	3.7995	ConradGenotype	0.00141483	Proximal
5:117415057-117423898	5	117415057	117423898	ENSG00000197744	DTWD2	917964	-0.333	2.2274	1.9809	2.8872	ConradGenotype	0.00592432	Proximal
17:19596558-19603056	17	19596558	19603056	ENSG00000154025	FAM83G	765752	-0.355	2.4887	2.33	3.3267	ConradGenotype	0.00324539	Proximal
21:46481946-46483100	21	46481946	46483100	ENSG00000182362	C21orf57	54016	-0.42	3.3923	2.7515	3.6928	ConradGenotype	0.000405231	Proximal
13:96901934-96906403	13	96901934	96906403	ENSG00000125249	RAP2A	2810	0.349	2.4265	2.0499	2.8839	ConradGenotype	0.00374538	Proximal
12:120087130-120088515	12	120087130	120088515	ENSG00000111786	GATC	699925	-0.21	1.0555	1.0555	1.0555	ConradGenotype	0.0880078	Proximal
12:119285637-119294315	12	119285637	119294315	ENSG00000111786	GATC	97921	-0.21	1.0555	1.0555	1.0555	ConradGenotype	0.0880078	Proximal
6:57730820-57739182	6	57730820	57739182	ENSG00000112210	RAB23	557111	0.36	2.5528	2.4814	3.7441	ConradGenotype	0.00280014	Proximal
1:153926378-153931106	1	153926378	153931106	ENSG00000132692	BCAN	957040	-0.351	2.4417	2.2546	2.9984	ConradGenotype	0.00361628	Proximal
22:31257932-31258517	22	31257932	31258517	ENSG00000214093	SFI1	972528	-0.086	0.3112	0	0	ConradGenotype	0.488391	Proximal
1:19472219-19487114	1	19472219	19487114	ENSG00000053371	AKR7A2	27472	0.371	2.6984	2.2595	3.0744	ConradGenotype	0.00200271	Proximal
3:53021777-53022570	3	53021777	53022570	ENSG00000213533	TMEM110	144364	-0.316	2.0394	1.9905	3.0064	ConradGenotype	0.00913207	Proximal
1:28525684-28527481	1	28525684	28527481	ENSG00000130768	SMPDL3B	380413	0.29	1.7647	1.6743	1.811	ConradGenotype	0.0171895	Proximal
1:153447113-153487867	1	153447113	153487867	ENSG00000160766	GBAP1	14474	0.346	2.3857	2.2819	3.1278	ConradGenotype	0.00411475	Proximal
4:142450027-142452355	4	142450027	142452355	ENSG00000164136	IL15	416912	0.335	2.2583	2.0277	2.9956	ConradGenotype	0.00551712	Proximal
6:139644298-139649450	6	139644298	139649450	ENSG00000164440	TXLNB	16467	0.336	2.2598	1.9705	3.2077	ConradGenotype	0.00549772	Proximal
20:32705988-32707384	20	32705988	32707384	ENSG00000126005	EIF6	626235	0.315	2.024	2.0238	3.2528	ConradGenotype	0.00946166	Proximal
5:140195897-140202238	5	140195897	140202238	ENSG00000214583	PCDHGB3	532321	-0.343	2.3516	2.307	3.1987	ConradGenotype	0.0044505	Proximal
2:55764352-55792250	2	55764352	55792250	ENSG00000138035	PNPT1	32750	0.386	2.8972	2.2571	3.1245	ConradGenotype	0.00126712	Proximal
9:140145139-140152969	9	140145139	140152969	ENSG00000203987	CACNA1B	254534	-0.21	1.0555	1.0555	1.0555	ConradGenotype	0.0880078	Proximal
7:151532774-151539767	7	151532774	151539767	ENSG00000211517	CHPF2	969772	0.341	2.3205	1.9003	2.8317	ConradGenotype	0.00478133	Proximal
3:192547425-192554326	3	192547425	192554326	ENSG00000188958	CCDC50	51540	-0.35	2.4335	2.3752	3.3878	ConradGenotype	0.00368524	Proximal
4:16645203-16649203	4	16645203	16649203	ENSG00000178177	LCORL	916257	-0.328	2.1762	1.7731	2.2628	ConradGenotype	0.0066651	Proximal
6:32519885-32887814	6	32519885	32887814	ENSG00000179344	HLA-DQB1	35674	0.393	3.0022	2.6781	4.1392	ConradGenotype	0.000994837	Proximal
5:69319374-69373991	5	69319374	69373991	ENSG00000183474	GTF2H2	438714	-0.035	0.1097	0	0	ConradGenotype	0.776759	Proximal
5:69230444-69447695	5	69230444	69447695	ENSG00000183474	GTF2H2	431101	-0.078	0.2762	0	0	ConradGenotype	0.529466	Proximal
5:69373464-69376942	5	69373464	69376942	ENSG00000183474	GTF2H2	467235	-0.154	0.671	0	0	ConradGenotype	0.213305	Proximal
12:75297057-75299595	12	75297057	75299595	ENSG00000187109	NAP1L1	552855	-0.21	1.0555	1.0555	1.0555	ConradGenotype	0.0880078	Proximal
3:143332644-143334768	3	143332644	143334768	ENSG00000114126	TFDP2	81204	-0.407	3.1949	2.3165	3.1679	ConradGenotype	0.000638367	Proximal
19:21540540-21558083	19	21540540	21558083	ENSG00000198521	ZNF43	254986	-0.402	3.1264	2.4114	3.3529	ConradGenotype	0.000747405	Proximal
22:37685753-37722446	22	37685753	37722446	ENSG00000128394	APOBEC3G	104403	0.344	2.3551	1.8913	2.6872	ConradGenotype	0.00441476	Proximal
1:242353965-242354569	1	242353965	242354569	ENSG00000179456	ZNF238	69977	0.21	1.0555	1.0555	1.0555	ConradGenotype	0.0880078	Proximal
4:1572740-1573900	4	1572740	1573900	ENSG00000127415	SLC26A1	593770	0.379	2.8041	1.9538	2.7648	ConradGenotype	0.00156987	Proximal
14:23516318-23517044	14	23516318	23517044	ENSG00000100911	PSME2	167355	-0.35	2.4282	2.352	3.2587	ConradGenotype	0.00373075	Proximal
11:83142640-83145551	11	83142640	83145551	ENSG00000137494	ANKRD42	521775	-0.355	2.4939	2.229	2.9351	ConradGenotype	0.00320727	Proximal
19:55246629-55253468	19	55246629	55253468	ENSG00000204666	FLJ26850	3711	-0.668	9.1963	2.724	3.7253	ConradGenotype	6.36333e-10	Proximal
19:55199999-55201064	19	55199999	55201064	ENSG00000204666	FLJ26850	53228	-0.668	9.1963	2.724	3.7253	ConradGenotype	6.36333e-10	Proximal
10:99825154-99827464	10	99825154	99827464	ENSG00000217480	HPSE2	936965	0.336	2.2628	2.2587	3.0611	ConradGenotype	0.00545955	Proximal
7:99299387-99301483	7	99299387	99301483	ENSG00000066923	GATS	333417	0.362	2.5879	2.2925	3.2897	ConradGenotype	0.00258313	Proximal
3:129012308-129012817	3	129012308	129012817	ENSG00000074416	MGLL	97042	-0.351	2.4455	1.9742	2.8412	ConradGenotype	0.00358541	Proximal
12:48383566-48384465	12	48383566	48384465	ENSG00000187778	MCRS1	141594	-0.286	1.7209	1.6727	1.811	ConradGenotype	0.0190164	Proximal
22:37685753-37722446	22	37685753	37722446	ENSG00000209482	RPL3	337111	-0.305	1.9224	1.8604	2.611	ConradGenotype	0.0119571	Proximal
11:17166514-17167872	11	17166514	17167872	ENSG00000070081	NUCB2	115060	0.358	2.5304	1.9641	3.3935	ConradGenotype	0.00294816	Proximal
11:63841994-63843986	11	63841994	63843986	ENSG00000002330	GPR137	41488	-0.21	1.0555	1.0555	1.0555	ConradGenotype	0.0880078	Proximal
1:110016535-110046454	1	110016535	110046454	ENSG00000134201	GSTM5	27909	0.456	3.9822	2.6421	3.7213	ConradGenotype	0.000104181	Proximal
16:88659694-88664601	16	88659694	88664601	ENSG00000140995	DEF8	109822	-0.326	2.1478	1.9477	3.0101	ConradGenotype	0.00711622	Proximal
17:7277809-7278290	17	7277809	7278290	ENSG00000129214	SHBG	197753	0.349	2.4149	1.8617	2.4549	ConradGenotype	0.00384717	Proximal
4:57231959-57233130	4	57231959	57233130	ENSG00000128040	SPINK2	144175	0.355	2.4993	2.2468	3.0172	ConradGenotype	0.00316768	Proximal
16:54353245-54381169	16	54353245	54381169	ENSG00000159387	IRX6	448537	-0.332	2.2193	1.8112	2.307	ConradGenotype	0.00603589	Proximal
16:54399626-54422880	16	54399626	54422880	ENSG00000159387	IRX6	492583	0.332	2.2193	1.8112	2.307	ConradGenotype	0.00603589	Proximal
1:173063237-173068473	1	173063237	173068473	ENSG00000200016	SNORD76	963420	0.384	2.8794	1.9991	2.9884	ConradGenotype	0.00132022	Proximal
12:109622231-109631354	12	109622231	109631354	ENSG00000089234	BRAP	960404	-0.358	2.5366	2.3189	3.1471	ConradGenotype	0.00290674	Proximal
10:73532078-73536054	10	73532078	73536054	ENSG00000197746	PSAP	270403	0.277	1.6301	1.5866	1.7647	ConradGenotype	0.0234363	Proximal
21:37073145-37079597	21	37073145	37079597	ENSG00000159256	MORC3	433777	0.272	1.5866	1.5866	1.811	ConradGenotype	0.0259063	Proximal
4:87195415-87199036	4	87195415	87199036	ENSG00000152575	AFF1	892824	0.092	0.3392	0	0	ConradGenotype	0.457913	Proximal
1:38856971-38858162	1	38856971	38858162	ENSG00000174574	AKIRIN1	384522	-0.408	3.2181	2.3778	3.2616	ConradGenotype	0.000605198	Proximal
13:20578279-20580087	13	20578279	20580087	ENSG00000150456	N6AMT2	355620	-0.367	2.6472	2.5966	3.4644	ConradGenotype	0.00225305	Proximal
6:29761933-30036820	6	29761933	30036820	ENSG00000216911	HLA-A	118950	0.403	3.1382	2.1382	3.1044	ConradGenotype	0.000727513	Proximal
6:29761933-30031389	6	29761933	30031389	ENSG00000216911	HLA-A	121665	0.422	3.433	2.1382	3.1044	ConradGenotype	0.000368944	Proximal
21:46434207-46435262	21	46434207	46435262	ENSG00000160284	C21orf56	17599	-0.468	4.1896	2.7361	3.6085	ConradGenotype	6.46197e-05	Proximal
14:74854409-74855709	14	74854409	74855709	ENSG00000198208	RPS6KL1	404561	0.426	3.4888	2.2768	3.2592	ConradGenotype	0.000324506	Proximal
11:65330340-65336652	11	65330340	65336652	ENSG00000162298	MRPL49	678533	0.302	1.8846	1.8014	2.1823	ConradGenotype	0.0130425	Proximal
18:28141460-28143645	18	28141460	28143645	ENSG00000141441	FAM59A	60414	-0.358	2.5276	2.0215	2.9948	ConradGenotype	0.00296765	Proximal
22:17951645-17953028	22	17951645	17953028	ENSG00000040608	MIR1286	670051	0.374	2.7358	2.3153	3.3634	ConradGenotype	0.00183734	Proximal
15:51668290-51669064	15	51668290	51669064	ENSG00000047346	KIAA1370	991561	-0.21	1.0555	1.0555	1.0555	ConradGenotype	0.0880078	Proximal
12:109529445-109533522	12	109529445	109533522	ENSG00000174437	ATP2A2	293330	-0.388	2.9306	2.102	2.5433	ConradGenotype	0.00117315	Proximal
17:7277809-7278290	17	7277809	7278290	ENSG00000132507	EIF5A	123642	0.309	1.9654	1.8278	2.4549	ConradGenotype	0.0108296	Proximal
15:72134163-72189627	15	72134163	72189627	ENSG00000129009	ISLR	93185	0.21	1.0555	1.0555	1.0555	ConradGenotype	0.0880078	Proximal
6:100141275-100141994	6	100141275	100141994	ENSG00000132424	SFRS18	174126	0.21	1.0555	1.0555	1.0555	ConradGenotype	0.0880078	Proximal
12:49259941-49261813	12	49259941	49261813	ENSG00000139644	TMBIM6	828538	-0.365	2.6247	1.9759	2.8043	ConradGenotype	0.00237276	Proximal
19:9084144-9085660	19	9084144	9085660	ENSG00000133250	ZNF414	601275	0.362	2.5855	2.5511	3.4202	ConradGenotype	0.00259723	Proximal
5:148991301-148993211	5	148991301	148993211	ENSG00000199047	PPARGC1B	100357	-0.21	1.0555	1.0555	1.0555	ConradGenotype	0.0880078	Proximal
6:139644298-139649450	6	139644298	139649450	ENSG00000135540	MIR3145	823377	0.332	2.2198	2.0264	3.2583	ConradGenotype	0.00602789	Proximal
11:3193954-3200653	11	3193954	3200653	ENSG00000129757	CDKN1C	335133	-0.355	2.4895	2.2692	2.964	ConradGenotype	0.00323971	Proximal
10:132798715-132803136	10	132798715	132803136	ENSG00000176171	BNIP3	837712	-0.378	2.798	2.1694	2.9458	ConradGenotype	0.00159212	Proximal
7:71907404-71913517	7	71907404	71913517	ENSG00000188463	TYW1B	1517	-0.456	3.9849	2.3469	3.2531	ConradGenotype	0.000103527	Proximal
15:94382691-94383998	15	94382691	94383998	ENSG00000185551	NR2F2	296378	0.333	2.2333	2.155	2.8342	ConradGenotype	0.00584379	Proximal
1:225511652-225515889	1	225511652	225515889	ENSG00000143774	GUK1	887772	-0.366	2.6298	1.9928	3.0886	ConradGenotype	0.00234555	Proximal
1:110016535-110046454	1	110016535	110046454	ENSG00000134222	PSRC1	387647	-0.394	3.0145	2.7683	3.8414	ConradGenotype	0.000967058	Proximal
22:22604694-22723721	22	22604694	22723721	ENSG00000184674	GSTT1	45999	0.811	16.0495	2.7942	3.7899	ConradGenotype	0	Proximal
6:29761933-30031389	6	29761933	30031389	ENSG00000206503	HLA-A	123309	0.355	2.4976	2.1382	3.1044	ConradGenotype	0.00318016	Proximal
16:57204759-57207180	16	57204759	57207180	ENSG00000103037	SETD6	96980	-0.414	3.3011	2.5882	3.5021	ConradGenotype	0.000499918	Proximal
6:31395810-31397416	6	31395810	31397416	ENSG00000204536	CCHCR1	170743	0.465	4.1273	2.9177	3.9373	ConradGenotype	7.45928e-05	Proximal
6:10766024-10767491	6	10766024	10767491	ENSG00000137434	C6orf52	22168	0.342	2.3372	2.1264	3.0216	ConradGenotype	0.00460065	Proximal
8:94141318-94146382	8	94141318	94146382	ENSG00000212999	C8orf83	177736	-0.334	2.2406	2.2073	3.2292	ConradGenotype	0.00574708	Proximal
8:94141318-94146382	8	94141318	94146382	ENSG00000205133	C8orf83	136101	-0.382	2.8504	2.2073	3.2292	ConradGenotype	0.00141127	Proximal
13:110760347-110761877	13	110760347	110761877	ENSG00000213995	CARKD	682938	-0.21	1.0555	1.0555	1.0555	ConradGenotype	0.0880078	Proximal
15:32450046-32662643	15	32450046	32662643	ENSG00000215252	MIR1233-2	54760	0.495	4.6935	2.2933	3.6701	ConradGenotype	2.02557e-05	Proximal
15:32447812-32662643	15	32447812	32662643	ENSG00000215252	MIR1233-2	55877	0.556	5.9756	2.2933	3.6701	ConradGenotype	1.05773e-06	Proximal
12:6376809-6378245	12	6376809	6378245	ENSG00000215021	SCARNA12	570103	-0.35	2.4291	2.372	3.5649	ConradGenotype	0.00372334	Proximal
1:242353965-242354569	1	242353965	242354569	ENSG00000054282	AKT3	746291	-0.21	1.0555	1.0555	1.0555	ConradGenotype	0.0880078	Proximal
22:23949034-24258990	22	23949034	24258990	ENSG00000100068	LRP5L	439	0.379	2.8065	2.1489	2.6808	ConradGenotype	0.00156118	Proximal
12:121744059-121776624	12	121744059	121776624	ENSG00000111358	GTF2H3	937908	-0.376	2.7648	2.3789	3.0408	ConradGenotype	0.00171875	Proximal
5:69319374-69373991	5	69319374	69373991	ENSG00000085231	RAD17	647937	-0.358	2.5277	2.336	3.1604	ConradGenotype	0.00296665	Proximal
15:89782788-89784409	15	89782788	89784409	ENSG00000176463	SLCO3A1	569268	-0.426	3.4882	2.2319	3.0963	ConradGenotype	0.000324958	Proximal
6:139644298-139649450	6	139644298	139649450	ENSG00000135597	REPS1	337479	0.361	2.574	2.0077	2.9623	ConradGenotype	0.00266672	Proximal
6:34807974-34808940	6	34807974	34808940	ENSG00000065060	UHRF1BP1	115767	-0.382	2.8467	2.6232	3.7813	ConradGenotype	0.00142318	Proximal
7:64354006-64359878	7	64354006	64359878	ENSG00000152926	ERV3	275158	0.434	3.6113	2.6499	3.4665	ConradGenotype	0.000244743	Proximal
19:60168046-60169697	19	60168046	60169697	ENSG00000022556	NLRP2	18074	-0.416	3.3308	2.9222	3.8438	ConradGenotype	0.000466901	Proximal
7:89648395-89650524	7	89648395	89650524	ENSG00000105792	C7orf63	95931	-0.344	2.3565	2.2325	3.2168	ConradGenotype	0.00440021	Proximal
16:69535364-69537819	16	69535364	69537819	ENSG00000140835	CHST4	587143	0.389	2.9368	2.5266	3.5016	ConradGenotype	0.00115668	Proximal
2:43376883-43388044	2	43376883	43388044	ENSG00000178006	LOC100129726	73723	-0.21	1.0555	1.0555	1.0555	ConradGenotype	0.0880078	Proximal
17:31626906-31635481	17	31626906	31635481	ENSG00000108278	MYO19	289987	-0.347	2.3985	2.3559	3.3467	ConradGenotype	0.00399525	Proximal
19:41532106-41538865	19	41532106	41538865	ENSG00000126243	LRFN3	411729	-0.328	2.1702	2.0172	3.1845	ConradGenotype	0.00675762	Proximal
16:66491713-66496553	16	66491713	66496553	ENSG00000172824	CES8	897494	0.358	2.5363	2.1571	3.1202	ConradGenotype	0.0029088	Proximal
8:42309719-42313291	8	42309719	42313291	ENSG00000168575	C8orf40	143193	0.335	2.2546	1.8652	2.8345	ConradGenotype	0.00556435	Proximal
19:41532106-41538865	19	41532106	41538865	ENSG00000004777	ARHGAP33	573956	0.324	2.1258	2.0172	2.7229	ConradGenotype	0.00748535	Proximal
4:47366950-47373311	4	47366950	47373311	ENSG00000163293	NIPAL1	355117	-0.21	1.0555	1.0555	1.0555	ConradGenotype	0.0880078	Proximal
1:25457812-25537782	1	25457812	25537782	ENSG00000187010	RHD	2122	0.473	4.2685	2.7125	3.5912	ConradGenotype	5.3891e-05	Proximal
11:1048219-1050093	11	1048219	1050093	ENSG00000161328	C11orf35	512937	-0.373	2.7291	2.4761	3.5512	ConradGenotype	0.00186597	Proximal
3:10201141-10203910	3	10201141	10203910	ENSG00000171135	JAGN1	293375	-0.399	3.0842	2.3137	3.3247	ConradGenotype	0.000823786	Proximal
11:3224785-3316422	11	3224785	3316422	ENSG00000166492	LOC650368	122778	-0.426	3.4812	2.2615	2.9852	ConradGenotype	0.000330242	Proximal
14:23516318-23517044	14	23516318	23517044	ENSG00000100813	ACIN1	912587	0.411	3.2652	2.7393	3.6562	ConradGenotype	0.000543012	Proximal
20:56593980-56595020	20	56593980	56595020	ENSG00000124203	ZNF831	639016	0.314	2.012	1.9778	2.723	ConradGenotype	0.00972638	Proximal
1:178495181-178497081	1	178495181	178497081	ENSG00000162783	IER5	829401	0.302	1.8889	1.8112	2.2193	ConradGenotype	0.0129152	Proximal
6:32519885-32887814	6	32519885	32887814	ENSG00000198502	HLA-DRB5	108093	0.612	7.4382	2.4778	3.514	ConradGenotype	3.64622e-08	Proximal
10:74794355-74797666	10	74794355	74797666	ENSG00000216450	BMS1P4	356601	-0.339	2.2945	2.2287	3.5833	ConradGenotype	0.0050755	Proximal
6:139644298-139649450	6	139644298	139649450	ENSG00000146386	C6orf115	252336	0.32	2.0833	1.9154	3.1825	ConradGenotype	0.00825435	Proximal
3:101111485-101112308	3	101111485	101112308	ENSG00000168386	FILIP1L	96194	-0.391	2.9645	2.6438	3.8066	ConradGenotype	0.00108512	Proximal
17:41626903-41724649	17	41626903	41724649	ENSG00000136447	ARL17B	323775	-0.21	1.0555	1.0555	1.0555	ConradGenotype	0.0880078	Proximal
8:83137636-83143757	8	83137636	83143757	ENSG00000164695	CHMP4C	319923	0.442	3.7397	2.2529	3.2275	ConradGenotype	0.000182091	Proximal
1:109298220-109302661	1	109298220	109302661	ENSG00000121940	CLCC1	13743	-0.409	3.2258	2.833	3.9461	ConradGenotype	0.000594529	Proximal
12:130697967-130699525	12	130697967	130699525	ENSG00000167553	TUBA1C	82749490	-0.559	2.95757e-05	4.5291	4.429	5.5019	1000GPgenotype	Distal
2:70514839-70515900	2	70514839	70515900	ENSG00000116062	FBXO11	22639713	-0.584	1.05291e-05	4.9776	4.6185	5.5466	1000GPgenotype	Distal
17:2141671-2141805	17	2141671	2141805	ENSG00000185269	NOTUM	75366282	0.546	4.91775e-05	4.3082	4.179	5.0163	1000GPgenotype	Distal
11:24306059-24312124	11	24306059	24312124	ENSG00000200851	SNHG1	38070004	-0.577	1.44578e-05	4.8399	4.3044	5.3988	1000GPgenotype	Distal
20:41705279-41708002	20	41705279	41708002	ENSG00000101439	CST3	18141939	-0.563	2.51467e-05	4.5995	3.9033	4.9113	1000GPgenotype	Distal
14:22992087-22992486	14	22992087	22992486	ENSG00000129472	RAB2B	1985722	-0.535	7.57548e-05	4.1206	4.0622	5.141	1000GPgenotype	Distal
3:70096165-70096577	3	70096165	70096577	ENSG00000186446	ZNF501	25345046	-0.584	1.04783e-05	4.9797	4.5196	5.6249	1000GPgenotype	Distal
17:61593973-61594030	17	61593973	61594030	ENSG00000034152	MAP2K3	40443808	0.553	3.8372e-05	4.416	4.0779	5.2942	1000GPgenotype	Distal
1:75906537-75907584	1	75906537	75907584	ENSG00000217166	MTR	159142936	0.57	1.90723e-05	4.7196	4.4707	5.2764	1000GPgenotype	Distal
3:181574364-181575608	3	181574364	181575608	ENSG00000186162	CIDECP	171537413	0.558	3.15694e-05	4.5007	4.4847	5.6646	1000GPgenotype	Distal
20:8362041-8362456	20	8362041	8362456	ENSG00000219662	DHX35	28677875	0.524	0.000112149	3.9502	3.9018	4.985	1000GPgenotype	Distal
18:30000704-30001040	18	30000704	30001040	ENSG00000017797	RALBP1	20504055	0.547	4.74582e-05	4.3237	4.1005	5.2739	1000GPgenotype	Distal
1:238369194-238369286	1	238369194	238369286	ENSG00000196517	SLC6A9	194123555	-0.565	2.34718e-05	4.6295	4.429	5.4593	1000GPgenotype	Distal
10:16065153-16065481	10	16065153	16065481	ENSG00000107938	C10orf137	111369961	-0.621	1.96431e-06	5.7068	4.2295	5.1416	1000GPgenotype	Distal
11:38967316-38967381	11	38967316	38967381	ENSG00000110665	TSPAN32	36690692	0.553	3.83398e-05	4.4164	4.299	5.5074	1000GPgenotype	Distal
3:158963335-158963398	3	158963335	158963398	ENSG00000164053	SHISA5	110487950	-0.609	3.37023e-06	5.4723	4.5439	6.1426	1000GPgenotype	Distal
16:17033719-17033796	16	17033719	17033796	ENSG00000158486	DNAH3	4012421	0.541	5.90233e-05	4.229	4.1036	5.2436	1000GPgenotype	Distal
17:22899674-22899756	17	22899674	22899756	ENSG00000186185	KIF18B	17463265	0.551	4.16261e-05	4.3806	4.034	5.3525	1000GPgenotype	Distal
2:126226182-126227068	2	126226182	126227068	ENSG00000115556	PLCD4	92968588	-0.611	3.13283e-06	5.5041	4.5098	5.5399	1000GPgenotype	Distal
2:54418998-54420977	2	54418998	54420977	ENSG00000144034	TPRKB	19394265	-0.6	5.24873e-06	5.2799	4.4902	5.5006	1000GPgenotype	Distal
9:93187982-93188303	9	93187982	93188303	ENSG00000136807	CDK9	36402016	0.548	4.50199e-05	4.3466	4.3216	5.4787	1000GPgenotype	Distal
10:119320240-119320422	10	119320240	119320422	ENSG00000151461	UPF2	107207290	0.56	2.91645e-05	4.5351	4.1433	5.1056	1000GPgenotype	Distal
6:139645185-139649429	6	139645185	139649429	ENSG00000219470	XPO5	96032330	-0.573	1.68691e-05	4.7729	4.4944	5.499	1000GPgenotype	Distal
1:109632386-109632647	1	109632386	109632647	ENSG00000213051	C1orf26	73830501	-0.562	2.62427e-05	4.581	4.488	5.5104	1000GPgenotype	Distal
11:58214597-58218500	11	58214597	58218500	ENSG00000198048	LIPT2	15667985	0.586	9.58697e-06	5.0183	4.2384	5.3253	1000GPgenotype	Distal
3:131269712-131275130	3	131269712	131275130	ENSG00000144635	DYNC1LI1	98707512	0.732	2.25912e-09	8.6461	4.4402	5.6877	1000GPgenotype	Distal
3:131266912-131268830	3	131266912	131268830	ENSG00000144635	DYNC1LI1	98702962	0.732	2.25912e-09	8.6461	4.4402	5.6877	1000GPgenotype	Distal
3:131251612-131252930	3	131251612	131252930	ENSG00000144635	DYNC1LI1	98687362	0.732	2.25912e-09	8.6461	4.4402	5.6877	1000GPgenotype	Distal
3:131246071-131289435	3	131246071	131289435	ENSG00000144635	DYNC1LI1	98702844	0.732	2.25912e-09	8.6461	4.4402	5.6877	1000GPgenotype	Distal
3:131275712-131280030	3	131275712	131280030	ENSG00000144635	DYNC1LI1	98712962	0.732	2.25912e-09	8.6461	4.4402	5.6877	1000GPgenotype	Distal
7:38479532-38479868	7	38479532	38479868	ENSG00000213199	ACCN3	111899076	0.566	2.27049e-05	4.6439	4.4156	5.3217	1000GPgenotype	Distal
20:2811980-2812323	20	2811980	2812323	ENSG00000101162	TUBB1	54219252	-0.531	8.66438e-05	4.0623	3.9207	4.9754	1000GPgenotype	Distal
13:88219969-88220938	13	88219969	88220938	ENSG00000120685	C13orf23	49722773	-0.552	3.98291e-05	4.3998	4.1242	5.1498	1000GPgenotype	Distal
9:16453287-16453593	9	16453287	16453593	ENSG00000207510	SNORD36C	118754115	-0.548	4.60658e-05	4.3366	4.2984	5.2162	1000GPgenotype	Distal
9:29082575-29088014	9	29082575	29088014	ENSG00000120217	CD274	23635778	0.554	3.61292e-05	4.4421	4.3806	5.353	1000GPgenotype	Distal
14:69759806-69759993	14	69759806	69759993	ENSG00000220048	TRMT5	9251073	0.618	2.25935e-06	5.646	4.1109	5.3238	1000GPgenotype	Distal
12:10704334-10704506	12	10704334	10704506	ENSG00000179912	R3HDM2	45273260	0.698	2.52091e-08	7.5984	4.3694	5.3385	1000GPgenotype	Distal
12:25176687-25177145	12	25176687	25177145	ENSG00000088986	DYNLL1	94242577	-0.559	2.99632e-05	4.5234	4.3703	5.251	1000GPgenotype	Distal
2:36809165-36809480	2	36809165	36809480	ENSG00000115421	PAPOLG	24048677	-0.582	1.14705e-05	4.9404	4.5362	5.5978	1000GPgenotype	Distal
1:43630043-43630378	1	43630043	43630378	ENSG00000127481	UBR4	24315885	-0.582	1.16342e-05	4.9343	4.481	5.7327	1000GPgenotype	Distal
6:103134579-103134677	6	103134579	103134677	ENSG00000214861	HLA-DRA	70615877	0.573	1.69419e-05	4.771	4.4533	5.4563	1000GPgenotype	Distal
2:113867797-113870081	2	113867797	113870081	ENSG00000138100	UCN	86497522	-0.581	1.20119e-05	4.9204	4.4871	5.5455	1000GPgenotype	Distal
7:79931055-79931141	7	79931055	79931141	ENSG00000090263	MRPS33	60425582	0.578	1.38746e-05	4.8578	4.4305	5.4934	1000GPgenotype	Distal
19:22559988-22560310	19	22559988	22560310	ENSG00000171466	ZNF562	12924639	-0.537	6.98231e-05	4.156	4.0018	5.1661	1000GPgenotype	Distal
10:36451874-36452192	10	36451874	36452192	ENSG00000173848	NET1	30967910	0.543	5.61204e-05	4.2509	4.1749	5.4356	1000GPgenotype	Distal
14:19621390-19625018	14	19621390	19625018	ENSG00000165959	CLMN	75168582	0.468	6.47618e-05	4.1887	3.5946	4.4983	ConradGenotype	Distal
10:114102095-114106660	10	114102095	114106660	ENSG00000107566	ERLIN1	12185710	-0.448	0.000141554	3.8491	3.7938	4.7316	ConradGenotype	Distal
1:110016535-110046454	1	110016535	110046454	ENSG00000168528	SERINC2	78362164	-0.473	5.20151e-05	4.2839	4.1148	5.0486	ConradGenotype	Distal
20:41705581-41707310	20	41705581	41707310	ENSG00000101439	CST3	18141744	-0.469	6.29126e-05	4.2013	3.5374	4.5545	ConradGenotype	Distal
4:175861773-175863538	4	175861773	175863538	ENSG00000109466	GK3P	9456663	-0.467	6.79216e-05	4.168	4.1081	5.3381	ConradGenotype	Distal
18:45251740-45259314	18	45251740	45259314	ENSG00000180011	ZADH2	25789263	-0.439	0.0002043	3.6897	3.6007	4.5027	ConradGenotype	Distal
5:21485958-21488203	5	21485958	21488203	ENSG00000197822	LOC647859	47368050	0.502	1.48139e-05	4.8293	3.9713	5.1086	ConradGenotype	Distal
12:40984186-40986093	12	40984186	40986093	ENSG00000073060	SCARB1	82886103	-0.463	7.90225e-05	4.1022	3.9424	4.9085	ConradGenotype	Distal
19:61558276-61561655	19	61558276	61561655	ENSG00000176909	MAMSTR	7648883	-0.446	0.000155982	3.8069	3.7425	4.6168	ConradGenotype	Distal
10:33229325-33230534	10	33229325	33230534	ENSG00000198879	SFMBT2	25769148	0.54	2.37411e-06	5.6245	3.8423	5.0142	ConradGenotype	Distal
1:173063237-173068473	1	173063237	173068473	ENSG00000197839	LOC648740	69146473	0.482	3.57324e-05	4.4469	4.1065	5.0093	ConradGenotype	Distal
12:94534159-94536658	12	94534159	94536658	ENSG00000136052	SLC41A2	9249120	0.469	6.31705e-05	4.1995	3.8747	4.9044	ConradGenotype	Distal
19:61558276-61561655	19	61558276	61561655	ENSG00000171101	SIGLECP3	5194907	-0.445	0.000162663	3.7887	3.6588	4.6174	ConradGenotype	Distal
9:89255546-89256135	9	89255546	89256135	ENSG00000216446	SPTLC1	4657643	-0.465	7.43833e-05	4.1285	3.8451	5.0533	ConradGenotype	Distal
14:92782265-92782904	14	92782265	92782904	ENSG00000126803	HSPA2	28704263	-0.45	0.00013317	3.8756	3.5711	4.5483	ConradGenotype	Distal
17:64855986-64860374	17	64855986	64860374	ENSG00000167193	CRK	63568921	-0.464	7.65222e-05	4.1162	3.7938	4.9822	ConradGenotype	Distal
20:15657506-15660363	20	15657506	15660363	ENSG00000101460	MAP1LC3A	16952062	-0.471	5.744e-05	4.2408	3.529	4.5341	ConradGenotype	Distal
19:15902619-15906679	19	15902619	15906679	ENSG00000081665	ZNF93	3985057	-0.453	0.000119034	3.9243	3.6604	4.6943	ConradGenotype	Distal
7:50075343-50076699	7	50075343	50076699	ENSG00000174353	STAG3L1	24754637	-0.468	6.55776e-05	4.1832	3.8585	4.9785	ConradGenotype	Distal
12:33190578-33198735	12	33190578	33198735	ENSG00000135426	KIAA0748	20447882	-0.46	8.83146e-05	4.054	4.0318	4.887	ConradGenotype	Distal
10:42347705-42349809	10	42347705	42349809	ENSG00000151208	DLG5	36939713	-0.452	0.000121161	3.9166	3.7819	4.8383	ConradGenotype	Distal
2:130682838-130684330	2	130682838	130684330	ENSG00000173272	MZT2A	1278643	0.645	3.92641e-09	8.406	4.0198	4.9667	ConradGenotype	Distal
4:34632658-34634710	4	34632658	34634710	ENSG00000109184	DCUN1D4	17817141	0.478	4.37759e-05	4.3588	4.0763	5.0878	ConradGenotype	Distal
5:155509519-155523943	5	155509519	155523943	ENSG00000161010	C5orf45	23690974	-0.463	7.81723e-05	4.1069	3.9944	5.1753	ConradGenotype	Distal
1:99663419-99664325	1	99663419	99664325	ENSG00000143398	PIP5K1A	49799290	0.491	2.45934e-05	4.6092	4.215	5.0411	ConradGenotype	Distal
7:13244570-13247388	7	13244570	13247388	ENSG00000221712	TPK1	130730516	-0.46	8.92886e-05	4.0492	3.8892	4.7891	ConradGenotype	Distal
5:87414712-87417880	5	87414712	87417880	ENSG00000145757	SPATA9	7624038	0.474	5.08369e-05	4.2938	3.9574	4.9561	ConradGenotype	Distal
9:15805327-15812312	9	15805327	15812312	ENSG00000185920	PTCH1	81470544	0.459	9.2863e-05	4.0322	3.8729	4.8341	ConradGenotype	Distal
2:54419132-54420976	2	54419132	54420976	ENSG00000144034	TPRKB	19394198	-0.506	1.2692e-05	4.8965	4.0785	5.1587	ConradGenotype	Distal
9:86964976-86966026	9	86964976	86966026	ENSG00000136807	CDK9	42624657	-0.51	1.05146e-05	4.9782	3.876	4.8765	ConradGenotype	Distal
11:87561909-87562672	11	87561909	87562672	ENSG00000110324	IL10RA	29807571	0.471	5.85374e-05	4.2326	4.0604	4.9829	ConradGenotype	Distal
15:97392250-97392985	15	97392250	97392985	ENSG00000169612	C15orf40	15944233	0.464	7.54453e-05	4.1224	3.6449	4.6311	ConradGenotype	Distal
16:86722175-86724907	16	86722175	86724907	ENSG00000197302	ZNF720	55050741	0.454	0.000114517	3.9411	3.7614	4.6792	ConradGenotype	Distal
15:90475894-90478000	15	90475894	90478000	ENSG00000173517	C15orf5	15217221	-0.462	8.38761e-05	4.0764	3.6672	4.7572	ConradGenotype	Distal
20:4393359-4397529	20	4393359	4397529	ENSG00000101052	IFT52	37285715	0.445	0.00016225	3.7898	3.4981	4.2321	ConradGenotype	Distal
15:23739059-23739742	15	23739059	23739742	ENSG00000137868	STRA6	48531154	0.453	0.000118663	3.9257	3.6771	4.6895	ConradGenotype	Distal
15:43769884-43770349	15	43769884	43770349	ENSG00000153575	TUBGCP5	23365033	0.448	0.000141441	3.8494	3.6651	4.7859	ConradGenotype	Distal
9:22656435-22656902	9	22656435	22656902	ENSG00000188938	FAM120AOS	72595442	-0.459	9.40344e-05	4.0267	3.7885	4.7925	ConradGenotype	Distal
12:9524006-9626453	12	9524006	9626453	ENSG00000111325	OGFOD2	112452621	0.462	8.24091e-05	4.084	3.9154	4.9353	ConradGenotype	Distal
11:31923697-31925464	11	31923697	31925464	ENSG00000033327	GAB2	45742701	-0.486	3.0175e-05	4.5204	3.9506	4.9199	ConradGenotype	Distal
2:176973956-176980168	2	176973956	176980168	ENSG00000138101	DTNB	151354166	0.519	6.76455e-06	5.1698	4.1099	4.9965	ConradGenotype	Distal
4:25864000-25865379	4	25864000	25865379	ENSG00000121210	KIAA0922	128863279	-0.546	1.72418e-06	5.7634	4.0833	5.0762	ConradGenotype	Distal
10:85340553-85341977	10	85340553	85341977	ENSG00000169826	CSGALNACT2	42375458	-0.48	3.98353e-05	4.3997	3.8577	4.724	ConradGenotype	Distal
3:16214126-16216320	3	16214126	16216320	ENSG00000131374	TBC1D5	1250929	0.465	7.49611e-05	4.1252	3.9414	4.9399	ConradGenotype	Distal
22:43513946-43517622	22	43513946	43517622	ENSG00000188064	WNT7B	1208074	0.44	0.000197117	3.7053	3.5183	4.7909	ConradGenotype	Distal
5:61783882-61785150	5	61783882	61785150	ENSG00000215247	ZDHHC11	60935284	0.471	5.80951e-05	4.2359	3.9502	5.0768	ConradGenotype	Distal
9:35970780-35972060	9	35970780	35972060	ENSG00000119508	NR4A3	65677491	0.461	8.75977e-05	4.0575	3.9019	4.8535	ConradGenotype	Distal
6:86680559-86682553	6	86680559	86682553	ENSG00000026297	RNASET2	80599581	0.495	2.02614e-05	4.6933	4.0282	4.9152	ConradGenotype	Distal
8:85423543-85431720	8	85423543	85431720	ENSG00000121039	RDH10	11043014	-0.457	0.000100569	3.9975	3.9678	4.8373	ConradGenotype	Distal
10:27664701-27670427	10	27664701	27670427	ENSG00000219126	RPL13AP6	85019111	0.453	0.00011751	3.9299	3.9029	5.0275	ConradGenotype	Distal
1:205608618-205612197	1	205608618	205612197	ENSG00000116984	MTR	29467555	0.481	3.8121e-05	4.4188	4.173	5.1521	ConradGenotype	Distal
19:14592794-14595049	19	14592794	14595049	ENSG00000182909	LENG9	45071825	-0.453	0.000119058	3.9242	3.6607	4.6869	ConradGenotype	Distal
7:79309553-79320812	7	79309553	79320812	ENSG00000160999	MIR4285	22416809	0.465	7.37883e-05	4.132	3.9319	4.7883	ConradGenotype	Distal
1:220440566-220447122	1	220440566	220447122	ENSG00000143258	USP21	61044387	0.479	4.12423e-05	4.3847	4.158	5.4315	ConradGenotype	Distal
15:43769884-43770349	15	43769884	43770349	ENSG00000075131	SCARNA14	20656040	0.469	6.13716e-05	4.212	3.7261	4.8921	ConradGenotype	Distal
19:57580562-57582941	19	57580562	57582941	ENSG00000105427	CNFN	9997106	-0.456	0.000104955	3.979	3.6621	4.7813	ConradGenotype	Distal
19:39720234-39720942	19	39720234	39720942	ENSG00000130207	APOC2	10420409	-0.45	0.000131155	3.8822	3.6788	4.8313	ConradGenotype	Distal
12:56795770-56799972	12	56795770	56799972	ENSG00000089250	NOS1	59397483	-0.458	9.62422e-05	4.0166	3.9455	4.9738	ConradGenotype	Distal
2:223573334-223578127	2	223573334	223578127	ENSG00000213626	LBH	193253995	-0.467	6.74472e-05	4.171	4.0478	5.021	ConradGenotype	Distal
16:86385927-86390257	16	86385927	86390257	ENSG00000062038	CDH3	19124753	-0.445	0.000161082	3.793	3.6703	4.625	ConradGenotype	Distal
2:159668040-159669209	2	159668040	159669209	ENSG00000074054	CLASP1	37790354	-0.46	8.98273e-05	4.0466	4.0066	5.2986	ConradGenotype	Distal
10:27664701-27670427	10	27664701	27670427	ENSG00000107954	NEURL	77656145	-0.485	3.19378e-05	4.4957	3.8396	4.7541	ConradGenotype	Distal
4:10650656-10651771	4	10650656	10651771	ENSG00000154274	RELL1	26614833	0.468	6.53854e-05	4.1845	4.0899	4.839	ConradGenotype	Distal
1:177596451-177601717	1	177596451	177601717	ENSG00000220914	LEPR	111783559	0.497	1.87065e-05	4.728	4.1345	4.9631	ConradGenotype	Distal
1:160497369-160497846	1	160497369	160497846	ENSG00000187815	ZNF642	119772363	0.543	2.02963e-06	5.6926	4.1179	5.0446	ConradGenotype	Distal
17:13472216-13473377	17	13472216	13473377	ENSG00000167925	GHDC	24124023	-0.526	4.90637e-06	5.3092	3.8695	4.8424	ConradGenotype	Distal
12:76198181-76198845	12	76198181	76198845	ENSG00000197653	DNAH10	46698299	-0.498	1.82539e-05	4.7386	4.0125	4.8549	ConradGenotype	Distal
1:13479789-13517623	1	13479789	13517623	ENSG00000168614	NBPF9	130033673	0.476	4.68997e-05	4.3288	4.1347	5.149	ConradGenotype	Distal
16:47066789-47068458	16	47066789	47068458	ENSG00000167971	TRAF7	44890335	-0.464	7.5843e-05	4.1201	3.7225	4.7236	ConradGenotype	Distal
13:33033739-33042838	13	33033739	33042838	ENSG00000198824	ZNF828	81066205	-0.465	7.33546e-05	4.1346	3.726	4.7319	ConradGenotype	Distal
9:112516996-112519963	9	112516996	112519963	ENSG00000165724	ZMYND19	27082078	0.451	0.000130121	3.8857	3.8504	4.8177	ConradGenotype	Distal
1:225511652-225515889	1	225511652	225515889	ENSG00000117133	RPF1	140787027	-0.47	6.11454e-05	4.2136	4.1173	5.0987	ConradGenotype	Distal
6:152431681-152433972	6	152431681	152433972	ENSG00000204385	SLC44A4	120485950	-0.464	7.71873e-05	4.1125	3.957	4.9663	ConradGenotype	Distal
1:59878829-59879691	1	59878829	59879691	ENSG00000143543	JTB	92335914	0.507	1.20521e-05	4.9189	4.1282	5.2044	ConradGenotype	Distal
8:120222264-120230400	8	120222264	120230400	ENSG00000177335	C8orf31	23974929	-0.472	5.42839e-05	4.2653	3.9226	4.9639	ConradGenotype	Distal
15:43307065-43308832	15	43307065	43308832	ENSG00000140398	MIR631	30123521	0.455	0.000110609	3.9562	3.7626	4.9476	ConradGenotype	Distal
16:68748870-68754003	16	68748870	68754003	ENSG00000198236	HS3ST4	42799940	-0.492	2.40405e-05	4.6191	3.735	4.655	ConradGenotype	Distal
5:45985558-46007533	5	45985558	46007533	ENSG00000043143	PHF15	87921711	-0.507	1.21558e-05	4.9152	3.9569	5.1933	ConradGenotype	Distal
11:58214077-58218507	11	58214077	58218507	ENSG00000198048	LIPT2	15668241	0.513	8.85867e-06	5.0526	3.9227	4.863	ConradGenotype	Distal
7:141704110-141720176	7	141704110	141720176	ENSG00000086232	EIF2AK1	135664494	-0.457	9.99059e-05	4.0004	3.8758	5.0334	ConradGenotype	Distal
2:225001197-225002177	2	225001197	225002177	ENSG00000132326	PER2	13841565	-0.465	7.42829e-05	4.1291	4.0101	5.2156	ConradGenotype	Distal
13:112575118-112575905	13	112575118	112575905	ENSG00000217615	WASF3	86526094	0.463	7.84266e-05	4.1055	3.7419	4.7194	ConradGenotype	Distal
9:29082325-29088033	9	29082325	29088033	ENSG00000187742	SECISBP2	62058636	0.464	7.81003e-05	4.1073	3.8886	4.9955	ConradGenotype	Distal
1:25074420-25076013	1	25074420	25076013	ENSG00000143303	C1orf66	129893917	-0.509	1.07198e-05	4.9698	4.1843	5.1577	ConradGenotype	Distal
2:76627234-76628943	2	76627234	76628943	ENSG00000163002	NUP35	107087938	-0.522	5.87857e-06	5.2307	3.976	4.9935	ConradGenotype	Distal
14:25660604-25662842	14	25660604	25662842	ENSG00000100889	PCK2	2025222	-0.491	2.48635e-05	4.6044	3.5562	4.5608	ConradGenotype	Distal
14:19621390-19625018	14	19621390	19625018	ENSG00000126214	KLC1	83574288	0.445	0.000163776	3.7858	3.5597	4.6857	ConradGenotype	Distal
6:161646237-161648784	6	161646237	161648784	ENSG00000204314	PRRT1	129421602	-0.465	7.47737e-05	4.1263	4.0968	5.1525	ConradGenotype	Distal
2:57095735-57096912	2	57095735	57096912	ENSG00000163492	CCDC141	122337006	-0.483	3.46737e-05	4.46	4.0037	5.195	ConradGenotype	Distal
3:131245607-131289737	3	131245607	131289737	ENSG00000144635	DYNC1LI1	98702763	0.569	5.03306e-07	6.2982	3.9984	5.0114	ConradGenotype	Distal
21:20134352-20135421	21	20134352	20135421	ENSG00000216430	CLDN14	16645978	0.42	0.000399131	3.3989	3.3407	4.1739	ConradGenotype	Distal
12:29735678-29737708	12	29735678	29737708	ENSG00000166986	DDIT3	26443849	-0.488	2.84289e-05	4.5462	3.8232	4.9159	ConradGenotype	Distal
16:923425-944273	16	923425	944273	ENSG00000072864	NDE1	14749783	0.468	6.63322e-05	4.1783	3.8067	4.7942	ConradGenotype	Distal
5:172905608-172907328	5	172905608	172907328	ENSG00000048140	TSPAN17	3106413	0.474	5.0938e-05	4.293	3.9104	4.8986	ConradGenotype	Distal
9:100348856-100350948	9	100348856	100350948	ENSG00000137154	RPS6	80980400	-0.461	8.71572e-05	4.0597	3.8799	4.8791	ConradGenotype	Distal
1:220440566-220447122	1	220440566	220447122	ENSG00000160087	UBE2J2	219254157	0.473	5.34397e-05	4.2721	4.1893	5.2537	ConradGenotype	Distal
17:17172009-17176308	17	17172009	17176308	ENSG00000189051	RNF222	8936986	0.451	0.000126828	3.8968	3.776	4.9077	ConradGenotype	Distal
15:32447812-32662643	15	32447812	32662643	ENSG00000140264	C15orf63	9325502	0.487	2.92947e-05	4.5332	3.7221	4.7525	ConradGenotype	Distal
17:50818728-50820322	17	50818728	50820322	ENSG00000183093	MRPL12	26463251	0.468	6.52283e-05	4.1856	3.8398	4.9473	ConradGenotype	Distal
5:69373464-69376942	5	69373464	69376942	ENSG00000164182	NDUFAF2	8994504	0.475	4.9783e-05	4.3029	3.9697	4.964	ConradGenotype	Distal
22:34894430-34901494	22	34894430	34901494	ENSG00000100288	CHKB-CPT1B	14468294	0.437	0.000220836	3.6559	3.4861	4.671	ConradGenotype	Distal
22:34893700-34905559	22	34893700	34905559	ENSG00000100288	CHKB-CPT1B	14466627	0.493	2.23842e-05	4.6501	3.4861	4.671	ConradGenotype	Distal
6:78936181-78956303	6	78936181	78956303	ENSG00000182952	HMGN4	52295703	0.526	4.89101e-06	5.3106	4.1179	5.0742	ConradGenotype	Distal
12:96516188-96517708	12	96516188	96517708	ENSG00000197728	RPS26	41793719	-0.465	7.36888e-05	4.1326	3.9412	4.9192	ConradGenotype	Distal
14:62793848-62794407	14	62793848	62794407	ENSG00000126814	TRMT5	2279625	-0.459	9.46998e-05	4.0237	3.5914	4.6335	ConradGenotype	Distal
12:39104029-39107939	12	39104029	39107939	ENSG00000214370	MMP19	15409264	-0.455	0.000108955	3.9628	3.9143	4.9298	ConradGenotype	Distal
1:159675687-159913382	1	159675687	159913382	ENSG00000218937	CD46	46208357	-0.487	2.87904e-05	4.5408	4.2129	5.2291	ConradGenotype	Distal
20:60842625-60845445	20	60842625	60845445	ENSG00000125995	ROMO1	27092519	-0.469	6.34712e-05	4.1974	3.4796	4.4755	ConradGenotype	Distal
1:9518760-9520515	1	9518760	9520515	ENSG00000142910	TINAGL1	22300671	-0.481	3.84681e-05	4.4149	4.1474	5.2589	ConradGenotype	Distal
2:6317978-6319604	2	6317978	6319604	ENSG00000136541	ERMN	151568225	0.469	6.37483e-05	4.1955	4.1404	5.1327	ConradGenotype	Distal
1:25074420-25076013	1	25074420	25076013	ENSG00000215695	DDI2	9215339	-0.482	3.62074e-05	4.4412	4.0853	5.0168	ConradGenotype	Distal
7:153550727-153554373	7	153550727	153554373	ENSG00000164631	ZNF12	146847709	0.512	9.27521e-06	5.0327	3.9206	4.9055	ConradGenotype	Distal
2:189276085-189288584	2	189276085	189288584	ENSG00000138375	SMARCAL1	27739086	0.48	3.97327e-05	4.4009	4.069	4.9068	ConradGenotype	Distal
22:16998896-17009529	22	16998896	17009529	ENSG00000100360	IFT27	18488945	-0.442	0.000179242	3.7466	3.4742	4.4051	ConradGenotype	Distal
1:157134152-157136674	1	157134152	157136674	ENSG00000069702	TGFBR3	65113005	0.502	1.47699e-05	4.8306	4.1841	5.2214	ConradGenotype	Distal
15:43307065-43308832	15	43307065	43308832	ENSG00000207636	NEIL1	30125093	0.498	1.81342e-05	4.7415	3.7569	4.6944	ConradGenotype	Distal
2:223573334-223578127	2	223573334	223578127	ENSG00000214718	LBH	193253584	-0.468	6.50338e-05	4.1869	4.0478	5.021	ConradGenotype	Distal
1:160497369-160497846	1	160497369	160497846	ENSG00000154305	MIA3	60398600	0.495	2.0837e-05	4.6812	4.1027	4.861	ConradGenotype	Distal
7:133435541-133448555	7	133435541	133448555	ENSG00000019991	HGF	52218268	0.497	1.9213e-05	4.7164	3.9406	4.9449	ConradGenotype	Distal
19:14907340-14910599	19	14907340	14910599	ENSG00000132004	FBXW9	2244374	-0.47	6.03723e-05	4.2192	3.691	4.6499	ConradGenotype	Distal
2:195687880-195692616	2	195687880	195692616	ENSG00000172005	MAL	100620940	-0.477	4.52306e-05	4.3446	4.0426	5.0306	ConradGenotype	Distal
12:60680247-60680746	12	60680247	60680746	ENSG00000127328	RAB3IP	7788005	-0.473	5.34982e-05	4.2717	3.9488	4.8943	ConradGenotype	Distal
20:59546452-59547047	20	59546452	59547047	ENSG00000216679	FAM65C	10875886	0.48	3.96598e-05	4.4016	3.4835	4.4965	ConradGenotype	Distal
15:43769884-43770349	15	43769884	43770349	ENSG00000198146	ZNF770	10707317	0.463	7.83943e-05	4.1057	3.7279	4.5262	ConradGenotype	Distal
1:163870187-163871072	1	163870187	163871072	ENSG00000182749	PAQR7	137805320	-0.472	5.50099e-05	4.2596	4.1195	5.1293	ConradGenotype	Distal
17:38872802-38874073	17	38872802	38874073	ENSG00000186868	STH	2521148	-0.48	3.90828e-05	4.408	3.8478	4.8467	ConradGenotype	Distal
17:31626906-31635481	17	31626906	31635481	ENSG00000187838	TNK1	24395021	-0.487	2.87255e-05	4.5417	3.7987	4.7425	ConradGenotype	Distal
8:11529267-11532938	8	11529267	11532938	ENSG00000178814	OPLAH	133651772	-0.457	0.000100217	3.9991	3.9328	4.7948	ConradGenotype	Distal
6:122122111-122123352	6	122122111	122123352	ENSG00000158373	HIST1H2BD	95856143	0.521	6.25503e-06	5.2038	4.0231	4.9323	ConradGenotype	Distal
17:205453-206418	17	205453	206418	ENSG00000175106	FAM18B2	15138772	0.478	4.33127e-05	4.3634	3.7796	4.8345	ConradGenotype	Distal
16:61101872-61108164	16	61101872	61108164	ENSG00000172824	CES8	4491621	-0.44	0.000191291	3.7183	3.7166	4.7243	ConradGenotype	Distal
6:14853211-14853706	6	14853211	14853706	ENSG00000124602	UNC5CL	26254011	0.502	1.50625e-05	4.8221	4.0625	5.2004	ConradGenotype	Distal
10:33229325-33230534	10	33229325	33230534	ENSG00000217402	ABLIM1	83021991	-0.466	6.93392e-05	4.159	3.8304	4.8408	ConradGenotype	Distal
5:17744739-17751224	5	17744739	17751224	ENSG00000113296	THBS4	61642878	-0.462	8.29833e-05	4.081	3.9944	5.0933	ConradGenotype	Distal
4:70501386-70508909	4	70501386	70508909	ENSG00000185774	KCNIP4	50038156	0.5	1.67794e-05	4.7752	4.0226	5.0839	ConradGenotype	Distal
8:127261409-127263721	8	127261409	127263721	ENSG00000147316	ANGPT2	120890084	-0.473	5.19719e-05	4.2842	3.9588	4.8797	ConradGenotype	Distal
3:86930978-86937879	3	86930978	86937879	ENSG00000168386	FILIP1L	14273662	-0.468	6.6188e-05	4.1792	4.0402	5.0598	ConradGenotype	Distal
1:191127054-191128549	1	191127054	191128549	ENSG00000162757	C1orf74	16895604	-0.47	6.01294e-05	4.2209	4.1612	5.0799	ConradGenotype	Distal
