# Supplementary material for: Association of CNVs with methylation variation
Source: NPJ Genom Med. 2020 Sep 24;5:41. doi: 10.1038/s41525-020-00145-w (PMC7519119; doi:10.1038/s41525-020-00145-w)
Supplement: Supplementary file 7 — Supplementary Data 5 [file 41525_2020_145_MOESM7_ESM.xlsx]

## Sheet: Overlap between eQTLs and mQTLs
Common Gene CNV-mQTL -eQTL
Cnv mQTL	Cnv eQTL	Gene
12:10457356-10495015	12:109529445-109533522	ATP2A2
21:46434207-46435262	21:46434207-46435262	C21orf56
21:46434171-46435304	21:46434207-46435262	C21orf56
20:1337176-1338798	20:8362041-8362456	DHX35
16:76929120-76942453	16:17033719-17033796	DNAH3
17:73499878-73500192	17:18210895-18212400	EPN2
17:34701689-34702240	17:34733691-34734172	ERBB2
17:42497848-42508795	17:41626903-41724649	GOSR2
1:110028467-110029625	1:110029967-110037025	GSTM1
1:110037664-110044037	1:110029967-110037025	GSTM1
1:110028467-110029625	1:110027612-110037030	GSTM1
1:110037664-110044037	1:110027612-110037030	GSTM1
1:110028467-110029625	1:110028467-110029625	GSTM1
1:110037664-110044037	1:110028467-110029625	GSTM1
1:110028467-110029625	1:110037664-110044037	GSTM1
1:110037664-110044037	1:110037664-110044037	GSTM1
1:110028467-110029625	1:110031655-110056155	GSTM1
1:110037664-110044037	1:110031655-110056155	GSTM1
1:110028467-110029625	1:110024362-110046935	GSTM1
1:110037664-110044037	1:110024362-110046935	GSTM1
1:110028467-110029625	1:110016535-110046454	GSTM1
1:110037664-110044037	1:110016535-110046454	GSTM1
1:110028467-110029625	1:109988369-110060631	GSTM1
1:110037664-110044037	1:109988369-110060631	GSTM1
22:22681567-22698025	22:22726367-22727225	GSTT1
22:22726367-22727225	22:22726367-22727225	GSTT1
22:22676367-22680525	22:22726367-22727225	GSTT1
22:22674027-22676887	22:22726367-22727225	GSTT1
22:22699127-22705237	22:22726367-22727225	GSTT1
22:22681567-22698025	22:22676367-22680525	GSTT1
22:22726367-22727225	22:22676367-22680525	GSTT1
22:22676367-22680525	22:22676367-22680525	GSTT1
22:22674027-22676887	22:22676367-22680525	GSTT1
22:22699127-22705237	22:22676367-22680525	GSTT1
22:22681567-22698025	22:22681567-22698025	GSTT1
22:22726367-22727225	22:22681567-22698025	GSTT1
22:22676367-22680525	22:22681567-22698025	GSTT1
22:22674027-22676887	22:22681567-22698025	GSTT1
22:22699127-22705237	22:22681567-22698025	GSTT1
22:22681567-22698025	22:22672962-22728535	GSTT1
22:22726367-22727225	22:22672962-22728535	GSTT1
22:22676367-22680525	22:22672962-22728535	GSTT1
22:22674027-22676887	22:22672962-22728535	GSTT1
22:22699127-22705237	22:22672962-22728535	GSTT1
22:22681567-22698025	22:22699127-22705237	GSTT1
22:22726367-22727225	22:22699127-22705237	GSTT1
22:22676367-22680525	22:22699127-22705237	GSTT1
22:22674027-22676887	22:22699127-22705237	GSTT1
22:22699127-22705237	22:22699127-22705237	GSTT1
22:22681567-22698025	22:22674027-22676887	GSTT1
22:22726367-22727225	22:22674027-22676887	GSTT1
22:22676367-22680525	22:22674027-22676887	GSTT1
22:22674027-22676887	22:22674027-22676887	GSTT1
22:22699127-22705237	22:22674027-22676887	GSTT1
22:22681567-22698025	22:22705967-22725625	GSTT1
22:22726367-22727225	22:22705967-22725625	GSTT1
22:22676367-22680525	22:22705967-22725625	GSTT1
22:22674027-22676887	22:22705967-22725625	GSTT1
22:22699127-22705237	22:22705967-22725625	GSTT1
22:22681567-22698025	22:22604694-22723721	GSTT1
22:22726367-22727225	22:22604694-22723721	GSTT1
22:22676367-22680525	22:22604694-22723721	GSTT1
22:22674027-22676887	22:22604694-22723721	GSTT1
22:22699127-22705237	22:22604694-22723721	GSTT1
6:69527894-69528390	6:29973812-29977630	HLA-A
6:69527894-69528390	6:29978612-29981330	HLA-A
6:69527894-69528390	6:29969012-29971130	HLA-A
6:69527894-69528390	6:29998512-30002230	HLA-A
6:69527894-69528390	6:29761933-30036820	HLA-A
6:69527894-69528390	6:29761933-30031389	HLA-A
6:69527894-69528390	6:29761933-30031389	HLA-A
19:41532106-41538865	19:41532106-41538865	LRFN3
3:11757247-11759276	3:12326952-12327261	PPARG
10:135090812-135092535	10:75043831-75051240	PPP3CB
1:155440279-155443057	1:155440279-155443057	PRCC
8:74508608-74511335	8:85423543-85431720	RDH10
6:32537894-32540555	6:86680559-86682553	RNASET2
22:28010283-28011805	22:37685753-37722446	RPL3
10:127735174-127735974	10:119320240-119320422	UPF2
5:150860912-150862730	5:61783882-61785150	ZDHHC11
1:244806227-244808300	1:245252855-245253744	ZNF124
