# Supplementary material for: Association of CNVs with methylation variation
Source: NPJ Genom Med. 2020 Sep 24;5:41. doi: 10.1038/s41525-020-00145-w (PMC7519119; doi:10.1038/s41525-020-00145-w)
Supplement: Supplementary file 8 — Supplementary Data 6 [file 41525_2020_145_MOESM8_ESM.xlsx]

## Sheet: CpG_CNV_10kb_5kb
Hi-C region overlap with CNV-mQTL/ CpG pairs (10 kb Hi-C resolution, 5 kb CpG Window)
chr	CNV	cnvstart	cnvend	CPG_start	CPG_end	CpG	hic.i.start	hic.i.end	hic.j.start	hic.j.end	Gene	Proximal/Distal	Krnorm
1	1:9518200-9520253	9518200	9520253	9211857	9223096	cg22601917	9212587	9222587	9512587	9522587	H6PD	Proximal	105.704
1	1:9518200-9520253	9518200	9520253	9211857	9223096	cg22601917	9202587	9212587	9512587	9522587	H6PD	Proximal	60.8777
1	1:9518200-9520253	9518200	9520253	9211857	9223096	cg22601917	9222587	9232587	9512587	9522587	H6PD	Proximal	89.1022
1	1:9518760-9520515	9518760	9520515	9211857	9223096	cg22601917	9212587	9222587	9512587	9522587	H6PD	Proximal	105.704
1	1:9518760-9520515	9518760	9520515	9211857	9223096	cg22601917	9202587	9212587	9512587	9522587	H6PD	Proximal	60.8777
1	1:9518760-9520515	9518760	9520515	9211857	9223096	cg22601917	9222587	9232587	9512587	9522587	H6PD	Proximal	89.1022
1	1:10405137-10406094	10405137	10406094	36683291	36694664	cg10035922	10402587	10412587	36682587	36692587	C1orf102	Distal	0.732943
1	1:21659006-21659277	21659006	21659277	22336271	22347913	cg07180649	21652587	21662587	22332587	22342587	WNT4	Proximal	25.7714
1	1:21659006-21659277	21659006	21659277	22336271	22347913	cg07180649	21652587	21662587	22342587	22352587	WNT4	Proximal	18.6481
1	1:21884914-21884999	21884914	21884999	22130901	22142310	cg12274479	21882587	21892587	22122587	22132587	HSPG2	Proximal	104.93
1	1:21884914-21884999	21884914	21884999	22130901	22142310	cg12274479	21882587	21892587	22132587	22142587	HSPG2	Proximal	103.618
1	1:24275573-24275889	24275573	24275889	25096076	25106799	cg18231267	24272587	24282587	25102587	25112587	RUNX3	Proximal	10.8793
1	1:24275573-24275889	24275573	24275889	25096076	25106799	cg18231267	24272587	24282587	25092587	25102587	RUNX3	Proximal	15.2662
1	1:24768383-24773731	24768383	24773731	24020359	24030790	cg18888403	24022587	24032587	24762587	24772587	HMGCL	Proximal	9.151
1	1:24768383-24773731	24768383	24773731	24020359	24030790	cg18888403	24012587	24022587	24762587	24772587	HMGCL	Proximal	12.546
1	1:24768383-24773731	24768383	24773731	24020359	24030790	cg18888403	24022587	24032587	24772587	24782587	HMGCL	Proximal	12.358
1	1:24768383-24773731	24768383	24773731	24020359	24030790	cg18888403	24012587	24022587	24772587	24782587	HMGCL	Proximal	6.83407
1	1:27160255-27160649	27160255	27160649	27586162	27597122	cg12112929	27152587	27162587	27592587	27602587	GPR3	Proximal	35.0814
1	1:27160255-27160649	27160255	27160649	27586162	27597122	cg12112929	27152587	27162587	27582587	27592587	GPR3	Proximal	41.6844
1	1:29177033-29178830	29177033	29178830	29430035	29442958	cg19112780	29172587	29182587	29442587	29452587	PTPRU	Proximal	23.4009
1	1:29177033-29178830	29177033	29178830	29430035	29442958	cg19112780	29172587	29182587	29422587	29432587	PTPRU	Proximal	42.6016
1	1:29177033-29178830	29177033	29178830	29430035	29442958	cg19112780	29172587	29182587	29432587	29442587	PTPRU	Proximal	33.0007
1	1:30813232-30814246	30813232	30814246	31613803	31624140	cg03484533	30812587	30822587	31622587	31632587	FABP3	Proximal	5.79101
1	1:30813232-30814246	30813232	30814246	31613803	31624140	cg03484533	30812587	30822587	31612587	31622587	FABP3	Proximal	6.77654
1	1:34874009-34884563	34874009	34884563	35806101	35817769	cg11835197	34882587	34892587	35802587	35812587	TFAP2E	Proximal	2.50706
1	1:34874009-34884563	34874009	34884563	35806101	35817769	cg11835197	34882587	34892587	35812587	35822587	TFAP2E	Proximal	2.37308
1	1:34874009-34884563	34874009	34884563	35806101	35817769	cg11835197	34872587	34882587	35802587	35812587	TFAP2E	Proximal	5.73022
1	1:34874009-34884563	34874009	34884563	35806101	35817769	cg11835197	34872587	34882587	35812587	35822587	TFAP2E	Proximal	3.61601
1	1:34874894-34884557	34874894	34884557	34400032	34410247	cg05382123	34392587	34402587	34882587	34892587	CSMD2	Proximal	42.0031
1	1:34874894-34884557	34874894	34884557	34400032	34410247	cg05382123	34402587	34412587	34882587	34892587	CSMD2	Proximal	47.4578
1	1:34874894-34884557	34874894	34884557	34400032	34410247	cg05382123	34392587	34402587	34872587	34882587	CSMD2	Proximal	46.7045
1	1:34874894-34884557	34874894	34884557	34400032	34410247	cg05382123	34402587	34412587	34872587	34882587	CSMD2	Proximal	44.501
1	1:34874894-34884557	34874894	34884557	35806101	35817769	cg11835197	34882587	34892587	35802587	35812587	TFAP2E	Proximal	2.50706
1	1:34874894-34884557	34874894	34884557	35806101	35817769	cg11835197	34882587	34892587	35812587	35822587	TFAP2E	Proximal	2.37308
1	1:34874894-34884557	34874894	34884557	35806101	35817769	cg11835197	34872587	34882587	35802587	35812587	TFAP2E	Proximal	5.73022
1	1:34874894-34884557	34874894	34884557	35806101	35817769	cg11835197	34872587	34882587	35812587	35822587	TFAP2E	Proximal	3.61601
1	1:34877412-34879230	34877412	34879230	35806101	35817769	cg11835197	34872587	34882587	35802587	35812587	TFAP2E	Proximal	5.73022
1	1:34877412-34879230	34877412	34879230	35806101	35817769	cg11835197	34872587	34882587	35812587	35822587	TFAP2E	Proximal	3.61601
1	1:40793794-40801068	40793794	40801068	40741529	40752469	cg25568243	40732587	40742587	40792587	40802587	C1orf176	Proximal	137.672
1	1:40793794-40801068	40793794	40801068	40741529	40752469	cg25568243	40742587	40752587	40792587	40802587	C1orf176	Proximal	165.833
1	1:40793794-40801068	40793794	40801068	41211898	41223985	cg02668729	40792587	40802587	41222587	41232587	CTPS	Proximal	32.1445
1	1:40793794-40801068	40793794	40801068	41211898	41223985	cg02668729	40792587	40802587	41202587	41212587	CTPS	Proximal	66.8139
1	1:40793794-40801068	40793794	40801068	41211898	41223985	cg02668729	40792587	40802587	41212587	41222587	CTPS	Proximal	34.9669
1	1:40794202-40801171	40794202	40801171	39924406	39935055	cg22827640	39932587	39942587	40792587	40802587	HPCAL4	Proximal	6.41177
1	1:40794202-40801171	40794202	40801171	39924406	39935055	cg22827640	39922587	39932587	40792587	40802587	HPCAL4	Proximal	8.03743
1	1:46016872-46023933	46016872	46023933	46432137	46442545	cg04036898	46012587	46022587	46432587	46442587	POMGNT1	Proximal	51.0342
1	1:46016872-46023933	46016872	46023933	46432137	46442545	cg04036898	46012587	46022587	46422587	46432587	POMGNT1	Proximal	58.4776
1	1:46016872-46023933	46016872	46023933	46432137	46442545	cg04036898	46022587	46032587	46432587	46442587	POMGNT1	Proximal	47.016
1	1:46016872-46023933	46016872	46023933	46432137	46442545	cg04036898	46022587	46032587	46422587	46432587	POMGNT1	Proximal	52.211
1	1:64740868-64740965	64740868	64740965	65497866	65508230	cg09082287	64732588	64742588	65492588	65502588	DNAJC6	Proximal	13.7072
1	1:64740868-64740965	64740868	64740965	65497866	65508230	cg09082287	64732588	64742588	65502588	65512588	DNAJC6	Proximal	11.0302
1	1:70921387-70921635	70921387	70921635	71279051	71291545	cg15201877	70912588	70922588	71272588	71282588	PTGER3	Proximal	99.0875
1	1:70921387-70921635	70921387	70921635	71279051	71291545	cg15201877	70912588	70922588	71282588	71292588	PTGER3	Proximal	138.153
1	1:85438779-85440284	85438779	85440284	85280520	85292297	cg10515956	85282588	85292588	85432588	85442588	MCOLN3	Proximal	73.3201
1	1:85438779-85440284	85438779	85440284	85280520	85292297	cg10515956	85272588	85282588	85432588	85442588	MCOLN3	Proximal	81.6542
1	1:94060856-94064435	94060856	94064435	94111129	94122615	cg16833230	94062588	94072588	94112588	94122588	DNTTIP2	Proximal	100.628
1	1:94060856-94064435	94060856	94064435	94111129	94122615	cg16833230	94062588	94072588	94122588	94132588	DNTTIP2	Proximal	81.147
1	1:94060856-94064435	94060856	94064435	94111129	94122615	cg16833230	94062588	94072588	94102588	94112588	DNTTIP2	Proximal	158.726
1	1:94060856-94064435	94060856	94064435	94111129	94122615	cg16833230	94052588	94062588	94112588	94122588	DNTTIP2	Proximal	79.9084
1	1:94060856-94064435	94060856	94064435	94111129	94122615	cg16833230	94052588	94062588	94122588	94132588	DNTTIP2	Proximal	54.363
1	1:94060856-94064435	94060856	94064435	94111129	94122615	cg16833230	94052588	94062588	94102588	94112588	DNTTIP2	Proximal	135.867
1	1:110028467-110029625	110028467	110029625	110026594	110037306	cg17901463	110021523	110031523	110021523	110031523	GSTM1	Proximal	2913
1	1:110028467-110029625	110028467	110029625	110026594	110037306	cg17901463	110021523	110031523	110031523	110041523	GSTM1	Proximal	660.056
1	1:110037664-110044037	110037664	110044037	110026594	110037306	cg17901463	110031523	110041523	110031523	110041523	GSTM1	Proximal	3224.23
1	1:110037664-110044037	110037664	110044037	110026594	110037306	cg17901463	110021523	110031523	110031523	110041523	GSTM1	Proximal	660.056
1	1:110037664-110044037	110037664	110044037	110026594	110037306	cg17901463	110021523	110031523	110041523	110051523	GSTM1	Proximal	418.697
1	1:110037664-110044037	110037664	110044037	110026594	110037306	cg17901463	110031523	110041523	110041523	110051523	GSTM1	Proximal	896.314
1	1:120557209-120738188	120557209	120738188	117705379	117717129	cg18389062	117711523	117721523	120621523	120631523	MAN1A2	Distal	31.733
1	1:147300034-147726239	147300034	147726239	148161098	148171608	cg09409398	147396624	147406624	148156624	148166624	SF3B4	Proximal	1.76178
1	1:147300034-147726239	147300034	147726239	148161098	148171608	cg09409398	147476624	147486624	148166624	148176624	SF3B4	Proximal	0.855177
1	1:147300034-147726239	147300034	147726239	148161098	148171608	cg09409398	147476624	147486624	148156624	148166624	SF3B4	Proximal	0.993202
1	1:147300034-147726239	147300034	147726239	148161098	148171608	cg09409398	147506624	147516624	148156624	148166624	SF3B4	Proximal	1.75842
1	1:147300034-147726239	147300034	147726239	148161098	148171608	cg09409398	147556624	147566624	148156624	148166624	SF3B4	Proximal	5.44802
1	1:147300034-147726239	147300034	147726239	148161098	148171608	cg09409398	147576624	147586624	148166624	148176624	SF3B4	Proximal	15.4004
1	1:147300034-147726239	147300034	147726239	148161098	148171608	cg09409398	147576624	147586624	148156624	148166624	SF3B4	Proximal	8.94304
1	1:147300034-147726239	147300034	147726239	148161098	148171608	cg09409398	147356624	147366624	148156624	148166624	SF3B4	Proximal	0.939628
1	1:147300034-147726239	147300034	147726239	148161098	148171608	cg09409398	147366624	147376624	148156624	148166624	SF3B4	Proximal	0.971707
1	1:147300034-147726239	147300034	147726239	148161098	148171608	cg09409398	147386624	147396624	148166624	148176624	SF3B4	Proximal	1.01077
1	1:147300034-147726239	147300034	147726239	148161098	148171608	cg09409398	147386624	147396624	148156624	148166624	SF3B4	Proximal	1.17391
1	1:147300034-147726239	147300034	147726239	148161098	148171608	cg09409398	147436624	147446624	148166624	148176624	SF3B4	Proximal	1.1517
1	1:147300034-147726239	147300034	147726239	148161098	148171608	cg09409398	147436624	147446624	148156624	148166624	SF3B4	Proximal	1.33759
1	1:147300034-147726239	147300034	147726239	148161098	148171608	cg09409398	147466624	147476624	148166624	148176624	SF3B4	Proximal	1.3791
1	1:147300034-147726239	147300034	147726239	148161098	148171608	cg09409398	147466624	147476624	148156624	148166624	SF3B4	Proximal	0.800843
1	1:147300034-147726239	147300034	147726239	148161098	148171608	cg09409398	147486624	147496624	148166624	148176624	SF3B4	Proximal	3.77793
1	1:147300034-147726239	147300034	147726239	148161098	148171608	cg09409398	147486624	147496624	148156624	148166624	SF3B4	Proximal	5.26522
1	1:147300034-147726239	147300034	147726239	148161098	148171608	cg09409398	147496624	147506624	148166624	148176624	SF3B4	Proximal	5.65072
1	1:147300034-147726239	147300034	147726239	148161098	148171608	cg09409398	147496624	147506624	148156624	148166624	SF3B4	Proximal	10.1424
1	1:147300034-147726239	147300034	147726239	148161098	148171608	cg09409398	147566624	147576624	148166624	148176624	SF3B4	Proximal	11.5924
1	1:147300034-147726239	147300034	147726239	148161098	148171608	cg09409398	147626624	147636624	148166624	148176624	SF3B4	Proximal	11.9572
1	1:147302148-147516215	147302148	147516215	148161098	148171608	cg09409398	147396624	147406624	148156624	148166624	SF3B4	Proximal	1.76178
1	1:147302148-147516215	147302148	147516215	148161098	148171608	cg09409398	147476624	147486624	148166624	148176624	SF3B4	Proximal	0.855177
1	1:147302148-147516215	147302148	147516215	148161098	148171608	cg09409398	147476624	147486624	148156624	148166624	SF3B4	Proximal	0.993202
1	1:147302148-147516215	147302148	147516215	148161098	148171608	cg09409398	147506624	147516624	148156624	148166624	SF3B4	Proximal	1.75842
1	1:147302148-147516215	147302148	147516215	148161098	148171608	cg09409398	147356624	147366624	148156624	148166624	SF3B4	Proximal	0.939628
1	1:147302148-147516215	147302148	147516215	148161098	148171608	cg09409398	147366624	147376624	148156624	148166624	SF3B4	Proximal	0.971707
1	1:147302148-147516215	147302148	147516215	148161098	148171608	cg09409398	147386624	147396624	148166624	148176624	SF3B4	Proximal	1.01077
1	1:147302148-147516215	147302148	147516215	148161098	148171608	cg09409398	147386624	147396624	148156624	148166624	SF3B4	Proximal	1.17391
1	1:147302148-147516215	147302148	147516215	148161098	148171608	cg09409398	147436624	147446624	148166624	148176624	SF3B4	Proximal	1.1517
1	1:147302148-147516215	147302148	147516215	148161098	148171608	cg09409398	147436624	147446624	148156624	148166624	SF3B4	Proximal	1.33759
1	1:147302148-147516215	147302148	147516215	148161098	148171608	cg09409398	147466624	147476624	148166624	148176624	SF3B4	Proximal	1.3791
1	1:147302148-147516215	147302148	147516215	148161098	148171608	cg09409398	147466624	147476624	148156624	148166624	SF3B4	Proximal	0.800843
1	1:147302148-147516215	147302148	147516215	148161098	148171608	cg09409398	147486624	147496624	148166624	148176624	SF3B4	Proximal	3.77793
1	1:147302148-147516215	147302148	147516215	148161098	148171608	cg09409398	147486624	147496624	148156624	148166624	SF3B4	Proximal	5.26522
1	1:147302148-147516215	147302148	147516215	148161098	148171608	cg09409398	147496624	147506624	148166624	148176624	SF3B4	Proximal	5.65072
1	1:147302148-147516215	147302148	147516215	148161098	148171608	cg09409398	147496624	147506624	148156624	148166624	SF3B4	Proximal	10.1424
1	1:151400331-151400587	151400331	151400587	151904549	151915251	cg09929564	151396624	151406624	151896624	151906624	ILF2	Proximal	0.923052
1	1:151400331-151400587	151400331	151400587	151904549	151915251	cg09929564	151396624	151406624	151906624	151916624	ILF2	Proximal	4.39862
1	1:152424866-152427926	152424866	152427926	154209222	154220395	cg20375554	152426624	152436624	154206624	154216624	ARHGEF2	Distal	2.78412
1	1:152424866-152427926	152424866	152427926	154209222	154220395	cg20375554	152426624	152436624	154216624	154226624	ARHGEF2	Distal	5.3854
1	1:152424866-152427926	152424866	152427926	154209222	154220395	cg20375554	152416624	152426624	154206624	154216624	ARHGEF2	Distal	5.76611
1	1:152424866-152427926	152424866	152427926	154209222	154220395	cg20375554	152416624	152426624	154216624	154226624	ARHGEF2	Distal	3.33653
1	1:152472595-152473047	152472595	152473047	153439834	153450773	cg06237414	152466624	152476624	153436624	153446624	MTX1	Proximal	9.99374
1	1:152472595-152473047	152472595	152473047	153439834	153450773	cg06237414	152466624	152476624	153446624	153456624	MTX1	Proximal	9.00863
1	1:153447113-153487867	153447113	153487867	153508552	153519478	cg14550101	153456624	153466624	153506624	153516624	HCN3	Proximal	179.322
1	1:153447113-153487867	153447113	153487867	153508552	153519478	cg14550101	153456624	153466624	153516624	153526624	HCN3	Proximal	146.671
1	1:153447113-153487867	153447113	153487867	153508552	153519478	cg14550101	153486624	153496624	153506624	153516624	HCN3	Proximal	470.147
1	1:153447113-153487867	153447113	153487867	153508552	153519478	cg14550101	153486624	153496624	153516624	153526624	HCN3	Proximal	289.952
1	1:153447113-153487867	153447113	153487867	153508552	153519478	cg14550101	153446624	153456624	153506624	153516624	HCN3	Proximal	155.228
1	1:153447113-153487867	153447113	153487867	153508552	153519478	cg14550101	153446624	153456624	153516624	153526624	HCN3	Proximal	114.675
1	1:153447113-153487867	153447113	153487867	153508552	153519478	cg14550101	153466624	153476624	153506624	153516624	HCN3	Proximal	222.173
1	1:153447113-153487867	153447113	153487867	153508552	153519478	cg14550101	153466624	153476624	153516624	153526624	HCN3	Proximal	168.981
1	1:153447113-153487867	153447113	153487867	153508552	153519478	cg14550101	153476624	153486624	153506624	153516624	HCN3	Proximal	297.708
1	1:153447113-153487867	153447113	153487867	153508552	153519478	cg14550101	153476624	153486624	153516624	153526624	HCN3	Proximal	218.943
1	1:153447113-153487867	153447113	153487867	153553675	153567005	cg11503744	153456624	153466624	153556624	153566624	RUSC1	Proximal	150.029
1	1:153447113-153487867	153447113	153487867	153553675	153567005	cg11503744	153456624	153466624	153546624	153556624	RUSC1	Proximal	149.228
1	1:153447113-153487867	153447113	153487867	153553675	153567005	cg11503744	153456624	153466624	153566624	153576624	RUSC1	Proximal	103.37
1	1:153447113-153487867	153447113	153487867	153553675	153567005	cg11503744	153486624	153496624	153556624	153566624	RUSC1	Proximal	315.304
1	1:153447113-153487867	153447113	153487867	153553675	153567005	cg11503744	153486624	153496624	153546624	153556624	RUSC1	Proximal	348.56
1	1:153447113-153487867	153447113	153487867	153553675	153567005	cg11503744	153486624	153496624	153566624	153576624	RUSC1	Proximal	198.906
1	1:153447113-153487867	153447113	153487867	153553675	153567005	cg11503744	153446624	153456624	153556624	153566624	RUSC1	Proximal	119.121
1	1:153447113-153487867	153447113	153487867	153553675	153567005	cg11503744	153446624	153456624	153546624	153556624	RUSC1	Proximal	159.214
1	1:153447113-153487867	153447113	153487867	153553675	153567005	cg11503744	153446624	153456624	153566624	153576624	RUSC1	Proximal	102.964
1	1:153447113-153487867	153447113	153487867	153553675	153567005	cg11503744	153466624	153476624	153556624	153566624	RUSC1	Proximal	151.173
1	1:153447113-153487867	153447113	153487867	153553675	153567005	cg11503744	153466624	153476624	153546624	153556624	RUSC1	Proximal	185.004
1	1:153447113-153487867	153447113	153487867	153553675	153567005	cg11503744	153466624	153476624	153566624	153576624	RUSC1	Proximal	124.751
1	1:153447113-153487867	153447113	153487867	153553675	153567005	cg11503744	153476624	153486624	153556624	153566624	RUSC1	Proximal	249.423
1	1:153447113-153487867	153447113	153487867	153553675	153567005	cg11503744	153476624	153486624	153546624	153556624	RUSC1	Proximal	288.495
1	1:153447113-153487867	153447113	153487867	153553675	153567005	cg11503744	153476624	153486624	153566624	153576624	RUSC1	Proximal	167.38
1	1:153926378-153931106	153926378	153931106	153841188	153852167	cg18528640	153846624	153856624	153916624	153926624	MSTO1	Proximal	162.538
1	1:153926378-153931106	153926378	153931106	153841188	153852167	cg18528640	153836624	153846624	153916624	153926624	MSTO1	Proximal	155.451
1	1:153926378-153931106	153926378	153931106	153841188	153852167	cg18528640	153846624	153856624	153926624	153936624	MSTO1	Proximal	151.646
1	1:153926378-153931106	153926378	153931106	153841188	153852167	cg18528640	153836624	153846624	153926624	153936624	MSTO1	Proximal	121.163
1	1:153926378-153931106	153926378	153931106	154285892	154296889	cg17921310	153916624	153926624	154276624	154286624	MAPBPIP	Proximal	55.3474
1	1:153926378-153931106	153926378	153931106	154285892	154296889	cg17921310	153916624	153926624	154286624	154296624	MAPBPIP	Proximal	52.7294
1	1:153926378-153931106	153926378	153931106	154285892	154296889	cg17921310	153916624	153926624	154296624	154306624	MAPBPIP	Proximal	53.4544
1	1:153926378-153931106	153926378	153931106	154285892	154296889	cg17921310	153926624	153936624	154276624	154286624	MAPBPIP	Proximal	53.0153
1	1:153926378-153931106	153926378	153931106	154285892	154296889	cg17921310	153926624	153936624	154286624	154296624	MAPBPIP	Proximal	46.8308
1	1:153926378-153931106	153926378	153931106	154285892	154296889	cg17921310	153926624	153936624	154296624	154306624	MAPBPIP	Proximal	53.8084
1	1:155440279-155443057	155440279	155443057	154998384	155009831	cg06106793	154996624	155006624	155436624	155446624	PRCC	Proximal	8.73061
1	1:155440279-155443057	155440279	155443057	154998384	155009831	cg06106793	155006624	155016624	155436624	155446624	PRCC	Proximal	14.8179
1	1:156993484-156994714	156993484	156994714	94650962	94662530	cg24215727	94652588	94662588	156986624	156996624	ABCD3	Distal	0.63283
1	1:159746569-159913382	159746569	159913382	201119121	201130154	cg24744425	159766624	159776624	201116623	201126623	RABIF	Distal	1.70012
1	1:159746569-159913382	159746569	159913382	201119121	201130154	cg24744425	159766624	159776624	201126623	201136623	RABIF	Distal	1.7858
1	1:159746569-159913382	159746569	159913382	201119121	201130154	cg24744425	159846624	159856624	201126623	201136623	RABIF	Distal	2.12951
1	1:159746569-159913382	159746569	159913382	201119121	201130154	cg24744425	159736624	159746624	201116623	201126623	RABIF	Distal	0.795985
1	1:159746569-159913382	159746569	159913382	201119121	201130154	cg24744425	159756624	159766624	201126623	201136623	RABIF	Distal	4.83262
1	1:159746569-159913382	159746569	159913382	201119121	201130154	cg24744425	159866624	159876624	201116623	201126623	RABIF	Distal	2.94327
1	1:165802604-165803417	165802604	165803417	165749205	165759432	cg09554443	165746624	165756624	165796624	165806624	CD3Z	Proximal	115.768
1	1:165802604-165803417	165802604	165803417	165749205	165759432	cg09554443	165756624	165766624	165796624	165806624	CD3Z	Proximal	135.973
1	1:177873980-177874648	177873980	177874648	239581193	239592613	cg24800810	177866623	177876623	239586623	239596623	RGS7	Distal	2.58166
1	1:180626201-180628113	180626201	180628113	181069131	181081414	cg08596642	180626623	180636623	181076623	181086623	DHX9	Proximal	22.3126
1	1:180626201-180628113	180626201	180628113	181069131	181081414	cg08596642	180626623	180636623	181066623	181076623	DHX9	Proximal	34.1173
1	1:180626201-180628113	180626201	180628113	181069131	181081414	cg08596642	180616623	180626623	181076623	181086623	DHX9	Proximal	18.5702
1	1:180626201-180628113	180626201	180628113	181069131	181081414	cg08596642	180616623	180626623	181066623	181076623	DHX9	Proximal	30.3667
1	1:191127054-191128549	191127054	191128549	191289658	191301064	cg05576974	191126623	191136623	191286623	191296623	UCHL5	Proximal	44.0871
1	1:191127054-191128549	191127054	191128549	191289658	191301064	cg05576974	191126623	191136623	191296623	191306623	UCHL5	Proximal	31.6852
1	1:204239359-204366782	204239359	204366782	201037549	201049511	cg14560895	201046623	201056623	204246623	204256623	JARID1B	Distal	17.5248
1	1:204239359-204366782	204239359	204366782	201037549	201049511	cg14560895	201036623	201046623	204326623	204336623	JARID1B	Distal	10.1127
1	1:204239359-204366782	204239359	204366782	201037549	201049511	cg14560895	201036623	201046623	204356623	204366623	JARID1B	Distal	1.53149
1	1:204239359-204366782	204239359	204366782	201037549	201049511	cg14560895	201046623	201056623	204356623	204366623	JARID1B	Distal	2.62367
1	1:204239359-204366782	204239359	204366782	201037549	201049511	cg14560895	201036623	201046623	204366623	204376623	JARID1B	Distal	0.827891
1	1:204239359-204366782	204239359	204366782	201037549	201049511	cg14560895	201046623	201056623	204366623	204376623	JARID1B	Distal	3.40392
1	1:204239359-204366782	204239359	204366782	195376740	195387700	cg13650137	195386623	195396623	204356623	204366623	ASPM	Distal	1.03086
1	1:204239359-204366782	204239359	204366782	227705240	227716077	cg15056107	204356623	204366623	227696623	227706623	NUP133	Distal	0.575511
1	1:204239359-204366782	204239359	204366782	227705240	227716077	cg15056107	204366623	204376623	227706623	227716623	NUP133	Distal	1.67139
1	1:204239359-204366782	204239359	204366782	152506218	152517056	cg01628253	152506624	152516624	204356623	204366623	HAX1	Distal	0.501215
1	1:204239359-204366782	204239359	204366782	152506218	152517056	cg01628253	152496624	152506624	204366623	204376623	HAX1	Distal	0.78828
1	1:204239359-204366782	204239359	204366782	148469816	148480209	cg10549188	148466624	148476624	204326623	204336623	ANP32E	Distal	7.51166
1	1:204239359-204366782	204239359	204366782	11641573	11652622	cg06963844	11642587	11652587	204356623	204366623	FBXO6	Distal	0.642604
1	1:229386515-229388618	229386515	229388618	229236541	229248791	cg00679738	229246623	229256623	229376623	229386623	FAM89A	Proximal	79.0396
1	1:229386515-229388618	229386515	229388618	229236541	229248791	cg00679738	229226623	229236623	229376623	229386623	FAM89A	Proximal	77.9605
1	1:229386515-229388618	229386515	229388618	229236541	229248791	cg00679738	229236623	229246623	229376623	229386623	FAM89A	Proximal	76.2688
1	1:229386515-229388618	229386515	229388618	229236541	229248791	cg00679738	229246623	229256623	229386623	229396623	FAM89A	Proximal	83.1342
1	1:229386515-229388618	229386515	229388618	229236541	229248791	cg00679738	229226623	229236623	229386623	229396623	FAM89A	Proximal	92.3893
1	1:229386515-229388618	229386515	229388618	229236541	229248791	cg00679738	229236623	229246623	229386623	229396623	FAM89A	Proximal	67.9714
1	1:235820675-235821523	235820675	235821523	244790247	244802041	cg14460735	235816623	235826623	244786623	244796623	C1orf71	Distal	0.979241
1	1:244806227-244808300	244806227	244808300	245396260	245407151	cg15590526	244796623	244806623	245386623	245396623	ZNF124	Proximal	17.0057
1	1:244806227-244808300	244806227	244808300	245396260	245407151	cg15590526	244796623	244806623	245396623	245406623	ZNF124	Proximal	12.22
1	1:244806227-244808300	244806227	244808300	245396260	245407151	cg15590526	244796623	244806623	245406623	245416623	ZNF124	Proximal	13.9466
1	1:244806227-244808300	244806227	244808300	245396260	245407151	cg15590526	244806623	244816623	245386623	245396623	ZNF124	Proximal	24.1472
1	1:244806227-244808300	244806227	244808300	245396260	245407151	cg15590526	244806623	244816623	245396623	245406623	ZNF124	Proximal	22.6327
1	1:244806227-244808300	244806227	244808300	245396260	245407151	cg15590526	244806623	244816623	245406623	245416623	ZNF124	Proximal	16.178
2	2:6215745-6226169	6215745	6226169	6969648	6981493	cg13051968	6207451	6217451	6967451	6977451	RNF144	Proximal	12.5367
2	2:6215745-6226169	6215745	6226169	6969648	6981493	cg13051968	6207451	6217451	6977451	6987451	RNF144	Proximal	9.49198
2	2:6215745-6226169	6215745	6226169	6969648	6981493	cg13051968	6217451	6227451	6967451	6977451	RNF144	Proximal	13.5
2	2:6215745-6226169	6215745	6226169	6969648	6981493	cg13051968	6217451	6227451	6977451	6987451	RNF144	Proximal	13.1779
2	2:28253811-28253874	28253811	28253874	27441163	27452739	cg24189717	27443504	27453504	28253504	28263504	SNX17	Proximal	8.5525
2	2:28253811-28253874	28253811	28253874	27441163	27452739	cg24189717	27433504	27443504	28253504	28263504	SNX17	Proximal	8.69861
2	2:28515170-28515222	28515170	28515222	27566066	27576970	cg20369763	27563504	27573504	28513504	28523504	FNDC4	Proximal	18.6653
2	2:28515170-28515222	28515170	28515222	27566066	27576970	cg20369763	27573504	27583504	28513504	28523504	FNDC4	Proximal	17.0431
2	2:29495174-29498745	29495174	29498745	28881410	28893374	cg04786857	28873504	28883504	29493504	29503504	SPDY1	Proximal	8.0451
2	2:29495174-29498745	29495174	29498745	28881410	28893374	cg04786857	28883504	28893504	29493504	29503504	SPDY1	Proximal	11.974
2	2:37894416-37894471	37894416	37894471	37232265	37242952	cg24022829	37233504	37243504	37893504	37903504	EIF2AK2	Proximal	32.8273
2	2:37894416-37894471	37894416	37894471	37232265	37242952	cg24022829	37223504	37233504	37893504	37903504	EIF2AK2	Proximal	15.5159
2	2:41091871-41103797	41091871	41103797	24010874	24022455	cg16406212	24013504	24023504	41093504	41103504	UBXD4	Distal	0.969867
2	2:41094412-41095830	41094412	41095830	24010874	24022455	cg16406212	24013504	24023504	41093504	41103504	UBXD4	Distal	0.969867
2	2:41098012-41098930	41098012	41098930	24010874	24022455	cg16406212	24013504	24023504	41093504	41103504	UBXD4	Distal	0.969867
2	2:41099912-41101730	41099912	41101730	24010874	24022455	cg16406212	24013504	24023504	41093504	41103504	UBXD4	Distal	0.969867
2	2:44637092-44637412	44637092	44637412	44350696	44360932	cg03902905	44353504	44363504	44633504	44643504	SLC3A1	Proximal	24.2161
2	2:44637092-44637412	44637092	44637412	44350696	44360932	cg03902905	44343504	44353504	44633504	44643504	SLC3A1	Proximal	26.6931
2	2:46821324-46832464	46821324	46832464	47250974	47262798	cg01600782	46813504	46823504	47253504	47263504	CALM2	Proximal	13.219
2	2:46821324-46832464	46821324	46832464	47250974	47262798	cg01600782	46813504	46823504	47243504	47253504	CALM2	Proximal	18.3845
2	2:46821324-46832464	46821324	46832464	47250974	47262798	cg01600782	46823504	46833504	47253504	47263504	CALM2	Proximal	14.3323
2	2:46821324-46832464	46821324	46832464	47250974	47262798	cg01600782	46823504	46833504	47243504	47253504	CALM2	Proximal	15.6878
2	2:46821324-46832464	46821324	46832464	47645137	47657828	cg27138584	46813504	46823504	47643504	47653504	KCNK12	Proximal	4.0348
2	2:46821324-46832464	46821324	46832464	47645137	47657828	cg27138584	46813504	46823504	47653504	47663504	KCNK12	Proximal	5.28001
2	2:46821324-46832464	46821324	46832464	47645137	47657828	cg27138584	46823504	46833504	47643504	47653504	KCNK12	Proximal	9.29602
2	2:46821324-46832464	46821324	46832464	47645137	47657828	cg27138584	46823504	46833504	47653504	47663504	KCNK12	Proximal	6.48796
2	2:53752337-53752534	53752337	53752534	54045578	54057146	cg16192916	53743504	53753504	54053504	54063504	PSME4	Proximal	17.7784
2	2:53752337-53752534	53752337	53752534	54045578	54057146	cg16192916	53743504	53753504	54043504	54053504	PSME4	Proximal	27.6743
2	2:54366555-54371160	54366555	54371160	54190994	54201783	cg01615080	54183504	54193504	54363504	54373504	ACYP2	Proximal	49.6368
2	2:54366555-54371160	54366555	54371160	54190994	54201783	cg01615080	54193504	54203504	54363504	54373504	ACYP2	Proximal	55.2125
2	2:54366555-54371160	54366555	54371160	55308086	55319004	cg15587603	54363504	54373504	55313504	55323504	RPS27A	Proximal	7.66782
2	2:54366555-54371160	54366555	54371160	55308086	55319004	cg15587603	54363504	54373504	55303504	55313504	RPS27A	Proximal	11.2602
2	2:54366555-54371160	54366555	54371160	18599613	18610617	cg17741106	18593481	18603481	54363504	54373504	RDH14	Distal	0.733074
2	2:54366555-54371160	54366555	54371160	18599613	18610617	cg17741106	18603481	18613481	54363504	54373504	RDH14	Distal	1.38686
2	2:54419132-54420976	54419132	54420976	53935114	53946112	cg14832904	53933504	53943504	54413504	54423504	GPR75	Proximal	18.9957
2	2:54419132-54420976	54419132	54420976	53935114	53946112	cg14832904	53943504	53953504	54413504	54423504	GPR75	Proximal	14.392
2	2:54597716-54598093	54597716	54598093	55494745	55506008	cg16750914	54593504	54603504	55493504	55503504	KIAA1212	Proximal	10.6802
2	2:54597716-54598093	54597716	54598093	55494745	55506008	cg16750914	54593504	54603504	55503504	55513504	KIAA1212	Proximal	11.1241
2	2:74364785-74365114	74364785	74365114	75033922	75044828	cg21954994	74363508	74373508	75043508	75053508	POLE4	Proximal	11.0246
2	2:74364785-74365114	74364785	74365114	75033922	75044828	cg21954994	74363508	74373508	75033508	75043508	POLE4	Proximal	5.18512
2	2:83964463-83964586	83964463	83964586	84591825	84602345	cg00396163	83963511	83973511	84593511	84603511	FLJ37357	Proximal	6.59001
2	2:83964463-83964586	83964463	83964586	84591825	84602345	cg00396163	83963511	83973511	84583511	84593511	FLJ37357	Proximal	14.3563
2	2:95914287-95914354	95914287	95914354	95321618	95331834	cg05443740	95323727	95333727	95913727	95923727	CSEN	Proximal	14.9915
2	2:95914287-95914354	95914287	95914354	95321618	95331834	cg05443740	95313727	95323727	95913727	95923727	CSEN	Proximal	14.1792
2	2:95949009-95950884	95949009	95950884	96359491	96370774	cg01906055	95943727	95953727	96353727	96363727	BRRN1	Proximal	15.6562
2	2:95949009-95950884	95949009	95950884	96359491	96370774	cg01906055	95943727	95953727	96363727	96373727	BRRN1	Proximal	8.59149
2	2:101419843-101420750	101419843	101420750	101285573	101297175	cg12293634	101286432	101296432	101416432	101426432	RNF149	Proximal	36.6923
2	2:101419843-101420750	101419843	101420750	101285573	101297175	cg12293634	101276432	101286432	101416432	101426432	RNF149	Proximal	32.6492
2	2:101419843-101420750	101419843	101420750	101285573	101297175	cg12293634	101296432	101306432	101416432	101426432	RNF149	Proximal	56.3565
2	2:101419843-101420750	101419843	101420750	101230138	101241595	cg25853833	101226432	101236432	101416432	101426432	C2orf29	Proximal	31.3997
2	2:101419843-101420750	101419843	101420750	101230138	101241595	cg25853833	101236432	101246432	101416432	101426432	C2orf29	Proximal	28.1235
2	2:101419843-101420750	101419843	101420750	65131376	65142768	cg23816572	65123504	65133504	101416432	101426432	CEP68	Distal	0.741795
2	2:101419843-101420750	101419843	101420750	62780912	62791929	cg14101501	62783504	62793504	101416432	101426432	EHBP1	Distal	0.760466
2	2:101419843-101420750	101419843	101420750	46371896	46385776	cg01780482	46363504	46373504	101416432	101426432	EPAS1	Distal	0.773482
2	2:130682838-130684330	130682838	130684330	130649931	130661995	cg03956267	130646470	130656470	130676470	130686470	FLJ20297	Proximal	146.318
2	2:130682838-130684330	130682838	130684330	130649931	130661995	cg03956267	130656470	130666470	130676470	130686470	FLJ20297	Proximal	326.957
2	2:130682838-130684330	130682838	130684330	130810774	130823432	cg09640202	130676470	130686470	130816470	130826470	IMP4	Proximal	65.7846
2	2:130682838-130684330	130682838	130684330	130810774	130823432	cg09640202	130676470	130686470	130806470	130816470	IMP4	Proximal	98.0809
2	2:130682838-130684330	130682838	130684330	130810774	130823432	cg26385743	130676470	130686470	130816470	130826470	IMP4	Proximal	65.7846
2	2:130682838-130684330	130682838	130684330	130810774	130823432	cg26385743	130676470	130686470	130806470	130816470	IMP4	Proximal	98.0809
2	2:130682838-130684330	130682838	130684330	131196498	131207052	cg16169604	130676470	130686470	131206470	131216470	GPR148	Proximal	11.1847
2	2:130682838-130684330	130682838	130684330	131196498	131207052	cg16169604	130676470	130686470	131196470	131206470	GPR148	Proximal	16.0456
2	2:131938233-131941074	131938233	131941074	131196498	131207052	cg16169604	131206470	131216470	131936470	131946470	GPR148	Proximal	15.2811
2	2:131938233-131941074	131938233	131941074	131196498	131207052	cg16169604	131196470	131206470	131936470	131946470	GPR148	Proximal	5.26135
2	2:131938233-131941074	131938233	131941074	127124974	127136023	cg13901526	127116470	127126470	131936470	131946470	GYPC	Distal	7.66262
2	2:131938233-131941074	131938233	131941074	177780083	177791533	cg01594915	131936470	131946470	177778246	177788246	HNRPA3	Distal	2.63241
2	2:131938233-131941074	131938233	131941074	75722145	75733107	cg17043155	75723508	75733508	131936470	131946470	MRPL19	Distal	2.52842
2	2:132896466-132897365	132896466	132897365	132884810	132896152	cg07785936	132886470	132896470	132886470	132896470	GPR39	Proximal	2745.99
2	2:132896466-132897365	132896466	132897365	132884810	132896152	cg07785936	132876470	132886470	132896470	132906470	GPR39	Proximal	223.033
2	2:132896466-132897365	132896466	132897365	132884810	132896152	cg07785936	132886470	132896470	132896470	132906470	GPR39	Proximal	479.935
2	2:132896466-132897365	132896466	132897365	132884810	132896152	cg07785936	132876470	132886470	132886470	132896470	GPR39	Proximal	631.216
2	2:140595894-140595987	140595894	140595987	111146650	111158036	cg06983551	111146471	111156471	140586470	140596470	BUB1	Distal	0.92486
2	2:152506803-152507435	152506803	152507435	151968976	151980631	cg08475827	151978246	151988246	152498246	152508246	RIF1	Proximal	5.38294
2	2:152506803-152507435	152506803	152507435	151968976	151980631	cg08475827	151968246	151978246	152498246	152508246	RIF1	Proximal	15.0139
2	2:152581752-152582186	152581752	152582186	151968976	151980631	cg08475827	151978246	151988246	152578246	152588246	RIF1	Proximal	19.5518
2	2:152581752-152582186	152581752	152582186	151968976	151980631	cg08475827	151968246	151978246	152578246	152588246	RIF1	Proximal	21.8133
2	2:164349439-164353966	164349439	164353966	165180745	165191707	cg22380033	164348246	164358246	165188246	165198246	GRB14	Proximal	6.23145
2	2:164349439-164353966	164349439	164353966	165180745	165191707	cg22380033	164348246	164358246	165178246	165188246	GRB14	Proximal	8.77305
2	2:172541083-172549062	172541083	172549062	172453635	172464452	cg10446968	172458246	172468246	172538246	172548246	SLC25A12	Proximal	109.384
2	2:172541083-172549062	172541083	172549062	172453635	172464452	cg10446968	172448246	172458246	172538246	172548246	SLC25A12	Proximal	108.836
2	2:172541083-172549062	172541083	172549062	172453635	172464452	cg10446968	172458246	172468246	172548246	172558246	SLC25A12	Proximal	104.404
2	2:172541083-172549062	172541083	172549062	172453635	172464452	cg10446968	172448246	172458246	172548246	172558246	SLC25A12	Proximal	96.3718
2	2:172712495-172715726	172712495	172715726	171719283	171731221	cg11626791	171718246	171728246	172708246	172718246	TLK1	Proximal	6.61848
2	2:172712495-172715726	172712495	172715726	171719283	171731221	cg11626791	171728246	171738246	172708246	172718246	TLK1	Proximal	3.22449
2	2:176973888-176980286	176973888	176980286	176719528	176730909	cg18750960	176718246	176728246	176968246	176978246	HOXD4	Proximal	76.8611
2	2:176973888-176980286	176973888	176980286	176719528	176730909	cg18750960	176728246	176738246	176968246	176978246	HOXD4	Proximal	72.1462
2	2:176973888-176980286	176973888	176980286	176719528	176730909	cg18750960	176718246	176728246	176978246	176988246	HOXD4	Proximal	86.3024
2	2:176973888-176980286	176973888	176980286	176719528	176730909	cg18750960	176728246	176738246	176978246	176988246	HOXD4	Proximal	76.4713
2	2:177995884-177996307	177995884	177996307	177960377	177971232	cg02961200	177968246	177978246	177988246	177998246	DKFZp451M2119	Proximal	325.485
2	2:177995884-177996307	177995884	177996307	177960377	177971232	cg02961200	177958246	177968246	177988246	177998246	DKFZp451M2119	Proximal	233.17
2	2:192270434-192270768	192270434	192270768	191812926	191824459	cg09666654	191808245	191818245	192268245	192278245	MYO1B	Proximal	26.1689
2	2:192270434-192270768	192270434	192270768	191812926	191824459	cg09666654	191818245	191828245	192268245	192278245	MYO1B	Proximal	21.3826
2	2:195687880-195692616	195687880	195692616	238534370	238546230	cg22418360	195678245	195688245	238524739	238534739	UBE2F	Distal	1.02204
2	2:195687880-195692616	195687880	195692616	238534370	238546230	cg22418360	195688245	195698245	238534739	238544739	UBE2F	Distal	1.53075
2	2:215291705-215292021	215291705	215292021	196738664	196750220	cg02358761	196738245	196748245	215288245	215298245	STK17B	Distal	0.620816
2	2:219640023-219640306	219640023	219640306	219527296	219539294	cg14831838	219518244	219528244	219638244	219648244	CDK5R2	Proximal	76.1887
2	2:219640023-219640306	219640023	219640306	219527296	219539294	cg14831838	219528244	219538244	219638244	219648244	CDK5R2	Proximal	89.018
2	2:219640023-219640306	219640023	219640306	219527296	219539294	cg14831838	219538244	219548244	219638244	219648244	CDK5R2	Proximal	92.4036
2	2:219640023-219640306	219640023	219640306	219744370	219755440	cg21785260	219638244	219648244	219748244	219758244	C2orf24	Proximal	86.2805
2	2:219640023-219640306	219640023	219640306	219744370	219755440	cg21785260	219638244	219648244	219738244	219748244	C2orf24	Proximal	109.038
2	2:220754325-220754447	220754325	220754447	219820757	219832741	cg09197965	219818244	219828244	220748244	220758244	TUBA1	Proximal	3.50784
2	2:233072791-233072983	233072791	233072983	232159506	232169826	cg19540408	232158244	232168244	233068244	233078244	MGC35154	Proximal	9.22404
2	2:233072791-233072983	233072791	233072983	232159506	232169826	cg19540408	232168244	232178244	233068244	233078244	MGC35154	Proximal	8.08092
2	2:237020254-237020949	237020254	237020949	236735341	236748648	cg23095584	236734739	236744739	237014739	237024739	GBX2	Proximal	22.8424
2	2:237020254-237020949	237020254	237020949	236735341	236748648	cg23095584	236744739	236754739	237014739	237024739	GBX2	Proximal	25.3526
2	2:240855167-240859417	240855167	240859417	240607816	240619478	cg12804976	240618673	240628673	240848673	240858673	NDUFA10	Proximal	30.3031
2	2:240855167-240859417	240855167	240859417	240607816	240619478	cg12804976	240598673	240608673	240848673	240858673	NDUFA10	Proximal	24.8252
2	2:240855167-240859417	240855167	240859417	240607816	240619478	cg12804976	240608673	240618673	240848673	240858673	NDUFA10	Proximal	22.7015
2	2:240855167-240859417	240855167	240859417	240607816	240619478	cg12804976	240618673	240628673	240858673	240868673	NDUFA10	Proximal	29.8244
2	2:240855167-240859417	240855167	240859417	240607816	240619478	cg12804976	240598673	240608673	240858673	240868673	NDUFA10	Proximal	32.5921
2	2:240855167-240859417	240855167	240859417	240607816	240619478	cg12804976	240608673	240618673	240858673	240868673	NDUFA10	Proximal	32.9263
3	3:6194115-6215583	6194115	6215583	6872272	6883818	cg02332525	6195000	6205000	6865000	6875000	GRM7	Proximal	34.6994
3	3:6194115-6215583	6194115	6215583	6872272	6883818	cg02332525	6195000	6205000	6875000	6885000	GRM7	Proximal	21.8712
3	3:6194115-6215583	6194115	6215583	6872272	6883818	cg02332525	6215000	6225000	6865000	6875000	GRM7	Proximal	35.9527
3	3:6194115-6215583	6194115	6215583	6872272	6883818	cg02332525	6215000	6225000	6875000	6885000	GRM7	Proximal	19.571
3	3:6194115-6215583	6194115	6215583	6872272	6883818	cg02332525	6185000	6195000	6865000	6875000	GRM7	Proximal	34.1804
3	3:6194115-6215583	6194115	6215583	6872272	6883818	cg02332525	6185000	6195000	6875000	6885000	GRM7	Proximal	34.5544
3	3:6194115-6215583	6194115	6215583	6872272	6883818	cg02332525	6205000	6215000	6865000	6875000	GRM7	Proximal	27.5268
3	3:6194115-6215583	6194115	6215583	6872272	6883818	cg02332525	6205000	6215000	6875000	6885000	GRM7	Proximal	19.9791
3	3:9229174-9229267	9229174	9229267	10037595	10048582	cg24596576	9225000	9235000	10045000	10055000	FANCD2	Proximal	8.24682
3	3:9229174-9229267	9229174	9229267	10037595	10048582	cg24596576	9225000	9235000	10035000	10045000	FANCD2	Proximal	8.56001
3	3:11757247-11759276	11757247	11759276	12298591	12310406	cg04632671	11755000	11765000	12305000	12315000	PPARG	Proximal	10.6276
3	3:11757247-11759276	11757247	11759276	12298591	12310406	cg04632671	11755000	11765000	12295000	12305000	PPARG	Proximal	13.5307
3	3:34224641-34225830	34224641	34225830	33288657	33299438	cg02699167	33295004	33305004	34215004	34225004	FBXL2	Proximal	3.93883
3	3:34224641-34225830	34224641	34225830	33288657	33299438	cg02699167	33285004	33295004	34215004	34225004	FBXL2	Proximal	5.37207
3	3:34224641-34225830	34224641	34225830	33288657	33299438	cg02699167	33295004	33305004	34225004	34235004	FBXL2	Proximal	3.8418
3	3:34224641-34225830	34224641	34225830	33288657	33299438	cg02699167	33285004	33295004	34225004	34235004	FBXL2	Proximal	3.49316
3	3:46769428-46826524	46769428	46826524	47293514	47304834	cg13994175	46765004	46775004	47285004	47295004	KIF9	Proximal	22.6415
3	3:46769428-46826524	46769428	46826524	47293514	47304834	cg13994175	46765004	46775004	47295004	47305004	KIF9	Proximal	22.3934
3	3:46769428-46826524	46769428	46826524	47293514	47304834	cg13994175	46795004	46805004	47285004	47295004	KIF9	Proximal	13.981
3	3:46769428-46826524	46769428	46826524	47293514	47304834	cg13994175	46795004	46805004	47295004	47305004	KIF9	Proximal	17.7902
3	3:46769428-46826524	46769428	46826524	47293514	47304834	cg13994175	46815004	46825004	47285004	47295004	KIF9	Proximal	27.1167
3	3:46769428-46826524	46769428	46826524	47293514	47304834	cg13994175	46815004	46825004	47295004	47305004	KIF9	Proximal	29.6842
3	3:46769428-46826524	46769428	46826524	47293514	47304834	cg13994175	46775004	46785004	47285004	47295004	KIF9	Proximal	25.4295
3	3:46769428-46826524	46769428	46826524	47293514	47304834	cg13994175	46775004	46785004	47295004	47305004	KIF9	Proximal	24.9242
3	3:46769428-46826524	46769428	46826524	47293514	47304834	cg13994175	46805004	46815004	47285004	47295004	KIF9	Proximal	25.4744
3	3:46769428-46826524	46769428	46826524	47293514	47304834	cg13994175	46805004	46815004	47295004	47305004	KIF9	Proximal	24.3112
3	3:46769428-46826524	46769428	46826524	47293514	47304834	cg13994175	46825004	46835004	47285004	47295004	KIF9	Proximal	25.0946
3	3:46769428-46826524	46769428	46826524	47293514	47304834	cg13994175	46825004	46835004	47295004	47305004	KIF9	Proximal	26.1259
3	3:46769428-46826524	46769428	46826524	47293514	47304834	cg13994175	46785004	46795004	47285004	47295004	KIF9	Proximal	23.0695
3	3:46769428-46826524	46769428	46826524	47293514	47304834	cg13994175	46785004	46795004	47295004	47305004	KIF9	Proximal	22.0162
3	3:46769428-46826524	46769428	46826524	57174053	57184606	cg18925884	46765004	46775004	57165040	57175040	IL17RD	Distal	1.24631
3	3:46769428-46826524	46769428	46826524	57174053	57184606	cg18925884	46765004	46775004	57175040	57185040	IL17RD	Distal	0.406906
3	3:46769428-46826524	46769428	46826524	57174053	57184606	cg18925884	46795004	46805004	57165040	57175040	IL17RD	Distal	2.35153
3	3:46769428-46826524	46769428	46826524	57174053	57184606	cg18925884	46795004	46805004	57175040	57185040	IL17RD	Distal	1.5355
3	3:46769428-46826524	46769428	46826524	57174053	57184606	cg18925884	46815004	46825004	57175040	57185040	IL17RD	Distal	0.788332
3	3:46769428-46826524	46769428	46826524	57174053	57184606	cg18925884	46775004	46785004	57175040	57185040	IL17RD	Distal	1.35868
3	3:46769428-46826524	46769428	46826524	69866046	69877076	cg00838150	46765004	46775004	69862690	69872690	MITF	Distal	0.536639
3	3:46769428-46826524	46769428	46826524	69866046	69877076	cg00838150	46825004	46835004	69872690	69882690	MITF	Distal	0.959107
3	3:50318470-50324352	50318470	50324352	50306359	50317068	cg14448864	50315004	50325004	50315004	50325004	NAT6	Proximal	2908.49
3	3:50318470-50324352	50318470	50324352	50306359	50317068	cg14448864	50305004	50315004	50315004	50325004	NAT6	Proximal	810.19
3	3:50318470-50324352	50318470	50324352	50095307	50107235	cg12444340	50105004	50115004	50315004	50325004	RBM5	Proximal	57.8932
3	3:50318470-50324352	50318470	50324352	50095307	50107235	cg12444340	50095004	50105004	50315004	50325004	RBM5	Proximal	35.7757
3	3:58296329-58296398	58296329	58296398	58261379	58273480	cg25240333	58265040	58275040	58295040	58305040	RPP14	Proximal	191.775
3	3:58296329-58296398	58296329	58296398	58261379	58273480	cg25240333	58255040	58265040	58295040	58305040	RPP14	Proximal	112.323
3	3:62585242-62587380	62585242	62587380	62328884	62340038	cg19629292	62325040	62335040	62585040	62595040	ZNF312	Proximal	23.6507
3	3:62585242-62587380	62585242	62587380	62328884	62340038	cg19629292	62335040	62345040	62585040	62595040	ZNF312	Proximal	22.6992
3	3:68714679-68722940	68714679	68722940	3190934	3201765	cg11116142	3185000	3195000	68722690	68732690	CRBN	Distal	1.04329
3	3:73145768-73146244	73145768	73146244	73122804	73134468	cg20540428	73122690	73132690	73142690	73152690	PPP4R2	Proximal	335.874
3	3:73145768-73146244	73145768	73146244	73122804	73134468	cg20540428	73132690	73142690	73142690	73152690	PPP4R2	Proximal	745.479
3	3:108520640-108523022	108520640	108523022	113282406	113293434	cg05570980	108512690	108522690	113282690	113292690	C3orf52	Distal	1.37987
3	3:108520640-108523022	108520640	108523022	113282406	113293434	cg05570980	108512690	108522690	113272690	113282690	C3orf52	Distal	0.670049
3	3:108520640-108523022	108520640	108523022	113282406	113293434	cg05570980	108512690	108522690	113292690	113302690	C3orf52	Distal	1.30916
3	3:108520640-108523022	108520640	108523022	113282406	113293434	cg05570980	108522690	108532690	113282690	113292690	C3orf52	Distal	1.56083
3	3:108520640-108523022	108520640	108523022	113282406	113293434	cg05570980	108522690	108532690	113272690	113282690	C3orf52	Distal	0.757921
3	3:108520640-108523022	108520640	108523022	113282406	113293434	cg05570980	108522690	108532690	113292690	113302690	C3orf52	Distal	2.22127
3	3:121376674-121377133	121376674	121377133	120775808	120786649	cg14399078	120772690	120782690	121372690	121382690	ADPRH	Proximal	14.0098
3	3:121376674-121377133	121376674	121377133	120775808	120786649	cg14399078	120782690	120792690	121372690	121382690	ADPRH	Proximal	14.3575
3	3:128813208-128813533	128813208	128813533	128868541	128880194	cg03330058	128812690	128822690	128862690	128872690	ABTB1	Proximal	169.235
3	3:128813208-128813533	128813208	128813533	128868541	128880194	cg03330058	128812690	128822690	128872690	128882690	ABTB1	Proximal	132.365
3	3:140486519-140488054	140486519	140488054	139630332	139642391	cg21075829	139622690	139632690	140482690	140492690	FAM62C	Proximal	32.247
3	3:140486519-140488054	140486519	140488054	139630332	139642391	cg21075829	139632690	139642690	140482690	140492690	FAM62C	Proximal	23.2569
3	3:147867879-147873031	147867879	147873031	147356008	147367052	cg25250358	147362690	147372690	147862690	147872690	PLOD2	Proximal	29.3745
3	3:147867879-147873031	147867879	147873031	147356008	147367052	cg25250358	147352690	147362690	147862690	147872690	PLOD2	Proximal	23.6527
3	3:147867879-147873031	147867879	147873031	147356008	147367052	cg25250358	147362690	147372690	147872690	147882690	PLOD2	Proximal	36.6201
3	3:147867879-147873031	147867879	147873031	147356008	147367052	cg25250358	147352690	147362690	147872690	147882690	PLOD2	Proximal	40.6328
3	3:147910164-147910947	147910164	147910947	147356008	147367052	cg25250358	147362690	147372690	147902690	147912690	PLOD2	Proximal	21.6727
3	3:147910164-147910947	147910164	147910947	147356008	147367052	cg25250358	147352690	147362690	147902690	147912690	PLOD2	Proximal	19.4109
3	3:150751162-150752836	150751162	150752836	150852105	150864207	cg24078828	150752690	150762690	150852690	150862690	WWTR1	Proximal	142.405
3	3:150751162-150752836	150751162	150752836	150852105	150864207	cg24078828	150752690	150762690	150842690	150852690	WWTR1	Proximal	144.657
3	3:150751162-150752836	150751162	150752836	150852105	150864207	cg24078828	150752690	150762690	150862690	150872690	WWTR1	Proximal	177.866
3	3:150751162-150752836	150751162	150752836	150852105	150864207	cg24078828	150742690	150752690	150852690	150862690	WWTR1	Proximal	130.806
3	3:150751162-150752836	150751162	150752836	150852105	150864207	cg24078828	150742690	150752690	150842690	150852690	WWTR1	Proximal	124.795
3	3:150751162-150752836	150751162	150752836	150852105	150864207	cg24078828	150742690	150752690	150862690	150872690	WWTR1	Proximal	136.653
3	3:159758323-159758423	159758323	159758423	161184034	161194831	cg13775495	159752694	159762694	161182694	161192694	IL12A	Distal	2.94868
3	3:159758323-159758423	159758323	159758423	161184034	161194831	cg13775495	159752694	159762694	161192694	161202694	IL12A	Distal	5.56085
3	3:167537664-167538667	167537664	167538667	138015201	138027036	cg02672493	138022690	138032690	167532694	167542694	TMEM22	Distal	1.33938
3	3:169911677-169915428	169911677	169915428	170341659	170352262	cg19848683	169902694	169912694	170332694	170342694	EVI1	Proximal	9.44286
3	3:169911677-169915428	169911677	169915428	170341659	170352262	cg19848683	169902694	169912694	170342694	170352694	EVI1	Proximal	8.24808
3	3:169911677-169915428	169911677	169915428	170341659	170352262	cg19848683	169912694	169922694	170332694	170342694	EVI1	Proximal	19.3115
3	3:169911677-169915428	169911677	169915428	170341659	170352262	cg19848683	169912694	169922694	170342694	170352694	EVI1	Proximal	9.29464
3	3:182444583-182444910	182444583	182444910	182107698	182118858	cg27437944	182112694	182122694	182442694	182452694	FXR1	Proximal	23.8581
3	3:182444583-182444910	182444583	182444910	182107698	182118858	cg27437944	182102694	182112694	182442694	182452694	FXR1	Proximal	30.6084
3	3:185359510-185360097	185359510	185360097	184357836	184370140	cg00119079	184352694	184362694	185352694	185362694	LAMP3	Proximal	12.1149
3	3:185359510-185360097	185359510	185360097	184357836	184370140	cg00119079	184362694	184372694	185352694	185362694	LAMP3	Proximal	6.87109
3	3:187512304-187512639	187512304	187512639	187765544	187776520	cg00717862	187502694	187512694	187762694	187772694	DNAJB11	Proximal	46.1655
3	3:187512304-187512639	187512304	187512639	187765544	187776520	cg00717862	187502694	187512694	187772694	187782694	DNAJB11	Proximal	45.5357
3	3:192269772-192270635	192269772	192270635	48997010	49008478	cg20856064	49005004	49015004	192262694	192272694	PH-4	Distal	0.719746
3	3:196096013-196096328	196096013	196096328	100834320	100844520	cg03277051	100832690	100842690	196091289	196101289	COL8A1	Distal	0.986232
3	3:197258567-197259125	197258567	197259125	197287528	197298786	cg22956956	197254397	197264397	197284397	197294397	TFRC	Proximal	310.921
3	3:197258567-197259125	197258567	197259125	197287528	197298786	cg22956956	197254397	197264397	197294397	197304397	TFRC	Proximal	191.651
4	4:2988022-2988189	2988022	2988189	2434496	2446619	cg16474684	2429798	2439798	2979798	2989798	RNF4	Proximal	23.1275
4	4:2988022-2988189	2988022	2988189	2434496	2446619	cg16474684	2439798	2449798	2979798	2989798	RNF4	Proximal	24.097
4	4:3029554-3039234	3029554	3039234	2227724	2239492	cg00072216	2229798	2239798	3019798	3029798	MXD4	Proximal	19.6788
4	4:3029554-3039234	3029554	3039234	2227724	2239492	cg00072216	2219798	2229798	3019798	3029798	MXD4	Proximal	21.0917
4	4:3029554-3039234	3029554	3039234	2227724	2239492	cg00072216	2229798	2239798	3029798	3039798	MXD4	Proximal	17.1472
4	4:3029554-3039234	3029554	3039234	2227724	2239492	cg00072216	2219798	2229798	3029798	3039798	MXD4	Proximal	19.144
4	4:6733295-6736762	6733295	6736762	6316940	6328218	cg09785172	6310901	6320901	6730901	6740901	WFS1	Proximal	26.3702
4	4:6733295-6736762	6733295	6736762	6316940	6328218	cg09785172	6320901	6330901	6730901	6740901	WFS1	Proximal	21.1179
4	4:7887358-7888726	7887358	7888726	7986271	7998287	cg18619267	7880900	7890900	7980900	7990900	LOC389199	Proximal	79.8597
4	4:7887358-7888726	7887358	7888726	7986271	7998287	cg18619267	7880900	7890900	7990900	8000900	LOC389199	Proximal	83.3417
4	4:9783252-9843664	9783252	9843664	187708092	187718983	cg10063179	9839098	9849098	187716994	187726994	MTNR1A	Distal	0.838362
4	4:15215299-15216505	15215299	15216505	15260275	15272033	cg19128498	15209098	15219098	15259098	15269098	FBXL5	Proximal	131.657
4	4:15215299-15216505	15215299	15216505	15260275	15272033	cg19128498	15209098	15219098	15269098	15279098	FBXL5	Proximal	100.872
4	4:15236048-15236685	15236048	15236685	15260275	15272033	cg19128498	15229098	15239098	15259098	15269098	FBXL5	Proximal	189.216
4	4:15236048-15236685	15236048	15236685	15260275	15272033	cg19128498	15229098	15239098	15269098	15279098	FBXL5	Proximal	139.685
4	4:25899575-25904442	25899575	25904442	25467702	25479952	cg18489440	25479098	25489098	25899098	25909098	KIAA0746	Proximal	22.4
4	4:25899575-25904442	25899575	25904442	25467702	25479952	cg18489440	25459098	25469098	25899098	25909098	KIAA0746	Proximal	20.4778
4	4:25899575-25904442	25899575	25904442	25467702	25479952	cg18489440	25469098	25479098	25899098	25909098	KIAA0746	Proximal	22.7048
4	4:42457499-42464276	42457499	42464276	4908563	4919786	cg22609784	4900901	4910901	42454757	42464757	MSX1	Distal	2.37513
4	4:55177177-55177497	55177177	55177497	54655440	54667940	cg11465971	54664757	54674757	55174757	55184757	GSH2	Proximal	11.4066
4	4:55177177-55177497	55177177	55177497	54655440	54667940	cg11465971	54654757	54664757	55174757	55184757	GSH2	Proximal	8.58263
4	4:61710907-61711189	61710907	61711189	47528300	47540002	cg02553486	47524757	47534757	61702595	61712595	CORIN	Distal	0.685112
4	4:83855493-83860265	83855493	83860265	83932423	83944357	cg10972353	83859024	83869024	83939024	83949024	SCD5	Proximal	69.3704
4	4:83855493-83860265	83855493	83860265	83932423	83944357	cg10972353	83859024	83869024	83929024	83939024	SCD5	Proximal	78.7653
4	4:83855493-83860265	83855493	83860265	83932423	83944357	cg10972353	83849024	83859024	83939024	83949024	SCD5	Proximal	75.8312
4	4:83855493-83860265	83855493	83860265	83932423	83944357	cg10972353	83849024	83859024	83929024	83939024	SCD5	Proximal	81.8581
4	4:101818670-101820508	101818670	101820508	101081260	101092466	cg11010122	101079023	101089023	101809023	101819023	DNAJB14	Proximal	4.92146
4	4:101818670-101820508	101818670	101820508	101081260	101092466	cg11010122	101089023	101099023	101809023	101819023	DNAJB14	Proximal	8.11968
4	4:101818670-101820508	101818670	101820508	101081260	101092466	cg11010122	101079023	101089023	101819023	101829023	DNAJB14	Proximal	4.71376
4	4:101818670-101820508	101818670	101820508	101081260	101092466	cg11010122	101089023	101099023	101819023	101829023	DNAJB14	Proximal	7.12891
4	4:116386404-116397731	116386404	116397731	90971237	90983020	cg26578617	90969023	90979023	116389449	116399449	SNCA	Distal	1.68889
4	4:138311476-138320204	138311476	138320204	26466005	26477489	cg06251489	26469098	26479098	138309450	138319450	STIM2	Distal	0.795211
4	4:147139029-147147190	147139029	147147190	178462735	178473585	cg13743031	147129450	147139450	178466994	178476994	NEIL3	Distal	1.83755
4	4:148140041-148140353	148140041	148140353	148752671	148763605	cg26484333	148139450	148149450	148749450	148759450	TMEM34	Proximal	10.9495
4	4:148140041-148140353	148140041	148140353	148752671	148763605	cg26484333	148139450	148149450	148759450	148769450	TMEM34	Proximal	10.1056
4	4:148140041-148140353	148140041	148140353	148819267	148830183	cg15810326	148139450	148149450	148819450	148829450	LOC90826	Proximal	6.32905
4	4:148140041-148140353	148140041	148140353	148819267	148830183	cg15810326	148139450	148149450	148809450	148819450	LOC90826	Proximal	7.23906
4	4:148140041-148140353	148140041	148140353	148819267	148830183	cg15810326	148139450	148149450	148829450	148839450	LOC90826	Proximal	5.54969
4	4:154452012-154454140	154452012	154454140	154479788	154490980	cg14320796	154449450	154459450	154489450	154499450	GAJ	Proximal	75.5461
4	4:154452012-154454140	154452012	154454140	154479788	154490980	cg14320796	154449450	154459450	154479450	154489450	GAJ	Proximal	105.75
4	4:157522137-157522217	157522137	157522217	158211462	158222324	cg09688546	157519450	157529450	158209450	158219450	GLRB	Proximal	8.08472
4	4:157522137-157522217	157522137	157522217	158211462	158222324	cg09688546	157519450	157529450	158219450	158229450	GLRB	Proximal	32.3499
4	4:164174798-164177311	164174798	164177311	164467262	164478468	cg26745540	164169450	164179450	164459450	164469450	NPY1R	Proximal	31.6931
4	4:164174798-164177311	164174798	164177311	164467262	164478468	cg26745540	164169450	164179450	164469450	164479450	NPY1R	Proximal	47.1485
4	4:165719953-165720068	165719953	165720068	166092363	166103038	cg00393585	165719450	165729450	166089450	166099450	FLJ31659	Proximal	15.2204
4	4:165719953-165720068	165719953	165720068	166092363	166103038	cg00393585	165719450	165729450	166099450	166109450	FLJ31659	Proximal	10.5328
4	4:170523618-170524820	170523618	170524820	171242033	171253269	cg01654582	170516575	170526575	171246575	171256575	AADAT	Proximal	3.11858
4	4:170523618-170524820	170523618	170524820	171242033	171253269	cg01654582	170516575	170526575	171236575	171246575	AADAT	Proximal	3.65643
4	4:186392535-186392845	186392535	186392845	186295882	186307090	cg27583030	186286994	186296994	186386994	186396994	SLC25A4	Proximal	45.2593
4	4:186392535-186392845	186392535	186392845	186295882	186307090	cg27583030	186306994	186316994	186386994	186396994	SLC25A4	Proximal	89.1066
4	4:186392535-186392845	186392535	186392845	186295882	186307090	cg27583030	186296994	186306994	186386994	186396994	SLC25A4	Proximal	69.7271
4	4:187330462-187336085	187330462	187336085	186548959	186560357	cg11595794	186546994	186556994	187326994	187336994	ANKRD37	Proximal	12.5613
4	4:187330462-187336085	187330462	187336085	186548959	186560357	cg11595794	186556994	186566994	187326994	187336994	ANKRD37	Proximal	11.2695
4	4:190032287-190033212	190032287	190033212	178462735	178473585	cg09475757	178456994	178466994	190026994	190036994	NEIL3	Distal	0.81082
4	4:190032287-190033212	190032287	190033212	178462735	178473585	cg09475757	178466994	178476994	190026994	190036994	NEIL3	Distal	1.85169
4	4:190032287-190033212	190032287	190033212	169470994	169481669	cg19252175	169466575	169476575	190026994	190036994	FLJ20035	Distal	0.946943
4	4:190032287-190033212	190032287	190033212	17117184	17128183	cg09435090	17119098	17129098	190026994	190036994	QDPR	Distal	0.733112
5	5:26832459-26837664	26832459	26837664	36271689	36283552	cg16268429	26825757	26835757	36265757	36275757	FLJ30596	Distal	2.01733
5	5:34692036-34692596	34692036	34692596	35260434	35271415	cg13880228	34685757	34695757	35265757	35275757	PRLR	Proximal	9.31145
5	5:34692036-34692596	34692036	34692596	35260434	35271415	cg13880228	34685757	34695757	35255757	35265757	PRLR	Proximal	7.98522
5	5:35226892-35227228	35226892	35227228	34686707	34698233	cg11154798	34685757	34695757	35225757	35235757	RAI14	Proximal	9.05263
5	5:35226892-35227228	35226892	35227228	34686707	34698233	cg11154798	34695757	34705757	35225757	35235757	RAI14	Proximal	10.5739
5	5:36393132-36393322	36393132	36393322	36181876	36193231	cg14711201	36185757	36195757	36385757	36395757	SKP2	Proximal	45.0237
5	5:36393132-36393322	36393132	36393322	36181876	36193231	cg14711201	36175757	36185757	36385757	36395757	SKP2	Proximal	40.5871
5	5:40004712-40007532	40004712	40007532	40786134	40797319	cg02588309	39995757	40005757	40785757	40795757	OSRF	Proximal	40.8976
5	5:40004712-40007532	40004712	40007532	40786134	40797319	cg02588309	39995757	40005757	40795757	40805757	OSRF	Proximal	35.2173
5	5:40004712-40007532	40004712	40007532	40786134	40797319	cg02588309	40005757	40015757	40785757	40795757	OSRF	Proximal	31.083
5	5:40004712-40007532	40004712	40007532	40786134	40797319	cg02588309	40005757	40015757	40795757	40805757	OSRF	Proximal	21.1044
5	5:42127774-42131656	42127774	42131656	95789255	95799915	cg09786257	42125757	42135757	95785756	95795756	PCSK1	Distal	0.735375
5	5:52494608-52495458	52494608	52495458	77836339	77847234	cg04833050	52485757	52495757	77835756	77845756	LHFPL2	Distal	0.485388
5	5:55465067-55466202	55465067	55466202	56235567	56247201	cg20354892	55465757	55475757	56235757	56245757	MGC33648	Proximal	11.424
5	5:55465067-55466202	55465067	55466202	56235567	56247201	cg20354892	55465757	55475757	56245757	56255757	MGC33648	Proximal	12.2625
5	5:55465067-55466202	55465067	55466202	56235567	56247201	cg20354892	55465757	55475757	56225757	56235757	MGC33648	Proximal	15.8234
5	5:55465067-55466202	55465067	55466202	56235567	56247201	cg20354892	55455757	55465757	56235757	56245757	MGC33648	Proximal	14.5522
5	5:55465067-55466202	55465067	55466202	56235567	56247201	cg20354892	55455757	55465757	56245757	56255757	MGC33648	Proximal	16.2074
5	5:55465067-55466202	55465067	55466202	56235567	56247201	cg20354892	55455757	55465757	56225757	56235757	MGC33648	Proximal	14.0773
5	5:70889238-70889304	70889238	70889304	70913537	70924271	cg18359921	70885756	70895756	70915756	70925756	MCCC2	Proximal	292.925
5	5:70889238-70889304	70889238	70889304	70913537	70924271	cg18359921	70885756	70895756	70905756	70915756	MCCC2	Proximal	445.79
5	5:77084102-77084437	77084102	77084437	77102244	77113237	cg23152667	77075756	77085756	77105756	77115756	TBCA	Proximal	209.765
5	5:77084102-77084437	77084102	77084437	77102244	77113237	cg23152667	77075756	77085756	77095756	77105756	TBCA	Proximal	391.242
5	5:88078895-88079222	88078895	88079222	162857746	162867966	cg17329249	88075756	88085756	162852578	162862578	MAT2B	Distal	0.574607
5	5:90535526-90537843	90535526	90537843	89800198	89811752	cg19369775	89805756	89815756	90525756	90535756	LOC153364	Proximal	4.77178
5	5:90535526-90537843	90535526	90537843	89800198	89811752	cg19369775	89795756	89805756	90525756	90535756	LOC153364	Proximal	6.83463
5	5:90535526-90537843	90535526	90537843	89800198	89811752	cg19369775	89805756	89815756	90535756	90545756	LOC153364	Proximal	8.9036
5	5:90535526-90537843	90535526	90537843	89800198	89811752	cg19369775	89795756	89805756	90535756	90545756	LOC153364	Proximal	8.69498
5	5:95992292-95993117	95992292	95993117	95087260	95098694	cg24274600	95095756	95105756	95985756	95995756	RHOBTB3	Proximal	11.35
5	5:95992292-95993117	95992292	95993117	95087260	95098694	cg24274600	95085756	95095756	95985756	95995756	RHOBTB3	Proximal	18.7402
5	5:127200230-127201179	127200230	127201179	126648575	126659899	cg26465611	126647899	126657899	127197899	127207899	MEGF10	Proximal	10.7936
5	5:127200230-127201179	127200230	127201179	126648575	126659899	cg26465611	126657899	126667899	127197899	127207899	MEGF10	Proximal	4.29215
5	5:135372493-135374199	135372493	135374199	134893284	134905130	cg17830308	134887899	134897899	135367899	135377899	NEUROG1	Proximal	14.8806
5	5:135372493-135374199	135372493	135374199	134893284	134905130	cg17830308	134897899	134907899	135367899	135377899	NEUROG1	Proximal	15.8782
5	5:141288563-141288790	141288563	141288790	140991112	141002966	cg11064797	140990184	141000184	141280184	141290184	C5orf16	Proximal	70.7738
5	5:141288563-141288790	141288563	141288790	140991112	141002966	cg11064797	141000184	141010184	141280184	141290184	C5orf16	Proximal	81.6925
5	5:151229543-151233114	151229543	151233114	150578302	150589102	cg08317263	150570193	150580193	151230193	151240193	CCDC69	Proximal	5.95441
5	5:151229543-151233114	151229543	151233114	150578302	150589102	cg08317263	150580193	150590193	151230193	151240193	CCDC69	Proximal	3.502
5	5:151229543-151233114	151229543	151233114	150578302	150589102	cg08317263	150570193	150580193	151220193	151230193	CCDC69	Proximal	3.99547
5	5:151229543-151233114	151229543	151233114	150578302	150589102	cg08317263	150580193	150590193	151220193	151230193	CCDC69	Proximal	5.87469
5	5:151229543-151233114	151229543	151233114	139902191	139912841	cg10731022	139900184	139910184	151230193	151240193	EIF4EBP3	Distal	1.25616
5	5:151229543-151233114	151229543	151233114	139902191	139912841	cg10731022	139910184	139920184	151230193	151240193	EIF4EBP3	Distal	0.556406
5	5:151229543-151233114	151229543	151233114	139902191	139912841	cg10731022	139910184	139920184	151220193	151230193	EIF4EBP3	Distal	0.560032
5	5:151229543-151233114	151229543	151233114	175719557	175731960	cg27092035	151220193	151230193	175722606	175732606	ARL10	Distal	0.735459
5	5:151229543-151233114	151229543	151233114	177558431	177570216	cg10038259	151230193	151240193	177562606	177572606	HNRPAB	Distal	0.679145
5	5:151229543-151233114	151229543	151233114	177558431	177570216	cg10038259	151220193	151230193	177552606	177562606	HNRPAB	Distal	0.612509
5	5:151229543-151233114	151229543	151233114	177558431	177570216	cg10038259	151220193	151230193	177562606	177572606	HNRPAB	Distal	0.683571
5	5:151229543-151233114	151229543	151233114	114984097	114995165	cg10575841	114977899	114987899	151230193	151240193	TMED7	Distal	1.17629
5	5:151229543-151233114	151229543	151233114	114984097	114995165	cg10575841	114977899	114987899	151220193	151230193	TMED7	Distal	0.591976
5	5:162794318-162795892	162794318	162795892	162857746	162867966	cg24206256	162792578	162802578	162862578	162872578	MAT2B	Proximal	139.629
5	5:162794318-162795892	162794318	162795892	162857746	162867966	cg24206256	162792578	162802578	162852578	162862578	MAT2B	Proximal	113.848
5	5:172905608-172907328	172905608	172907328	172683676	172694956	cg19728382	172692606	172702606	172902606	172912606	STC2	Proximal	65.8415
5	5:172905608-172907328	172905608	172907328	172683676	172694956	cg19728382	172682606	172692606	172902606	172912606	STC2	Proximal	46.3738
5	5:172967897-172968846	172967897	172968846	172970569	172981646	cg23003881	172962606	172972606	172962606	172972606	FAM44B	Proximal	2046.01
5	5:172967897-172968846	172967897	172968846	172970569	172981646	cg23003881	172962606	172972606	172972606	172982606	FAM44B	Proximal	443.087
5	5:176427650-176428879	176427650	176428879	175984007	175995778	cg07035740	175982606	175992606	176422606	176432606	SNCB	Proximal	35.9007
5	5:176427650-176428879	176427650	176428879	175984007	175995778	cg07035740	175992606	176002606	176422606	176432606	SNCB	Proximal	36.8773
5	5:176466696-176467745	176466696	176467745	175715550	175726956	cg21605986	175722606	175732606	176462606	176472606	KIAA1191	Proximal	15.9252
5	5:176466696-176467745	176466696	176467745	175715550	175726956	cg21605986	175712606	175722606	176462606	176472606	KIAA1191	Proximal	11.0532
5	5:180307216-180365215	180307216	180365215	180003152	180015059	cg13927251	180012606	180022606	180322606	180332606	FLT4	Proximal	37.6456
5	5:180307216-180365215	180307216	180365215	180003152	180015059	cg13927251	180002606	180012606	180322606	180332606	FLT4	Proximal	18.1479
5	5:180307216-180365215	180307216	180365215	180003152	180015059	cg13927251	180012606	180022606	180342606	180352606	FLT4	Proximal	36.6115
5	5:180307216-180365215	180307216	180365215	180003152	180015059	cg13927251	180002606	180012606	180342606	180352606	FLT4	Proximal	28.8809
5	5:180307216-180365215	180307216	180365215	180003152	180015059	cg13927251	180012606	180022606	180302606	180312606	FLT4	Proximal	57.7072
5	5:180307216-180365215	180307216	180365215	180003152	180015059	cg13927251	180002606	180012606	180302606	180312606	FLT4	Proximal	30.697
5	5:180307216-180365215	180307216	180365215	180003152	180015059	cg13927251	180012606	180022606	180312606	180322606	FLT4	Proximal	35.5394
5	5:180307216-180365215	180307216	180365215	180003152	180015059	cg13927251	180002606	180012606	180312606	180322606	FLT4	Proximal	36.5496
5	5:180307216-180365215	180307216	180365215	180003152	180015059	cg13927251	180012606	180022606	180332606	180342606	FLT4	Proximal	33.7162
5	5:180307216-180365215	180307216	180365215	180003152	180015059	cg13927251	180002606	180012606	180332606	180342606	FLT4	Proximal	40.1561
5	5:180307216-180365215	180307216	180365215	180003152	180015059	cg13927251	180012606	180022606	180362606	180372606	FLT4	Proximal	46.809
5	5:180307216-180365215	180307216	180365215	180003152	180015059	cg13927251	180002606	180012606	180362606	180372606	FLT4	Proximal	43.8413
5	5:180307216-180365215	180307216	180365215	180003152	180015059	cg13927251	180012606	180022606	180352606	180362606	FLT4	Proximal	36.1201
5	5:180307216-180365215	180307216	180365215	180003152	180015059	cg13927251	180002606	180012606	180352606	180362606	FLT4	Proximal	47.8844
6	6:719091-719831	719091	719831	41707413	41719762	cg02914379	715000	725000	41697978	41707978	MDFI	Distal	0.756001
6	6:719091-719831	719091	719831	41707413	41719762	cg02914379	715000	725000	41717978	41727978	MDFI	Distal	1.23865
6	6:719091-719831	719091	719831	41707413	41719762	cg02914379	715000	725000	41707978	41717978	MDFI	Distal	0.851205
6	6:19149248-19157489	19149248	19157489	19939898	19952482	cg00468146	19147979	19157979	19937979	19947979	ID4	Proximal	14.3105
6	6:19149248-19157489	19149248	19157489	19939898	19952482	cg00468146	19147979	19157979	19947979	19957979	ID4	Proximal	20.9108
6	6:22160753-22161707	22160753	22161707	30046213	30056683	cg04623837	22157979	22167979	30037979	30047979	HCG9	Distal	0.600686
6	6:28298175-28298511	28298175	28298511	28295811	28306448	cg08307580	28297979	28307979	28297979	28307979	ZNF193	Proximal	2143.39
6	6:28298175-28298511	28298175	28298511	28295811	28306448	cg08307580	28287979	28297979	28297979	28307979	ZNF193	Proximal	704.169
6	6:30315788-30316206	30315788	30316206	30812966	30825940	cg24000189	30307979	30317979	30807979	30817979	FLOT1	Proximal	13.3355
6	6:30315788-30316206	30315788	30316206	30812966	30825940	cg24000189	30307979	30317979	30817979	30827979	FLOT1	Proximal	14.6133
6	6:30315788-30316206	30315788	30316206	29793950	29805261	cg24703717	29787979	29797979	30307979	30317979	HLA-F	Proximal	17.4917
6	6:30315788-30316206	30315788	30316206	29793950	29805261	cg24703717	29797979	29807979	30307979	30317979	HLA-F	Proximal	21.9716
6	6:31383960-31387412	31383960	31387412	31904466	31917011	cg14663792	31377979	31387979	31897979	31907979	C6orf48	Proximal	12.8977
6	6:31383960-31387412	31383960	31387412	31904466	31917011	cg14663792	31377979	31387979	31907979	31917979	C6orf48	Proximal	15.0218
6	6:31383960-31387412	31383960	31387412	30687809	30698959	cg04513728	30687979	30697979	31377979	31387979	PPP1R10	Proximal	18.7672
6	6:31383960-31387412	31383960	31387412	30687809	30698959	cg04513728	30677979	30687979	31377979	31387979	PPP1R10	Proximal	16.5048
6	6:31383960-31387412	31383960	31387412	30687809	30698959	cg04513728	30697979	30707979	31377979	31387979	PPP1R10	Proximal	10.5818
6	6:31384612-31386630	31384612	31386630	30687809	30698959	cg04513728	30687979	30697979	31377979	31387979	PPP1R10	Proximal	18.7672
6	6:31384612-31386630	31384612	31386630	30687809	30698959	cg04513728	30677979	30687979	31377979	31387979	PPP1R10	Proximal	16.5048
6	6:31384612-31386630	31384612	31386630	30687809	30698959	cg04513728	30697979	30707979	31377979	31387979	PPP1R10	Proximal	10.5818
6	6:31384612-31386630	31384612	31386630	42949351	42961553	cg00893987	31377979	31387979	42947978	42957978	RPL7L1	Distal	0.805945
6	6:31384612-31386630	31384612	31386630	42949351	42961553	cg00893987	31377979	31387979	42957978	42967978	RPL7L1	Distal	2.08729
6	6:31395810-31397416	31395810	31397416	31341725	31353137	cg10409680	31347979	31357979	31387979	31397979	HLA-C	Proximal	331.873
6	6:31395810-31397416	31395810	31397416	31341725	31353137	cg10409680	31337979	31347979	31387979	31397979	HLA-C	Proximal	258.239
6	6:32537894-32540555	32537894	32540555	167284290	167295653	cg14479329	32527978	32537978	167289990	167299990	RNASET2	Distal	0.817205
6	6:36178098-36178171	36178098	36178171	36664215	36675565	cg08027745	36177978	36187978	36667978	36677978	SFRS3	Proximal	19.8701
6	6:36178098-36178171	36178098	36178171	36664215	36675565	cg08027745	36177978	36187978	36657978	36667978	SFRS3	Proximal	23.2986
6	6:51307432-51308104	51307432	51308104	151223291	151234879	cg21610516	51297959	51307959	151221693	151231693	MTHFD1L	Distal	1.01125
6	6:51307432-51308104	51307432	51308104	151223291	151234879	cg21610516	51307959	51317959	151221693	151231693	MTHFD1L	Distal	1.07911
6	6:77154212-77158385	77154212	77158385	76362925	76374412	cg06062132	76356720	76366720	77156720	77166720	SENP6	Proximal	4.71796
6	6:77154212-77158385	77154212	77158385	76362925	76374412	cg06062132	76366720	76376720	77146720	77156720	SENP6	Proximal	5.64422
6	6:77154212-77158385	77154212	77158385	76362925	76374412	cg06062132	76356720	76366720	77146720	77156720	SENP6	Proximal	5.04317
6	6:77154213-77159361	77154213	77159361	76362925	76374412	cg06062132	76356720	76366720	77156720	77166720	SENP6	Proximal	4.71796
6	6:77154213-77159361	77154213	77159361	76362925	76374412	cg06062132	76366720	76376720	77146720	77156720	SENP6	Proximal	5.64422
6	6:77154213-77159361	77154213	77159361	76362925	76374412	cg06062132	76356720	76366720	77146720	77156720	SENP6	Proximal	5.04317
6	6:79024187-79093007	79024187	79093007	79994998	80006433	cg22058458	79036719	79046719	79986719	79996719	HMGN3	Proximal	3.57815
6	6:79024187-79093007	79024187	79093007	79994998	80006433	cg22058458	79036719	79046719	79996719	80006719	HMGN3	Proximal	6.63647
6	6:79024187-79093007	79024187	79093007	79994998	80006433	cg22058458	79056719	79066719	79986719	79996719	HMGN3	Proximal	6.51275
6	6:79024187-79093007	79024187	79093007	79994998	80006433	cg22058458	79056719	79066719	79996719	80006719	HMGN3	Proximal	2.01322
6	6:79024187-79093007	79024187	79093007	79994998	80006433	cg22058458	79086719	79096719	79986719	79996719	HMGN3	Proximal	4.76339
6	6:79024187-79093007	79024187	79093007	79994998	80006433	cg22058458	79086719	79096719	79996719	80006719	HMGN3	Proximal	1.96328
6	6:79024187-79093007	79024187	79093007	79994998	80006433	cg22058458	79016719	79026719	79986719	79996719	HMGN3	Proximal	9.39968
6	6:79024187-79093007	79024187	79093007	79994998	80006433	cg22058458	79016719	79026719	79996719	80006719	HMGN3	Proximal	9.03975
6	6:79024187-79093007	79024187	79093007	79994998	80006433	cg22058458	79046719	79056719	79986719	79996719	HMGN3	Proximal	3.15531
6	6:79024187-79093007	79024187	79093007	79994998	80006433	cg22058458	79046719	79056719	79996719	80006719	HMGN3	Proximal	7.80297
6	6:79024187-79093007	79024187	79093007	79994998	80006433	cg22058458	79066719	79076719	79986719	79996719	HMGN3	Proximal	4.62005
6	6:79024187-79093007	79024187	79093007	79994998	80006433	cg22058458	79066719	79076719	79996719	80006719	HMGN3	Proximal	11.4252
6	6:79024187-79093007	79024187	79093007	79994998	80006433	cg22058458	79076719	79086719	79986719	79996719	HMGN3	Proximal	1.35131
6	6:79024187-79093007	79024187	79093007	79994998	80006433	cg22058458	79076719	79086719	79996719	80006719	HMGN3	Proximal	3.34173
6	6:79024187-79093007	79024187	79093007	79994998	80006433	cg22058458	79026719	79036719	79986719	79996719	HMGN3	Proximal	4.74203
6	6:79024187-79093007	79024187	79093007	79994998	80006433	cg22058458	79026719	79036719	79996719	80006719	HMGN3	Proximal	3.90896
6	6:86680559-86682553	86680559	86682553	84794927	84806109	cg26384034	84786719	84796719	86676719	86686719	C6orf117	Distal	5.77242
6	6:86680559-86682553	86680559	86682553	84794927	84806109	cg26384034	84796719	84806719	86676719	86686719	C6orf117	Distal	5.91279
6	6:108132828-108141795	108132828	108141795	105951741	105963075	cg20612615	105956693	105966693	108136693	108146693	PREP	Distal	4.86262
6	6:108132828-108141795	108132828	108141795	105951741	105963075	cg20612615	105946693	105956693	108136693	108146693	PREP	Distal	1.93298
6	6:108132828-108141795	108132828	108141795	105951741	105963075	cg20612615	105956693	105966693	108126693	108136693	PREP	Distal	2.72677
6	6:108132828-108141795	108132828	108141795	105951741	105963075	cg20612615	105946693	105956693	108126693	108136693	PREP	Distal	1.26459
6	6:111401904-111402210	111401904	111402210	111296896	111309468	cg04128563	111296693	111306693	111396693	111406693	AMD1	Proximal	88.2084
6	6:111401904-111402210	111401904	111402210	111296896	111309468	cg04128563	111306693	111316693	111396693	111406693	AMD1	Proximal	103.487
6	6:119118982-119120620	119118982	119120620	160304645	160316025	cg14556618	119116693	119126693	160309990	160319990	IGF2R	Distal	1.1294
6	6:133787627-133789056	133787627	133789056	133598260	133610886	cg21296676	133591693	133601693	133781693	133791693	EYA4	Proximal	44.8619
6	6:133787627-133789056	133787627	133789056	133598260	133610886	cg21296676	133601693	133611693	133781693	133791693	EYA4	Proximal	49.4844
6	6:152431681-152433972	152431681	152433972	2842805	2854071	cg18676237	2844999	2854999	152421693	152431693	SERPINB9	Distal	1.01086
6	6:152431681-152433972	152431681	152433972	2842805	2854071	cg18676237	2834999	2844999	152431693	152441693	SERPINB9	Distal	0.698924
6	6:160006217-160008613	160006217	160008613	160097301	160108844	cg15298323	159999990	160009990	160089990	160099990	ACAT2	Proximal	66.4169
6	6:160006217-160008613	160006217	160008613	160097301	160108844	cg15298323	159999990	160009990	160099990	160109990	ACAT2	Proximal	46.2335
7	7:2633455-2633799	2633455	2633799	2844641	2856029	cg24743283	2626526	2636526	2836526	2846526	GNA12	Proximal	40.3422
7	7:2633455-2633799	2633455	2633799	2844641	2856029	cg24743283	2626526	2636526	2846526	2856526	GNA12	Proximal	36.2398
7	7:4039859-4049085	4039859	4049085	3044651	3055279	cg26937500	3036526	3046526	4036526	4046526	CARD11	Proximal	7.36037
7	7:4039859-4049085	4039859	4049085	3044651	3055279	cg26937500	3046526	3056526	4036526	4046526	CARD11	Proximal	5.31608
7	7:4039859-4049085	4039859	4049085	3044651	3055279	cg26937500	3036526	3046526	4046526	4056526	CARD11	Proximal	10.0309
7	7:4039859-4049085	4039859	4049085	3044651	3055279	cg26937500	3046526	3056526	4046526	4056526	CARD11	Proximal	3.86396
7	7:4039859-4049085	4039859	4049085	5781473	5793046	cg01527212	4036526	4046526	5786526	5796526	TRIAD3	Distal	1.37808
7	7:4039859-4049085	4039859	4049085	5781473	5793046	cg01527212	4046526	4056526	5786526	5796526	TRIAD3	Distal	1.00165
7	7:4039859-4049085	4039859	4049085	30285289	30297326	cg10289912	4036526	4046526	30286525	30296525	ZNRF2	Distal	1.32244
7	7:4039859-4049085	4039859	4049085	30285289	30297326	cg10289912	4046526	4056526	30276525	30286525	ZNRF2	Distal	0.91689
7	7:7011921-7020505	7011921	7020505	55048462	55060739	cg14094960	7016525	7026525	55057494	55067494	EGFR	Distal	0.894145
7	7:13244637-13247239	13244637	13247239	12687517	12698939	cg09259772	12686525	12696525	13246525	13256525	ARL4	Proximal	27.2785
7	7:13244637-13247239	13244637	13247239	12687517	12698939	cg09259772	12696525	12706525	13246525	13256525	ARL4	Proximal	34.2498
7	7:13244637-13247239	13244637	13247239	12687517	12698939	cg09259772	12686525	12696525	13236525	13246525	ARL4	Proximal	46.0203
7	7:13244637-13247239	13244637	13247239	12687517	12698939	cg09259772	12696525	12706525	13236525	13246525	ARL4	Proximal	37.9517
7	7:16138299-16140597	16138299	16140597	16754606	16765776	cg12567315	16136525	16146525	16746525	16756525	TSPAN13	Proximal	16.3709
7	7:16138299-16140597	16138299	16140597	16754606	16765776	cg12567315	16136525	16146525	16756525	16766525	TSPAN13	Proximal	19.295
7	7:16138321-16140500	16138321	16140500	16754606	16765776	cg12567315	16136525	16146525	16746525	16756525	TSPAN13	Proximal	16.3709
7	7:16138321-16140500	16138321	16140500	16754606	16765776	cg12567315	16136525	16146525	16756525	16766525	TSPAN13	Proximal	19.295
7	7:29443443-29443752	29443443	29443752	29194884	29206712	cg11185569	29196525	29206525	29436525	29446525	CHN2	Proximal	67.038
7	7:29443443-29443752	29443443	29443752	29194884	29206712	cg11185569	29186525	29196525	29436525	29446525	CHN2	Proximal	64.8735
7	7:29443443-29443752	29443443	29443752	29194884	29206712	cg11185569	29206525	29216525	29436525	29446525	CHN2	Proximal	51.9261
7	7:39563899-39564163	39563899	39564163	39623951	39635478	cg08724636	39556525	39566525	39616525	39626525	RALA	Proximal	76.9959
7	7:39563899-39564163	39563899	39564163	39623951	39635478	cg08724636	39556525	39566525	39626525	39636525	RALA	Proximal	53.1305
7	7:39563899-39564163	39563899	39564163	149645764	149656993	cg07753583	39556525	39566525	149640933	149650933	LRRC61	Distal	1.13112
7	7:47250178-47256783	47250178	47256783	47980209	47991046	cg14171882	47256525	47266525	47976525	47986525	HUS1	Proximal	21.3341
7	7:47250178-47256783	47250178	47256783	47980209	47991046	cg14171882	47256525	47266525	47986525	47996525	HUS1	Proximal	14.6343
7	7:47250178-47256783	47250178	47256783	47980209	47991046	cg14171882	47246525	47256525	47976525	47986525	HUS1	Proximal	18.3028
7	7:47250178-47256783	47250178	47256783	47980209	47991046	cg14171882	47246525	47256525	47986525	47996525	HUS1	Proximal	16.275
7	7:50075317-50076620	50075317	50076620	49778381	49791431	cg00333226	49780546	49790546	50070546	50080546	UNQ739	Proximal	19.8437
7	7:50075317-50076620	50075317	50076620	49778381	49791431	cg00333226	49770546	49780546	50070546	50080546	UNQ739	Proximal	14.8396
7	7:50075317-50076620	50075317	50076620	49778381	49791431	cg00333226	49790546	49800546	50070546	50080546	UNQ739	Proximal	16.3174
7	7:55102374-55103361	55102374	55103361	115946805	115959180	cg18329349	55097494	55107494	115947236	115957236	CAV1	Distal	0.611344
7	7:78509600-78512689	78509600	78512689	75200641	75212213	cg24650353	75207936	75217936	78507936	78517936	HIP1	Distal	0.939716
7	7:78509600-78512689	78509600	78512689	75200641	75212213	cg24650353	75197936	75207936	78507936	78517936	HIP1	Distal	1.03274
7	7:87146297-87148760	87146297	87148760	87396087	87407706	cg08876591	87147936	87157936	87397936	87407936	ADAM22	Proximal	13.27
7	7:87146297-87148760	87146297	87148760	87396087	87407706	cg08876591	87147936	87157936	87387936	87397936	ADAM22	Proximal	19.4762
7	7:87146297-87148760	87146297	87148760	87396087	87407706	cg08876591	87137936	87147936	87397936	87407936	ADAM22	Proximal	16.0506
7	7:87146297-87148760	87146297	87148760	87396087	87407706	cg08876591	87137936	87147936	87387936	87397936	ADAM22	Proximal	17.4961
7	7:93730519-93730716	93730519	93730716	94369717	94380964	cg16872560	93727936	93737936	94377936	94387936	PPP1R9A	Proximal	17.1023
7	7:93730519-93730716	93730519	93730716	94369717	94380964	cg16872560	93727936	93737936	94367936	94377936	PPP1R9A	Proximal	15.4609
7	7:98869581-98869637	98869581	98869637	98078575	98090970	cg12799895	98077936	98087936	98867936	98877936	NPTX2	Proximal	0.963903
7	7:98869581-98869637	98869581	98869637	98078575	98090970	cg12799895	98087936	98097936	98867936	98877936	NPTX2	Proximal	3.546
7	7:102135311-102152748	102135311	102152748	101900560	101911748	cg23980887	101897005	101907005	102127236	102137236	POLR2J	Proximal	12.112
7	7:102135311-102152748	102135311	102152748	101900560	101911748	cg23980887	101897005	101907005	102137236	102147236	POLR2J	Proximal	9.77955
7	7:102135311-102152748	102135311	102152748	101900560	101911748	cg23980887	101907005	101917005	102137236	102147236	POLR2J	Proximal	174.675
7	7:102135311-102152748	102135311	102152748	101900560	101911748	cg23980887	101897005	101907005	102147236	102157236	POLR2J	Proximal	17.468
7	7:111715170-111715248	111715170	111715248	112212043	112223039	cg05608188	111707236	111717236	112217236	112227236	FLJ13576	Proximal	10.755
7	7:111715170-111715248	111715170	111715248	112212043	112223039	cg05608188	111707236	111717236	112207236	112217236	FLJ13576	Proximal	17.338
7	7:141388076-141441024	141388076	141441024	158624176	158636369	cg18349835	141396469	141406469	158632761	158642761	VIPR2	Distal	2.23658
7	7:141388076-141441024	141388076	141441024	158624176	158636369	cg18349835	141406469	141416469	158622761	158632761	VIPR2	Distal	1.17859
7	7:141388076-141441024	141388076	141441024	158624176	158636369	cg18349835	141436469	141446469	158622761	158632761	VIPR2	Distal	1.39115
7	7:141388076-141441024	141388076	141441024	158624176	158636369	cg18349835	141426469	141436469	158622761	158632761	VIPR2	Distal	2.10197
7	7:147704059-147707263	147704059	147707263	148448584	148460804	cg00006414	147700933	147710933	148440933	148450933	ZNF398	Proximal	6.8072
7	7:147704059-147707263	147704059	147707263	148448584	148460804	cg00006414	147700933	147710933	148450933	148460933	ZNF398	Proximal	4.25948
7	7:148461681-148461744	148461681	148461744	94126111	94137325	cg06943865	94127936	94137936	148460933	148470933	PEG10	Distal	1.49897
8	8:39350819-39506576	39350819	39506576	88949770	88960987	cg17703554	39389157	39399157	88959116	88969116	WDR21C	Distal	2.96981
8	8:39350819-39506576	39350819	39506576	88949770	88960987	cg17703554	39409157	39419157	88949116	88959116	WDR21C	Distal	4.33655
8	8:39350819-39506576	39350819	39506576	88949770	88960987	cg17703554	39459157	39469157	88949116	88959116	WDR21C	Distal	3.12691
8	8:39350819-39506576	39350819	39506576	88949770	88960987	cg17703554	39499157	39509157	88949116	88959116	WDR21C	Distal	2.02793
8	8:53863532-53864180	53863532	53864180	23132228	23145012	cg10245048	23135945	23145945	53862553	53872553	TNFRSF10A	Distal	0.957831
8	8:53863532-53864180	53863532	53864180	23132228	23145012	cg10245048	23125945	23135945	53862553	53872553	TNFRSF10A	Distal	0.760016
8	8:55371651-55373817	55371651	55373817	54912618	54923794	cg11050527	54922553	54932553	55362553	55372553	ATP6V1H	Proximal	11.1792
8	8:55371651-55373817	55371651	55373817	54912618	54923794	cg11050527	54912553	54922553	55362553	55372553	ATP6V1H	Proximal	12.6726
8	8:55371651-55373817	55371651	55373817	54912618	54923794	cg11050527	54922553	54932553	55372553	55382553	ATP6V1H	Proximal	11.5649
8	8:55371651-55373817	55371651	55373817	54912618	54923794	cg11050527	54912553	54922553	55372553	55382553	ATP6V1H	Proximal	13.8381
8	8:74508608-74511335	74508608	74511335	74363589	74375829	cg26464596	74372554	74382554	74502554	74512554	RDH10	Proximal	67.5923
8	8:74508608-74511335	74508608	74511335	74363589	74375829	cg26464596	74362554	74372554	74502554	74512554	RDH10	Proximal	48.5474
8	8:76576602-76576706	76576602	76576706	96100896	96111919	cg23644127	76572555	76582555	96099176	96109176	C8orf38	Distal	0.753641
8	8:82207571-82209251	82207571	82209251	82910812	82922588	cg06027949	82202555	82212555	82922555	82932555	SNX16	Proximal	9.67769
8	8:82207571-82209251	82207571	82209251	82910812	82922588	cg06027949	82202555	82212555	82902555	82912555	SNX16	Proximal	7.92026
8	8:82207571-82209251	82207571	82209251	82910812	82922588	cg06027949	82202555	82212555	82912555	82922555	SNX16	Proximal	11.9254
8	8:89995905-89999006	89995905	89999006	49805084	49816166	cg22836229	49812553	49822553	89989116	89999116	EFCAB1	Distal	1.19368
8	8:89995905-89999006	89995905	89999006	24821692	24834288	cg23290344	24815904	24825905	89989116	89999116	NEF3	Distal	1.20021
8	8:95716183-95717097	95716183	95717097	95716502	95727492	cg26350286	95709176	95719176	95719176	95729176	RBM35A	Proximal	658.836
8	8:95716183-95717097	95716183	95717097	95716502	95727492	cg26350286	95709176	95719176	95709176	95719176	RBM35A	Proximal	1848.48
8	8:99534317-99534644	99534317	99534644	98945024	98956192	cg10039928	98949176	98959176	99529176	99539176	MATN2	Proximal	12.217
8	8:99534317-99534644	99534317	99534644	98945024	98956192	cg10039928	98939176	98949176	99529176	99539176	MATN2	Proximal	18.0267
8	8:108850513-108851309	108850513	108851309	64108487	64119789	cg23687960	64102554	64112554	108849176	108859176	GGH	Distal	0.985757
8	8:120088560-120096979	120088560	120096979	120028087	120038943	cg19620294	120019181	120029181	120079181	120089181	TNFRSF11B	Proximal	108.448
8	8:120088560-120096979	120088560	120096979	120028087	120038943	cg19620294	120029181	120039181	120079181	120089181	TNFRSF11B	Proximal	124.604
8	8:120088560-120096979	120088560	120096979	120028087	120038943	cg19620294	120019181	120029181	120089181	120099181	TNFRSF11B	Proximal	102.923
8	8:120088560-120096979	120088560	120096979	120028087	120038943	cg19620294	120029181	120039181	120089181	120099181	TNFRSF11B	Proximal	124.072
8	8:133129707-133130842	133129707	133130842	86271309	86282635	cg14830952	86267252	86277252	133129182	133139182	E2F5	Distal	0.478759
8	8:138812148-138813043	138812148	138813043	17473601	17484690	cg04681849	17464274	17474275	138809182	138819182	PDGFRL	Distal	1.27395
8	8:144188813-144193250	144188813	144193250	143799749	143811445	cg10918419	143807002	143817002	144181375	144191375	C8orf55	Proximal	78.3092
8	8:144188813-144193250	144188813	144193250	143799749	143811445	cg10918419	143797002	143807002	144181375	144191375	C8orf55	Proximal	87.6781
8	8:144188813-144193250	144188813	144193250	143799749	143811445	cg10918419	143807002	143817002	144191375	144201375	C8orf55	Proximal	87.3037
8	8:144188813-144193250	144188813	144193250	143799749	143811445	cg10918419	143797002	143807002	144191375	144201375	C8orf55	Proximal	78.4704
8	8:144584722-144584824	144584722	144584824	144482548	144493685	cg24596472	144491375	144501375	144581143	144591143	TOP1MT	Proximal	146.989
8	8:144584722-144584824	144584722	144584824	144482548	144493685	cg24596472	144481375	144491375	144581143	144591143	TOP1MT	Proximal	120.75
8	8:144584722-144584824	144584722	144584824	143799749	143811445	cg10913563	143807002	143817002	144581143	144591143	C8orf55	Proximal	9.51126
8	8:144584722-144584824	144584722	144584824	143799749	143811445	cg10913563	143797002	143807002	144581143	144591143	C8orf55	Proximal	18.7741
8	8:144584722-144584824	144584722	144584824	107733884	107744940	cg17176732	107739176	107749176	144581143	144591143	OXR1	Distal	0.988533
8	8:144584722-144584824	144584722	144584824	28402045	28413515	cg16729690	28405919	28415919	144581143	144591143	FZD3	Distal	1.05831
8	8:144771628-144785835	144771628	144785835	144864897	144876106	cg22892110	144771143	144781143	144871988	144881988	MAPK15	Proximal	207.004
8	8:144771628-144785835	144771628	144785835	144864897	144876106	cg22892110	144771143	144781143	144861988	144871988	MAPK15	Proximal	172.172
8	8:144771628-144785835	144771628	144785835	144864897	144876106	cg22892110	144781143	144791143	144871988	144881988	MAPK15	Proximal	162.784
8	8:144771628-144785835	144771628	144785835	144864897	144876106	cg22892110	144781143	144791143	144861988	144871988	MAPK15	Proximal	175.205
8	8:144771634-144785886	144771634	144785886	144864897	144876106	cg22892110	144771143	144781143	144871988	144881988	MAPK15	Proximal	207.004
8	8:144771634-144785886	144771634	144785886	144864897	144876106	cg22892110	144771143	144781143	144861988	144871988	MAPK15	Proximal	172.172
8	8:144771634-144785886	144771634	144785886	144864897	144876106	cg22892110	144781143	144791143	144871988	144881988	MAPK15	Proximal	162.784
8	8:144771634-144785886	144771634	144785886	144864897	144876106	cg22892110	144781143	144791143	144861988	144871988	MAPK15	Proximal	175.205
8	8:144773467-144777025	144773467	144777025	144864897	144876106	cg22892110	144771143	144781143	144871988	144881988	MAPK15	Proximal	207.004
8	8:144773467-144777025	144773467	144777025	144864897	144876106	cg22892110	144771143	144781143	144861988	144871988	MAPK15	Proximal	172.172
8	8:144776112-144780630	144776112	144780630	144864897	144876106	cg22892110	144771143	144781143	144871988	144881988	MAPK15	Proximal	207.004
8	8:144776112-144780630	144776112	144780630	144864897	144876106	cg22892110	144771143	144781143	144861988	144871988	MAPK15	Proximal	172.172
8	8:144777467-144779025	144777467	144779025	144864897	144876106	cg22892110	144771143	144781143	144871988	144881988	MAPK15	Proximal	207.004
8	8:144777467-144779025	144777467	144779025	144864897	144876106	cg22892110	144771143	144781143	144861988	144871988	MAPK15	Proximal	172.172
8	8:144783467-144785525	144783467	144785525	144864897	144876106	cg22892110	144781143	144791143	144871988	144881988	MAPK15	Proximal	162.784
8	8:144783467-144785525	144783467	144785525	144864897	144876106	cg22892110	144781143	144791143	144861988	144871988	MAPK15	Proximal	175.205
9	9:16322324-16322438	16322324	16322438	32537119	32547810	cg10716607	16320000	16330000	32540000	32550000	TOPORS	Distal	1.02469
9	9:16322324-16322438	16322324	16322438	32537119	32547810	cg10716607	16320000	16330000	32530000	32540000	TOPORS	Distal	0.637513
9	9:33203071-33203929	33203071	33203929	34033260	34044758	cg21511069	33200000	33210000	34030000	34040000	UBAP2	Proximal	8.0882
9	9:33203071-33203929	33203071	33203929	34033260	34044758	cg21511069	33200000	33210000	34040000	34050000	UBAP2	Proximal	6.60695
9	9:33413362-33414654	33413362	33414654	135266843	135278790	cg12118437	33410000	33420000	135259821	135269821	REXO4	Distal	0.786546
9	9:35970780-35972060	35970780	35972060	35080675	35091818	cg04065065	35080000	35090000	35970000	35980000	PIGO	Proximal	10.3151
9	9:35970780-35972060	35970780	35972060	35080675	35091818	cg04065065	35090000	35100000	35970000	35980000	PIGO	Proximal	12.8761
9	9:35970788-35971992	35970788	35971992	35080675	35091818	cg04065065	35080000	35090000	35970000	35980000	PIGO	Proximal	10.3151
9	9:35970788-35971992	35970788	35971992	35080675	35091818	cg04065065	35090000	35100000	35970000	35980000	PIGO	Proximal	12.8761
9	9:36352882-36354079	36352882	36354079	35674597	35686328	cg24070292	35670000	35680000	36350000	36360000	TPM2	Proximal	7.91623
9	9:36352882-36354079	36352882	36354079	35674597	35686328	cg24070292	35680000	35690000	36350000	36360000	TPM2	Proximal	10.2132
9	9:90097884-90099175	90097884	90099175	93220024	93232259	cg15919045	90089820	90099820	93229821	93239821	NFIL3	Distal	1.65237
9	9:90097884-90099175	90097884	90099175	93220024	93232259	cg15919045	90089820	90099820	93219821	93229821	NFIL3	Distal	0.824908
9	9:92923184-92923505	92923184	92923505	92598527	92609494	cg02608019	92589821	92599821	92919821	92929821	SYK	Proximal	19.1948
9	9:92923184-92923505	92923184	92923505	92598527	92609494	cg02608019	92599821	92609821	92919821	92929821	SYK	Proximal	10.5728
9	9:126987492-126990100	126987492	126990100	126996366	127008024	cg03283569	126979821	126989821	126989821	126999821	RABEPK	Proximal	833.029
9	9:126987492-126990100	126987492	126990100	126996366	127008024	cg03283569	126979821	126989821	126999821	127009821	RABEPK	Proximal	329.239
9	9:126987492-126990100	126987492	126990100	126996366	127008024	cg03283569	126989821	126999821	126989821	126999821	RABEPK	Proximal	1747.55
9	9:126987492-126990100	126987492	126990100	126996366	127008024	cg03283569	126989821	126999821	126999821	127009821	RABEPK	Proximal	863.058
9	9:132742245-132742808	132742245	132742808	132869028	132880291	cg26964989	132739821	132749821	132859821	132869821	LAMC3	Proximal	124.683
9	9:132742245-132742808	132742245	132742808	132869028	132880291	cg26964989	132739821	132749821	132879821	132889821	LAMC3	Proximal	92.7606
9	9:132742245-132742808	132742245	132742808	132869028	132880291	cg26964989	132739821	132749821	132869821	132879821	LAMC3	Proximal	104.582
9	9:139342340-139344586	139342340	139344586	139005788	139015998	cg02189785	138999821	139009821	139339821	139349821	CLIC3	Proximal	18.4177
9	9:139342340-139344586	139342340	139344586	139005788	139015998	cg02189785	139009821	139019821	139339821	139349821	CLIC3	Proximal	30.1841
9	9:140095736-140101839	140095736	140101839	139214027	139225437	cg23897067	139219821	139229821	140099821	140109821	NDOR1	Proximal	2.17252
9	9:140095736-140101839	140095736	140101839	139214027	139225437	cg23897067	139209821	139219821	140099821	140109821	NDOR1	Proximal	4.31431
9	9:140095736-140101839	140095736	140101839	139214027	139225437	cg23897067	139219821	139229821	140089821	140099821	NDOR1	Proximal	3.36683
9	9:140095736-140101839	140095736	140101839	139214027	139225437	cg23897067	139209821	139219821	140089821	140099821	NDOR1	Proximal	4.68024
9	9:140095736-140101839	140095736	140101839	134889849	134901808	cg20188282	134889821	134899821	140099821	140109821	GTF3C5	Distal	2.30244
9	9:140095736-140101839	140095736	140101839	134889849	134901808	cg20188282	134889821	134899821	140089821	140099821	GTF3C5	Distal	0.713635
9	9:140095736-140101839	140095736	140101839	134889849	134901808	cg20188282	134899821	134909821	140089821	140099821	GTF3C5	Distal	2.07788
9	9:140099612-140101330	140099612	140101330	139214027	139225437	cg23897067	139219821	139229821	140099821	140109821	NDOR1	Proximal	2.17252
9	9:140099612-140101330	140099612	140101330	139214027	139225437	cg23897067	139209821	139219821	140099821	140109821	NDOR1	Proximal	4.31431
9	9:140099612-140101330	140099612	140101330	139214027	139225437	cg23897067	139219821	139229821	140089821	140099821	NDOR1	Proximal	3.36683
9	9:140099612-140101330	140099612	140101330	139214027	139225437	cg23897067	139209821	139219821	140089821	140099821	NDOR1	Proximal	4.68024
9	9:140099612-140101330	140099612	140101330	134889849	134901808	cg20188282	134889821	134899821	140099821	140109821	GTF3C5	Distal	2.30244
9	9:140099612-140101330	140099612	140101330	134889849	134901808	cg20188282	134889821	134899821	140089821	140099821	GTF3C5	Distal	0.713635
9	9:140099612-140101330	140099612	140101330	134889849	134901808	cg20188282	134899821	134909821	140089821	140099821	GTF3C5	Distal	2.07788
10	10:10748550-10748869	10748550	10748869	21857376	21869554	cg11443787	10740006	10750006	21850006	21860006	MLLT10	Distal	1.16237
10	10:11985438-11985776	11985438	11985776	81949528	81960768	cg24334983	11980006	11990006	81939980	81949980	ANXA11	Distal	0.735223
10	10:13298028-13298340	13298028	13298340	13424037	13436516	cg00766889	13290006	13300006	13420006	13430006	SEPHS1	Proximal	91.5872
10	10:13298028-13298340	13298028	13298340	13424037	13436516	cg00766889	13290006	13300006	13430006	13440006	SEPHS1	Proximal	112.588
10	10:18543082-18543595	18543082	18543595	18975216	18985856	cg05018361	18540006	18550006	18970006	18980006	NSUN6	Proximal	20.7695
10	10:18543082-18543595	18543082	18543595	18975216	18985856	cg05018361	18540006	18550006	18980006	18990006	NSUN6	Proximal	16.1325
10	10:23055568-23056760	23055568	23056760	22668932	22680060	cg06908778	22660006	22670006	23050006	23060006	SPAG6	Proximal	32.6716
10	10:23055568-23056760	23055568	23056760	22668932	22680060	cg06908778	22680006	22690006	23050006	23060006	SPAG6	Proximal	20.5315
10	10:23055568-23056760	23055568	23056760	22668932	22680060	cg06908778	22670006	22680006	23050006	23060006	SPAG6	Proximal	40.5401
10	10:62097314-62098437	62097314	62098437	63087414	63098183	cg16063112	62090006	62100006	63080006	63090006	C10orf107	Proximal	10.1458
10	10:62097314-62098437	62097314	62098437	63087414	63098183	cg16063112	62090006	62100006	63090006	63100006	C10orf107	Proximal	8.72583
10	10:67911219-67911527	67911219	67911527	68350842	68361042	cg12236045	67910006	67920006	68360006	68370006	LRRTM3	Proximal	23.5201
10	10:67911219-67911527	67911219	67911527	68350842	68361042	cg12236045	67910006	67920006	68350006	68360006	LRRTM3	Proximal	18.4319
10	10:70668117-70668440	70668117	70668440	69984860	69997091	cg21948169	69980006	69990006	70660006	70670006	CXXC6	Proximal	11.8715
10	10:70668117-70668440	70668117	70668440	69984860	69997091	cg21948169	69990006	70000006	70660006	70670006	CXXC6	Proximal	13.9323
10	10:72926588-72926707	72926588	72926707	72636945	72648971	cg05871136	72630006	72640006	72920006	72930006	UNC5B	Proximal	31.7239
10	10:72926588-72926707	72926588	72926707	72636945	72648971	cg05871136	72640006	72650006	72920006	72930006	UNC5B	Proximal	34.7374
10	10:74794355-74797666	74794355	74797666	74838261	74849295	cg16108132	74790006	74800006	74830006	74840006	ANXA7	Proximal	312.099
10	10:74794355-74797666	74794355	74797666	74838261	74849295	cg16108132	74790006	74800006	74840006	74850006	ANXA7	Proximal	231.843
10	10:74847596-74847928	74847596	74847928	74838261	74849295	cg16108132	74840006	74850006	74840006	74850006	ANXA7	Proximal	2360.47
10	10:74847596-74847928	74847596	74847928	74838261	74849295	cg16108132	74830006	74840006	74840006	74850006	ANXA7	Proximal	852.59
10	10:75043831-75051240	75043831	75051240	134934954	134945612	cg16786703	75050006	75060006	134929990	134939990	ADAM8	Distal	2.44955
10	10:75044000-75051412	75044000	75051412	75067322	75077710	cg18180783	75040006	75050006	75060006	75070006	MYOZ1	Proximal	402.123
10	10:75044000-75051412	75044000	75051412	75067322	75077710	cg18180783	75040006	75050006	75070006	75080006	MYOZ1	Proximal	306.169
10	10:75044000-75051412	75044000	75051412	75067322	75077710	cg18180783	75050006	75060006	75060006	75070006	MYOZ1	Proximal	900.002
10	10:75044000-75051412	75044000	75051412	75067322	75077710	cg18180783	75050006	75060006	75070006	75080006	MYOZ1	Proximal	414.7
10	10:88972728-89104990	88972728	89104990	89606198	89619163	cg04738091	88969980	88979980	89609980	89619980	PTEN	Proximal	49.7351
10	10:88972728-89104990	88972728	89104990	89606198	89619163	cg04738091	88999980	89009980	89609980	89619980	PTEN	Proximal	34.7185
10	10:88972728-89104990	88972728	89104990	89606198	89619163	cg04738091	89049980	89059980	89599980	89609980	PTEN	Proximal	82.2741
10	10:88972728-89104990	88972728	89104990	89606198	89619163	cg04738091	89079980	89089980	89609980	89619980	PTEN	Proximal	31.1499
10	10:88972728-89104990	88972728	89104990	89606198	89619163	cg04738091	89079980	89089980	89599980	89609980	PTEN	Proximal	21.1173
10	10:88972728-89104990	88972728	89104990	89606198	89619163	cg04738091	88979980	88989980	89599980	89609980	PTEN	Proximal	35.9253
10	10:88972728-89104990	88972728	89104990	89606198	89619163	cg04738091	89009980	89019980	89609980	89619980	PTEN	Proximal	27.4047
10	10:88972728-89104990	88972728	89104990	89606198	89619163	cg04738091	89059980	89069980	89609980	89619980	PTEN	Proximal	6.61939
10	10:88972728-89104990	88972728	89104990	89606198	89619163	cg04738091	89059980	89069980	89599980	89609980	PTEN	Proximal	20.1935
10	10:88972728-89104990	88972728	89104990	89606198	89619163	cg04738091	89069980	89079980	89609980	89619980	PTEN	Proximal	9.35969
10	10:88972728-89104990	88972728	89104990	89606198	89619163	cg04738091	89089980	89099980	89609980	89619980	PTEN	Proximal	27.6296
10	10:88972728-89104990	88972728	89104990	89606198	89619163	cg04738091	89089980	89099980	89599980	89609980	PTEN	Proximal	21.0721
10	10:88972728-89104990	88972728	89104990	89606198	89619163	cg04738091	88989980	88999980	89599980	89609980	PTEN	Proximal	22.3957
10	10:91988451-91992013	91988451	91992013	91445779	91456693	cg20571908	91439980	91449980	91979980	91989980	MPHOSPH1	Proximal	10.0421
10	10:91988451-91992013	91988451	91992013	91445779	91456693	cg20571908	91449980	91459980	91979980	91989980	MPHOSPH1	Proximal	13.3245
10	10:91988451-91992013	91988451	91992013	91445779	91456693	cg20571908	91439980	91449980	91989980	91999980	MPHOSPH1	Proximal	14.1899
10	10:91988451-91992013	91988451	91992013	91445779	91456693	cg20571908	91449980	91459980	91989980	91999980	MPHOSPH1	Proximal	6.95189
10	10:91988451-91992013	91988451	91992013	90951117	90962293	cg18762485	90949980	90959980	91979980	91989980	CH25H	Distal	1.03704
10	10:91988451-91992013	91988451	91992013	90951117	90962293	cg18762485	90959980	90969980	91979980	91989980	CH25H	Distal	2.19651
10	10:91988451-91992013	91988451	91992013	90951117	90962293	cg18762485	90949980	90959980	91989980	91999980	CH25H	Distal	3.51691
10	10:91988451-91992013	91988451	91992013	90951117	90962293	cg18762485	90959980	90969980	91989980	91999980	CH25H	Distal	3.72452
10	10:91988512-91989530	91988512	91989530	91445779	91456693	cg20571908	91439980	91449980	91979980	91989980	MPHOSPH1	Proximal	10.0421
10	10:91988512-91989530	91988512	91989530	91445779	91456693	cg20571908	91449980	91459980	91979980	91989980	MPHOSPH1	Proximal	13.3245
10	10:91988516-91992007	91988516	91992007	91445779	91456693	cg20571908	91439980	91449980	91979980	91989980	MPHOSPH1	Proximal	10.0421
10	10:91988516-91992007	91988516	91992007	91445779	91456693	cg20571908	91449980	91459980	91979980	91989980	MPHOSPH1	Proximal	13.3245
10	10:91988516-91992007	91988516	91992007	91445779	91456693	cg20571908	91439980	91449980	91989980	91999980	MPHOSPH1	Proximal	14.1899
10	10:91988516-91992007	91988516	91992007	91445779	91456693	cg20571908	91449980	91459980	91989980	91999980	MPHOSPH1	Proximal	6.95189
10	10:91990412-91992530	91990412	91992530	91445779	91456693	cg20571908	91439980	91449980	91989980	91999980	MPHOSPH1	Proximal	14.1899
10	10:91990412-91992530	91990412	91992530	91445779	91456693	cg20571908	91449980	91459980	91989980	91999980	MPHOSPH1	Proximal	6.95189
10	10:92805364-92805684	92805364	92805684	92964977	92976046	cg17001035	92799980	92809980	92959980	92969980	PCGF5	Proximal	105.681
10	10:92805364-92805684	92805364	92805684	92964977	92976046	cg17001035	92799980	92809980	92969980	92979980	PCGF5	Proximal	100.596
10	10:114102095-114106660	114102095	114106660	114191467	114202515	cg18304674	114099990	114109990	114199990	114209990	ZDHHC6	Proximal	63.4251
10	10:114102095-114106660	114102095	114106660	114191467	114202515	cg18304674	114099990	114109990	114189990	114199990	ZDHHC6	Proximal	91.4202
10	10:115499109-115499422	115499109	115499422	115787649	115800530	cg14826456	115489990	115499990	115789990	115799990	ADRB1	Proximal	49.5445
10	10:115499109-115499422	115499109	115499422	115787649	115800530	cg14826456	115489990	115499990	115779990	115789990	ADRB1	Proximal	58.0264
10	10:115499109-115499422	115499109	115499422	115787649	115800530	cg14826456	115489990	115499990	115799990	115809990	ADRB1	Proximal	68.3604
10	10:122759741-122777506	122759741	122777506	103809769	103820824	cg02840794	103809990	103819990	122759990	122769990	HPS6	Distal	0.961134
10	10:122759741-122777506	122759741	122777506	103809769	103820824	cg02840794	103819990	103829990	122759990	122769990	HPS6	Distal	0.79744
10	10:124206745-124207345	124206745	124207345	131239704	131250359	cg20778669	124199990	124209990	131229990	131239990	MGMT	Distal	1.36216
10	10:125368932-125369004	125368932	125369004	125410200	125421731	cg02757432	125359990	125369990	125419990	125429990	GPR26	Proximal	135.802
10	10:125368932-125369004	125368932	125369004	125410200	125421731	cg02757432	125359990	125369990	125409990	125419990	GPR26	Proximal	154.218
10	10:127735174-127735974	127735174	127735974	12119102	12130531	cg08395899	12120006	12130006	127729990	127739990	UPF2	Distal	0.673801
10	10:128911030-128911109	128911030	128911109	128060540	128072647	cg13488201	128059990	128069990	128909990	128919990	ADAM12	Proximal	9.03666
10	10:128911030-128911109	128911030	128911109	128060540	128072647	cg13488201	128069990	128079990	128909990	128919990	ADAM12	Proximal	18.2381
10	10:132207254-132210968	132207254	132210968	131233346	131243929	cg27056559	131239990	131249990	132199990	132209990	MGMT	Proximal	8.19318
10	10:132207254-132210968	132207254	132210968	131233346	131243929	cg27056559	131229990	131239990	132199990	132209990	MGMT	Proximal	7.12972
10	10:132207254-132210968	132207254	132210968	131233346	131243929	cg27056559	131239990	131249990	132209990	132219990	MGMT	Proximal	10.9694
10	10:132207254-132210968	132207254	132210968	131233346	131243929	cg27056559	131229990	131239990	132209990	132219990	MGMT	Proximal	9.81836
10	10:133299069-133299399	133299069	133299399	11818260	11830030	cg24428042	11830006	11840006	133289990	133299990	ECHDC3	Distal	1.27957
11	11:481643-481866	481643	481866	353935	365376	cg24194132	350000	360000	480000	490000	B4GALNT4	Proximal	136.781
11	11:481643-481866	481643	481866	353935	365376	cg24194132	360000	370000	480000	490000	B4GALNT4	Proximal	120.008
11	11:4759098-4759408	4759098	4759408	76511045	76521400	cg17441778	4756576	4766576	76517648	76527648	MYO7A	Distal	1.11976
11	11:5594077-5595733	5594077	5595733	110883181	110894264	cg01192900	5586576	5596576	110875210	110885210	BTG4	Distal	0.965693
11	11:5741150-5765858	5741150	5765858	44277161	44288221	cg07696033	5736576	5746576	44286576	44296576	ALX4	Distal	1.73254
11	11:5741412-5745230	5741412	5745230	44277161	44288221	cg07696033	5736576	5746576	44286576	44296576	ALX4	Distal	1.73254
11	11:7803274-7804168	7803274	7804168	1919616	1930759	cg04011872	1926576	1936576	7796576	7806576	MRPL23	Distal	1.15742
11	11:11257991-11262124	11257991	11262124	10513619	10524660	cg05367858	10506576	10516576	11256576	11266576	RNF141	Proximal	9.58338
11	11:11257991-11262124	11257991	11262124	10513619	10524660	cg05367858	10516576	10526576	11256576	11266576	RNF141	Proximal	8.33135
11	11:17166514-17167872	17166514	17167872	17448889	17460401	cg11981631	17156576	17166576	17446576	17456576	ABCC8	Proximal	40.8202
11	11:17166514-17167872	17166514	17167872	17448889	17460401	cg11981631	17156576	17166576	17456576	17466576	ABCC8	Proximal	37.3448
11	11:17166514-17167872	17166514	17167872	17448889	17460401	cg11981631	17166576	17176576	17446576	17456576	ABCC8	Proximal	34.5432
11	11:17166514-17167872	17166514	17167872	17448889	17460401	cg11981631	17166576	17176576	17456576	17466576	ABCC8	Proximal	42.481
11	11:20152279-20152418	20152279	20152418	34888732	34900095	cg20869710	20146576	20156576	34886576	34896576	APIP	Distal	1.67988
11	11:20152279-20152418	20152279	20152418	34888732	34900095	cg20869710	20146576	20156576	34896576	34906576	APIP	Distal	1.0931
11	11:42112726-42113054	42112726	42113054	3072516	3083062	cg23617121	3066576	3076576	42106576	42116576	OSBPL5	Distal	1.22864
11	11:55121253-55209637	55121253	55209637	14863621	14875725	cg11980188	14866576	14876576	55116576	55126576	CYP2R1	Distal	2.37365
11	11:55121253-55209637	55121253	55209637	107592886	107604428	cg01800843	55166576	55176576	107595210	107605210	ATM	Distal	1.51656
11	11:57923640-57924844	57923640	57924844	67978927	67990542	cg05650764	57916576	57926576	67976576	67986576	SAPS3	Distal	1.04012
11	11:58351105-58352597	58351105	58352597	1968888	1979871	cg13145013	1966576	1976576	58346576	58356576	H19	Distal	3.16867
11	11:61806951-61807095	61806951	61807095	61855899	61867330	cg12640109	61806576	61816576	61866576	61876576	ASRGL1	Proximal	113.186
11	11:61806951-61807095	61806951	61807095	61855899	61867330	cg12640109	61806576	61816576	61846576	61856576	ASRGL1	Proximal	195.047
11	11:61806951-61807095	61806951	61807095	61855899	61867330	cg12640109	61806576	61816576	61856576	61866576	ASRGL1	Proximal	145.694
11	11:67984087-67985333	67984087	67985333	68422282	68434195	cg10413342	67976576	67986576	68426576	68436576	MRPL21	Proximal	32.4928
11	11:67984087-67985333	67984087	67985333	68422282	68434195	cg10413342	67976576	67986576	68416576	68426576	MRPL21	Proximal	24.2637
11	11:68600310-68601480	68600310	68601480	69165075	69175635	cg13608094	68596576	68606576	69159181	69169181	CCND1	Proximal	87.0093
11	11:68600310-68601480	68600310	68601480	69165075	69175635	cg13608094	68596576	68606576	69169181	69179181	CCND1	Proximal	117.656
11	11:75820021-75826175	75820021	75826175	75589610	75605053	cg21238457	75597648	75607648	75817648	75827648	WNT11	Proximal	66.9742
11	11:75820021-75826175	75820021	75826175	75589610	75605053	cg21238457	75587648	75597648	75817648	75827648	WNT11	Proximal	65.5914
11	11:75820021-75826175	75820021	75826175	66910580	66921638	cg03750407	66916576	66926576	75817648	75827648	RAD9A	Distal	1.2803
11	11:75820021-75826175	75820021	75826175	66910580	66921638	cg03750407	66906576	66916576	75817648	75827648	RAD9A	Distal	0.564974
11	11:85980916-85984169	85980916	85984169	62280024	62291097	cg26125443	62276576	62286576	85977648	85987648	POLR2G	Distal	0.602903
11	11:116173576-116178898	116173576	116178898	116514773	116526326	cg02831393	116165210	116175210	116525210	116535210	PAFAH1B2	Proximal	113.904
11	11:116173576-116178898	116173576	116178898	116514773	116526326	cg02831393	116165210	116175210	116505210	116515210	PAFAH1B2	Proximal	173.048
11	11:116173576-116178898	116173576	116178898	116514773	116526326	cg02831393	116165210	116175210	116515210	116525210	PAFAH1B2	Proximal	126.318
11	11:116173576-116178898	116173576	116178898	116514773	116526326	cg02831393	116175210	116185210	116525210	116535210	PAFAH1B2	Proximal	107.632
11	11:116173576-116178898	116173576	116178898	116514773	116526326	cg02831393	116175210	116185210	116505210	116515210	PAFAH1B2	Proximal	131.068
11	11:116173576-116178898	116173576	116178898	116514773	116526326	cg02831393	116175210	116185210	116515210	116525210	PAFAH1B2	Proximal	106.392
11	11:119578548-119579874	119578548	119579874	92565158	92576159	cg11879480	92569648	92579648	119575210	119585210	SLC36A4	Distal	1.31101
11	11:130001608-130001852	130001608	130001852	133701563	133712746	cg11781389	129995210	130005210	133695210	133705210	LOC89944	Distal	1.26682
11	11:130001608-130001852	130001608	130001852	133701563	133712746	cg11781389	129995210	130005210	133705210	133715210	LOC89944	Distal	4.76864
12	12:2933922-2934160	2933922	2934160	3050745	3062325	cg16405575	2930261	2940261	3050261	3060261	TSPAN9	Proximal	66.2802
12	12:2933922-2934160	2933922	2934160	3050745	3062325	cg16405575	2930261	2940261	3060261	3070261	TSPAN9	Proximal	60.8929
12	12:3535218-3535312	3535218	3535312	3727263	3737859	cg14759043	3530261	3540261	3720261	3730261	MGC4266	Proximal	65.0011
12	12:3535218-3535312	3535218	3535312	3727263	3737859	cg14759043	3530261	3540261	3730261	3740261	MGC4266	Proximal	60.6154
12	12:10457356-10495015	10457356	10495015	51754170	51764961	cg08567916	10471267	10481267	51746267	51756267	SPRYD3	Distal	2.15799
12	12:10457356-10495015	10457356	10495015	51754170	51764961	cg08567916	10451267	10461267	51746267	51756267	SPRYD3	Distal	1.0193
12	12:10457356-10495015	10457356	10495015	55761908	55774564	cg17639059	10471267	10481267	55756267	55766267	NAB2	Distal	2.06038
12	12:10457356-10495015	10457356	10495015	55761908	55774564	cg17639059	10491267	10501267	55766267	55776267	NAB2	Distal	0.718489
12	12:10457356-10495015	10457356	10495015	109197626	109209616	cg18825539	10451267	10461267	109204383	109214383	ATP2A2	Distal	1.25046
12	12:11917753-11918281	11917753	11918281	12396022	12406990	cg03272031	11911267	11921267	12391267	12401267	LOH12CR1	Proximal	37.1343
12	12:11917753-11918281	11917753	11918281	12396022	12406990	cg03272031	11911267	11921267	12401267	12411267	LOH12CR1	Proximal	20.1362
12	12:12144189-12145952	12144189	12145952	12930231	12941044	cg08849126	12141267	12151267	12931267	12941267	GPRC5A	Proximal	15.8449
12	12:12144189-12145952	12144189	12145952	12930231	12941044	cg08849126	12141267	12151267	12921267	12931267	GPRC5A	Proximal	8.23895
12	12:31795648-31803075	31795648	31803075	4783356	4794953	cg03240509	4790261	4800261	31791267	31801267	KCNA6	Distal	0.608478
12	12:31795648-31803075	31795648	31803075	4783356	4794953	cg03240509	4790261	4800261	31801267	31811267	KCNA6	Distal	2.46691
12	12:33113269-33113326	33113269	33113326	62518441	62530060	cg07973246	33111267	33121267	62516267	62526267	SRGAP1	Distal	1.13456
12	12:47962269-47976666	47962269	47976666	47025466	47036553	cg05795313	47026267	47036267	47956267	47966267	ZNF641	Proximal	2.52569
12	12:47962269-47976666	47962269	47976666	47025466	47036553	cg05795313	47016267	47026267	47956267	47966267	ZNF641	Proximal	2.95363
12	12:47962269-47976666	47962269	47976666	47025466	47036553	cg05795313	47036267	47046267	47956267	47966267	ZNF641	Proximal	3.20266
12	12:47962269-47976666	47962269	47976666	47025466	47036553	cg05795313	47026267	47036267	47976267	47986267	ZNF641	Proximal	2.67373
12	12:47962269-47976666	47962269	47976666	47025466	47036553	cg05795313	47016267	47026267	47976267	47986267	ZNF641	Proximal	7.03519
12	12:47962269-47976666	47962269	47976666	47025466	47036553	cg05795313	47036267	47046267	47976267	47986267	ZNF641	Proximal	1.90708
12	12:47962269-47976666	47962269	47976666	47025466	47036553	cg05795313	47026267	47036267	47966267	47976267	ZNF641	Proximal	1.99201
12	12:47962269-47976666	47962269	47976666	47025466	47036553	cg05795313	47016267	47026267	47966267	47976267	ZNF641	Proximal	1.55301
12	12:47962269-47976666	47962269	47976666	47025466	47036553	cg05795313	47036267	47046267	47966267	47976267	ZNF641	Proximal	1.89444
12	12:48383566-48384465	48383566	48384465	47805240	47816892	cg14217534	47796267	47806267	48376267	48386267	K-ALPHA-1	Proximal	22.3114
12	12:48383566-48384465	48383566	48384465	47805240	47816892	cg14217534	47806267	47816267	48376267	48386267	K-ALPHA-1	Proximal	19.7405
12	12:48383566-48384465	48383566	48384465	47805240	47816892	cg14217534	47816267	47826267	48376267	48386267	K-ALPHA-1	Proximal	19.525
12	12:49259984-49261783	49259984	49261783	48958289	48968927	cg16619240	48956267	48966267	49256267	49266267	LIMA1	Proximal	33.4167
12	12:49259984-49261783	49259984	49261783	48958289	48968927	cg16619240	48966267	48976267	49256267	49266267	LIMA1	Proximal	42.1999
12	12:49259984-49261783	49259984	49261783	48958289	48968927	cg12787624	48956267	48966267	49256267	49266267	LIMA1	Proximal	33.4167
12	12:49259984-49261783	49259984	49261783	48958289	48968927	cg12787624	48966267	48976267	49256267	49266267	LIMA1	Proximal	42.1999
12	12:52059516-52060091	52059516	52060091	52300953	52311733	cg18748332	52056267	52066267	52306267	52316267	ATF7	Proximal	43.6028
12	12:52059516-52060091	52059516	52060091	52300953	52311733	cg18748332	52056267	52066267	52296267	52306267	ATF7	Proximal	51.2934
12	12:60486092-60497244	60486092	60497244	60865877	60877947	cg15736338	60476267	60486267	60856267	60866267	FAM19A2	Proximal	22.237
12	12:60486092-60497244	60486092	60497244	60865877	60877947	cg15736338	60476267	60486267	60866267	60876267	FAM19A2	Proximal	23.4269
12	12:60486092-60497244	60486092	60497244	60865877	60877947	cg15736338	60476267	60486267	60876267	60886267	FAM19A2	Proximal	15.1955
12	12:60486092-60497244	60486092	60497244	60865877	60877947	cg15736338	60486267	60496267	60856267	60866267	FAM19A2	Proximal	17.0369
12	12:60486092-60497244	60486092	60497244	60865877	60877947	cg15736338	60486267	60496267	60866267	60876267	FAM19A2	Proximal	22.0906
12	12:60486092-60497244	60486092	60497244	60865877	60877947	cg15736338	60486267	60496267	60876267	60886267	FAM19A2	Proximal	15.284
12	12:60486092-60497244	60486092	60497244	60865877	60877947	cg15736338	60496267	60506267	60856267	60866267	FAM19A2	Proximal	14.5782
12	12:60486092-60497244	60486092	60497244	60865877	60877947	cg15736338	60496267	60506267	60866267	60876267	FAM19A2	Proximal	12.9333
12	12:60486092-60497244	60486092	60497244	60865877	60877947	cg15736338	60496267	60506267	60876267	60886267	FAM19A2	Proximal	28.3362
12	12:68575998-68577013	68575998	68577013	24623322	24633716	cg04926244	24621267	24631267	68566267	68576267	FLJ32894	Distal	1.3346
12	12:76622959-76624876	76622959	76624876	100743121	100754124	cg06554542	76614131	76624131	100744131	100754131	GNPTAB	Distal	0.956235
12	12:76622959-76624876	76622959	76624876	100743121	100754124	cg06554542	76624131	76634131	100744131	100754131	GNPTAB	Distal	1.10655
12	12:93768156-93768578	93768156	93768578	93985594	93996787	cg19824362	93764131	93774131	93984131	93994131	NR2C1	Proximal	39.5674
12	12:93768156-93768578	93768156	93768578	93985594	93996787	cg19824362	93764131	93774131	93994131	94004131	NR2C1	Proximal	36.8912
12	12:94561061-94562351	94561061	94562351	47652768	47666963	cg22573917	47666267	47676267	94554131	94564131	WNT1	Distal	0.810965
12	12:102363204-102371092	102363204	102371092	103199698	103210406	cg21081852	102354130	102364130	103204130	103214130	TXNRD1	Proximal	5.11023
12	12:102363204-102371092	102363204	102371092	103199698	103210406	cg21081852	102354130	102364130	103194130	103204130	TXNRD1	Proximal	8.28069
12	12:102363204-102371092	102363204	102371092	103199698	103210406	cg21081852	102364130	102374130	103204130	103214130	TXNRD1	Proximal	2.14515
12	12:102363204-102371092	102363204	102371092	103199698	103210406	cg21081852	102364130	102374130	103194130	103204130	TXNRD1	Proximal	3.97262
12	12:102902827-102903508	102902827	102903508	4247826	4260273	cg14914982	4240261	4250261	102894130	102904130	CCND2	Distal	0.768901
12	12:109101014-109102205	109101014	109102205	109385152	109397093	cg21950493	109094383	109104383	109384383	109394383	ATPBD1C	Proximal	28.7493
12	12:109101014-109102205	109101014	109102205	109385152	109397093	cg21950493	109094383	109104383	109394383	109404383	ATPBD1C	Proximal	28.6779
12	12:110780865-110781546	110780865	110781546	110285845	110296629	cg24530795	110284383	110294383	110774383	110784383	FAM109A	Proximal	27.794
12	12:110780865-110781546	110780865	110781546	110285845	110296629	cg24530795	110294383	110304383	110774383	110784383	FAM109A	Proximal	33.3677
12	12:110780865-110781546	110780865	110781546	109950332	109963599	cg17190608	109954383	109964383	110774383	110784383	CUTL2	Proximal	4.74926
12	12:110780865-110781546	110780865	110781546	109950332	109963599	cg17190608	109944383	109954383	110774383	110784383	CUTL2	Proximal	5.22588
12	12:121751048-121753991	121751048	121753991	121940921	121952044	cg20361540	121745953	121755953	121935953	121945953	VPS37B	Proximal	35.5028
12	12:121751048-121753991	121751048	121753991	121940921	121952044	cg20361540	121745953	121755953	121945953	121955953	VPS37B	Proximal	54.9336
12	12:131483704-131484789	131483704	131484789	131940626	131951355	cg21432513	131480073	131490073	131940073	131950073	CHFR	Proximal	36.7527
12	12:131483704-131484789	131483704	131484789	131940626	131951355	cg21432513	131480073	131490073	131950073	131960073	CHFR	Proximal	20.2603
13	13:19548177-19549772	19548177	19549772	112698425	112708629	cg11668844	19548000	19558000	112698001	112708001	MCF2L	Distal	0.870339
13	13:23798029-23799959	23798029	23799959	40130998	40144911	cg26611683	23798000	23808000	40128000	40138000	FOXO1A	Distal	0.948499
13	13:23798029-23799959	23798029	23799959	40130998	40144911	cg26611683	23798000	23808000	40138000	40148000	FOXO1A	Distal	1.11854
13	13:29113824-29119844	29113824	29119844	72248444	72259716	cg02162950	29118000	29128000	72258001	72268001	KIAA1008	Distal	1.60369
13	13:29113824-29119844	29113824	29119844	72248444	72259716	cg02162950	29108000	29118000	72248001	72258001	KIAA1008	Distal	1.05985
13	13:45804889-45805037	45804889	45805037	45519294	45530115	cg08608800	45518001	45528001	45798001	45808001	KIAA0853	Proximal	24.047
13	13:45804889-45805037	45804889	45805037	45519294	45530115	cg08608800	45528001	45538001	45798001	45808001	KIAA0853	Proximal	47.6597
13	13:45804889-45805037	45804889	45805037	47999363	48010600	cg16000832	45798001	45808001	48008001	48018001	RCBTB2	Distal	5.26468
13	13:45804889-45805037	45804889	45805037	47999363	48010600	cg16000832	45798001	45808001	47998001	48008001	RCBTB2	Distal	4.65733
13	13:46970883-46971205	46970883	46971205	51050909	51062404	cg00888561	46968001	46978001	51058001	51068001	WDFY2	Distal	0.83212
13	13:46970883-46971205	46970883	46971205	51050909	51062404	cg00888561	46968001	46978001	51048001	51058001	WDFY2	Distal	0.682455
13	13:48431530-48434856	48431530	48434856	47785461	47797049	cg03085377	47778001	47788001	48428001	48438001	RB1	Proximal	8.18705
13	13:48431530-48434856	48431530	48434856	47785461	47797049	cg03085377	47788001	47798001	48428001	48438001	RB1	Proximal	17.2164
13	13:48431530-48434856	48431530	48434856	47699873	47711086	cg02632166	47698001	47708001	48428001	48438001	ITM2B	Proximal	19.0158
13	13:48431530-48434856	48431530	48434856	47699873	47711086	cg02632166	47708001	47718001	48428001	48438001	ITM2B	Proximal	19.1767
13	13:75005774-75017574	75005774	75017574	23979387	23990246	cg02943497	23978000	23988000	74998001	75008001	PARP4	Distal	0.853427
13	13:94818226-94822462	94818226	94822462	95535017	95547206	cg17183991	94818001	94828001	95538001	95548001	HS6ST3	Proximal	5.47337
13	13:94818226-94822462	94818226	94822462	95535017	95547206	cg17183991	94818001	94828001	95528001	95538001	HS6ST3	Proximal	6.56142
13	13:94818369-94822017	94818369	94822017	95535017	95547206	cg17183991	94818001	94828001	95538001	95548001	HS6ST3	Proximal	5.47337
13	13:94818369-94822017	94818369	94822017	95535017	95547206	cg17183991	94818001	94828001	95528001	95538001	HS6ST3	Proximal	6.56142
13	13:110030856-110031167	110030856	110031167	110150966	110162056	cg15270851	110028001	110038001	110148001	110158001	FLJ12118	Proximal	69.0135
13	13:110030856-110031167	110030856	110031167	110150966	110162056	cg15270851	110028001	110038001	110158001	110168001	FLJ12118	Proximal	78.9795
14	14:20419500-20493353	20419500	20493353	99214344	99226023	cg01117627	20419840	20429840	99209753	99219753	CYP46A1	Distal	1.31063
14	14:20419500-20493353	20419500	20493353	99214344	99226023	cg01117627	20409840	20419840	99219753	99229753	CYP46A1	Distal	2.02937
14	14:20419500-20493353	20419500	20493353	99214344	99226023	cg01117627	20459840	20469840	99209753	99219753	CYP46A1	Distal	1.57312
14	14:20419500-20493353	20419500	20493353	99214344	99226023	cg01117627	20489840	20499840	99219753	99229753	CYP46A1	Distal	0.820216
14	14:20419500-20493353	20419500	20493353	99214344	99226023	cg01117627	20439840	20449840	99209753	99219753	CYP46A1	Distal	0.847287
14	14:20580351-20580407	20580351	20580407	20002140	20012977	cg20639263	20009840	20019840	20579840	20589840	NP	Proximal	17.5519
14	14:20580351-20580407	20580351	20580407	20002140	20012977	cg20639263	19999840	20009840	20579840	20589840	NP	Proximal	12.1863
14	14:21022465-21024502	21022465	21024502	28299543	28312751	cg10300684	21019840	21029840	28289751	28299751	FOXG1B	Distal	1.20871
14	14:21022465-21024502	21022465	21024502	28299543	28312751	cg10300684	21019840	21029840	28309751	28319751	FOXG1B	Distal	1.0236
14	14:21096353-21105839	21096353	21105839	54040922	54051845	cg14098132	21089840	21099840	54049750	54059750	CGRRF1	Distal	0.805935
14	14:21096353-21105839	21096353	21105839	54040922	54051845	cg14098132	21099840	21109840	54039750	54049750	CGRRF1	Distal	0.920988
14	14:21096353-21105839	21096353	21105839	54040922	54051845	cg14098132	21099840	21109840	54049750	54059750	CGRRF1	Distal	0.87415
14	14:21096353-21105839	21096353	21105839	60252713	60266032	cg06726207	21089840	21099840	60249753	60259753	SIX4	Distal	1.42645
14	14:21096353-21105839	21096353	21105839	60252713	60266032	cg06726207	21089840	21099840	60259753	60269753	SIX4	Distal	0.802311
14	14:24332137-24332912	24332137	24332912	23868382	23879334	cg16761581	23859840	23869840	24329840	24339840	ADCY4	Proximal	7.90104
14	14:24332137-24332912	24332137	24332912	23868382	23879334	cg16761581	23869840	23879840	24329840	24339840	ADCY4	Proximal	11.2022
14	14:24332137-24332912	24332137	24332912	23776065	23787638	cg17109273	23769840	23779840	24329840	24339840	TINF2	Proximal	3.17718
14	14:24332137-24332912	24332137	24332912	23776065	23787638	cg17109273	23779840	23789840	24329840	24339840	TINF2	Proximal	5.09638
14	14:35741860-35745144	35741860	35745144	35854007	35864829	cg11847459	35739751	35749751	35849751	35859751	MBIP	Proximal	87.8646
14	14:35741860-35745144	35741860	35745144	35854007	35864829	cg11847459	35739751	35749751	35859751	35869751	MBIP	Proximal	71.416
14	14:36839404-36840949	36839404	36840949	36705824	36716766	cg24384676	36709751	36719751	36839751	36849751	SLC25A21	Proximal	41.2706
14	14:36839404-36840949	36839404	36840949	36705824	36716766	cg24384676	36699751	36709751	36839751	36849751	SLC25A21	Proximal	33.8992
14	14:36839404-36840949	36839404	36840949	36705824	36716766	cg24384676	36709751	36719751	36829751	36839751	SLC25A21	Proximal	43.6218
14	14:36839404-36840949	36839404	36840949	36705824	36716766	cg24384676	36699751	36709751	36829751	36839751	SLC25A21	Proximal	47.2119
14	14:44680868-44682602	44680868	44682602	44669707	44680504	cg03491181	44679750	44689750	44679750	44689750	FKBP3	Proximal	2039.1
14	14:44680868-44682602	44680868	44682602	44669707	44680504	cg03491181	44659750	44669750	44679750	44689750	FKBP3	Proximal	266.758
14	14:44680868-44682602	44680868	44682602	44669707	44680504	cg03491181	44669750	44679750	44679750	44689750	FKBP3	Proximal	818.452
14	14:49070698-49070826	49070698	49070826	49117300	49128405	cg08625335	49069750	49079750	49119750	49129750	RPS29	Proximal	92.5375
14	14:49070698-49070826	49070698	49070826	49117300	49128405	cg08625335	49069750	49079750	49109750	49119750	RPS29	Proximal	184.674
14	14:49070698-49070826	49070698	49070826	58719244	58731156	cg19168631	49069750	49079750	58729753	58739753	DAAM1	Distal	1.52073
14	14:60218431-60224768	60218431	60224768	60016580	60027823	cg27398547	60019753	60029753	60209753	60219753	C14orf39	Proximal	19.9239
14	14:60218431-60224768	60218431	60224768	60016580	60027823	cg27398547	60009753	60019753	60209753	60219753	C14orf39	Proximal	22.4228
14	14:60218431-60224768	60218431	60224768	60016580	60027823	cg27398547	60019753	60029753	60219753	60229753	C14orf39	Proximal	24.32
14	14:60218431-60224768	60218431	60224768	60016580	60027823	cg27398547	60009753	60019753	60219753	60229753	C14orf39	Proximal	38.8784
14	14:62131161-62135492	62131161	62135492	61226319	61238018	cg07052387	61219753	61229753	62129753	62139753	HIF1A	Proximal	1.34959
14	14:62131161-62135492	62131161	62135492	61226319	61238018	cg26661257	61219753	61229753	62129753	62139753	HIF1A	Proximal	1.34959
14	14:64676323-64677672	64676323	64677672	64518095	64528942	cg19637116	64509753	64519753	64669753	64679753	FNTB	Proximal	53.379
14	14:64676323-64677672	64676323	64677672	64518095	64528942	cg19637116	64519753	64529753	64669753	64679753	FNTB	Proximal	59.3587
14	14:73064141-73121720	73064141	73121720	30559446	30570970	cg09539408	30549751	30559751	73089753	73099753	STRN3	Distal	1.30172
14	14:73064141-73121720	73064141	73121720	30559446	30570970	cg09539408	30569751	30579751	73089753	73099753	STRN3	Distal	1.26815
14	14:73064141-73121720	73064141	73121720	30559446	30570970	cg09539408	30549751	30559751	73109753	73119753	STRN3	Distal	1.12554
14	14:73064141-73121720	73064141	73121720	30559446	30570970	cg09539408	30569751	30579751	73109753	73119753	STRN3	Distal	2.19304
14	14:73064141-73121720	73064141	73121720	30559446	30570970	cg09539408	30559751	30569751	73099753	73109753	STRN3	Distal	0.935118
14	14:73064141-73121720	73064141	73121720	30559446	30570970	cg09539408	30569751	30579751	73119753	73129753	STRN3	Distal	0.848566
14	14:73071536-73073419	73071536	73073419	73100593	73112289	cg00815605	73069753	73079753	73109753	73119753	ACOT2	Proximal	258.759
14	14:73071536-73073419	73071536	73073419	73100593	73112289	cg00815605	73069753	73079753	73099753	73109753	ACOT2	Proximal	279.962
14	14:73074412-73076930	73074412	73076930	73100593	73112289	cg00815605	73069753	73079753	73109753	73119753	ACOT2	Proximal	258.759
14	14:73074412-73076930	73074412	73076930	73100593	73112289	cg00815605	73069753	73079753	73099753	73109753	ACOT2	Proximal	279.962
14	14:74854409-74855709	74854409	74855709	75682870	75693249	cg04371779	74849753	74859753	75679753	75689753	C14orf118	Proximal	5.49536
14	14:74854409-74855709	74854409	74855709	75682870	75693249	cg04371779	74849753	74859753	75689753	75699753	C14orf118	Proximal	6.60038
14	14:99493641-99493712	99493641	99493712	100256944	100268514	cg09873258	99489753	99499753	100259753	100269753	DLK1	Proximal	11.9627
14	14:99493641-99493712	99493641	99493712	100256944	100268514	cg09873258	99489753	99499753	100249753	100259753	DLK1	Proximal	11.1892
14	14:99493641-99493712	99493641	99493712	100355178	100369204	cg16567044	99489753	99499753	100349753	100359753	MEG3	Proximal	4.92154
14	14:99493641-99493712	99493641	99493712	100355178	100369204	cg16567044	99489753	99499753	100359753	100369753	MEG3	Proximal	12.3899
14	14:101459896-101460017	101459896	101460017	101495203	101506704	cg14693893	101459753	101469753	101499753	101509753	DYNC1H1	Proximal	114.568
14	14:101459896-101460017	101459896	101460017	101495203	101506704	cg14693893	101459753	101469753	101489753	101499753	DYNC1H1	Proximal	159.926
14	14:102020212-102020737	102020212	102020737	102122493	102134857	cg09556292	102019753	102029753	102119753	102129753	RCOR1	Proximal	82.0544
14	14:102020212-102020737	102020212	102020737	102122493	102134857	cg09556292	102019753	102029753	102129753	102139753	RCOR1	Proximal	71.2602
14	14:102020212-102020737	102020212	102020737	102864084	102876607	cg00708642	102019753	102029753	102859753	102869753	EIF5	Proximal	22.1411
14	14:102020212-102020737	102020212	102020737	102864084	102876607	cg00708642	102019753	102029753	102869753	102879753	EIF5	Proximal	10.787
15	15:23482491-23483470	23482491	23483470	64367523	64378654	cg12623088	23481093	23491093	64367054	64377054	MGC4562	Distal	1.09921
15	15:36054877-36055613	36054877	36055613	36638533	36650139	cg06952236	36047292	36057292	36637292	36647292	RASGRP1	Proximal	21.6322
15	15:36054877-36055613	36054877	36055613	36638533	36650139	cg06952236	36047292	36057292	36647292	36657292	RASGRP1	Proximal	17.236
15	15:40190994-40196399	40190994	40196399	40282327	40293037	cg27472032	40187292	40197292	40277292	40287292	VPS39	Proximal	88.1578
15	15:40190994-40196399	40190994	40196399	40282327	40293037	cg27472032	40187292	40197292	40287292	40297292	VPS39	Proximal	91.2265
15	15:47332068-47335163	47332068	47335163	83086890	83098468	cg14492347	47327292	47337292	83091004	83101004	ZNF592	Distal	0.642974
15	15:47332156-47335146	47332156	47335146	64460814	64472156	cg20484306	47327292	47337292	64467054	64477054	MAP2K1	Distal	0.77824
15	15:49684994-49685332	49684994	49685332	49696318	49707842	cg08986416	49677292	49687292	49697292	49707292	DMXL2	Proximal	403.612
15	15:49684994-49685332	49684994	49685332	49696318	49707842	cg08986416	49677292	49687292	49687292	49697292	DMXL2	Proximal	835.974
15	15:49684994-49685332	49684994	49685332	49696318	49707842	cg08986416	49677292	49687292	49707292	49717292	DMXL2	Proximal	245.773
15	15:67401468-67402501	67401468	67402501	66719510	66729769	cg20015855	66717054	66727054	67397054	67407054	CORO2B	Proximal	21.3819
15	15:67401468-67402501	67401468	67402501	66719510	66729769	cg20015855	66727054	66737054	67397054	67407054	CORO2B	Proximal	26.3701
15	15:67401468-67402501	67401468	67402501	68169769	68182568	cg08342270	67397054	67407054	68177054	68187054	TLE3	Proximal	3.93252
15	15:67401468-67402501	67401468	67402501	68169769	68182568	cg08342270	67397054	67407054	68167054	68177054	TLE3	Proximal	8.04464
15	15:82606345-82625912	82606345	82625912	82909215	82920525	cg18393722	82601004	82611004	82901004	82911004	FLJ43276	Proximal	43.741
15	15:82606345-82625912	82606345	82625912	82909215	82920525	cg18393722	82601004	82611004	82911004	82921004	FLJ43276	Proximal	59.7001
15	15:82606345-82625912	82606345	82625912	82909215	82920525	cg13150977	82601004	82611004	82901004	82911004	FLJ43276	Proximal	43.741
15	15:82606345-82625912	82606345	82625912	82909215	82920525	cg13150977	82601004	82611004	82911004	82921004	FLJ43276	Proximal	59.7001
15	15:82606345-82625912	82606345	82625912	82996875	83008051	cg19517291	82601004	82611004	82991004	83001004	NMB	Proximal	21.8256
15	15:82606345-82625912	82606345	82625912	82996875	83008051	cg19517291	82601004	82611004	83001004	83011004	NMB	Proximal	23.7876
15	15:82606345-82625912	82606345	82625912	78477994	78489493	cg17788682	78477055	78487055	82601004	82611004	ARNT2	Distal	7.74773
15	15:82606345-82625912	82606345	82625912	78477994	78489493	cg17788682	78487055	78497055	82601004	82611004	ARNT2	Distal	2.00389
15	15:90475578-90478074	90475578	90478074	90994284	91005346	cg07766315	90471004	90481004	91001004	91011004	LOC400451	Proximal	29.1958
15	15:90475578-90478074	90475578	90478074	90994284	91005346	cg07766315	90471004	90481004	90991004	91001004	LOC400451	Proximal	26.2576
15	15:90475894-90478000	90475894	90478000	90994284	91005346	cg07766315	90471004	90481004	91001004	91011004	LOC400451	Proximal	29.1958
15	15:90475894-90478000	90475894	90478000	90994284	91005346	cg07766315	90471004	90481004	90991004	91001004	LOC400451	Proximal	26.2576
15	15:99159011-99159893	99159011	99159893	61195790	61207003	cg25808839	61197053	61207053	99157523	99167523	LACTB	Distal	1.8233
15	15:99159011-99159893	99159011	99159893	50045679	50057347	cg17676096	50057292	50067292	99157523	99167523	LEO1	Distal	0.889528
15	15:99159046-99159855	99159046	99159855	100004521	100016314	cg17115258	99157523	99167523	99997523	100007523	TM2D3	Proximal	14.3781
15	15:99159046-99159855	99159046	99159855	100004521	100016314	cg17115258	99157523	99167523	100007523	100017523	TM2D3	Proximal	12.6767
15	15:99159046-99159855	99159046	99159855	87672495	87685344	cg05024638	87671004	87681004	99157523	99167523	POLG	Distal	1.45415
15	15:99159046-99159855	99159046	99159855	87672495	87685344	cg05024638	87681004	87691004	99157523	99167523	POLG	Distal	0.907665
15	15:99159046-99159855	99159046	99159855	77385102	77396097	cg06746101	77377055	77387055	99157523	99167523	TMED3	Distal	0.835577
15	15:99159046-99159855	99159046	99159855	61195790	61207003	cg25808839	61197053	61207053	99157523	99167523	LACTB	Distal	1.8233
15	15:99159046-99159855	99159046	99159855	50045679	50057347	cg17676096	50057292	50067292	99157523	99167523	LEO1	Distal	0.889528
15	15:99159046-99159855	99159046	99159855	48497962	48509266	cg19911362	48497292	48507292	99157523	99167523	USP8	Distal	0.984404
15	15:99159046-99159855	99159046	99159855	41850773	41862176	cg23790767	41857292	41867292	99157523	99167523	ELL3	Distal	1.06164
15	15:99159046-99159855	99159046	99159855	39189980	39201329	cg06380007	39187292	39197292	99157523	99167523	INOC1	Distal	0.92318
16	16:162083-167514	162083	167514	336791	348515	cg15001381	160000	170000	330001	340001	AXIN1	Proximal	130.415
16	16:162083-167514	162083	167514	336791	348515	cg15001381	160000	170000	340001	350001	AXIN1	Proximal	163.286
16	16:923425-944273	923425	944273	122237	135019	cg24399405	120000	130000	920001	930001	C16orf35	Proximal	7.39414
16	16:923425-944273	923425	944273	122237	135019	cg24399405	130000	140000	920001	930001	C16orf35	Proximal	8.011
16	16:923425-944273	923425	944273	122237	135019	cg24399405	120000	130000	940001	950001	C16orf35	Proximal	17.4805
16	16:923425-944273	923425	944273	122237	135019	cg24399405	130000	140000	940001	950001	C16orf35	Proximal	5.68165
16	16:923425-944273	923425	944273	122237	135019	cg24399405	120000	130000	930001	940001	C16orf35	Proximal	7.8042
16	16:923425-944273	923425	944273	122237	135019	cg24399405	130000	140000	930001	940001	C16orf35	Proximal	3.62369
16	16:2589819-2676116	2589819	2676116	2324513	2337346	cg00949442	2330001	2340001	2590001	2600001	ABCA3	Proximal	71.8118
16	16:2589819-2676116	2589819	2676116	2324513	2337346	cg00949442	2320001	2330001	2590001	2600001	ABCA3	Proximal	43.593
16	16:2589819-2676116	2589819	2676116	2324513	2337346	cg00949442	2330001	2340001	2640001	2650001	ABCA3	Proximal	34.4339
16	16:2589819-2676116	2589819	2676116	2324513	2337346	cg00949442	2320001	2330001	2640001	2650001	ABCA3	Proximal	47.7552
16	16:2589819-2676116	2589819	2676116	2324513	2337346	cg00949442	2330001	2340001	2660001	2670001	ABCA3	Proximal	44.404
16	16:2589819-2676116	2589819	2676116	2324513	2337346	cg00949442	2320001	2330001	2660001	2670001	ABCA3	Proximal	46.6533
16	16:2589819-2676116	2589819	2676116	2324513	2337346	cg00949442	2330001	2340001	2580001	2590001	ABCA3	Proximal	83.0326
16	16:2589819-2676116	2589819	2676116	2324513	2337346	cg00949442	2320001	2330001	2580001	2590001	ABCA3	Proximal	79.1859
16	16:2589819-2676116	2589819	2676116	2324513	2337346	cg00949442	2330001	2340001	2600001	2610001	ABCA3	Proximal	74.5937
16	16:2589819-2676116	2589819	2676116	2324513	2337346	cg00949442	2320001	2330001	2600001	2610001	ABCA3	Proximal	47.0234
16	16:2589819-2676116	2589819	2676116	2324513	2337346	cg00949442	2330001	2340001	2630001	2640001	ABCA3	Proximal	29.1201
16	16:2589819-2676116	2589819	2676116	2324513	2337346	cg00949442	2320001	2330001	2630001	2640001	ABCA3	Proximal	20.9796
16	16:2589819-2676116	2589819	2676116	2324513	2337346	cg00949442	2330001	2340001	2650001	2660001	ABCA3	Proximal	26.2071
16	16:2589819-2676116	2589819	2676116	2324513	2337346	cg00949442	2320001	2330001	2650001	2660001	ABCA3	Proximal	58.8554
16	16:2589819-2676116	2589819	2676116	2324513	2337346	cg00949442	2330001	2340001	2670001	2680001	ABCA3	Proximal	42.0567
16	16:2589819-2676116	2589819	2676116	2324513	2337346	cg00949442	2320001	2330001	2670001	2680001	ABCA3	Proximal	34.948
16	16:2949982-2950348	2949982	2950348	3119177	3130558	cg19703826	2950001	2960001	3130001	3140001	ZNF213	Proximal	59.5783
16	16:2949982-2950348	2949982	2950348	3119177	3130558	cg19703826	2950001	2960001	3110001	3120001	ZNF213	Proximal	62.2192
16	16:2949982-2950348	2949982	2950348	3119177	3130558	cg19703826	2950001	2960001	3120001	3130001	ZNF213	Proximal	63.5815
16	16:2949982-2950348	2949982	2950348	3119177	3130558	cg19703826	2940001	2950001	3130001	3140001	ZNF213	Proximal	42.9043
16	16:2949982-2950348	2949982	2950348	3119177	3130558	cg19703826	2940001	2950001	3110001	3120001	ZNF213	Proximal	63.8514
16	16:2949982-2950348	2949982	2950348	3119177	3130558	cg19703826	2940001	2950001	3120001	3130001	ZNF213	Proximal	56.028
16	16:5019300-5019350	5019300	5019350	4598884	4612627	cg21844038	4590001	4600001	5010001	5020001	FAM100A	Proximal	34.3902
16	16:5019300-5019350	5019300	5019350	4598884	4612627	cg21844038	4610001	4620001	5010001	5020001	FAM100A	Proximal	39.6579
16	16:5019300-5019350	5019300	5019350	4598884	4612627	cg21844038	4600001	4610001	5010001	5020001	FAM100A	Proximal	34.5952
16	16:15883340-15931383	15883340	15931383	15391648	15402719	cg08349806	15387501	15397501	15877501	15887501	FLJ39599	Proximal	17.0953
16	16:15883340-15931383	15883340	15931383	15391648	15402719	cg08349806	15397501	15407501	15877501	15887501	FLJ39599	Proximal	26.6699
16	16:15883340-15931383	15883340	15931383	15391648	15402719	cg08349806	15387501	15397501	15897501	15907501	FLJ39599	Proximal	18.7789
16	16:15883340-15931383	15883340	15931383	15391648	15402719	cg08349806	15397501	15407501	15897501	15907501	FLJ39599	Proximal	23.265
16	16:15883340-15931383	15883340	15931383	15391648	15402719	cg08349806	15387501	15397501	15927501	15937501	FLJ39599	Proximal	13.2056
16	16:15883340-15931383	15883340	15931383	15391648	15402719	cg08349806	15397501	15407501	15927501	15937501	FLJ39599	Proximal	24.3888
16	16:15883340-15931383	15883340	15931383	15391648	15402719	cg08349806	15387501	15397501	15887501	15897501	FLJ39599	Proximal	20.5788
16	16:15883340-15931383	15883340	15931383	15391648	15402719	cg08349806	15397501	15407501	15887501	15897501	FLJ39599	Proximal	22.6621
16	16:15883340-15931383	15883340	15931383	15391648	15402719	cg08349806	15387501	15397501	15907501	15917501	FLJ39599	Proximal	13.9643
16	16:15883340-15931383	15883340	15931383	15391648	15402719	cg08349806	15397501	15407501	15907501	15917501	FLJ39599	Proximal	26.9114
16	16:15883340-15931383	15883340	15931383	15391648	15402719	cg08349806	15387501	15397501	15917501	15927501	FLJ39599	Proximal	26.6289
16	16:15883340-15931383	15883340	15931383	15391648	15402719	cg08349806	15397501	15407501	15917501	15927501	FLJ39599	Proximal	16.1557
16	16:15883340-15931383	15883340	15931383	23215598	23226543	cg23113963	15877501	15887501	23217501	23227501	SCNN1B	Distal	1.45643
16	16:15883340-15931383	15883340	15931383	23215598	23226543	cg23113963	15877501	15887501	23207501	23217501	SCNN1B	Distal	3.68856
16	16:15883340-15931383	15883340	15931383	23215598	23226543	cg23113963	15897501	15907501	23217501	23227501	SCNN1B	Distal	0.799938
16	16:15883340-15931383	15883340	15931383	23215598	23226543	cg23113963	15897501	15907501	23207501	23217501	SCNN1B	Distal	1.15767
16	16:15883340-15931383	15883340	15931383	23215598	23226543	cg23113963	15927501	15937501	23217501	23227501	SCNN1B	Distal	1.96884
16	16:15883340-15931383	15883340	15931383	23215598	23226543	cg23113963	15927501	15937501	23207501	23217501	SCNN1B	Distal	2.13698
16	16:15883340-15931383	15883340	15931383	23215598	23226543	cg23113963	15887501	15897501	23217501	23227501	SCNN1B	Distal	1.75322
16	16:15883340-15931383	15883340	15931383	23215598	23226543	cg23113963	15887501	15897501	23207501	23217501	SCNN1B	Distal	2.53726
16	16:15883340-15931383	15883340	15931383	23215598	23226543	cg23113963	15907501	15917501	23217501	23227501	SCNN1B	Distal	1.66557
16	16:15883340-15931383	15883340	15931383	23215598	23226543	cg23113963	15907501	15917501	23207501	23217501	SCNN1B	Distal	1.20521
16	16:16841865-16847915	16841865	16847915	15853217	15863903	cg15488251	15847501	15857501	16847501	16857501	MYH11	Proximal	8.44111
16	16:16841865-16847915	16841865	16847915	15853217	15863903	cg15488251	15857501	15867501	16847501	16857501	MYH11	Proximal	2.2142
16	16:16841865-16847915	16841865	16847915	15853217	15863903	cg15488251	15847501	15857501	16837501	16847501	MYH11	Proximal	3.96518
16	16:16841865-16847915	16841865	16847915	15853217	15863903	cg15488251	15857501	15867501	16837501	16847501	MYH11	Proximal	3.81373
16	16:18740026-18745877	18740026	18745877	18703608	18714993	cg21024145	18697501	18707501	18737501	18747501	RPS15A	Proximal	160.822
16	16:18740026-18745877	18740026	18745877	18703608	18714993	cg21024145	18707501	18717501	18737501	18747501	RPS15A	Proximal	290.181
16	16:18740026-18745877	18740026	18745877	31787401	31798285	cg19229809	18737501	18747501	31787501	31797501	ZNF267	Distal	5.55616
16	16:18740026-18745877	18740026	18745877	68348521	68359207	cg04339860	18737501	18747501	68347501	68357501	WWP2	Distal	3.91763
16	16:23668555-23669665	23668555	23669665	24169242	24180320	cg17234150	23667501	23677501	24167501	24177501	CACNG3	Proximal	73.7485
16	16:23668555-23669665	23668555	23669665	24169242	24180320	cg17234150	23667501	23677501	24177501	24187501	CACNG3	Proximal	63.3617
16	16:26290901-26291233	26290901	26291233	28887911	28899468	cg11115702	26287501	26297501	28897501	28907501	SPIN1	Distal	0.676766
16	16:26824444-26827013	26824444	26827013	31049357	31059558	cg13439730	26817501	26827501	31047501	31057501	PRSS8	Distal	0.92102
16	16:32364447-32569534	32364447	32569534	10576238	10587344	cg21503093	10567501	10577501	32477501	32487501	EMP2	Distal	1.52937
16	16:32364447-32569534	32364447	32569534	10576238	10587344	cg21503093	10567501	10577501	32507501	32517501	EMP2	Distal	0.790067
16	16:32364447-32569534	32364447	32569534	10576238	10587344	cg21503093	10567501	10577501	32527501	32537501	EMP2	Distal	2.81351
16	16:32364447-32569534	32364447	32569534	10576238	10587344	cg21503093	10577501	10587501	32527501	32537501	EMP2	Distal	1.1646
16	16:32364447-32569534	32364447	32569534	10576238	10587344	cg21503093	10567501	10577501	32557501	32567501	EMP2	Distal	1.09829
16	16:32364447-32569534	32364447	32569534	10576238	10587344	cg21503093	10567501	10577501	32437501	32447501	EMP2	Distal	1.11202
16	16:32364447-32569534	32364447	32569534	10576238	10587344	cg21503093	10577501	10587501	32437501	32447501	EMP2	Distal	1.15076
16	16:32364447-32569534	32364447	32569534	10576238	10587344	cg21503093	10567501	10577501	32447501	32457501	EMP2	Distal	2.96226
16	16:32364447-32569534	32364447	32569534	10576238	10587344	cg21503093	10577501	10587501	32517501	32527501	EMP2	Distal	1.04373
16	16:32364447-32569534	32364447	32569534	10576238	10587344	cg21503093	10567501	10577501	32537501	32547501	EMP2	Distal	1.27683
16	16:32364447-32569534	32364447	32569534	10576238	10587344	cg21503093	10577501	10587501	32537501	32547501	EMP2	Distal	1.32131
16	16:32364447-32569534	32364447	32569534	10576238	10587344	cg21503093	10567501	10577501	32547501	32557501	EMP2	Distal	0.643308
16	16:32364447-32569534	32364447	32569534	10576238	10587344	cg21503093	10577501	10587501	32547501	32557501	EMP2	Distal	1.33143
16	16:32364447-32569534	32364447	32569534	10576238	10587344	cg21503093	10567501	10577501	32367501	32377501	EMP2	Distal	3.75705
16	16:32364447-32569534	32364447	32569534	10576238	10587344	cg21503093	10567501	10577501	32497501	32507501	EMP2	Distal	3.3896
16	16:55884184-55884708	55884184	55884708	30986704	30998739	cg18160978	30987501	30997501	55877501	55887501	ZNF668	Distal	1.60614
16	16:65293379-65296435	65293379	65296435	65165077	65176345	cg13813391	65157501	65167501	65287501	65297501	CMTM2	Proximal	73.283
16	16:65293379-65296435	65293379	65296435	65165077	65176345	cg13813391	65167501	65177501	65287501	65297501	CMTM2	Proximal	87.9601
16	16:65293885-65296309	65293885	65296309	65165077	65176345	cg13813391	65157501	65167501	65287501	65297501	CMTM2	Proximal	73.283
16	16:65293885-65296309	65293885	65296309	65165077	65176345	cg13813391	65167501	65177501	65287501	65297501	CMTM2	Proximal	87.9601
16	16:65293885-65296309	65293885	65296309	65785430	65796487	cg19514469	65287501	65297501	65787501	65797501	ELMO3	Proximal	12.065
16	16:65293885-65296309	65293885	65296309	65785430	65796487	cg19514469	65287501	65297501	65777501	65787501	ELMO3	Proximal	12.2045
16	16:65811167-65811482	65811167	65811482	65614345	65624667	cg13500388	65607501	65617501	65807501	65817501	CBFB	Proximal	98.9926
16	16:65811167-65811482	65811167	65811482	65614345	65624667	cg13500388	65617501	65627501	65807501	65817501	CBFB	Proximal	84.8299
16	16:65811167-65811482	65811167	65811482	65387663	65398388	cg12441964	65387501	65397501	65807501	65817501	FLJ35894	Proximal	14.1659
16	16:65811167-65811482	65811167	65811482	65387663	65398388	cg12441964	65397501	65407501	65807501	65817501	FLJ35894	Proximal	10.2922
16	16:66071307-66071624	66071307	66071624	66114951	66126010	cg02225847	66067501	66077501	66107501	66117501	FAM65A	Proximal	336.426
16	16:66071307-66071624	66071307	66071624	66114951	66126010	cg02225847	66067501	66077501	66117501	66127501	FAM65A	Proximal	237.76
16	16:67345074-67351437	67345074	67351437	30296980	30307364	cg19289461	30297501	30307501	67347501	67357501	SEPT1	Distal	0.534601
16	16:67345074-67351437	67345074	67351437	30296980	30307364	cg19289461	30287501	30297501	67347501	67357501	SEPT1	Distal	0.497284
16	16:68702855-68754003	68702855	68754003	68537384	68547590	cg17091851	68537501	68547501	68717501	68727501	LOC348174	Proximal	131.583
16	16:68702855-68754003	68702855	68754003	68537384	68547590	cg17091851	68527501	68537501	68717501	68727501	LOC348174	Proximal	77.0587
16	16:68702855-68754003	68702855	68754003	68537384	68547590	cg17091851	68537501	68547501	68747501	68757501	LOC348174	Proximal	208.499
16	16:68702855-68754003	68702855	68754003	68537384	68547590	cg17091851	68527501	68537501	68747501	68757501	LOC348174	Proximal	70.9898
16	16:68702855-68754003	68702855	68754003	68537384	68547590	cg17091851	68547501	68557501	68747501	68757501	LOC348174	Proximal	95.5301
16	16:68702855-68754003	68702855	68754003	68537384	68547590	cg17091851	68537501	68547501	68697501	68707501	LOC348174	Proximal	134.33
16	16:68702855-68754003	68702855	68754003	68537384	68547590	cg17091851	68527501	68537501	68697501	68707501	LOC348174	Proximal	106.109
16	16:68702855-68754003	68702855	68754003	68537384	68547590	cg17091851	68537501	68547501	68707501	68717501	LOC348174	Proximal	58.2791
16	16:68702855-68754003	68702855	68754003	68537384	68547590	cg17091851	68527501	68537501	68707501	68717501	LOC348174	Proximal	57.1475
16	16:68702855-68754003	68702855	68754003	68537384	68547590	cg17091851	68537501	68547501	68727501	68737501	LOC348174	Proximal	259.214
16	16:68702855-68754003	68702855	68754003	68537384	68547590	cg17091851	68527501	68537501	68727501	68737501	LOC348174	Proximal	70.6057
16	16:68702855-68754003	68702855	68754003	68537384	68547590	cg17091851	68537501	68547501	68737501	68747501	LOC348174	Proximal	102.646
16	16:68702855-68754003	68702855	68754003	68537384	68547590	cg17091851	68527501	68537501	68737501	68747501	LOC348174	Proximal	83.8774
16	16:68702855-68754003	68702855	68754003	68537384	68547590	cg17091851	68547501	68557501	68737501	68747501	LOC348174	Proximal	62.7071
16	16:70646001-70669798	70646001	70669798	3008862	3019613	cg01374047	3010001	3020001	70637501	70647501	HCFC1R1	Distal	1.01345
16	16:72256927-72258261	72256927	72258261	67971732	67982923	cg09669099	67977501	67987501	72257501	72267501	TERF2	Distal	0.937309
16	16:72256927-72258261	72256927	72258261	67971732	67982923	cg09669099	67977501	67987501	72247501	72257501	TERF2	Distal	2.19019
16	16:75648508-75650440	75648508	75650440	88536730	88548707	cg25193494	75647501	75657501	88537501	88547501	FLJ20186	Distal	1.21996
16	16:80721699-80721976	80721699	80721976	81212810	81224323	cg01880569	80717501	80727501	81217501	81227501	CDH13	Proximal	24.9668
16	16:80721699-80721976	80721699	80721976	81212810	81224323	cg01880569	80717501	80727501	81207501	81217501	CDH13	Proximal	21.9286
16	16:87425157-87425732	87425157	87425732	88163492	88175928	cg16444968	87417501	87427501	88167501	88177501	CPNE7	Proximal	27.4553
16	16:87425157-87425732	87425157	87425732	88163492	88175928	cg16444968	87417501	87427501	88157501	88167501	CPNE7	Proximal	14.6967
17	17:3565219-3566272	3565219	3566272	4484288	4497318	cg15843823	3556749	3566749	4476749	4486749	ALOX15	Proximal	11.4344
17	17:3565219-3566272	3565219	3566272	4484288	4497318	cg15843823	3556749	3566749	4486749	4496749	ALOX15	Proximal	13.3441
17	17:3565219-3566272	3565219	3566272	4484288	4497318	cg15843823	3556749	3566749	4496749	4506749	ALOX15	Proximal	6.24253
17	17:3565219-3566272	3565219	3566272	4484288	4497318	cg09872233	3556749	3566749	4476749	4486749	ALOX15	Proximal	11.4344
17	17:3565219-3566272	3565219	3566272	4484288	4497318	cg09872233	3556749	3566749	4486749	4496749	ALOX15	Proximal	13.3441
17	17:3565219-3566272	3565219	3566272	4484288	4497318	cg09872233	3556749	3566749	4496749	4506749	ALOX15	Proximal	6.24253
17	17:5536429-5538222	5536429	5538222	4629929	4641534	cg08341874	4636740	4646958	5530724	5540724	VMO1	Proximal	3.36546
17	17:5536429-5538222	5536429	5538222	4629929	4641534	cg08341874	4626749	4636740	5530724	5540724	VMO1	Proximal	7.65966
17	17:7277809-7278290	7277809	7278290	7990894	8001882	cg16545079	7270724	7280724	8000725	8010725	PER1	Proximal	15.7245
17	17:7277809-7278290	7277809	7278290	7990894	8001882	cg16545079	7270724	7280724	7990725	8000725	PER1	Proximal	16.0693
17	17:8187337-8188693	8187337	8188693	7466274	7477044	cg01249910	7460725	7470725	8180725	8190725	SAT2	Proximal	22.9345
17	17:8187337-8188693	8187337	8188693	7466274	7477044	cg01249910	7470725	7480725	8180725	8190725	SAT2	Proximal	15.9304
17	17:13472216-13473377	13472216	13473377	13907912	13918878	cg13706352	13470725	13480725	13910725	13920725	COX10	Proximal	20.1741
17	17:13472216-13473377	13472216	13473377	13907912	13918878	cg13706352	13470725	13480725	13900725	13910725	COX10	Proximal	25.9216
17	17:13472409-13473418	13472409	13473418	13907912	13918878	cg13706352	13470725	13480725	13910725	13920725	COX10	Proximal	20.1741
17	17:13472409-13473418	13472409	13473418	13907912	13918878	cg13706352	13470725	13480725	13900725	13910725	COX10	Proximal	25.9216
17	17:15730266-15734437	15730266	15734437	39646221	39660365	cg27349746	15730725	15740725	39645526	39655526	UBTF	Distal	1.239
17	17:17171100-17171975	17171100	17171975	17044380	17055976	cg02880176	17040725	17050725	17170725	17180725	LOC201164	Proximal	87.8852
17	17:17171100-17171975	17171100	17171975	17044380	17055976	cg02880176	17050725	17060725	17170725	17180725	LOC201164	Proximal	104.754
17	17:17172009-17176308	17172009	17176308	17118886	17130755	cg22309826	17110725	17120725	17170725	17180725	COPS3	Proximal	136.242
17	17:17172009-17176308	17172009	17176308	17118886	17130755	cg22309826	17120725	17130725	17170725	17180725	COPS3	Proximal	124.366
17	17:17172009-17176308	17172009	17176308	17118886	17130755	cg22309826	17130725	17140725	17170725	17180725	COPS3	Proximal	162.597
17	17:17172009-17176308	17172009	17176308	17675072	17686348	cg23159296	17170725	17180725	17680725	17690725	SREBF1	Proximal	23.0218
17	17:17172009-17176308	17172009	17176308	17675072	17686348	cg23159296	17170725	17180725	17670725	17680725	SREBF1	Proximal	16.8243
17	17:18469595-18491220	18469595	18491220	18201917	18212872	cg18958584	18200725	18210725	18470725	18480725	SHMT1	Proximal	39.2745
17	17:18469595-18491220	18469595	18491220	18201917	18212872	cg18958584	18210725	18220725	18470725	18480725	SHMT1	Proximal	51.7171
17	17:18469595-18491220	18469595	18491220	18201917	18212872	cg18958584	18200725	18210725	18460725	18470725	SHMT1	Proximal	47.2447
17	17:18469595-18491220	18469595	18491220	18201917	18212872	cg18958584	18210725	18220725	18460725	18470725	SHMT1	Proximal	60.4842
17	17:18469595-18491220	18469595	18491220	18201917	18212872	cg18958584	18200725	18210725	18490725	18500725	SHMT1	Proximal	55.453
17	17:18469595-18491220	18469595	18491220	18201917	18212872	cg18958584	18210725	18220725	18490725	18500725	SHMT1	Proximal	19.0159
17	17:18469595-18491220	18469595	18491220	18201917	18212872	cg18958584	18200725	18210725	18480725	18490725	SHMT1	Proximal	24.408
17	17:18469595-18491220	18469595	18491220	18201917	18212872	cg18958584	18210725	18220725	18480725	18490725	SHMT1	Proximal	21.4271
17	17:18731864-18732888	18731864	18732888	19705096	19717550	cg12324629	18730725	18740725	19710592	19720592	ULK2	Proximal	5.7786
17	17:18731864-18732888	18731864	18732888	19705096	19717550	cg12324629	18730725	18740725	19700592	19710592	ULK2	Proximal	5.26565
17	17:23054555-23054626	23054555	23054626	77416421	77428682	cg23918047	23054127	23064127	77423289	77433295	ARHGDIA	Distal	1.06802
17	17:26683718-26684067	26683718	26684067	25724327	25736039	cg08635242	25724126	25734126	26674126	26684126	CPD	Proximal	11.6656
17	17:26683718-26684067	26683718	26684067	25724327	25736039	cg08635242	25734126	25744126	26674126	26684126	CPD	Proximal	13.3407
17	17:32217537-32217855	32217537	32217855	31959511	31970887	cg16544272	31954113	31964113	32214113	32224113	PIGW	Proximal	21.3874
17	17:32217537-32217855	32217537	32217855	31959511	31970887	cg16544272	31964113	31974113	32214113	32224113	PIGW	Proximal	16.9012
17	17:32217537-32217855	32217537	32217855	33038009	33048999	cg02102644	32214113	32224113	33034113	33044113	AP1GBP1	Proximal	2.55804
17	17:32217537-32217855	32217537	32217855	33038009	33048999	cg02102644	32214113	32224113	33044113	33054113	AP1GBP1	Proximal	7.43112
17	17:32217537-32217855	32217537	32217855	38424704	38436262	cg22325646	32214113	32224113	38423526	38433526	RND2	Distal	2.28823
17	17:32217537-32217855	32217537	32217855	38424704	38436262	cg22325646	32214113	32224113	38433526	38443526	RND2	Distal	0.707283
17	17:34216976-34218433	34216976	34218433	34156488	34168287	cg13824734	34163526	34173526	34213526	34223526	PSMB3	Proximal	289.976
17	17:34216976-34218433	34216976	34218433	34156488	34168287	cg13824734	34153526	34163526	34213526	34223526	PSMB3	Proximal	224.065
17	17:34216976-34218433	34216976	34218433	34866876	34878014	cg10398950	34213526	34223526	34873526	34883526	CRKRS	Proximal	25.7056
17	17:34216976-34218433	34216976	34218433	34866876	34878014	cg10398950	34213526	34223526	34863526	34873526	CRKRS	Proximal	25.639
17	17:34701689-34702240	34701689	34702240	34865188	34876714	cg12477119	34693526	34703526	34873526	34883526	CRKRS	Proximal	84.1185
17	17:34701689-34702240	34701689	34702240	34865188	34876714	cg12477119	34693526	34703526	34863526	34873526	CRKRS	Proximal	77.6591
17	17:34701689-34702240	34701689	34702240	35012446	35023010	cg11634198	34693526	34703526	35013526	35023526	NEUROD2	Proximal	44.2033
17	17:34701689-34702240	34701689	34702240	35012446	35023010	cg11634198	34693526	34703526	35003526	35013526	NEUROD2	Proximal	47.8858
17	17:34701689-34702240	34701689	34702240	35092487	35103143	cg10394385	34693526	34703526	35083526	35093526	ERBB2	Proximal	35.3428
17	17:34701689-34702240	34701689	34702240	35092487	35103143	cg10394385	34693526	34703526	35093526	35103526	ERBB2	Proximal	24.0357
17	17:36675163-36685731	36675163	36685731	37190680	37201785	cg13784792	36673526	36683526	37193526	37203526	JUP	Proximal	11.5074
17	17:36675163-36685731	36675163	36685731	37190680	37201785	cg13784792	36673526	36683526	37183526	37193526	JUP	Proximal	32.401
17	17:36675163-36685731	36675163	36685731	37190680	37201785	cg13784792	36683526	36693526	37193526	37203526	JUP	Proximal	13.9451
17	17:36675163-36685731	36675163	36685731	37190680	37201785	cg13784792	36683526	36693526	37183526	37193526	JUP	Proximal	6.54416
17	17:36675163-36685731	36675163	36685731	22639635	22651034	cg19383689	22644127	22654127	36683526	36693526	WSB1	Distal	0.866475
17	17:36675163-36685731	36675163	36685731	22639635	22651034	cg19383689	22634127	22644127	36683526	36693526	WSB1	Distal	1.03645
17	17:36675163-36685731	36675163	36685731	12856431	12867724	cg26162695	12860725	12870725	36683526	36693526	ELAC2	Distal	0.822672
17	17:36675248-36685688	36675248	36685688	37417112	37428341	cg24505527	36683526	36693526	37423526	37433526	NKIRAS2	Proximal	0.879384
17	17:36675248-36685688	36675248	36685688	37417112	37428341	cg24505527	36683526	36693526	37413526	37423526	NKIRAS2	Proximal	4.28501
17	17:36675248-36685688	36675248	36685688	22639635	22651034	cg19383689	22644127	22654127	36683526	36693526	WSB1	Distal	0.866475
17	17:36675248-36685688	36675248	36685688	22639635	22651034	cg19383689	22634127	22644127	36683526	36693526	WSB1	Distal	1.03645
17	17:36675248-36685688	36675248	36685688	64014294	64026151	cg00214346	36683526	36693526	64021595	64031595	PRKAR1A	Distal	1.01451
17	17:36681367-36685525	36681367	36685525	37417112	37428341	cg24505527	36683526	36693526	37423526	37433526	NKIRAS2	Proximal	0.879384
17	17:36681367-36685525	36681367	36685525	37417112	37428341	cg24505527	36683526	36693526	37413526	37423526	NKIRAS2	Proximal	4.28501
17	17:36681367-36685525	36681367	36685525	22639635	22651034	cg19383689	22644127	22654127	36683526	36693526	WSB1	Distal	0.866475
17	17:36681367-36685525	36681367	36685525	22639635	22651034	cg19383689	22634127	22644127	36683526	36693526	WSB1	Distal	1.03645
17	17:36681367-36685525	36681367	36685525	64014294	64026151	cg00214346	36683526	36693526	64021595	64031595	PRKAR1A	Distal	1.01451
17	17:36760471-36779150	36760471	36779150	37417112	37428341	cg24505527	36753526	36763526	37423526	37433526	NKIRAS2	Proximal	3.92948
17	17:36760471-36779150	36760471	36779150	37417112	37428341	cg24505527	36753526	36763526	37413526	37423526	NKIRAS2	Proximal	3.82947
17	17:36760471-36779150	36760471	36779150	37417112	37428341	cg24505527	36763526	36773526	37423526	37433526	NKIRAS2	Proximal	3.45597
17	17:36760471-36779150	36760471	36779150	37417112	37428341	cg24505527	36763526	36773526	37413526	37423526	NKIRAS2	Proximal	5.05202
17	17:36760471-36779150	36760471	36779150	37417112	37428341	cg24505527	36773526	36783526	37423526	37433526	NKIRAS2	Proximal	3.67521
17	17:36760471-36779150	36760471	36779150	37417112	37428341	cg24505527	36773526	36783526	37413526	37423526	NKIRAS2	Proximal	2.86533
17	17:36772302-36774600	36772302	36774600	37417112	37428341	cg24505527	36763526	36773526	37423526	37433526	NKIRAS2	Proximal	3.45597
17	17:36772302-36774600	36772302	36774600	37417112	37428341	cg24505527	36763526	36773526	37413526	37423526	NKIRAS2	Proximal	5.05202
17	17:36772302-36774600	36772302	36774600	37417112	37428341	cg24505527	36773526	36783526	37423526	37433526	NKIRAS2	Proximal	3.67521
17	17:36772302-36774600	36772302	36774600	37417112	37428341	cg24505527	36773526	36783526	37413526	37423526	NKIRAS2	Proximal	2.86533
17	17:38406928-38407781	38406928	38407781	38144847	38155897	cg27088844	38143526	38153526	38403526	38413526	EZH1	Proximal	78.2857
17	17:38406928-38407781	38406928	38407781	38144847	38155897	cg27088844	38153526	38163526	38403526	38413526	EZH1	Proximal	61.0519
17	17:38587412-38589076	38587412	38589076	38911405	38922727	cg10809441	38583526	38593526	38915526	38925526	DHX8	Proximal	55.7366
17	17:38587412-38589076	38587412	38589076	38911405	38922727	cg10809441	38583526	38593526	38905526	38915526	DHX8	Proximal	55.0869
17	17:38587412-38589076	38587412	38589076	38144847	38155897	cg27088844	38143526	38153526	38583526	38593526	EZH1	Proximal	34.6824
17	17:38587412-38589076	38587412	38589076	38144847	38155897	cg27088844	38153526	38163526	38583526	38593526	EZH1	Proximal	32.9022
17	17:38587412-38589076	38587412	38589076	38144847	38155897	cg06975499	38143526	38153526	38583526	38593526	EZH1	Proximal	34.6824
17	17:38587412-38589076	38587412	38589076	38144847	38155897	cg06975499	38153526	38163526	38583526	38593526	EZH1	Proximal	32.9022
17	17:38587412-38589076	38587412	38589076	37962437	37973909	cg08792314	37963526	37973526	38583526	38593526	COASY	Proximal	20.5078
17	17:38587412-38589076	38587412	38589076	37962437	37973909	cg08792314	37953526	37963526	38583526	38593526	COASY	Proximal	19.2031
17	17:38587412-38589076	38587412	38589076	37962437	37973909	cg08792314	37973526	37983526	38583526	38593526	COASY	Proximal	20.6888
17	17:42497848-42508795	42497848	42508795	42350041	42361038	cg05467167	42354999	42364999	42504999	42514999	GOSR2	Proximal	78.0807
17	17:42497848-42508795	42497848	42508795	42350041	42361038	cg05467167	42344999	42354999	42504999	42514999	GOSR2	Proximal	50.1333
17	17:42497848-42508795	42497848	42508795	42350041	42361038	cg05467167	42354999	42364999	42494999	42504999	GOSR2	Proximal	103.308
17	17:42497848-42508795	42497848	42508795	42350041	42361038	cg05467167	42344999	42354999	42494999	42504999	GOSR2	Proximal	86.11
17	17:44259885-44263429	44259885	44263429	43527866	43539194	cg17778721	43534999	43544999	44254999	44264999	CBX1	Proximal	20.5739
17	17:44259885-44263429	44259885	44263429	43527866	43539194	cg17778721	43524999	43534999	44254999	44264999	CBX1	Proximal	35.2322
17	17:44706962-44707879	44706962	44707879	45700094	45710964	cg07231132	44704999	44714999	45694999	45704999	TMEM92	Proximal	6.78474
17	17:44706962-44707879	44706962	44707879	45700094	45710964	cg07231132	44704999	44714999	45704999	45714999	TMEM92	Proximal	12.1718
17	17:53042845-53044836	53042845	53044836	69714774	69727008	cg19598544	53034999	53044999	69721595	69731595	TTYH2	Distal	1.49493
17	17:54718715-54720484	54718715	54720484	54182803	54194464	cg19141563	54184999	54194999	54714782	54724782	PPM1E	Proximal	17.4487
17	17:54718715-54720484	54718715	54720484	54182803	54194464	cg19141563	54174999	54184999	54714782	54724782	PPM1E	Proximal	21.7688
17	17:55224998-55225966	55224998	55225966	52683030	52694554	cg05856931	52674999	52684999	55224782	55234782	MSI2	Distal	4.50882
17	17:55224998-55225966	55224998	55225966	52683030	52694554	cg05856931	52684999	52694999	55224782	55234782	MSI2	Distal	0.927411
17	17:55934524-55936075	55934524	55936075	55952446	55963696	cg14623313	55924782	55934782	55954782	55964782	APPBP2	Proximal	303.582
17	17:55934524-55936075	55934524	55936075	55952446	55963696	cg14623313	55924782	55934782	55944782	55954782	APPBP2	Proximal	470.94
17	17:55934524-55936075	55934524	55936075	55952446	55963696	cg14623313	55934782	55944782	55954782	55964782	APPBP2	Proximal	439.851
17	17:55934524-55936075	55934524	55936075	55952446	55963696	cg14623313	55934782	55944782	55944782	55954782	APPBP2	Proximal	910.661
17	17:55934524-55936075	55934524	55936075	63456820	63467950	cg14732136	55924782	55934782	63460462	63470462	KPNA2	Distal	2.13408
17	17:55934524-55936075	55934524	55936075	63456820	63467950	cg14732136	55924782	55934782	63450462	63460462	KPNA2	Distal	1.79155
17	17:55934524-55936075	55934524	55936075	63456820	63467950	cg14732136	55934782	55944782	63460462	63470462	KPNA2	Distal	3.09501
17	17:55934524-55936075	55934524	55936075	63456820	63467950	cg14732136	55934782	55944782	63450462	63460462	KPNA2	Distal	0.866086
17	17:55934524-55936075	55934524	55936075	37675994	37687583	cg04745805	37683526	37693526	55934782	55944782	STAT5B	Distal	0.712548
17	17:55934631-55936055	55934631	55936055	55952446	55963696	cg14623313	55924782	55934782	55954782	55964782	APPBP2	Proximal	303.582
17	17:55934631-55936055	55934631	55936055	55952446	55963696	cg14623313	55924782	55934782	55944782	55954782	APPBP2	Proximal	470.94
17	17:55934631-55936055	55934631	55936055	55952446	55963696	cg14623313	55934782	55944782	55954782	55964782	APPBP2	Proximal	439.851
17	17:55934631-55936055	55934631	55936055	55952446	55963696	cg14623313	55934782	55944782	55944782	55954782	APPBP2	Proximal	910.661
17	17:55934631-55936055	55934631	55936055	25724327	25736039	cg08635242	25724126	25734126	55924782	55934782	CPD	Distal	0.824451
17	17:61593973-61594030	61593973	61594030	60980587	60993860	cg02957086	60980462	60990462	61590462	61600462	AXIN2	Proximal	70.7042
17	17:61593973-61594030	61593973	61594030	60980587	60993860	cg02957086	60990462	61000462	61590462	61600462	AXIN2	Proximal	48.6861
17	17:62361003-62361318	62361003	62361318	53276858	53287067	cg18503387	53274999	53284999	62360462	62370462	MRPS23	Distal	0.58319
17	17:63739152-63739372	63739152	63739372	62787631	62798473	cg27043427	62790462	62800462	63731595	63741595	PSMD12	Proximal	8.4508
17	17:63739152-63739372	63739152	63739372	62787631	62798473	cg27043427	62780462	62790462	63731595	63741595	PSMD12	Proximal	9.07067
17	17:64060387-64060716	64060387	64060716	63246222	63258021	cg16435601	63240462	63250462	64051595	64061595	FALZ	Proximal	6.4608
17	17:64060387-64060716	64060387	64060716	63246222	63258021	cg16435601	63250462	63260462	64051595	64061595	FALZ	Proximal	13.2168
17	17:68881570-68882400	68881570	68882400	70278664	70289536	cg00032227	68881595	68891595	70271595	70281595	NAT9	Distal	2.3833
17	17:68881570-68882400	68881570	68882400	70278664	70289536	cg00032227	68881595	68891595	70281595	70291595	NAT9	Distal	7.16794
17	17:68881570-68882400	68881570	68882400	70278664	70289536	cg00032227	68871595	68881595	70271595	70281595	NAT9	Distal	5.94268
17	17:68881570-68882400	68881570	68882400	70278664	70289536	cg00032227	68871595	68881595	70281595	70291595	NAT9	Distal	3.82993
17	17:70619324-70619833	70619324	70619833	63246222	63258021	cg16435601	63240462	63250462	70611595	70621595	FALZ	Distal	2.53613
17	17:70619324-70619833	70619324	70619833	63246222	63258021	cg16435601	63250462	63260462	70611595	70621595	FALZ	Distal	2.82989
17	17:71873457-71876602	71873457	71876602	71642419	71654480	cg24164563	71651595	71661595	71871595	71881595	FOXJ1	Proximal	100.629
17	17:71873457-71876602	71873457	71876602	71642419	71654480	cg24164563	71641595	71651595	71871595	71881595	FOXJ1	Proximal	91.3103
17	17:74572494-74574433	74572494	74574433	74526570	74537529	cg24844534	74531595	74541595	74571595	74581595	C1QTNF1	Proximal	262.055
17	17:74572494-74574433	74572494	74574433	74526570	74537529	cg24844534	74521595	74531595	74571595	74581595	C1QTNF1	Proximal	231.539
17	17:76309191-76312945	76309191	76312945	76749063	76760098	cg26717786	76304595	76314595	76744595	76754595	FLJ44861	Proximal	24.4578
17	17:76309191-76312945	76309191	76312945	76749063	76760098	cg26717786	76304595	76314595	76754595	76764595	FLJ44861	Proximal	33.752
17	17:76742917-76743255	76742917	76743255	76821155	76833444	cg07423906	76734595	76744595	76824595	76834595	C17orf56	Proximal	223.184
17	17:76742917-76743255	76742917	76743255	76821155	76833444	cg07423906	76734595	76744595	76814595	76824595	C17orf56	Proximal	206.23
18	18:3308056-3308128	3308056	3308128	2997367	3008636	cg18110535	3000000	3010000	3300000	3310000	LPIN2	Proximal	17.3692
18	18:3308056-3308128	3308056	3308128	2997367	3008636	cg18110535	2990000	3000000	3300000	3310000	LPIN2	Proximal	24.9769
18	18:7134225-7136816	7134225	7136816	17993755	18011541	cg19496782	7130000	7140000	17983998	17993998	GATA6	Distal	1.15341
18	18:18308185-18321383	18308185	18321383	17993755	18011541	cg00940278	17993998	18003998	18303998	18313998	GATA6	Proximal	30.0471
18	18:18308185-18321383	18308185	18321383	17993755	18011541	cg00940278	17983998	17993998	18303998	18313998	GATA6	Proximal	39.5688
18	18:18308185-18321383	18308185	18321383	17993755	18011541	cg00940278	18003998	18013998	18303998	18313998	GATA6	Proximal	36.6063
18	18:18308185-18321383	18308185	18321383	17993755	18011541	cg00940278	17993998	18003998	18313998	18323998	GATA6	Proximal	51.7213
18	18:18308185-18321383	18308185	18321383	17993755	18011541	cg00940278	17983998	17993998	18313998	18323998	GATA6	Proximal	36.5811
18	18:18308185-18321383	18308185	18321383	17993755	18011541	cg00940278	18003998	18013998	18313998	18323998	GATA6	Proximal	37.3601
18	18:31013744-31021792	31013744	31021792	31205659	31216529	cg03776551	31003998	31013998	31213998	31223998	ZNF396	Proximal	45.5064
18	18:31013744-31021792	31013744	31021792	31205659	31216529	cg03776551	31003998	31013998	31203998	31213998	ZNF396	Proximal	58.2169
18	18:31013744-31021792	31013744	31021792	31205659	31216529	cg03776551	31013998	31023998	31213998	31223998	ZNF396	Proximal	52.0677
18	18:31013744-31021792	31013744	31021792	31205659	31216529	cg03776551	31013998	31023998	31203998	31213998	ZNF396	Proximal	59.3879
18	18:51514726-51516780	51514726	51516780	52464272	52475062	cg07980804	51510998	51520998	52460998	52470998	WDR7	Proximal	7.14399
18	18:51514726-51516780	51514726	51516780	52464272	52475062	cg07980804	51510998	51520998	52470998	52480998	WDR7	Proximal	5.98973
18	18:57434843-57435078	57434843	57435078	57705982	57718397	cg07980518	57430980	57440980	57700980	57710980	RNF152	Proximal	46.9273
18	18:57434843-57435078	57434843	57435078	57705982	57718397	cg07980518	57430980	57440980	57710980	57720980	RNF152	Proximal	53.222
18	18:61359207-61359301	61359207	61359301	57705982	57718397	cg07980518	57710980	57720980	61350980	61360980	RNF152	Distal	1.34693
18	18:61917850-61920182	61917850	61920182	48117009	48127893	cg25602457	48123998	48133998	61910980	61920980	DCC	Distal	2.83224
18	18:61917905-61920159	61917905	61920159	48117009	48127893	cg25602457	48123998	48133998	61910980	61920980	DCC	Distal	2.83224
18	18:69595188-69595522	69595188	69595522	69960389	69971826	cg03954150	69590980	69600980	69960980	69970980	FBXO15	Proximal	14.161
18	18:69595188-69595522	69595188	69595522	69960389	69971826	cg03954150	69590980	69600980	69950980	69960980	FBXO15	Proximal	18.4948
18	18:69595188-69595522	69595188	69595522	69960389	69971826	cg03954150	69590980	69600980	69970980	69980980	FBXO15	Proximal	11.6968
18	18:73395986-73397147	73395986	73397147	72966929	72979522	cg12555907	72958988	72968988	73388988	73398988	MBP	Proximal	15.3063
18	18:73395986-73397147	73395986	73397147	72966929	72979522	cg12555907	72978988	72988988	73388988	73398988	MBP	Proximal	20.2927
18	18:73395986-73397147	73395986	73397147	72966929	72979522	cg12555907	72968988	72978988	73388988	73398988	MBP	Proximal	8.65403
18	18:73395986-73397147	73395986	73397147	72657639	72669433	cg15059932	72648988	72658988	73388988	73398988	ZNF236	Proximal	11.2711
18	18:73395986-73397147	73395986	73397147	72657639	72669433	cg15059932	72668988	72678988	73388988	73398988	ZNF236	Proximal	12.9119
18	18:73395986-73397147	73395986	73397147	72657639	72669433	cg15059932	72658988	72668988	73388988	73398988	ZNF236	Proximal	7.02733
18	18:73395994-73397090	73395994	73397090	72966929	72979522	cg12555907	72958988	72968988	73388988	73398988	MBP	Proximal	15.3063
18	18:73395994-73397090	73395994	73397090	72966929	72979522	cg12555907	72978988	72988988	73388988	73398988	MBP	Proximal	20.2927
18	18:73395994-73397090	73395994	73397090	72966929	72979522	cg12555907	72968988	72978988	73388988	73398988	MBP	Proximal	8.65403
18	18:76009800-76011900	76009800	76011900	75843925	75855453	cg02955504	75840988	75850988	76010991	76020991	TXNL4A	Proximal	83.7949
18	18:76009800-76011900	76009800	76011900	75843925	75855453	cg02955504	75850988	75860988	76010991	76020991	TXNL4A	Proximal	87.7652
18	18:76009800-76011900	76009800	76011900	75843925	75855453	cg02955504	75840988	75850988	76000991	76010991	TXNL4A	Proximal	106.851
18	18:76009800-76011900	76009800	76011900	75843925	75855453	cg02955504	75850988	75860988	76000991	76010991	TXNL4A	Proximal	113.198
19	19:737551-737695	737551	737695	966359	978555	cg20147100	731000	741000	971000	981000	C19orf6	Proximal	85.001
19	19:737551-737695	737551	737695	966359	978555	cg20147100	731000	741000	961000	971000	C19orf6	Proximal	137.719
19	19:737551-737695	737551	737695	1214335	1226073	cg18194038	731000	741000	1211000	1221000	CIRBP	Proximal	35.711
19	19:737551-737695	737551	737695	1214335	1226073	cg18194038	731000	741000	1221000	1231000	CIRBP	Proximal	30.0493
19	19:737551-737695	737551	737695	4615866	4626800	cg04947578	731000	741000	4621000	4631000	C19orf10	Distal	2.95482
19	19:737551-737695	737551	737695	4615866	4626800	cg04947578	731000	741000	4611000	4621000	C19orf10	Distal	1.02256
19	19:737551-737695	737551	737695	18140437	18151156	cg01533387	731000	741000	18151000	18161000	IFI30	Distal	1.95551
19	19:737551-737695	737551	737695	44716890	44727954	cg05955224	731000	741000	44721840	44731840	CRI2	Distal	2.41174
19	19:2625195-2625282	2625195	2625282	2813668	2824030	cg19636861	2621000	2631000	2821000	2831000	ZNF556	Proximal	122.445
19	19:2625195-2625282	2625195	2625282	2813668	2824030	cg19636861	2621000	2631000	2811000	2821000	ZNF556	Proximal	99.5272
19	19:2860172-2861422	2860172	2861422	2845141	2858207	cg08634464	2851000	2861000	2851000	2861000	LOC126295	Proximal	2828.59
19	19:2860172-2861422	2860172	2861422	2845141	2858207	cg08634464	2841000	2851000	2851000	2861000	LOC126295	Proximal	832.264
19	19:2860172-2861422	2860172	2861422	2845141	2858207	cg08634464	2851000	2861000	2861000	2871000	LOC126295	Proximal	1021.57
19	19:2860172-2861422	2860172	2861422	2845141	2858207	cg08634464	2841000	2851000	2861000	2871000	LOC126295	Proximal	596.5
19	19:2860348-2861542	2860348	2861542	2845141	2858207	cg08634464	2851000	2861000	2851000	2861000	LOC126295	Proximal	2828.59
19	19:2860348-2861542	2860348	2861542	2845141	2858207	cg08634464	2841000	2851000	2851000	2861000	LOC126295	Proximal	832.264
19	19:2860348-2861542	2860348	2861542	2845141	2858207	cg08634464	2851000	2861000	2861000	2871000	LOC126295	Proximal	1021.57
19	19:2860348-2861542	2860348	2861542	2845141	2858207	cg08634464	2841000	2851000	2861000	2871000	LOC126295	Proximal	596.5
19	19:4422340-4423189	4422340	4423189	4715438	4725853	cg26005082	4421000	4431000	4721000	4731000	C19orf30	Proximal	33.2349
19	19:4422340-4423189	4422340	4423189	4715438	4725853	cg26005082	4421000	4431000	4711000	4721000	C19orf30	Proximal	43.9704
19	19:6938463-6938792	6938463	6938792	7239275	7251271	cg10670077	6931000	6941000	7231000	7241000	INSR	Proximal	50.4885
19	19:6938463-6938792	6938463	6938792	7239275	7251271	cg10670077	6931000	6941000	7241000	7251000	INSR	Proximal	35.8936
19	19:6938463-6938792	6938463	6938792	7239275	7251271	cg10670077	6931000	6941000	7251000	7261000	INSR	Proximal	59.7931
19	19:8150155-8150976	8150155	8150976	51790503	51801869	cg17832674	8146000	8156000	51791840	51801840	CALM3	Distal	0.840423
19	19:8150155-8150976	8150155	8150976	51790503	51801869	cg17832674	8146000	8156000	51781840	51791840	CALM3	Distal	1.03241
19	19:11155805-11157520	11155805	11157520	10684460	10695393	cg15334028	10681000	10691000	11151000	11161000	DNM2	Proximal	17.9316
19	19:11155805-11157520	11155805	11157520	10684460	10695393	cg15334028	10691000	10701000	11151000	11161000	DNM2	Proximal	31.1815
19	19:11156091-11157445	11156091	11157445	10684460	10695393	cg15334028	10681000	10691000	11151000	11161000	DNM2	Proximal	17.9316
19	19:11156091-11157445	11156091	11157445	10684460	10695393	cg15334028	10691000	10701000	11151000	11161000	DNM2	Proximal	31.1815
19	19:11900599-11907033	11900599	11907033	10532177	10543183	cg04076481	10531000	10541000	11901000	11911000	FLJ12949	Distal	3.18621
19	19:11900599-11907033	11900599	11907033	10532177	10543183	cg04076481	10541000	10551000	11891000	11901000	FLJ12949	Distal	2.91881
19	19:11900599-11907033	11900599	11907033	10532177	10543183	cg04076481	10531000	10541000	11891000	11901000	FLJ12949	Distal	2.01846
19	19:11900599-11907033	11900599	11907033	10484968	10495356	cg24807354	10491000	10501000	11901000	11911000	EDG8	Distal	1.31991
19	19:11900599-11907033	11900599	11907033	10484968	10495356	cg24807354	10481000	10491000	11901000	11911000	EDG8	Distal	1.14932
19	19:11900599-11907033	11900599	11907033	10484968	10495356	cg24807354	10491000	10501000	11891000	11901000	EDG8	Distal	1.67233
19	19:11900599-11907033	11900599	11907033	10484968	10495356	cg24807354	10481000	10491000	11891000	11901000	EDG8	Distal	2.91239
19	19:11900599-11907033	11900599	11907033	3552386	3563169	cg09998229	3561000	3571000	11901000	11911000	TBXA2R	Distal	1.33523
19	19:11900599-11907033	11900599	11907033	3552386	3563169	cg09998229	3551000	3561000	11901000	11911000	TBXA2R	Distal	1.39134
19	19:11900599-11907033	11900599	11907033	3552386	3563169	cg09998229	3561000	3571000	11891000	11901000	TBXA2R	Distal	0.845872
19	19:11900599-11907033	11900599	11907033	3552386	3563169	cg09998229	3551000	3561000	11891000	11901000	TBXA2R	Distal	0.881416
19	19:11900599-11907033	11900599	11907033	52419963	52431755	cg11980435	11891000	11901000	52411840	52421840	BBC3	Distal	0.94416
19	19:11900599-11907033	11900599	11907033	52419963	52431755	cg11980435	11891000	11901000	52421840	52431840	BBC3	Distal	0.756954
19	19:12467942-12472271	12467942	12472271	14643104	14653551	cg00401678	12461000	12471000	14651000	14661000	EMR3	Distal	0.923133
19	19:12467942-12472271	12467942	12472271	14643104	14653551	cg00401678	12461000	12471000	14641000	14651000	EMR3	Distal	3.17666
19	19:12467942-12472271	12467942	12472271	44568007	44579755	cg11677722	12471000	12481000	44571840	44581840	PAF1	Distal	1.21611
19	19:12467942-12472271	12467942	12472271	44568007	44579755	cg11677722	12461000	12471000	44561840	44571840	PAF1	Distal	0.995201
19	19:13600101-13600227	13600101	13600227	13972452	13984154	cg17725461	13591000	13601000	13981000	13991000	RFX1	Proximal	30.8413
19	19:13600101-13600227	13600101	13600227	13972452	13984154	cg17725461	13591000	13601000	13971000	13981000	RFX1	Proximal	22.9982
19	19:13636678-13637850	13636678	13637850	60838244	60850218	cg15456206	13631000	13641000	60831812	60841812	ZNF580	Distal	1.41335
19	19:14907340-14910599	14907340	14910599	18524374	18535360	cg06600447	14901000	14911000	18531000	18541000	MGC2749	Distal	1.77017
19	19:14907392-14910477	14907392	14910477	59646089	59658092	cg18678421	14901000	14911000	59651812	59661812	LENG8	Distal	1.31695
19	19:18794800-18794869	18794800	18794869	18289473	18300370	cg15085805	18281000	18291000	18791000	18801000	LSM4	Proximal	11.1082
19	19:18794800-18794869	18794800	18794869	18289473	18300370	cg15085805	18291000	18301000	18791000	18801000	LSM4	Proximal	14.9308
19	19:20041433-20041748	20041433	20041748	19286784	19298286	cg07919162	19281000	19291000	20041000	20051000	SF4	Proximal	0.952562
19	19:20041433-20041748	20041433	20041748	19286784	19298286	cg07919162	19291000	19301000	20041000	20051000	SF4	Proximal	7.10158
19	19:20592635-20593903	20592635	20593903	19711515	19721869	cg19282452	19711000	19721000	20591840	20601840	FLJ46230	Proximal	30.213
19	19:20592635-20593903	20592635	20593903	19711515	19721869	cg19282452	19721000	19731000	20591840	20601840	FLJ46230	Proximal	14.8716
19	19:21428050-21429849	21428050	21429849	4615866	4626800	cg04947578	4621000	4631000	21421840	21431840	C19orf10	Distal	1.31433
19	19:22899898-22903253	22899898	22903253	62037933	62049086	cg20897667	22901840	22911840	62041812	62051812	PEG3	Distal	4.53894
19	19:38264621-38264884	38264621	38264884	38241380	38255050	cg01580888	38241840	38251840	38261840	38271840	RHPN2	Proximal	487.648
19	19:38264621-38264884	38264621	38264884	38241380	38255050	cg01580888	38231840	38241840	38261840	38271840	RHPN2	Proximal	307.93
19	19:38264621-38264884	38264621	38264884	38241380	38255050	cg01580888	38251840	38261840	38261840	38271840	RHPN2	Proximal	847.404
19	19:41532106-41538865	41532106	41538865	41113890	41124655	cg20580177	41111840	41121840	41531840	41541840	LRFN3	Proximal	7.33458
19	19:41532106-41538865	41532106	41538865	41113890	41124655	cg20580177	41121840	41131840	41531840	41541840	LRFN3	Proximal	7.02659
19	19:41532551-41533972	41532551	41533972	10684460	10695393	cg15392792	10681000	10691000	41531840	41541840	DNM2	Distal	1.23903
19	19:41532592-41538912	41532592	41538912	10684460	10695393	cg15392792	10681000	10691000	41531840	41541840	DNM2	Distal	1.23903
19	19:41738022-41738337	41738022	41738337	55906787	55917150	cg24824840	41731840	41741840	55911812	55921812	SHANK1	Distal	1.63875
19	19:51648870-51654964	51648870	51654964	51005186	51016161	cg02218324	51001840	51011840	51651840	51661840	RSHL1	Proximal	8.65517
19	19:51648870-51654964	51648870	51654964	51005186	51016161	cg02218324	51011840	51021840	51651840	51661840	RSHL1	Proximal	21.337
19	19:51648870-51654964	51648870	51654964	51005186	51016161	cg02218324	51001840	51011840	51641840	51651840	RSHL1	Proximal	17.6715
19	19:51648870-51654964	51648870	51654964	51005186	51016161	cg02218324	51011840	51021840	51641840	51651840	RSHL1	Proximal	22.4378
19	19:52496196-52496275	52496196	52496275	15198545	15210922	cg05488632	15191000	15201000	52491840	52501840	ABHD9	Distal	0.945154
19	19:52496196-52496275	52496196	52496275	15198545	15210922	cg05488632	15201000	15211000	52491840	52501840	ABHD9	Distal	2.05435
19	19:54871783-54872263	54871783	54872263	54631120	54642448	cg03138668	54641812	54651812	54871812	54881812	SLC17A7	Proximal	83.0181
19	19:54871783-54872263	54871783	54872263	54631120	54642448	cg03138668	54621812	54631812	54871812	54881812	SLC17A7	Proximal	48.7683
19	19:54871783-54872263	54871783	54872263	54631120	54642448	cg03138668	54631812	54641812	54871812	54881812	SLC17A7	Proximal	53.4321
19	19:54871783-54872263	54871783	54872263	54631120	54642448	cg03138668	54641812	54651812	54861812	54871812	SLC17A7	Proximal	83.6243
19	19:54871783-54872263	54871783	54872263	54631120	54642448	cg03138668	54621812	54631812	54861812	54871812	SLC17A7	Proximal	51.3709
19	19:54871783-54872263	54871783	54872263	54631120	54642448	cg03138668	54631812	54641812	54861812	54871812	SLC17A7	Proximal	62.2201
19	19:55137612-55138851	55137612	55138851	54144577	54155356	cg15951107	54151812	54161812	55131812	55141812	BAX	Proximal	3.84819
19	19:55137612-55138851	55137612	55138851	54144577	54155356	cg15951107	54141812	54151812	55131812	55141812	BAX	Proximal	2.58098
19	19:55526309-55526366	55526309	55526366	15166405	15178562	cg06650786	15161000	15171000	55521812	55531812	NOTCH3	Distal	1.02674
19	19:56468220-56468531	56468220	56468531	56275371	56285585	cg05242523	56281812	56291812	56461812	56471812	KLK14	Proximal	64.444
19	19:56468220-56468531	56468220	56468531	56275371	56285585	cg05242523	56271812	56281812	56461812	56471812	KLK14	Proximal	57.7301
19	19:56825467-56828525	56825467	56828525	9784626	9796610	cg27611665	9781000	9791000	56821812	56831812	FBXL12	Distal	2.06576
19	19:56825467-56828525	56825467	56828525	9784626	9796610	cg27611665	9791000	9801000	56821812	56831812	FBXL12	Distal	1.09758
19	19:56825620-56842045	56825620	56842045	9784626	9796610	cg27611665	9781000	9791000	56821812	56831812	FBXL12	Distal	2.06576
19	19:56825620-56842045	56825620	56842045	9784626	9796610	cg27611665	9791000	9801000	56821812	56831812	FBXL12	Distal	1.09758
19	19:56825620-56842045	56825620	56842045	9784626	9796610	cg27611665	9791000	9801000	56841812	56851812	FBXL12	Distal	1.57751
19	19:56825620-56842045	56825620	56842045	9784626	9796610	cg27611665	9791000	9801000	56831812	56841812	FBXL12	Distal	3.66112
19	19:56828967-56841025	56828967	56841025	9784626	9796610	cg27611665	9781000	9791000	56821812	56831812	FBXL12	Distal	2.06576
19	19:56828967-56841025	56828967	56841025	9784626	9796610	cg27611665	9791000	9801000	56821812	56831812	FBXL12	Distal	1.09758
19	19:56828967-56841025	56828967	56841025	9784626	9796610	cg27611665	9791000	9801000	56831812	56841812	FBXL12	Distal	3.66112
19	19:59247515-59252299	59247515	59252299	61793366	61803848	cg15705469	59251812	59261812	61801812	61811812	ZNF71	Distal	16.7862
19	19:59247515-59252299	59247515	59252299	61793366	61803848	cg15705469	59251812	59261812	61791812	61801812	ZNF71	Distal	3.94727
19	19:59247515-59252299	59247515	59252299	61793366	61803848	cg15705469	59241812	59251812	61801812	61811812	ZNF71	Distal	5.07206
19	19:59247515-59252299	59247515	59252299	61793366	61803848	cg15705469	59241812	59251812	61791812	61801812	ZNF71	Distal	8.34887
19	19:59247515-59252299	59247515	59252299	18906959	18918405	cg24836583	18911000	18921000	59251812	59261812	HOMER3	Distal	1.05726
19	19:59247515-59252299	59247515	59252299	18906959	18918405	cg24836583	18911000	18921000	59241812	59251812	HOMER3	Distal	0.894482
19	19:59248112-59250930	59248112	59250930	18906959	18918405	cg24836583	18911000	18921000	59241812	59251812	HOMER3	Distal	0.894482
19	19:59424694-59435445	59424694	59435445	59349377	59361295	cg24794758	59341812	59351812	59421812	59431812	LENG1	Proximal	182.63
19	19:59424694-59435445	59424694	59435445	59349377	59361295	cg24794758	59351812	59361812	59421812	59431812	LENG1	Proximal	264.827
19	19:59424694-59435445	59424694	59435445	59349377	59361295	cg24794758	59341812	59351812	59431812	59441812	LENG1	Proximal	156.946
19	19:59424694-59435445	59424694	59435445	59349377	59361295	cg24794758	59351812	59361812	59431812	59441812	LENG1	Proximal	182.711
19	19:59424694-59435445	59424694	59435445	56557687	56568478	cg05562817	56561812	56571812	59421812	59431812	MGC33839	Distal	8.13756
19	19:59424694-59435445	59424694	59435445	56557687	56568478	cg05562817	56551812	56561812	59421812	59431812	MGC33839	Distal	5.2454
19	19:59424694-59435445	59424694	59435445	56557687	56568478	cg05562817	56561812	56571812	59431812	59441812	MGC33839	Distal	9.60738
19	19:59424694-59435445	59424694	59435445	56557687	56568478	cg05562817	56551812	56561812	59431812	59441812	MGC33839	Distal	2.6102
19	19:59424694-59435445	59424694	59435445	50595158	50607163	cg03900104	50601840	50611840	59421812	59431812	PPP1R13L	Distal	0.482125
19	19:59424694-59435445	59424694	59435445	50595158	50607163	cg03900104	50591840	50601840	59421812	59431812	PPP1R13L	Distal	1.42929
19	19:59424694-59435445	59424694	59435445	50595158	50607163	cg03900104	50591840	50601840	59431812	59441812	PPP1R13L	Distal	1.73858
19	19:59424694-59435445	59424694	59435445	17815242	17825481	cg18145683	17811000	17821000	59421812	59431812	JAK3	Distal	1.1078
19	19:59424694-59435445	59424694	59435445	17815242	17825481	cg18145683	17821000	17831000	59421812	59431812	JAK3	Distal	1.54309
19	19:59424694-59435445	59424694	59435445	17815242	17825481	cg18145683	17821000	17831000	59431812	59441812	JAK3	Distal	0.938504
19	19:61405191-61414764	61405191	61414764	60822316	60833354	cg16954928	60821812	60831812	61411812	61421812	LOC147808	Proximal	16.8965
19	19:61405191-61414764	61405191	61414764	60822316	60833354	cg16954928	60831812	60841812	61411812	61421812	LOC147808	Proximal	25.1015
19	19:61405191-61414764	61405191	61414764	60822316	60833354	cg16954928	60821812	60831812	61401812	61411812	LOC147808	Proximal	16.4312
19	19:61405191-61414764	61405191	61414764	60822316	60833354	cg16954928	60831812	60841812	61401812	61411812	LOC147808	Proximal	22.4778
20	20:1337176-1338798	1337176	1338798	1316095	1327006	cg10996143	1318000	1328000	1328000	1338000	FKBP1A	Proximal	817.264
20	20:1337176-1338798	1337176	1338798	1316095	1327006	cg10996143	1308000	1318000	1328000	1338000	FKBP1A	Proximal	333.512
20	20:1337176-1338798	1337176	1338798	1316095	1327006	cg10996143	1318000	1328000	1338000	1348000	FKBP1A	Proximal	457.939
20	20:1337176-1338798	1337176	1338798	1316095	1327006	cg10996143	1308000	1318000	1338000	1348000	FKBP1A	Proximal	291.425
20	20:1337176-1338798	1337176	1338798	33999818	34011546	cg24158546	1328000	1338000	34003414	34013414	SCAND1	Distal	1.019
20	20:1337176-1338798	1337176	1338798	37018731	37029985	cg07955828	1338000	1348000	37023414	37033414	DHX35	Distal	0.955949
20	20:4393359-4397529	4393359	4397529	5239154	5250892	cg27114120	4388000	4398000	5248000	5258000	PROKR2	Proximal	15.2218
20	20:4393359-4397529	4393359	4397529	5239154	5250892	cg27114120	4388000	4398000	5238000	5248000	PROKR2	Proximal	13.1524
20	20:32705522-32707962	32705522	32707962	31720505	31731733	cg15056412	31723661	31733661	32703661	32713661	APBA2BP	Proximal	12.6394
20	20:32705522-32707962	32705522	32707962	31720505	31731733	cg15056412	31713661	31723661	32703661	32713661	APBA2BP	Proximal	8.0173
20	20:32705988-32707384	32705988	32707384	31720505	31731733	cg15056412	31723661	31733661	32703661	32713661	APBA2BP	Proximal	12.6394
20	20:32705988-32707384	32705988	32707384	31720505	31731733	cg15056412	31713661	31723661	32703661	32713661	APBA2BP	Proximal	8.0173
20	20:34034454-34034566	34034454	34034566	33501254	33512521	cg03424436	33493414	33503414	34033414	34043414	CEP250	Proximal	36.8457
20	20:34034454-34034566	34034454	34034566	33501254	33512521	cg03424436	33503414	33513414	34033414	34043414	CEP250	Proximal	32.4841
20	20:35249024-35249335	35249024	35249335	2431998	2443435	cg07889201	2428000	2438000	35243414	35253414	ZNF343	Distal	2.76033
20	20:36572671-36572983	36572671	36572983	33787335	33799161	cg09926892	33783414	33793414	36563414	36573414	RNPC2	Distal	1.06461
20	20:36572671-36572983	36572671	36572983	33787335	33799161	cg09926892	33793414	33803414	36563414	36573414	RNPC2	Distal	1.89237
20	20:42739045-42742188	42739045	42742188	49845215	49857803	cg06303238	42733414	42743414	49843407	49853407	SALL4	Distal	1.22507
20	20:42739045-42742188	42739045	42742188	49845215	49857803	cg06303238	42733414	42743414	49853407	49863407	SALL4	Distal	1.22377
20	20:54450469-54452021	54450469	54452021	54006953	54019199	cg25993718	54003407	54013407	54443407	54453407	CBLN4	Proximal	14.1056
20	20:54450469-54452021	54450469	54452021	54006953	54019199	cg25993718	54013407	54023407	54443407	54453407	CBLN4	Proximal	5.36944
20	20:55020804-55021298	55020804	55021298	18511277	18522534	cg07334912	18508000	18518000	55013407	55023407	HARS2	Distal	0.912104
20	20:56593980-56595020	56593980	56595020	56891598	56906302	cg25983380	56593406	56603406	56903395	56913395	GNAS	Proximal	12.8094
20	20:56593980-56595020	56593980	56595020	56891598	56906302	cg25983380	56593406	56603406	56893395	56903395	GNAS	Proximal	18.7277
20	20:56593980-56595020	56593980	56595020	56891598	56906302	cg25983380	56593406	56603406	56883395	56893395	GNAS	Proximal	29.9497
20	20:59546452-59547047	59546452	59547047	61748841	61760526	cg04757428	59543395	59553395	61740444	61750444	STMN3	Distal	1.13033
20	20:59546452-59547047	59546452	59547047	61748841	61760526	cg04757428	59543395	59553395	61750444	61760444	STMN3	Distal	1.11196
21	21:34452459-34454968	34452459	34454968	33831067	33842901	cg13617782	33821870	33831870	34451870	34461870	SON	Proximal	9.21041
21	21:34452459-34454968	34452459	34454968	33831067	33842901	cg13617782	33831870	33841870	34451870	34461870	SON	Proximal	8.53074
21	21:34452459-34454968	34452459	34454968	33831067	33842901	cg13617782	33841870	33851870	34451870	34461870	SON	Proximal	8.03839
21	21:35182966-35184675	35182966	35184675	34958090	34970261	cg18074297	34951870	34961870	35181870	35191870	CLIC6	Proximal	31.4035
21	21:35182966-35184675	35182966	35184675	34958090	34970261	cg18074297	34961870	34971870	35181870	35191870	CLIC6	Proximal	36.2299
21	21:43794793-43797728	43794793	43797728	43804403	43815034	cg15536230	43794428	43804428	43814428	43824428	H2BFS	Proximal	378.771
21	21:43794793-43797728	43794793	43797728	43804403	43815034	cg15536230	43794428	43804428	43794428	43804428	H2BFS	Proximal	2462
21	21:43794793-43797728	43794793	43797728	43804403	43815034	cg15536230	43794428	43804428	43804428	43814428	H2BFS	Proximal	750.293
21	21:43794793-43797728	43794793	43797728	43262110	43274039	cg02507175	43273069	43283069	43794428	43804428	PKNOX1	Proximal	26.4588
21	21:43794793-43797728	43794793	43797728	43262110	43274039	cg02507175	43263069	43273069	43794428	43804428	PKNOX1	Proximal	21.6257
21	21:43794793-43797728	43794793	43797728	43262110	43274039	cg02507175	43253069	43263069	43794428	43804428	PKNOX1	Proximal	34.1861
21	21:46434171-46435304	46434171	46435304	46424326	46434616	cg10296238	46434428	46444428	46434428	46444428	C21orf56	Proximal	2436.09
21	21:46434171-46435304	46434171	46435304	46424326	46434616	cg10296238	46424428	46434428	46434428	46444428	C21orf56	Proximal	764.771
21	21:46434171-46435304	46434171	46435304	46424326	46434616	cg10296238	46424428	46434428	46424428	46434428	C21orf56	Proximal	2244.16
21	21:46434171-46435304	46434171	46435304	46424326	46434616	cg10296238	46414428	46424428	46434428	46444428	C21orf56	Proximal	336.869
21	21:46434171-46435304	46434171	46435304	46424326	46434616	cg10296238	46414428	46424428	46424428	46434428	C21orf56	Proximal	849.39
21	21:46434207-46435262	46434207	46435262	46424326	46434616	cg10296238	46434428	46444428	46434428	46444428	C21orf56	Proximal	2436.09
21	21:46434207-46435262	46434207	46435262	46424326	46434616	cg10296238	46424428	46434428	46434428	46444428	C21orf56	Proximal	764.771
21	21:46434207-46435262	46434207	46435262	46424326	46434616	cg10296238	46424428	46434428	46424428	46434428	C21orf56	Proximal	2244.16
21	21:46434207-46435262	46434207	46435262	46424326	46434616	cg10296238	46414428	46424428	46434428	46444428	C21orf56	Proximal	336.869
21	21:46434207-46435262	46434207	46435262	46424326	46434616	cg10296238	46414428	46424428	46424428	46434428	C21orf56	Proximal	849.39
22	22:19363919-19369607	19363919	19369607	19537197	19548793	cg17239761	19360000	19370000	19530000	19540000	SNAP29	Proximal	58.371
22	22:19363919-19369607	19363919	19369607	19537197	19548793	cg17239761	19360000	19370000	19540000	19550000	SNAP29	Proximal	35.1942
22	22:19363919-19369607	19363919	19369607	19174193	19186636	cg01657694	19170000	19180000	19360000	19370000	KLHL22	Proximal	61.9133
22	22:19363919-19369607	19363919	19369607	19174193	19186636	cg01657694	19180000	19190000	19360000	19370000	KLHL22	Proximal	94.9205
22	22:19363919-19369607	19363919	19369607	19596248	19608320	cg13720744	19360000	19370000	19600000	19610000	CRKL	Proximal	36.9883
22	22:19363919-19369607	19363919	19369607	19596248	19608320	cg13720744	19360000	19370000	19590000	19600000	CRKL	Proximal	58.1463
22	22:22101503-22104165	22101503	22104165	19115497	19127837	cg23748737	19110000	19120000	22100000	22110000	SCARF2	Distal	2.61565
22	22:22101503-22104165	22101503	22104165	19115497	19127837	cg23748737	19120000	19130000	22100000	22110000	SCARF2	Distal	5.6242
22	22:22606435-22609225	22606435	22609225	19537197	19548793	cg17239761	19530000	19540000	22600000	22610000	SNAP29	Distal	6.47856
22	22:22674027-22676887	22674027	22676887	22708988	22719557	cg24330042	22670000	22680000	22710000	22720000	GSTT1	Proximal	253.737
22	22:22674027-22676887	22674027	22676887	22708988	22719557	cg24330042	22670000	22680000	22700000	22710000	GSTT1	Proximal	352.34
22	22:22676367-22680525	22676367	22680525	22708988	22719557	cg24330042	22680000	22690000	22710000	22720000	GSTT1	Proximal	305.155
22	22:22676367-22680525	22676367	22680525	22708988	22719557	cg24330042	22680000	22690000	22700000	22710000	GSTT1	Proximal	423.525
22	22:22676367-22680525	22676367	22680525	22708988	22719557	cg24330042	22670000	22680000	22710000	22720000	GSTT1	Proximal	253.737
22	22:22676367-22680525	22676367	22680525	22708988	22719557	cg24330042	22670000	22680000	22700000	22710000	GSTT1	Proximal	352.34
22	22:22681567-22698025	22681567	22698025	22708988	22719557	cg24330042	22680000	22690000	22710000	22720000	GSTT1	Proximal	305.155
22	22:22681567-22698025	22681567	22698025	22708988	22719557	cg24330042	22680000	22690000	22700000	22710000	GSTT1	Proximal	423.525
22	22:22681567-22698025	22681567	22698025	22708988	22719557	cg24330042	22690000	22700000	22710000	22720000	GSTT1	Proximal	476.065
22	22:22681567-22698025	22681567	22698025	22708988	22719557	cg24330042	22690000	22700000	22700000	22710000	GSTT1	Proximal	821.113
22	22:22699127-22705237	22699127	22705237	22708988	22719557	cg24330042	22690000	22700000	22710000	22720000	GSTT1	Proximal	476.065
22	22:22699127-22705237	22699127	22705237	22708988	22719557	cg24330042	22690000	22700000	22700000	22710000	GSTT1	Proximal	821.113
22	22:22699127-22705237	22699127	22705237	22708988	22719557	cg24330042	22700000	22710000	22710000	22720000	GSTT1	Proximal	1114
22	22:22699127-22705237	22699127	22705237	22708988	22719557	cg24330042	22700000	22710000	22700000	22710000	GSTT1	Proximal	2814.49
22	22:22726367-22727225	22726367	22727225	22708988	22719557	cg24330042	22710000	22720000	22720000	22730000	GSTT1	Proximal	1032.06
22	22:22726367-22727225	22726367	22727225	22708988	22719557	cg24330042	22700000	22710000	22720000	22730000	GSTT1	Proximal	592.644
22	22:28010283-28011805	28010283	28011805	29388262	29399461	cg02278071	28010000	28020000	29380000	29390000	DUSP18	Distal	6.29916
22	22:28010283-28011805	28010283	28011805	29388262	29399461	cg02278071	28010000	28020000	29390000	29400000	DUSP18	Distal	4.53611
22	22:28010283-28011805	28010283	28011805	38039845	38052084	cg04419707	28010000	28020000	38029946	38039946	RPL3	Distal	0.60161
22	22:28010283-28011805	28010283	28011805	38039845	38052084	cg04419707	28010000	28020000	38039946	38049946	RPL3	Distal	0.715054
22	22:28666350-28667198	28666350	28667198	44182526	44193777	cg23503501	28660000	28670000	44188664	44198664	RIBC2	Distal	1.72313
22	22:28666350-28667198	28666350	28667198	44182526	44193777	cg23503501	28660000	28670000	44178664	44188664	RIBC2	Distal	2.60773
22	22:31257932-31258517	31257932	31258517	30764023	30774564	cg09547224	30770000	30780000	31250000	31260000	SLC5A1	Proximal	33.3222
22	22:31257932-31258517	31257932	31258517	30764023	30774564	cg09547224	30760000	30770000	31250000	31260000	SLC5A1	Proximal	41.9155
22	22:31257932-31258517	31257932	31258517	30764023	30774564	cg03962522	30770000	30780000	31250000	31260000	SLC5A1	Proximal	33.3222
22	22:31257932-31258517	31257932	31258517	30764023	30774564	cg03962522	30760000	30770000	31250000	31260000	SLC5A1	Proximal	41.9155
22	22:33230119-33231341	33230119	33231341	45031485	45043116	cg08315277	33230000	33240000	45038664	45048664	PKDREJ	Distal	1.30491
22	22:34893700-34905559	34893700	34905559	34020506	34031066	cg05531055	34030000	34040000	34899946	34909946	TOM1	Proximal	25.2758
22	22:34893700-34905559	34893700	34905559	34020506	34031066	cg05531055	34020000	34030000	34899946	34909946	TOM1	Proximal	17.6372
22	22:34893700-34905559	34893700	34905559	34020506	34031066	cg05531055	34030000	34040000	34889946	34899946	TOM1	Proximal	27.0908
22	22:34893700-34905559	34893700	34905559	34020506	34031066	cg05531055	34020000	34030000	34889946	34899946	TOM1	Proximal	25.1952
22	22:34894430-34901494	34894430	34901494	34020506	34031066	cg05531055	34030000	34040000	34899946	34909946	TOM1	Proximal	25.2758
22	22:34894430-34901494	34894430	34901494	34020506	34031066	cg05531055	34020000	34030000	34899946	34909946	TOM1	Proximal	17.6372
22	22:34894430-34901494	34894430	34901494	34020506	34031066	cg05531055	34030000	34040000	34889946	34899946	TOM1	Proximal	27.0908
22	22:34894430-34901494	34894430	34901494	34020506	34031066	cg05531055	34020000	34030000	34889946	34899946	TOM1	Proximal	25.1952
22	22:35473303-35476957	35473303	35476957	36239679	36250921	cg13797282	35469946	35479946	36229946	36239946	CARD10	Proximal	27.6903
22	22:35473303-35476957	35473303	35476957	36239679	36250921	cg13797282	35469946	35479946	36239946	36249946	CARD10	Proximal	16.8403
22	22:35473303-35476957	35473303	35476957	36239679	36250921	cg13797282	35469946	35479946	36249946	36259946	CARD10	Proximal	12.7307
22	22:35477032-35477737	35477032	35477737	36280990	36292672	cg13951472	35469946	35479946	36279946	36289946	CDC42EP1	Proximal	11.7835
22	22:35477032-35477737	35477032	35477737	36280990	36292672	cg13951472	35469946	35479946	36289946	36299946	CDC42EP1	Proximal	23.1576
22	22:37838812-37839012	37838812	37839012	37037456	37048961	cg01346718	37029946	37039946	37829946	37839946	CSNK1E	Proximal	19.1196
22	22:37838812-37839012	37838812	37839012	37037456	37048961	cg01346718	37039946	37049946	37829946	37839946	CSNK1E	Proximal	12.2625
22	22:41209145-41335158	41209145	41335158	41369617	41381927	cg20727362	41209944	41219944	41369944	41379944	CYB5R3	Proximal	35.249
22	22:41209145-41335158	41209145	41335158	41369617	41381927	cg20727362	41209944	41219944	41359944	41369944	CYB5R3	Proximal	56.069
22	22:41209145-41335158	41209145	41335158	41369617	41381927	cg20727362	41209944	41219944	41379944	41389944	CYB5R3	Proximal	37.611
22	22:41209145-41335158	41209145	41335158	41369617	41381927	cg20727362	41239944	41249944	41369944	41379944	CYB5R3	Proximal	73.6488
22	22:41209145-41335158	41209145	41335158	41369617	41381927	cg20727362	41239944	41249944	41359944	41369944	CYB5R3	Proximal	79.8164
22	22:41209145-41335158	41209145	41335158	41369617	41381927	cg20727362	41239944	41249944	41379944	41389944	CYB5R3	Proximal	39.7499
22	22:41209145-41335158	41209145	41335158	41369617	41381927	cg20727362	41259944	41269944	41369944	41379944	CYB5R3	Proximal	104.909
22	22:41209145-41335158	41209145	41335158	41369617	41381927	cg20727362	41259944	41269944	41359944	41369944	CYB5R3	Proximal	94.8543
22	22:41209145-41335158	41209145	41335158	41369617	41381927	cg20727362	41259944	41269944	41379944	41389944	CYB5R3	Proximal	68.8945
22	22:41209145-41335158	41209145	41335158	41369617	41381927	cg20727362	41289944	41299944	41369944	41379944	CYB5R3	Proximal	95.6349
22	22:41209145-41335158	41209145	41335158	41369617	41381927	cg20727362	41289944	41299944	41359944	41369944	CYB5R3	Proximal	104.878
22	22:41209145-41335158	41209145	41335158	41369617	41381927	cg20727362	41289944	41299944	41379944	41389944	CYB5R3	Proximal	72.6843
22	22:41209145-41335158	41209145	41335158	41369617	41381927	cg20727362	41309944	41319944	41369944	41379944	CYB5R3	Proximal	124.244
22	22:41209145-41335158	41209145	41335158	41369617	41381927	cg20727362	41309944	41319944	41359944	41369944	CYB5R3	Proximal	162.572
22	22:41209145-41335158	41209145	41335158	41369617	41381927	cg20727362	41309944	41319944	41379944	41389944	CYB5R3	Proximal	104.571
22	22:41209145-41335158	41209145	41335158	41369617	41381927	cg20727362	41199944	41209944	41369944	41379944	CYB5R3	Proximal	54.3975
22	22:41209145-41335158	41209145	41335158	41369617	41381927	cg20727362	41199944	41209944	41359944	41369944	CYB5R3	Proximal	60.7247
22	22:41209145-41335158	41209145	41335158	41369617	41381927	cg20727362	41199944	41209944	41379944	41389944	CYB5R3	Proximal	31.2848
22	22:41209145-41335158	41209145	41335158	41369617	41381927	cg20727362	41219944	41229944	41369944	41379944	CYB5R3	Proximal	41.7468
22	22:41209145-41335158	41209145	41335158	41369617	41381927	cg20727362	41219944	41229944	41359944	41369944	CYB5R3	Proximal	40.8442
22	22:41209145-41335158	41209145	41335158	41369617	41381927	cg20727362	41219944	41229944	41379944	41389944	CYB5R3	Proximal	40.1011
22	22:41209145-41335158	41209145	41335158	41369617	41381927	cg20727362	41229944	41239944	41369944	41379944	CYB5R3	Proximal	66.1746
22	22:41209145-41335158	41209145	41335158	41369617	41381927	cg20727362	41229944	41239944	41359944	41369944	CYB5R3	Proximal	57.127
22	22:41209145-41335158	41209145	41335158	41369617	41381927	cg20727362	41229944	41239944	41379944	41389944	CYB5R3	Proximal	56.5753
22	22:41209145-41335158	41209145	41335158	41369617	41381927	cg20727362	41249944	41259944	41369944	41379944	CYB5R3	Proximal	78.3334
22	22:41209145-41335158	41209145	41335158	41369617	41381927	cg20727362	41249944	41259944	41359944	41369944	CYB5R3	Proximal	89.8776
22	22:41209145-41335158	41209145	41335158	41369617	41381927	cg20727362	41249944	41259944	41379944	41389944	CYB5R3	Proximal	66.9178
22	22:41209145-41335158	41209145	41335158	41369617	41381927	cg20727362	41269944	41279944	41369944	41379944	CYB5R3	Proximal	80.1312
22	22:41209145-41335158	41209145	41335158	41369617	41381927	cg20727362	41269944	41279944	41359944	41369944	CYB5R3	Proximal	80.141
22	22:41209145-41335158	41209145	41335158	41369617	41381927	cg20727362	41269944	41279944	41379944	41389944	CYB5R3	Proximal	75.361
22	22:41209145-41335158	41209145	41335158	41369617	41381927	cg20727362	41299944	41309944	41369944	41379944	CYB5R3	Proximal	106.785
22	22:41209145-41335158	41209145	41335158	41369617	41381927	cg20727362	41299944	41309944	41359944	41369944	CYB5R3	Proximal	161.938
22	22:41209145-41335158	41209145	41335158	41369617	41381927	cg20727362	41299944	41309944	41379944	41389944	CYB5R3	Proximal	81.763
22	22:41209145-41335158	41209145	41335158	41369617	41381927	cg20727362	41319944	41329944	41369944	41379944	CYB5R3	Proximal	142.561
22	22:41209145-41335158	41209145	41335158	41369617	41381927	cg20727362	41319944	41329944	41359944	41369944	CYB5R3	Proximal	178.955
22	22:41209145-41335158	41209145	41335158	41369617	41381927	cg20727362	41319944	41329944	41379944	41389944	CYB5R3	Proximal	115.035
22	22:41209145-41335158	41209145	41335158	41369617	41381927	cg20727362	41329944	41339944	41369944	41379944	CYB5R3	Proximal	201.322
22	22:41209145-41335158	41209145	41335158	41369617	41381927	cg20727362	41329944	41339944	41359944	41369944	CYB5R3	Proximal	234.418
22	22:41209145-41335158	41209145	41335158	41369617	41381927	cg20727362	41329944	41339944	41379944	41389944	CYB5R3	Proximal	152.799
22	22:41209145-41335158	41209145	41335158	41369617	41381927	cg20727362	41279944	41289944	41369944	41379944	CYB5R3	Proximal	73.063
22	22:41209145-41335158	41209145	41335158	41369617	41381927	cg20727362	41279944	41289944	41359944	41369944	CYB5R3	Proximal	126.721
22	22:41209145-41335158	41209145	41335158	41369617	41381927	cg20727362	41279944	41289944	41379944	41389944	CYB5R3	Proximal	79.8918
22	22:41209145-41335158	41209145	41335158	29689313	29700839	cg12376277	29680000	29690000	41209944	41219944	TUG1	Distal	2.71819
22	22:41209145-41335158	41209145	41335158	29689313	29700839	cg12376277	29700000	29710000	41239944	41249944	TUG1	Distal	1.40622
22	22:41209145-41335158	41209145	41335158	29689313	29700839	cg12376277	29690000	29700000	41259944	41269944	TUG1	Distal	1.33217
22	22:41209145-41335158	41209145	41335158	29689313	29700839	cg12376277	29700000	29710000	41259944	41269944	TUG1	Distal	1.19724
22	22:41209145-41335158	41209145	41335158	29689313	29700839	cg12376277	29680000	29690000	41289944	41299944	TUG1	Distal	1.25614
22	22:41209145-41335158	41209145	41335158	29689313	29700839	cg12376277	29690000	29700000	41309944	41319944	TUG1	Distal	1.04778
22	22:41209145-41335158	41209145	41335158	29689313	29700839	cg12376277	29680000	29690000	41309944	41319944	TUG1	Distal	1.13362
22	22:41209145-41335158	41209145	41335158	29689313	29700839	cg12376277	29700000	29710000	41309944	41319944	TUG1	Distal	1.88332
22	22:41209145-41335158	41209145	41335158	29689313	29700839	cg12376277	29690000	29700000	41199944	41209944	TUG1	Distal	0.985181
22	22:41209145-41335158	41209145	41335158	29689313	29700839	cg12376277	29700000	29710000	41199944	41209944	TUG1	Distal	0.885398
22	22:41209145-41335158	41209145	41335158	29689313	29700839	cg12376277	29690000	29700000	41219944	41229944	TUG1	Distal	1.92167
22	22:41209145-41335158	41209145	41335158	29689313	29700839	cg12376277	29680000	29690000	41219944	41229944	TUG1	Distal	2.0791
22	22:41209145-41335158	41209145	41335158	29689313	29700839	cg12376277	29700000	29710000	41219944	41229944	TUG1	Distal	1.72704
22	22:41209145-41335158	41209145	41335158	29689313	29700839	cg12376277	29690000	29700000	41229944	41239944	TUG1	Distal	4.30041
22	22:41209145-41335158	41209145	41335158	29689313	29700839	cg12376277	29680000	29690000	41229944	41239944	TUG1	Distal	2.32636
22	22:41209145-41335158	41209145	41335158	29689313	29700839	cg12376277	29700000	29710000	41229944	41239944	TUG1	Distal	1.93242
22	22:41209145-41335158	41209145	41335158	29689313	29700839	cg12376277	29690000	29700000	41249944	41259944	TUG1	Distal	1.9668
22	22:41209145-41335158	41209145	41335158	29689313	29700839	cg12376277	29690000	29700000	41299944	41309944	TUG1	Distal	1.6385
22	22:41209145-41335158	41209145	41335158	29689313	29700839	cg12376277	29680000	29690000	41299944	41309944	TUG1	Distal	1.77273
22	22:41209145-41335158	41209145	41335158	29689313	29700839	cg12376277	29680000	29690000	41319944	41329944	TUG1	Distal	3.21507
22	22:41209145-41335158	41209145	41335158	29689313	29700839	cg12376277	29690000	29700000	41329944	41339944	TUG1	Distal	1.83056
22	22:41209145-41335158	41209145	41335158	29689313	29700839	cg12376277	29680000	29690000	41329944	41339944	TUG1	Distal	0.990262
22	22:41209145-41335158	41209145	41335158	29689313	29700839	cg12376277	29700000	29710000	41329944	41339944	TUG1	Distal	1.64515
22	22:41209145-41335158	41209145	41335158	29689313	29700839	cg12376277	29680000	29690000	41279944	41289944	TUG1	Distal	1.98477
22	22:41428595-41428962	41428595	41428962	41830870	41842797	cg08954856	41419944	41429944	41829944	41839944	BIK	Proximal	63.6692
22	22:41428595-41428962	41428595	41428962	41830870	41842797	cg08954856	41419944	41429944	41839944	41849944	BIK	Proximal	59.8267
22	22:41428595-41428962	41428595	41428962	34120141	34132172	cg00199549	34120000	34130000	41419944	41429944	MCM5	Distal	2.134
22	22:43933465-43935464	43933465	43935464	38240257	38252529	cg11826116	38239946	38249946	43928664	43938664	ATF4	Distal	3.56858
22	22:48264438-48264617	48264438	48264617	48960255	48972445	cg18205517	48256004	48266004	48972127	48982127	PP2447	Proximal	5.12611
22	22:48264438-48264617	48264438	48264617	48960255	48972445	cg18205517	48256004	48266004	48952127	48962127	PP2447	Proximal	5.16663
22	22:48264438-48264617	48264438	48264617	48960255	48972445	cg18205517	48256004	48266004	48962127	48972127	PP2447	Proximal	10.0396
