# Supplementary material for: Association of CNVs with methylation variation
Source: NPJ Genom Med. 2020 Sep 24;5:41. doi: 10.1038/s41525-020-00145-w (PMC7519119; doi:10.1038/s41525-020-00145-w)
Supplement: Supplementary file 10 — Supplementary Data 8 [file 41525_2020_145_MOESM10_ESM.xlsx]

## Sheet: CpG_CNV_5kb_5kb
Hi-C region overlap with CNV-mQTL/ CpG pairs (5 kb Hi-C resolution, 5 kb CpG Window)
chr	CNV	cnvstart	cnvend	CpG_start	CpF_end	CpG	hic.i.start	hic.i.end	hic.j.start	hic.j.end	Gene	Proximal.Distal	Krnorm
1	195182009520253	9518200	9520253	9211857	9223096	cg22601917	9212587	9217587	9517587	9522587	H6PD	Proximal	18.6811
1	195182009520253	9518200	9520253	9211857	9223096	cg22601917	9217587	9222587	9517587	9522587	H6PD	Proximal	26.7123
1	195182009520253	9518200	9520253	9211857	9223096	cg22601917	9207587	9212587	9517587	9522587	H6PD	Proximal	16.7482
1	195182009520253	9518200	9520253	9211857	9223096	cg22601917	9222587	9227587	9517587	9522587	H6PD	Proximal	18.9855
1	195187609520515	9518760	9520515	9211857	9223096	cg22601917	9212587	9217587	9517587	9522587	H6PD	Proximal	18.6811
1	195187609520515	9518760	9520515	9211857	9223096	cg22601917	9217587	9222587	9517587	9522587	H6PD	Proximal	26.7123
1	195187609520515	9518760	9520515	9211857	9223096	cg22601917	9207587	9212587	9517587	9522587	H6PD	Proximal	16.7482
1	195187609520515	9518760	9520515	9211857	9223096	cg22601917	9222587	9227587	9517587	9522587	H6PD	Proximal	18.9855
1	12165900621659277	21659006	21659277	22336271	22347913	cg07180649	21657587	21662587	22332587	22337587	WNT4	Proximal	6.21492
1	12165900621659277	21659006	21659277	22336271	22347913	cg07180649	21657587	21662587	22337587	22342587	WNT4	Proximal	6.16287
1	12165900621659277	21659006	21659277	22336271	22347913	cg07180649	21657587	21662587	22342587	22347587	WNT4	Proximal	2.59782
1	12165900621659277	21659006	21659277	22336271	22347913	cg07180649	21657587	21662587	22347587	22352587	WNT4	Proximal	5.57597
1	12188491421884999	21884914	21884999	22130901	22142310	cg12274479	21882587	21887587	22127587	22132587	HSPG2	Proximal	25.7151
1	12188491421884999	21884914	21884999	22130901	22142310	cg12274479	21882587	21887587	22137587	22142587	HSPG2	Proximal	29.7233
1	12188491421884999	21884914	21884999	22130901	22142310	cg12274479	21882587	21887587	22132587	22137587	HSPG2	Proximal	17.7801
1	12427557324275889	24275573	24275889	25096076	25106799	cg18231267	24272587	24277587	25092587	25097587	RUNX3	Proximal	3.7108
1	12427557324275889	24275573	24275889	25096076	25106799	cg18231267	24272587	24277587	25102587	25107587	RUNX3	Proximal	2.65609
1	12427557324275889	24275573	24275889	25096076	25106799	cg18231267	24272587	24277587	25097587	25102587	RUNX3	Proximal	3.2874
1	12476838324773731	24768383	24773731	24020359	24030790	cg18888403	24022587	24027587	24767587	24772587	HMGCL	Proximal	3.55392
1	12476838324773731	24768383	24773731	24020359	24030790	cg18888403	24027587	24032587	24767587	24772587	HMGCL	Proximal	1.53799
1	12476838324773731	24768383	24773731	24020359	24030790	cg18888403	24017587	24022587	24767587	24772587	HMGCL	Proximal	2.78203
1	12476838324773731	24768383	24773731	24020359	24030790	cg18888403	24022587	24027587	24772587	24777587	HMGCL	Proximal	2.78915
1	12476838324773731	24768383	24773731	24020359	24030790	cg18888403	24027587	24032587	24772587	24777587	HMGCL	Proximal	4.02344
1	12476838324773731	24768383	24773731	24020359	24030790	cg18888403	24017587	24022587	24772587	24777587	HMGCL	Proximal	0.909733
1	12716025527160649	27160255	27160649	27586162	27597122	cg12112929	27157587	27162587	27582587	27587587	GPR3	Proximal	13.8017
1	12716025527160649	27160255	27160649	27586162	27597122	cg12112929	27157587	27162587	27592587	27597587	GPR3	Proximal	10.0654
1	12716025527160649	27160255	27160649	27586162	27597122	cg12112929	27157587	27162587	27587587	27592587	GPR3	Proximal	9.19037
1	12917703329178830	29177033	29178830	29430035	29442958	cg19112780	29172587	29177587	29427587	29432587	PTPRU	Proximal	8.84462
1	12917703329178830	29177033	29178830	29430035	29442958	cg19112780	29172587	29177587	29432587	29437587	PTPRU	Proximal	7.64676
1	12917703329178830	29177033	29178830	29430035	29442958	cg19112780	29172587	29177587	29442587	29447587	PTPRU	Proximal	7.57798
1	12917703329178830	29177033	29178830	29430035	29442958	cg19112780	29172587	29177587	29437587	29442587	PTPRU	Proximal	8.16893
1	12917703329178830	29177033	29178830	29430035	29442958	cg19112780	29177587	29182587	29427587	29432587	PTPRU	Proximal	12.142
1	12917703329178830	29177033	29178830	29430035	29442958	cg19112780	29177587	29182587	29432587	29437587	PTPRU	Proximal	8.39804
1	12917703329178830	29177033	29178830	29430035	29442958	cg19112780	29177587	29182587	29442587	29447587	PTPRU	Proximal	2.60078
1	12917703329178830	29177033	29178830	29430035	29442958	cg19112780	29177587	29182587	29437587	29442587	PTPRU	Proximal	9.17541
1	13081323230814246	30813232	30814246	31613803	31624140	cg03484533	30812587	30817587	31612587	31617587	FABP3	Proximal	1.7136
1	13081323230814246	30813232	30814246	31613803	31624140	cg03484533	30812587	30817587	31622587	31627587	FABP3	Proximal	1.30842
1	13081323230814246	30813232	30814246	31613803	31624140	cg03484533	30812587	30817587	31617587	31622587	FABP3	Proximal	2.60776
1	13487400934884563	34874009	34884563	35806101	35817769	cg11835197	34872587	34877587	35802587	35807587	TFAP2E	Proximal	3.95278
1	13487400934884563	34874009	34884563	35806101	35817769	cg11835197	34872587	34877587	35817587	35822587	TFAP2E	Proximal	1.68409
1	13487400934884563	34874009	34884563	35806101	35817769	cg11835197	34872587	34877587	35812587	35817587	TFAP2E	Proximal	1.07617
1	13487400934884563	34874009	34884563	35806101	35817769	cg11835197	34882587	34887587	35802587	35807587	TFAP2E	Proximal	1.37063
1	13487400934884563	34874009	34884563	35806101	35817769	cg11835197	34882587	34887587	35817587	35822587	TFAP2E	Proximal	1.16792
1	13487400934884563	34874009	34884563	35806101	35817769	cg11835197	34882587	34887587	35812587	35817587	TFAP2E	Proximal	0.746322
1	13487400934884563	34874009	34884563	35806101	35817769	cg11835197	34877587	34882587	35802587	35807587	TFAP2E	Proximal	0.839503
1	13487400934884563	34874009	34884563	35806101	35817769	cg11835197	34877587	34882587	35807587	35812587	TFAP2E	Proximal	0.920112
1	13487400934884563	34874009	34884563	35806101	35817769	cg11835197	34877587	34882587	35817587	35822587	TFAP2E	Proximal	1.43069
1	13487489434884557	34874894	34884557	34400032	34410247	cg05382123	34397587	34402587	34872587	34877587	CSMD2	Proximal	18.9802
1	13487489434884557	34874894	34884557	34400032	34410247	cg05382123	34407587	34412587	34872587	34877587	CSMD2	Proximal	13.5068
1	13487489434884557	34874894	34884557	34400032	34410247	cg05382123	34402587	34407587	34872587	34877587	CSMD2	Proximal	6.18191
1	13487489434884557	34874894	34884557	34400032	34410247	cg05382123	34397587	34402587	34882587	34887587	CSMD2	Proximal	7.89765
1	13487489434884557	34874894	34884557	34400032	34410247	cg05382123	34407587	34412587	34882587	34887587	CSMD2	Proximal	8.02881
1	13487489434884557	34874894	34884557	34400032	34410247	cg05382123	34402587	34407587	34882587	34887587	CSMD2	Proximal	14.2905
1	13487489434884557	34874894	34884557	34400032	34410247	cg05382123	34397587	34402587	34877587	34882587	CSMD2	Proximal	8.06212
1	13487489434884557	34874894	34884557	34400032	34410247	cg05382123	34407587	34412587	34877587	34882587	CSMD2	Proximal	13.1136
1	13487489434884557	34874894	34884557	34400032	34410247	cg05382123	34402587	34407587	34877587	34882587	CSMD2	Proximal	10.5034
1	13487489434884557	34874894	34884557	35806101	35817769	cg11835197	34872587	34877587	35802587	35807587	TFAP2E	Proximal	3.95278
1	13487489434884557	34874894	34884557	35806101	35817769	cg11835197	34872587	34877587	35817587	35822587	TFAP2E	Proximal	1.68409
1	13487489434884557	34874894	34884557	35806101	35817769	cg11835197	34872587	34877587	35812587	35817587	TFAP2E	Proximal	1.07617
1	13487489434884557	34874894	34884557	35806101	35817769	cg11835197	34882587	34887587	35802587	35807587	TFAP2E	Proximal	1.37063
1	13487489434884557	34874894	34884557	35806101	35817769	cg11835197	34882587	34887587	35817587	35822587	TFAP2E	Proximal	1.16792
1	13487489434884557	34874894	34884557	35806101	35817769	cg11835197	34882587	34887587	35812587	35817587	TFAP2E	Proximal	0.746322
1	13487489434884557	34874894	34884557	35806101	35817769	cg11835197	34877587	34882587	35802587	35807587	TFAP2E	Proximal	0.839503
1	13487489434884557	34874894	34884557	35806101	35817769	cg11835197	34877587	34882587	35807587	35812587	TFAP2E	Proximal	0.920112
1	13487489434884557	34874894	34884557	35806101	35817769	cg11835197	34877587	34882587	35817587	35822587	TFAP2E	Proximal	1.43069
1	13487741234879230	34877412	34879230	35806101	35817769	cg11835197	34872587	34877587	35802587	35807587	TFAP2E	Proximal	3.95278
1	13487741234879230	34877412	34879230	35806101	35817769	cg11835197	34872587	34877587	35817587	35822587	TFAP2E	Proximal	1.68409
1	13487741234879230	34877412	34879230	35806101	35817769	cg11835197	34872587	34877587	35812587	35817587	TFAP2E	Proximal	1.07617
1	13487741234879230	34877412	34879230	35806101	35817769	cg11835197	34877587	34882587	35802587	35807587	TFAP2E	Proximal	0.839503
1	13487741234879230	34877412	34879230	35806101	35817769	cg11835197	34877587	34882587	35807587	35812587	TFAP2E	Proximal	0.920112
1	13487741234879230	34877412	34879230	35806101	35817769	cg11835197	34877587	34882587	35817587	35822587	TFAP2E	Proximal	1.43069
1	14079379440801068	40793794	40801068	40741529	40752469	cg25568243	40737587	40742587	40797587	40802587	C1orf176	Proximal	29.8101
1	14079379440801068	40793794	40801068	40741529	40752469	cg25568243	40747587	40752587	40797587	40802587	C1orf176	Proximal	43.4547
1	14079379440801068	40793794	40801068	40741529	40752469	cg25568243	40742587	40747587	40797587	40802587	C1orf176	Proximal	32.9687
1	14079379440801068	40793794	40801068	40741529	40752469	cg25568243	40737587	40742587	40792587	40797587	C1orf176	Proximal	35.4478
1	14079379440801068	40793794	40801068	40741529	40752469	cg25568243	40747587	40752587	40792587	40797587	C1orf176	Proximal	44.1906
1	14079379440801068	40793794	40801068	40741529	40752469	cg25568243	40742587	40747587	40792587	40797587	C1orf176	Proximal	47.1625
1	14079379440801068	40793794	40801068	41211898	41223985	cg02668729	40797587	40802587	41207587	41212587	CTPS	Proximal	19.5958
1	14079379440801068	40793794	40801068	41211898	41223985	cg02668729	40797587	40802587	41212587	41217587	CTPS	Proximal	10.1951
1	14079379440801068	40793794	40801068	41211898	41223985	cg02668729	40797587	40802587	41222587	41227587	CTPS	Proximal	7.39936
1	14079379440801068	40793794	40801068	41211898	41223985	cg02668729	40797587	40802587	41217587	41222587	CTPS	Proximal	7.75569
1	14079379440801068	40793794	40801068	41211898	41223985	cg02668729	40792587	40797587	41207587	41212587	CTPS	Proximal	17.7537
1	14079379440801068	40793794	40801068	41211898	41223985	cg02668729	40792587	40797587	41212587	41217587	CTPS	Proximal	11.5459
1	14079379440801068	40793794	40801068	41211898	41223985	cg02668729	40792587	40797587	41222587	41227587	CTPS	Proximal	5.5865
1	14079379440801068	40793794	40801068	41211898	41223985	cg02668729	40792587	40797587	41217587	41222587	CTPS	Proximal	6.58746
1	14079420240801171	40794202	40801171	39924406	39935055	cg22827640	39922587	39927587	40797587	40802587	HPCAL4	Proximal	2.34088
1	14079420240801171	40794202	40801171	39924406	39935055	cg22827640	39932587	39937587	40797587	40802587	HPCAL4	Proximal	1.75412
1	14079420240801171	40794202	40801171	39924406	39935055	cg22827640	39927587	39932587	40797587	40802587	HPCAL4	Proximal	0.91721
1	14079420240801171	40794202	40801171	39924406	39935055	cg22827640	39922587	39927587	40792587	40797587	HPCAL4	Proximal	1.76736
1	14079420240801171	40794202	40801171	39924406	39935055	cg22827640	39932587	39937587	40792587	40797587	HPCAL4	Proximal	0.99327
1	14079420240801171	40794202	40801171	39924406	39935055	cg22827640	39927587	39932587	40792587	40797587	HPCAL4	Proximal	3.11621
1	14601687246023933	46016872	46023933	46432137	46442545	cg04036898	46012587	46017587	46432587	46437587	POMGNT1	Proximal	13.4726
1	14601687246023933	46016872	46023933	46432137	46442545	cg04036898	46012587	46017587	46437587	46442587	POMGNT1	Proximal	11.9535
1	14601687246023933	46016872	46023933	46432137	46442545	cg04036898	46012587	46017587	46427587	46432587	POMGNT1	Proximal	18.5933
1	14601687246023933	46016872	46023933	46432137	46442545	cg04036898	46017587	46022587	46432587	46437587	POMGNT1	Proximal	8.40423
1	14601687246023933	46016872	46023933	46432137	46442545	cg04036898	46017587	46022587	46437587	46442587	POMGNT1	Proximal	19.2065
1	14601687246023933	46016872	46023933	46432137	46442545	cg04036898	46017587	46022587	46427587	46432587	POMGNT1	Proximal	16.4313
1	14601687246023933	46016872	46023933	46432137	46442545	cg04036898	46022587	46027587	46432587	46437587	POMGNT1	Proximal	10.3822
1	14601687246023933	46016872	46023933	46432137	46442545	cg04036898	46022587	46027587	46437587	46442587	POMGNT1	Proximal	16.7483
1	14601687246023933	46016872	46023933	46432137	46442545	cg04036898	46022587	46027587	46427587	46432587	POMGNT1	Proximal	11.9402
1	16474086864740965	64740868	64740965	65497866	65508230	cg09082287	64737588	64742588	65497588	65502588	DNAJC6	Proximal	4.33496
1	16474086864740965	64740868	64740965	65497866	65508230	cg09082287	64737588	64742588	65507588	65512588	DNAJC6	Proximal	4.31483
1	16474086864740965	64740868	64740965	65497866	65508230	cg09082287	64737588	64742588	65502588	65507588	DNAJC6	Proximal	1.24015
1	17092138770921635	70921387	70921635	71279051	71291545	cg15201877	70917588	70922588	71277588	71282588	PTGER3	Proximal	28.6244
1	17092138770921635	70921387	70921635	71279051	71291545	cg15201877	70917588	70922588	71287588	71292588	PTGER3	Proximal	44.401
1	17092138770921635	70921387	70921635	71279051	71291545	cg15201877	70917588	70922588	71282588	71287588	PTGER3	Proximal	43.7913
1	18543877985440284	85438779	85440284	85280520	85292297	cg10515956	85282588	85287588	85437588	85442588	MCOLN3	Proximal	19.8091
1	18543877985440284	85438779	85440284	85280520	85292297	cg10515956	85287588	85292588	85437588	85442588	MCOLN3	Proximal	16.0598
1	18543877985440284	85438779	85440284	85280520	85292297	cg10515956	85277588	85282588	85437588	85442588	MCOLN3	Proximal	25.618
1	19406085694064435	94060856	94064435	94111129	94122615	cg16833230	94062588	94067588	94112588	94117588	DNTTIP2	Proximal	23.5549
1	19406085694064435	94060856	94064435	94111129	94122615	cg16833230	94062588	94067588	94117588	94122588	DNTTIP2	Proximal	22.6531
1	19406085694064435	94060856	94064435	94111129	94122615	cg16833230	94062588	94067588	94122588	94127588	DNTTIP2	Proximal	14.2951
1	19406085694064435	94060856	94064435	94111129	94122615	cg16833230	94062588	94067588	94107588	94112588	DNTTIP2	Proximal	35.4848
1	19406085694064435	94060856	94064435	94111129	94122615	cg16833230	94057588	94062588	94112588	94117588	DNTTIP2	Proximal	23.599
1	19406085694064435	94060856	94064435	94111129	94122615	cg16833230	94057588	94062588	94117588	94122588	DNTTIP2	Proximal	15.6577
1	19406085694064435	94060856	94064435	94111129	94122615	cg16833230	94057588	94062588	94122588	94127588	DNTTIP2	Proximal	17.745
1	19406085694064435	94060856	94064435	94111129	94122615	cg16833230	94057588	94062588	94107588	94112588	DNTTIP2	Proximal	32.5157
1	1110028467110029625	110028467	110029625	110026594	110037306	cg17901463	110026523	110031523	110026523	110031523	GSTM1	Proximal	2557.58
1	1110028467110029625	110028467	110029625	110026594	110037306	cg17901463	110026523	110031523	110036523	110041523	GSTM1	Proximal	180.7
1	1110028467110029625	110028467	110029625	110026594	110037306	cg17901463	110026523	110031523	110031523	110036523	GSTM1	Proximal	343.011
1	1110037664110044037	110037664	110044037	110026594	110037306	cg17901463	110036523	110041523	110036523	110041523	GSTM1	Proximal	1441.38
1	1110037664110044037	110037664	110044037	110026594	110037306	cg17901463	110026523	110031523	110036523	110041523	GSTM1	Proximal	180.7
1	1110037664110044037	110037664	110044037	110026594	110037306	cg17901463	110031523	110036523	110036523	110041523	GSTM1	Proximal	348.463
1	1110037664110044037	110037664	110044037	110026594	110037306	cg17901463	110026523	110031523	110041523	110046523	GSTM1	Proximal	112.61
1	1110037664110044037	110037664	110044037	110026594	110037306	cg17901463	110036523	110041523	110041523	110046523	GSTM1	Proximal	1134.68
1	1110037664110044037	110037664	110044037	110026594	110037306	cg17901463	110031523	110036523	110041523	110046523	GSTM1	Proximal	329.356
1	1120557209120738188	120557209	120738188	117705379	117717129	cg18389062	117711523	117716523	120621523	120626523	MAN1A2	Distal	20.9623
1	1147300034147726239	147300034	147726239	148161098	148171608	cg09409398	147361624	147366624	148156624	148161624	SF3B4	Proximal	1.80951
1	1147300034147726239	147300034	147726239	148161098	148171608	cg09409398	147366624	147371624	148156624	148161624	SF3B4	Proximal	1.43522
1	1147300034147726239	147300034	147726239	148161098	148171608	cg09409398	147391624	147396624	148166624	148171624	SF3B4	Proximal	1.36388
1	1147300034147726239	147300034	147726239	148161098	148171608	cg09409398	147391624	147396624	148156624	148161624	SF3B4	Proximal	2.28589
1	1147300034147726239	147300034	147726239	148161098	148171608	cg09409398	147396624	147401624	148161624	148166624	SF3B4	Proximal	1.81248
1	1147300034147726239	147300034	147726239	148161098	148171608	cg09409398	147441624	147446624	148161624	148166624	SF3B4	Proximal	1.03273
1	1147300034147726239	147300034	147726239	148161098	148171608	cg09409398	147466624	147471624	148166624	148171624	SF3B4	Proximal	0.687987
1	1147300034147726239	147300034	147726239	148161098	148171608	cg09409398	147481624	147486624	148161624	148166624	SF3B4	Proximal	0.794099
1	1147300034147726239	147300034	147726239	148161098	148171608	cg09409398	147491624	147496624	148161624	148166624	SF3B4	Proximal	1.6431
1	1147300034147726239	147300034	147726239	148161098	148171608	cg09409398	147491624	147496624	148166624	148171624	SF3B4	Proximal	1.88313
1	1147300034147726239	147300034	147726239	148161098	148171608	cg09409398	147491624	147496624	148156624	148161624	SF3B4	Proximal	1.57809
1	1147300034147726239	147300034	147726239	148161098	148171608	cg09409398	147496624	147501624	148161624	148166624	SF3B4	Proximal	2.0598
1	1147300034147726239	147300034	147726239	148161098	148171608	cg09409398	147496624	147501624	148166624	148171624	SF3B4	Proximal	1.18036
1	1147300034147726239	147300034	147726239	148161098	148171608	cg09409398	147496624	147501624	148156624	148161624	SF3B4	Proximal	1.97831
1	1147300034147726239	147300034	147726239	148161098	148171608	cg09409398	147506624	147511624	148161624	148166624	SF3B4	Proximal	0.991766
1	1147300034147726239	147300034	147726239	148161098	148171608	cg09409398	147561624	147566624	148156624	148161624	SF3B4	Proximal	6.24852
1	1147300034147726239	147300034	147726239	148161098	148171608	cg09409398	147576624	147581624	148161624	148166624	SF3B4	Proximal	4.51239
1	1147300034147726239	147300034	147726239	148161098	148171608	cg09409398	147576624	147581624	148166624	148171624	SF3B4	Proximal	5.1716
1	1147300034147726239	147300034	147726239	148161098	148171608	cg09409398	147626624	147631624	148166624	148171624	SF3B4	Proximal	7.23778
1	1147300034147726239	147300034	147726239	148161098	148171608	cg09409398	147471624	147476624	148161624	148166624	SF3B4	Proximal	0.618387
1	1147300034147726239	147300034	147726239	148161098	148171608	cg09409398	147471624	147476624	148166624	148171624	SF3B4	Proximal	0.708727
1	1147300034147726239	147300034	147726239	148161098	148171608	cg09409398	147486624	147491624	148161624	148166624	SF3B4	Proximal	1.11425
1	1147300034147726239	147300034	147726239	148161098	148171608	cg09409398	147486624	147491624	148166624	148171624	SF3B4	Proximal	0.638516
1	1147300034147726239	147300034	147726239	148161098	148171608	cg09409398	147486624	147491624	148156624	148161624	SF3B4	Proximal	1.07017
1	1147300034147726239	147300034	147726239	148161098	148171608	cg09409398	147501624	147506624	148161624	148166624	SF3B4	Proximal	3.62754
1	1147300034147726239	147300034	147726239	148161098	148171608	cg09409398	147501624	147506624	148166624	148171624	SF3B4	Proximal	0.461943
1	1147300034147726239	147300034	147726239	148161098	148171608	cg09409398	147501624	147506624	148156624	148161624	SF3B4	Proximal	1.54845
1	1147302148147516215	147302148	147516215	148161098	148171608	cg09409398	147361624	147366624	148156624	148161624	SF3B4	Proximal	1.80951
1	1147302148147516215	147302148	147516215	148161098	148171608	cg09409398	147366624	147371624	148156624	148161624	SF3B4	Proximal	1.43522
1	1147302148147516215	147302148	147516215	148161098	148171608	cg09409398	147391624	147396624	148166624	148171624	SF3B4	Proximal	1.36388
1	1147302148147516215	147302148	147516215	148161098	148171608	cg09409398	147391624	147396624	148156624	148161624	SF3B4	Proximal	2.28589
1	1147302148147516215	147302148	147516215	148161098	148171608	cg09409398	147396624	147401624	148161624	148166624	SF3B4	Proximal	1.81248
1	1147302148147516215	147302148	147516215	148161098	148171608	cg09409398	147441624	147446624	148161624	148166624	SF3B4	Proximal	1.03273
1	1147302148147516215	147302148	147516215	148161098	148171608	cg09409398	147466624	147471624	148166624	148171624	SF3B4	Proximal	0.687987
1	1147302148147516215	147302148	147516215	148161098	148171608	cg09409398	147481624	147486624	148161624	148166624	SF3B4	Proximal	0.794099
1	1147302148147516215	147302148	147516215	148161098	148171608	cg09409398	147491624	147496624	148161624	148166624	SF3B4	Proximal	1.6431
1	1147302148147516215	147302148	147516215	148161098	148171608	cg09409398	147491624	147496624	148166624	148171624	SF3B4	Proximal	1.88313
1	1147302148147516215	147302148	147516215	148161098	148171608	cg09409398	147491624	147496624	148156624	148161624	SF3B4	Proximal	1.57809
1	1147302148147516215	147302148	147516215	148161098	148171608	cg09409398	147496624	147501624	148161624	148166624	SF3B4	Proximal	2.0598
1	1147302148147516215	147302148	147516215	148161098	148171608	cg09409398	147496624	147501624	148166624	148171624	SF3B4	Proximal	1.18036
1	1147302148147516215	147302148	147516215	148161098	148171608	cg09409398	147496624	147501624	148156624	148161624	SF3B4	Proximal	1.97831
1	1147302148147516215	147302148	147516215	148161098	148171608	cg09409398	147506624	147511624	148161624	148166624	SF3B4	Proximal	0.991766
1	1147302148147516215	147302148	147516215	148161098	148171608	cg09409398	147471624	147476624	148161624	148166624	SF3B4	Proximal	0.618387
1	1147302148147516215	147302148	147516215	148161098	148171608	cg09409398	147471624	147476624	148166624	148171624	SF3B4	Proximal	0.708727
1	1147302148147516215	147302148	147516215	148161098	148171608	cg09409398	147486624	147491624	148161624	148166624	SF3B4	Proximal	1.11425
1	1147302148147516215	147302148	147516215	148161098	148171608	cg09409398	147486624	147491624	148166624	148171624	SF3B4	Proximal	0.638516
1	1147302148147516215	147302148	147516215	148161098	148171608	cg09409398	147486624	147491624	148156624	148161624	SF3B4	Proximal	1.07017
1	1147302148147516215	147302148	147516215	148161098	148171608	cg09409398	147501624	147506624	148161624	148166624	SF3B4	Proximal	3.62754
1	1147302148147516215	147302148	147516215	148161098	148171608	cg09409398	147501624	147506624	148166624	148171624	SF3B4	Proximal	0.461943
1	1147302148147516215	147302148	147516215	148161098	148171608	cg09409398	147501624	147506624	148156624	148161624	SF3B4	Proximal	1.54845
1	1151400331151400587	151400331	151400587	151904549	151915251	cg09929564	151396624	151401624	151906624	151911624	ILF2	Proximal	2.37317
1	1152424866152427926	152424866	152427926	154209222	154220395	cg20375554	152421624	152426624	154206624	154211624	ARHGEF2	Distal	1.7405
1	1152424866152427926	152424866	152427926	154209222	154220395	cg20375554	152421624	152426624	154211624	154216624	ARHGEF2	Distal	2.16408
1	1152424866152427926	152424866	152427926	154209222	154220395	cg20375554	152426624	152431624	154211624	154216624	ARHGEF2	Distal	0.527782
1	1152424866152427926	152424866	152427926	154209222	154220395	cg20375554	152426624	152431624	154216624	154221624	ARHGEF2	Distal	1.14957
1	1152472595152473047	152472595	152473047	153439834	153450773	cg06237414	152471624	152476624	153436624	153441624	MTX1	Proximal	4.17903
1	1152472595152473047	152472595	152473047	153439834	153450773	cg06237414	152471624	152476624	153441624	153446624	MTX1	Proximal	0.598172
1	1152472595152473047	152472595	152473047	153439834	153450773	cg06237414	152471624	152476624	153446624	153451624	MTX1	Proximal	1.47588
1	1153447113153487867	153447113	153487867	153508552	153519478	cg14550101	153446624	153451624	153506624	153511624	HCN3	Proximal	52.4197
1	1153447113153487867	153447113	153487867	153508552	153519478	cg14550101	153446624	153451624	153511624	153516624	HCN3	Proximal	37.7782
1	1153447113153487867	153447113	153487867	153508552	153519478	cg14550101	153446624	153451624	153516624	153521624	HCN3	Proximal	28.8329
1	1153447113153487867	153447113	153487867	153508552	153519478	cg14550101	153456624	153461624	153506624	153511624	HCN3	Proximal	41.1593
1	1153447113153487867	153447113	153487867	153508552	153519478	cg14550101	153456624	153461624	153511624	153516624	HCN3	Proximal	35.4466
1	1153447113153487867	153447113	153487867	153508552	153519478	cg14550101	153456624	153461624	153516624	153521624	HCN3	Proximal	40.9821
1	1153447113153487867	153447113	153487867	153508552	153519478	cg14550101	153461624	153466624	153506624	153511624	HCN3	Proximal	50.1806
1	1153447113153487867	153447113	153487867	153508552	153519478	cg14550101	153461624	153466624	153511624	153516624	HCN3	Proximal	53.5694
1	1153447113153487867	153447113	153487867	153508552	153519478	cg14550101	153461624	153466624	153516624	153521624	HCN3	Proximal	44.2089
1	1153447113153487867	153447113	153487867	153508552	153519478	cg14550101	153471624	153476624	153506624	153511624	HCN3	Proximal	77.3413
1	1153447113153487867	153447113	153487867	153508552	153519478	cg14550101	153471624	153476624	153511624	153516624	HCN3	Proximal	49.962
1	1153447113153487867	153447113	153487867	153508552	153519478	cg14550101	153471624	153476624	153516624	153521624	HCN3	Proximal	49.4781
1	1153447113153487867	153447113	153487867	153508552	153519478	cg14550101	153476624	153481624	153506624	153511624	HCN3	Proximal	74.73
1	1153447113153487867	153447113	153487867	153508552	153519478	cg14550101	153476624	153481624	153511624	153516624	HCN3	Proximal	60.7486
1	1153447113153487867	153447113	153487867	153508552	153519478	cg14550101	153476624	153481624	153516624	153521624	HCN3	Proximal	54.7973
1	1153447113153487867	153447113	153487867	153508552	153519478	cg14550101	153486624	153491624	153506624	153511624	HCN3	Proximal	116.792
1	1153447113153487867	153447113	153487867	153508552	153519478	cg14550101	153486624	153491624	153511624	153516624	HCN3	Proximal	93.226
1	1153447113153487867	153447113	153487867	153508552	153519478	cg14550101	153486624	153491624	153516624	153521624	HCN3	Proximal	76.5213
1	1153447113153487867	153447113	153487867	153508552	153519478	cg14550101	153451624	153456624	153506624	153511624	HCN3	Proximal	38.6866
1	1153447113153487867	153447113	153487867	153508552	153519478	cg14550101	153451624	153456624	153511624	153516624	HCN3	Proximal	34.8659
1	1153447113153487867	153447113	153487867	153508552	153519478	cg14550101	153451624	153456624	153516624	153521624	HCN3	Proximal	27.5778
1	1153447113153487867	153447113	153487867	153508552	153519478	cg14550101	153466624	153471624	153506624	153511624	HCN3	Proximal	56.5868
1	1153447113153487867	153447113	153487867	153508552	153519478	cg14550101	153466624	153471624	153511624	153516624	HCN3	Proximal	49.803
1	1153447113153487867	153447113	153487867	153508552	153519478	cg14550101	153466624	153471624	153516624	153521624	HCN3	Proximal	34.1402
1	1153447113153487867	153447113	153487867	153508552	153519478	cg14550101	153481624	153486624	153506624	153511624	HCN3	Proximal	106.978
1	1153447113153487867	153447113	153487867	153508552	153519478	cg14550101	153481624	153486624	153511624	153516624	HCN3	Proximal	76.938
1	1153447113153487867	153447113	153487867	153508552	153519478	cg14550101	153481624	153486624	153516624	153521624	HCN3	Proximal	53.5528
1	1153447113153487867	153447113	153487867	153553675	153567005	cg11503744	153446624	153451624	153551624	153556624	RUSC1	Proximal	37.358
1	1153447113153487867	153447113	153487867	153553675	153567005	cg11503744	153446624	153451624	153556624	153561624	RUSC1	Proximal	35.0816
1	1153447113153487867	153447113	153487867	153553675	153567005	cg11503744	153446624	153451624	153561624	153566624	RUSC1	Proximal	31.3666
1	1153447113153487867	153447113	153487867	153553675	153567005	cg11503744	153446624	153451624	153566624	153571624	RUSC1	Proximal	24.8016
1	1153447113153487867	153447113	153487867	153553675	153567005	cg11503744	153456624	153461624	153551624	153556624	RUSC1	Proximal	39.8915
1	1153447113153487867	153447113	153487867	153553675	153567005	cg11503744	153456624	153461624	153556624	153561624	RUSC1	Proximal	38.1882
1	1153447113153487867	153447113	153487867	153553675	153567005	cg11503744	153456624	153461624	153561624	153566624	RUSC1	Proximal	28.6352
1	1153447113153487867	153447113	153487867	153553675	153567005	cg11503744	153456624	153461624	153566624	153571624	RUSC1	Proximal	28.0822
1	1153447113153487867	153447113	153487867	153553675	153567005	cg11503744	153461624	153466624	153551624	153556624	RUSC1	Proximal	38.0395
1	1153447113153487867	153447113	153487867	153553675	153567005	cg11503744	153461624	153466624	153556624	153561624	RUSC1	Proximal	47.8132
1	1153447113153487867	153447113	153487867	153553675	153567005	cg11503744	153461624	153466624	153561624	153566624	RUSC1	Proximal	33.2679
1	1153447113153487867	153447113	153487867	153553675	153567005	cg11503744	153461624	153466624	153566624	153571624	RUSC1	Proximal	23.9032
1	1153447113153487867	153447113	153487867	153553675	153567005	cg11503744	153471624	153476624	153551624	153556624	RUSC1	Proximal	46.4099
1	1153447113153487867	153447113	153487867	153553675	153567005	cg11503744	153471624	153476624	153556624	153561624	RUSC1	Proximal	45.3897
1	1153447113153487867	153447113	153487867	153553675	153567005	cg11503744	153471624	153476624	153561624	153566624	RUSC1	Proximal	34.4001
1	1153447113153487867	153447113	153487867	153553675	153567005	cg11503744	153471624	153476624	153566624	153571624	RUSC1	Proximal	32.6803
1	1153447113153487867	153447113	153487867	153553675	153567005	cg11503744	153476624	153481624	153551624	153556624	RUSC1	Proximal	64.1254
1	1153447113153487867	153447113	153487867	153553675	153567005	cg11503744	153476624	153481624	153556624	153561624	RUSC1	Proximal	69.3925
1	1153447113153487867	153447113	153487867	153553675	153567005	cg11503744	153476624	153481624	153561624	153566624	RUSC1	Proximal	38.921
1	1153447113153487867	153447113	153487867	153553675	153567005	cg11503744	153476624	153481624	153566624	153571624	RUSC1	Proximal	38.186
1	1153447113153487867	153447113	153487867	153553675	153567005	cg11503744	153486624	153491624	153551624	153556624	RUSC1	Proximal	90.5123
1	1153447113153487867	153447113	153487867	153553675	153567005	cg11503744	153486624	153491624	153556624	153561624	RUSC1	Proximal	84.2926
1	1153447113153487867	153447113	153487867	153553675	153567005	cg11503744	153486624	153491624	153561624	153566624	RUSC1	Proximal	82.7588
1	1153447113153487867	153447113	153487867	153553675	153567005	cg11503744	153486624	153491624	153566624	153571624	RUSC1	Proximal	64.3597
1	1153447113153487867	153447113	153487867	153553675	153567005	cg11503744	153451624	153456624	153551624	153556624	RUSC1	Proximal	42.6528
1	1153447113153487867	153447113	153487867	153553675	153567005	cg11503744	153451624	153456624	153556624	153561624	RUSC1	Proximal	34.1758
1	1153447113153487867	153447113	153487867	153553675	153567005	cg11503744	153451624	153456624	153561624	153566624	RUSC1	Proximal	18.4218
1	1153447113153487867	153447113	153487867	153553675	153567005	cg11503744	153451624	153456624	153566624	153571624	RUSC1	Proximal	27.6756
1	1153447113153487867	153447113	153487867	153553675	153567005	cg11503744	153466624	153471624	153551624	153556624	RUSC1	Proximal	33.107
1	1153447113153487867	153447113	153487867	153553675	153567005	cg11503744	153466624	153471624	153556624	153561624	RUSC1	Proximal	44.9711
1	1153447113153487867	153447113	153487867	153553675	153567005	cg11503744	153466624	153471624	153561624	153566624	RUSC1	Proximal	22.5548
1	1153447113153487867	153447113	153487867	153553675	153567005	cg11503744	153466624	153471624	153566624	153571624	RUSC1	Proximal	37.2733
1	1153447113153487867	153447113	153487867	153553675	153567005	cg11503744	153481624	153486624	153551624	153556624	RUSC1	Proximal	95.6416
1	1153447113153487867	153447113	153487867	153553675	153567005	cg11503744	153481624	153486624	153556624	153561624	RUSC1	Proximal	81.2474
1	1153447113153487867	153447113	153487867	153553675	153567005	cg11503744	153481624	153486624	153561624	153566624	RUSC1	Proximal	59.2809
1	1153447113153487867	153447113	153487867	153553675	153567005	cg11503744	153481624	153486624	153566624	153571624	RUSC1	Proximal	62.9559
1	1153926378153931106	153926378	153931106	153841188	153852167	cg18528640	153836624	153841624	153921624	153926624	MSTO1	Proximal	32.1007
1	1153926378153931106	153926378	153931106	153841188	153852167	cg18528640	153846624	153851624	153921624	153926624	MSTO1	Proximal	36.8608
1	1153926378153931106	153926378	153931106	153841188	153852167	cg18528640	153851624	153856624	153921624	153926624	MSTO1	Proximal	47.4385
1	1153926378153931106	153926378	153931106	153841188	153852167	cg18528640	153841624	153846624	153921624	153926624	MSTO1	Proximal	37.1867
1	1153926378153931106	153926378	153931106	153841188	153852167	cg18528640	153836624	153841624	153926624	153931624	MSTO1	Proximal	25.1694
1	1153926378153931106	153926378	153931106	153841188	153852167	cg18528640	153846624	153851624	153926624	153931624	MSTO1	Proximal	39.9629
1	1153926378153931106	153926378	153931106	153841188	153852167	cg18528640	153851624	153856624	153926624	153931624	MSTO1	Proximal	39.4914
1	1153926378153931106	153926378	153931106	153841188	153852167	cg18528640	153841624	153846624	153926624	153931624	MSTO1	Proximal	34.1811
1	1153926378153931106	153926378	153931106	154285892	154296889	cg17921310	153921624	153926624	154281624	154286624	MAPBPIP	Proximal	16.199
1	1153926378153931106	153926378	153931106	154285892	154296889	cg17921310	153921624	153926624	154291624	154296624	MAPBPIP	Proximal	11.791
1	1153926378153931106	153926378	153931106	154285892	154296889	cg17921310	153921624	153926624	154296624	154301624	MAPBPIP	Proximal	11.6397
1	1153926378153931106	153926378	153931106	154285892	154296889	cg17921310	153921624	153926624	154286624	154291624	MAPBPIP	Proximal	16.3194
1	1153926378153931106	153926378	153931106	154285892	154296889	cg17921310	153926624	153931624	154281624	154286624	MAPBPIP	Proximal	16.6078
1	1153926378153931106	153926378	153931106	154285892	154296889	cg17921310	153926624	153931624	154291624	154296624	MAPBPIP	Proximal	11.505
1	1153926378153931106	153926378	153931106	154285892	154296889	cg17921310	153926624	153931624	154296624	154301624	MAPBPIP	Proximal	12.8446
1	1153926378153931106	153926378	153931106	154285892	154296889	cg17921310	153926624	153931624	154286624	154291624	MAPBPIP	Proximal	10.3208
1	1155440279155443057	155440279	155443057	154998384	155009831	cg06106793	154996624	155001624	155436624	155441624	PRCC	Proximal	1.97572
1	1155440279155443057	155440279	155443057	154998384	155009831	cg06106793	155001624	155006624	155436624	155441624	PRCC	Proximal	2.28516
1	1155440279155443057	155440279	155443057	154998384	155009831	cg06106793	155006624	155011624	155436624	155441624	PRCC	Proximal	3.50976
1	1155440279155443057	155440279	155443057	154998384	155009831	cg06106793	154996624	155001624	155441624	155446624	PRCC	Proximal	2.23131
1	1155440279155443057	155440279	155443057	154998384	155009831	cg06106793	155001624	155006624	155441624	155446624	PRCC	Proximal	2.32271
1	1155440279155443057	155440279	155443057	154998384	155009831	cg06106793	155006624	155011624	155441624	155446624	PRCC	Proximal	4.95476
1	1156993484156994714	156993484	156994714	94650962	94662530	cg24215727	94657588	94662588	156991624	156996624	ABCD3	Distal	0.63574
1	1159746569159913382	159746569	159913382	201119121	201130154	cg24744425	159771624	159776624	201121623	201126623	RABIF	Distal	1.49246
1	1159746569159913382	159746569	159913382	201119121	201130154	cg24744425	159771624	159776624	201126623	201131623	RABIF	Distal	1.70959
1	1159746569159913382	159746569	159913382	201119121	201130154	cg24744425	159851624	159856624	201126623	201131623	RABIF	Distal	3.54374
1	1159746569159913382	159746569	159913382	201119121	201130154	cg24744425	159756624	159761624	201126623	201131623	RABIF	Distal	3.13048
1	1159746569159913382	159746569	159913382	201119121	201130154	cg24744425	159871624	159876624	201116623	201121623	RABIF	Distal	3.03685
1	1165802604165803417	165802604	165803417	165749205	165759432	cg09554443	165746624	165751624	165801624	165806624	CD3Z	Proximal	19.2433
1	1165802604165803417	165802604	165803417	165749205	165759432	cg09554443	165751624	165756624	165801624	165806624	CD3Z	Proximal	31.5085
1	1165802604165803417	165802604	165803417	165749205	165759432	cg09554443	165756624	165761624	165801624	165806624	CD3Z	Proximal	47.7599
1	1177873980177874648	177873980	177874648	239581193	239592613	cg24800810	177871623	177876623	239586623	239591623	RGS7	Distal	1.19186
1	1177873980177874648	177873980	177874648	239581193	239592613	cg24800810	177871623	177876623	239591623	239596623	RGS7	Distal	1.05652
1	1180626201180628113	180626201	180628113	181069131	181081414	cg08596642	180621623	180626623	181066623	181071623	DHX9	Proximal	7.05488
1	1180626201180628113	180626201	180628113	181069131	181081414	cg08596642	180621623	180626623	181076623	181081623	DHX9	Proximal	6.04242
1	1180626201180628113	180626201	180628113	181069131	181081414	cg08596642	180621623	180626623	181071623	181076623	DHX9	Proximal	9.50293
1	1180626201180628113	180626201	180628113	181069131	181081414	cg08596642	180626623	180631623	181066623	181071623	DHX9	Proximal	7.38748
1	1180626201180628113	180626201	180628113	181069131	181081414	cg08596642	180626623	180631623	181076623	181081623	DHX9	Proximal	6.03969
1	1180626201180628113	180626201	180628113	181069131	181081414	cg08596642	180626623	180631623	181071623	181076623	DHX9	Proximal	12.6648
1	1191127054191128549	191127054	191128549	191289658	191301064	cg05576974	191126623	191131623	191286623	191291623	UCHL5	Proximal	7.57837
1	1191127054191128549	191127054	191128549	191289658	191301064	cg05576974	191126623	191131623	191291623	191296623	UCHL5	Proximal	9.81348
1	1191127054191128549	191127054	191128549	191289658	191301064	cg05576974	191126623	191131623	191296623	191301623	UCHL5	Proximal	9.79618
1	1204239359204366782	204239359	204366782	201037549	201049511	cg14560895	201046623	201051623	204251623	204256623	JARID1B	Distal	11.5097
1	1204239359204366782	204239359	204366782	201037549	201049511	cg14560895	201041623	201046623	204326623	204331623	JARID1B	Distal	6.50183
1	1204239359204366782	204239359	204366782	201037549	201049511	cg14560895	201036623	201041623	204361623	204366623	JARID1B	Distal	0.98561
1	1204239359204366782	204239359	204366782	201037549	201049511	cg14560895	201041623	201046623	204361623	204366623	JARID1B	Distal	0.686735
1	1204239359204366782	204239359	204366782	201037549	201049511	cg14560895	201046623	201051623	204361623	204366623	JARID1B	Distal	0.531949
1	1204239359204366782	204239359	204366782	201037549	201049511	cg14560895	201046623	201051623	204366623	204371623	JARID1B	Distal	0.556455
1	1204239359204366782	204239359	204366782	201037549	201049511	cg14560895	201046623	201051623	204356623	204361623	JARID1B	Distal	0.540532
1	1204239359204366782	204239359	204366782	227705240	227716077	cg15056107	204366623	204371623	227706623	227711623	NUP133	Distal	0.490796
1	1204239359204366782	204239359	204366782	227705240	227716077	cg15056107	204366623	204371623	227711623	227716623	NUP133	Distal	1.35845
1	1204239359204366782	204239359	204366782	227705240	227716077	cg15056107	204356623	204361623	227701623	227706623	NUP133	Distal	0.605667
1	1204239359204366782	204239359	204366782	152506218	152517056	cg01628253	152501624	152506624	204366623	204371623	HAX1	Distal	0.804771
1	1204239359204366782	204239359	204366782	152506218	152517056	cg01628253	152511624	152516624	204356623	204361623	HAX1	Distal	0.545774
1	1204239359204366782	204239359	204366782	148469816	148480209	cg10549188	148466624	148471624	204326623	204331623	ANP32E	Distal	7.15421
1	1204239359204366782	204239359	204366782	11641573	11652622	cg06963844	11647587	11652587	204361623	204366623	FBXO6	Distal	0.728721
1	1229386515229388618	229386515	229388618	229236541	229248791	cg00679738	229231623	229236623	229381623	229386623	FAM89A	Proximal	22.4543
1	1229386515229388618	229386515	229388618	229236541	229248791	cg00679738	229236623	229241623	229381623	229386623	FAM89A	Proximal	23.5837
1	1229386515229388618	229386515	229388618	229236541	229248791	cg00679738	229246623	229251623	229381623	229386623	FAM89A	Proximal	20.7055
1	1229386515229388618	229386515	229388618	229236541	229248791	cg00679738	229241623	229246623	229381623	229386623	FAM89A	Proximal	16.8683
1	1229386515229388618	229386515	229388618	229236541	229248791	cg00679738	229231623	229236623	229386623	229391623	FAM89A	Proximal	28.3896
1	1229386515229388618	229386515	229388618	229236541	229248791	cg00679738	229236623	229241623	229386623	229391623	FAM89A	Proximal	16.7453
1	1229386515229388618	229386515	229388618	229236541	229248791	cg00679738	229246623	229251623	229386623	229391623	FAM89A	Proximal	20.8669
1	1229386515229388618	229386515	229388618	229236541	229248791	cg00679738	229241623	229246623	229386623	229391623	FAM89A	Proximal	17.1187
1	1244806227244808300	244806227	244808300	245396260	245407151	cg15590526	244801623	244806623	245391623	245396623	ZNF124	Proximal	4.68981
1	1244806227244808300	244806227	244808300	245396260	245407151	cg15590526	244801623	244806623	245401623	245406623	ZNF124	Proximal	8.19221
1	1244806227244808300	244806227	244808300	245396260	245407151	cg15590526	244801623	244806623	245406623	245411623	ZNF124	Proximal	2.85869
1	1244806227244808300	244806227	244808300	245396260	245407151	cg15590526	244801623	244806623	245396623	245401623	ZNF124	Proximal	2.00799
1	1244806227244808300	244806227	244808300	245396260	245407151	cg15590526	244806623	244811623	245391623	245396623	ZNF124	Proximal	5.06199
1	1244806227244808300	244806227	244808300	245396260	245407151	cg15590526	244806623	244811623	245406623	245411623	ZNF124	Proximal	4.62834
1	1244806227244808300	244806227	244808300	245396260	245407151	cg15590526	244806623	244811623	245396623	245401623	ZNF124	Proximal	16.2551
2	262157456226169	6215745	6226169	6969648	6981493	cg13051968	6212451	6217451	6967451	6972451	RNF144	Proximal	0.864137
2	262157456226169	6215745	6226169	6969648	6981493	cg13051968	6212451	6217451	6972451	6977451	RNF144	Proximal	2.69589
2	262157456226169	6215745	6226169	6969648	6981493	cg13051968	6212451	6217451	6977451	6982451	RNF144	Proximal	0.827712
2	262157456226169	6215745	6226169	6969648	6981493	cg13051968	6217451	6222451	6967451	6972451	RNF144	Proximal	1.68402
2	262157456226169	6215745	6226169	6969648	6981493	cg13051968	6217451	6222451	6972451	6977451	RNF144	Proximal	2.62686
2	262157456226169	6215745	6226169	6969648	6981493	cg13051968	6217451	6222451	6977451	6982451	RNF144	Proximal	4.83911
2	262157456226169	6215745	6226169	6969648	6981493	cg13051968	6222451	6227451	6967451	6972451	RNF144	Proximal	5.30292
2	262157456226169	6215745	6226169	6969648	6981493	cg13051968	6222451	6227451	6972451	6977451	RNF144	Proximal	2.36339
2	262157456226169	6215745	6226169	6969648	6981493	cg13051968	6222451	6227451	6977451	6982451	RNF144	Proximal	2.90251
2	22825381128253874	28253811	28253874	27441163	27452739	cg24189717	27443504	27448504	28253504	28258504	SNX17	Proximal	0.740181
2	22825381128253874	28253811	28253874	27441163	27452739	cg24189717	27448504	27453504	28253504	28258504	SNX17	Proximal	3.10962
2	22825381128253874	28253811	28253874	27441163	27452739	cg24189717	27438504	27443504	28253504	28258504	SNX17	Proximal	0.959516
2	22851517028515222	28515170	28515222	27566066	27576970	cg20369763	27563504	27568504	28513504	28518504	FNDC4	Proximal	3.26073
2	22851517028515222	28515170	28515222	27566066	27576970	cg20369763	27568504	27573504	28513504	28518504	FNDC4	Proximal	5.50008
2	22851517028515222	28515170	28515222	27566066	27576970	cg20369763	27573504	27578504	28513504	28518504	FNDC4	Proximal	3.25255
2	22949517429498745	29495174	29498745	28881410	28893374	cg04786857	28878504	28883504	29493504	29498504	SPDY1	Proximal	1.19404
2	22949517429498745	29495174	29498745	28881410	28893374	cg04786857	28888504	28893504	29493504	29498504	SPDY1	Proximal	4.20489
2	22949517429498745	29495174	29498745	28881410	28893374	cg04786857	28883504	28888504	29493504	29498504	SPDY1	Proximal	2.38562
2	22949517429498745	29495174	29498745	28881410	28893374	cg04786857	28878504	28883504	29498504	29503504	SPDY1	Proximal	1.7737
2	22949517429498745	29495174	29498745	28881410	28893374	cg04786857	28888504	28893504	29498504	29503504	SPDY1	Proximal	3.12309
2	22949517429498745	29495174	29498745	28881410	28893374	cg04786857	28883504	28888504	29498504	29503504	SPDY1	Proximal	2.95311
2	23789441637894471	37894416	37894471	37232265	37242952	cg24022829	37228504	37233504	37893504	37898504	EIF2AK2	Proximal	4.49125
2	23789441637894471	37894416	37894471	37232265	37242952	cg24022829	37233504	37238504	37893504	37898504	EIF2AK2	Proximal	6.63596
2	23789441637894471	37894416	37894471	37232265	37242952	cg24022829	37238504	37243504	37893504	37898504	EIF2AK2	Proximal	6.68312
2	24109187141103797	41091871	41103797	24010874	24022455	cg16406212	24013504	24018504	41093504	41098504	UBXD4	Distal	0.770123
2	24109441241095830	41094412	41095830	24010874	24022455	cg16406212	24013504	24018504	41093504	41098504	UBXD4	Distal	0.770123
2	24109801241098930	41098012	41098930	24010874	24022455	cg16406212	24013504	24018504	41093504	41098504	UBXD4	Distal	0.770123
2	24463709244637412	44637092	44637412	44350696	44360932	cg03902905	44353504	44358504	44633504	44638504	SLC3A1	Proximal	7.73382
2	24463709244637412	44637092	44637412	44350696	44360932	cg03902905	44358504	44363504	44633504	44638504	SLC3A1	Proximal	4.52796
2	24463709244637412	44637092	44637412	44350696	44360932	cg03902905	44348504	44353504	44633504	44638504	SLC3A1	Proximal	7.0497
2	24682132446832464	46821324	46832464	47250974	47262798	cg01600782	46818504	46823504	47253504	47258504	CALM2	Proximal	2.01617
2	24682132446832464	46821324	46832464	47250974	47262798	cg01600782	46818504	46823504	47258504	47263504	CALM2	Proximal	4.62029
2	24682132446832464	46821324	46832464	47250974	47262798	cg01600782	46818504	46823504	47248504	47253504	CALM2	Proximal	4.19101
2	24682132446832464	46821324	46832464	47250974	47262798	cg01600782	46828504	46833504	47253504	47258504	CALM2	Proximal	2.68254
2	24682132446832464	46821324	46832464	47250974	47262798	cg01600782	46828504	46833504	47248504	47253504	CALM2	Proximal	2.78809
2	24682132446832464	46821324	46832464	47250974	47262798	cg01600782	46823504	46828504	47253504	47258504	CALM2	Proximal	5.64736
2	24682132446832464	46821324	46832464	47250974	47262798	cg01600782	46823504	46828504	47258504	47263504	CALM2	Proximal	3.88248
2	24682132446832464	46821324	46832464	47250974	47262798	cg01600782	46823504	46828504	47248504	47253504	CALM2	Proximal	3.52175
2	24682132446832464	46821324	46832464	47645137	47657828	cg27138584	46818504	46823504	47653504	47658504	KCNK12	Proximal	2.3551
2	24682132446832464	46821324	46832464	47645137	47657828	cg27138584	46818504	46823504	47643504	47648504	KCNK12	Proximal	0.797133
2	24682132446832464	46821324	46832464	47645137	47657828	cg27138584	46828504	46833504	47648504	47653504	KCNK12	Proximal	3.5858
2	24682132446832464	46821324	46832464	47645137	47657828	cg27138584	46828504	46833504	47653504	47658504	KCNK12	Proximal	1.56675
2	24682132446832464	46821324	46832464	47645137	47657828	cg27138584	46828504	46833504	47643504	47648504	KCNK12	Proximal	2.12119
2	24682132446832464	46821324	46832464	47645137	47657828	cg27138584	46823504	46828504	47648504	47653504	KCNK12	Proximal	1.13234
2	24682132446832464	46821324	46832464	47645137	47657828	cg27138584	46823504	46828504	47653504	47658504	KCNK12	Proximal	1.97902
2	24682132446832464	46821324	46832464	47645137	47657828	cg27138584	46823504	46828504	47643504	47648504	KCNK12	Proximal	2.67936
2	25375233753752534	53752337	53752534	54045578	54057146	cg16192916	53748504	53753504	54043504	54048504	PSME4	Proximal	6.6445
2	25375233753752534	53752337	53752534	54045578	54057146	cg16192916	53748504	53753504	54053504	54058504	PSME4	Proximal	5.14481
2	25375233753752534	53752337	53752534	54045578	54057146	cg16192916	53748504	53753504	54048504	54053504	PSME4	Proximal	9.57455
2	25436655554371160	54366555	54371160	54190994	54201783	cg01615080	54188504	54193504	54363504	54368504	ACYP2	Proximal	12.7024
2	25436655554371160	54366555	54371160	54190994	54201783	cg01615080	54198504	54203504	54363504	54368504	ACYP2	Proximal	14.9366
2	25436655554371160	54366555	54371160	54190994	54201783	cg01615080	54193504	54198504	54363504	54368504	ACYP2	Proximal	16.23
2	25436655554371160	54366555	54371160	54190994	54201783	cg01615080	54188504	54193504	54368504	54373504	ACYP2	Proximal	11.1121
2	25436655554371160	54366555	54371160	54190994	54201783	cg01615080	54198504	54203504	54368504	54373504	ACYP2	Proximal	13.7063
2	25436655554371160	54366555	54371160	54190994	54201783	cg01615080	54193504	54198504	54368504	54373504	ACYP2	Proximal	9.25965
2	25436655554371160	54366555	54371160	55308086	55319004	cg15587603	54363504	54368504	55303504	55308504	RPS27A	Proximal	1.96173
2	25436655554371160	54366555	54371160	55308086	55319004	cg15587603	54363504	54368504	55318504	55323504	RPS27A	Proximal	3.14173
2	25436655554371160	54366555	54371160	55308086	55319004	cg15587603	54363504	54368504	55308504	55313504	RPS27A	Proximal	2.50615
2	25436655554371160	54366555	54371160	55308086	55319004	cg15587603	54368504	54373504	55303504	55308504	RPS27A	Proximal	1.1701
2	25436655554371160	54366555	54371160	55308086	55319004	cg15587603	54368504	54373504	55313504	55318504	RPS27A	Proximal	1.93652
2	25436655554371160	54366555	54371160	55308086	55319004	cg15587603	54368504	54373504	55318504	55323504	RPS27A	Proximal	3.74783
2	25436655554371160	54366555	54371160	55308086	55319004	cg15587603	54368504	54373504	55308504	55313504	RPS27A	Proximal	5.48101
2	25436655554371160	54366555	54371160	18599613	18610617	cg17741106	18603481	18608481	54363504	54368504	RDH14	Distal	0.588226
2	25436655554371160	54366555	54371160	18599613	18610617	cg17741106	18603481	18608481	54368504	54373504	RDH14	Distal	0.701707
2	25441913254420976	54419132	54420976	53935114	53946112	cg14832904	53938504	53943504	54418504	54423504	GPR75	Proximal	4.29474
2	25441913254420976	54419132	54420976	53935114	53946112	cg14832904	53943504	53948504	54418504	54423504	GPR75	Proximal	6.77275
2	25441913254420976	54419132	54420976	53935114	53946112	cg14832904	53933504	53938504	54418504	54423504	GPR75	Proximal	10.0292
2	25459771654598093	54597716	54598093	55494745	55506008	cg16750914	54593504	54598504	55493504	55498504	KIAA1212	Proximal	2.72912
2	25459771654598093	54597716	54598093	55494745	55506008	cg16750914	54593504	54598504	55498504	55503504	KIAA1212	Proximal	3.62435
2	25459771654598093	54597716	54598093	55494745	55506008	cg16750914	54593504	54598504	55503504	55508504	KIAA1212	Proximal	2.07988
2	27436478574365114	74364785	74365114	75033922	75044828	cg21954994	74363508	74368508	75033508	75038508	POLE4	Proximal	4.65097
2	27436478574365114	74364785	74365114	75033922	75044828	cg21954994	74363508	74368508	75043508	75048508	POLE4	Proximal	2.26498
2	27436478574365114	74364785	74365114	75033922	75044828	cg21954994	74363508	74368508	75038508	75043508	POLE4	Proximal	0.828187
2	28396446383964586	83964463	83964586	84591825	84602345	cg00396163	83963511	83968511	84598511	84603511	FLJ37357	Proximal	4.97976
2	28396446383964586	83964463	83964586	84591825	84602345	cg00396163	83963511	83968511	84588511	84593511	FLJ37357	Proximal	6.44898
2	29594900995950884	95949009	95950884	96359491	96370774	cg01906055	95948727	95953727	96358727	96363727	BRRN1	Proximal	3.14651
2	29594900995950884	95949009	95950884	96359491	96370774	cg01906055	95948727	95953727	96363727	96368727	BRRN1	Proximal	2.90801
2	2101419843101420750	101419843	101420750	101285573	101297175	cg12293634	101286432	101291432	101416432	101421432	RNF149	Proximal	13.0825
2	2101419843101420750	101419843	101420750	101285573	101297175	cg12293634	101291432	101296432	101416432	101421432	RNF149	Proximal	7.98247
2	2101419843101420750	101419843	101420750	101285573	101297175	cg12293634	101296432	101301432	101416432	101421432	RNF149	Proximal	8.60077
2	2101419843101420750	101419843	101420750	101285573	101297175	cg12293634	101281432	101286432	101416432	101421432	RNF149	Proximal	10.5114
2	2101419843101420750	101419843	101420750	101230138	101241595	cg25853833	101226432	101231432	101416432	101421432	C2orf29	Proximal	12.4495
2	2101419843101420750	101419843	101420750	101230138	101241595	cg25853833	101231432	101236432	101416432	101421432	C2orf29	Proximal	7.8632
2	2101419843101420750	101419843	101420750	101230138	101241595	cg25853833	101241432	101246432	101416432	101421432	C2orf29	Proximal	5.94464
2	2101419843101420750	101419843	101420750	101230138	101241595	cg25853833	101236432	101241432	101416432	101421432	C2orf29	Proximal	6.72765
2	2130682838130684330	130682838	130684330	130649931	130661995	cg03956267	130646470	130651470	130681470	130686470	FLJ20297	Proximal	37.0491
2	2130682838130684330	130682838	130684330	130649931	130661995	cg03956267	130651470	130656470	130681470	130686470	FLJ20297	Proximal	27.2154
2	2130682838130684330	130682838	130684330	130649931	130661995	cg03956267	130656470	130661470	130681470	130686470	FLJ20297	Proximal	63.9034
2	2130682838130684330	130682838	130684330	130649931	130661995	cg03956267	130661470	130666470	130681470	130686470	FLJ20297	Proximal	76.9111
2	2130682838130684330	130682838	130684330	130810774	130823432	cg09640202	130681470	130686470	130811470	130816470	IMP4	Proximal	23.0258
2	2130682838130684330	130682838	130684330	130810774	130823432	cg26385743	130681470	130686470	130816470	130821470	IMP4	Proximal	11.4043
2	2130682838130684330	130682838	130684330	130810774	130823432	cg09640202	130681470	130686470	130821470	130826470	IMP4	Proximal	12.2222
2	2130682838130684330	130682838	130684330	130810774	130823432	cg26385743	130681470	130686470	130806470	130811470	IMP4	Proximal	26.2772
2	2130682838130684330	130682838	130684330	130810774	130823432	cg09640202	130681470	130686470	130816470	130821470	IMP4	Proximal	11.4043
2	2130682838130684330	130682838	130684330	130810774	130823432	cg26385743	130681470	130686470	130811470	130816470	IMP4	Proximal	23.0258
2	2130682838130684330	130682838	130684330	130810774	130823432	cg09640202	130681470	130686470	130806470	130811470	IMP4	Proximal	26.2772
2	2130682838130684330	130682838	130684330	130810774	130823432	cg26385743	130681470	130686470	130821470	130826470	IMP4	Proximal	12.2222
2	2130682838130684330	130682838	130684330	131196498	131207052	cg16169604	130681470	130686470	131196470	131201470	GPR148	Proximal	6.05593
2	2131938233131941074	131938233	131941074	131196498	131207052	cg16169604	131206470	131211470	131936470	131941470	GPR148	Proximal	2.9505
2	2131938233131941074	131938233	131941074	75722145	75733107	cg17043155	75728508	75733508	131936470	131941470	MRPL19	Distal	3.10288
2	2132896466132897365	132896466	132897365	132884810	132896152	cg07785936	132891470	132896470	132891470	132896470	GPR39	Proximal	1767.6
2	2132896466132897365	132896466	132897365	132884810	132896152	cg07785936	132881470	132886470	132891470	132896470	GPR39	Proximal	89.7898
2	2132896466132897365	132896466	132897365	132884810	132896152	cg07785936	132886470	132891470	132891470	132896470	GPR39	Proximal	525.761
2	2132896466132897365	132896466	132897365	132884810	132896152	cg07785936	132881470	132886470	132896470	132901470	GPR39	Proximal	75.3572
2	2132896466132897365	132896466	132897365	132884810	132896152	cg07785936	132891470	132896470	132896470	132901470	GPR39	Proximal	182.631
2	2132896466132897365	132896466	132897365	132884810	132896152	cg07785936	132886470	132891470	132896470	132901470	GPR39	Proximal	126.959
2	2140595894140595987	140595894	140595987	111146650	111158036	cg06983551	111146471	111151471	140591470	140596470	BUB1	Distal	0.859631
2	2152506803152507435	152506803	152507435	151968976	151980631	cg08475827	151968246	151973246	152503246	152508246	RIF1	Proximal	3.05826
2	2152506803152507435	152506803	152507435	151968976	151980631	cg08475827	151978246	151983246	152503246	152508246	RIF1	Proximal	2.02077
2	2152506803152507435	152506803	152507435	151968976	151980631	cg08475827	151973246	151978246	152503246	152508246	RIF1	Proximal	3.18058
2	2152581752152582186	152581752	152582186	151968976	151980631	cg08475827	151968246	151973246	152578246	152583246	RIF1	Proximal	6.59989
2	2152581752152582186	152581752	152582186	151968976	151980631	cg08475827	151978246	151983246	152578246	152583246	RIF1	Proximal	4.08838
2	2152581752152582186	152581752	152582186	151968976	151980631	cg08475827	151973246	151978246	152578246	152583246	RIF1	Proximal	4.28992
2	2164349439164353966	164349439	164353966	165180745	165191707	cg22380033	164348246	164353246	165178246	165183246	GRB14	Proximal	1.26222
2	2164349439164353966	164349439	164353966	165180745	165191707	cg22380033	164348246	164353246	165188246	165193246	GRB14	Proximal	2.12631
2	2164349439164353966	164349439	164353966	165180745	165191707	cg22380033	164348246	164353246	165183246	165188246	GRB14	Proximal	3.83863
2	2164349439164353966	164349439	164353966	165180745	165191707	cg22380033	164353246	164358246	165178246	165183246	GRB14	Proximal	1.76996
2	2164349439164353966	164349439	164353966	165180745	165191707	cg22380033	164353246	164358246	165183246	165188246	GRB14	Proximal	1.79426
2	2172541083172549062	172541083	172549062	172453635	172464452	cg10446968	172458246	172463246	172543246	172548246	SLC25A12	Proximal	26.1285
2	2172541083172549062	172541083	172549062	172453635	172464452	cg10446968	172463246	172468246	172543246	172548246	SLC25A12	Proximal	26.5813
2	2172541083172549062	172541083	172549062	172453635	172464452	cg10446968	172453246	172458246	172543246	172548246	SLC25A12	Proximal	29.9244
2	2172541083172549062	172541083	172549062	172453635	172464452	cg10446968	172458246	172463246	172548246	172553246	SLC25A12	Proximal	25.6114
2	2172541083172549062	172541083	172549062	172453635	172464452	cg10446968	172463246	172468246	172548246	172553246	SLC25A12	Proximal	37.7181
2	2172541083172549062	172541083	172549062	172453635	172464452	cg10446968	172453246	172458246	172548246	172553246	SLC25A12	Proximal	21.6555
2	2172541083172549062	172541083	172549062	172453635	172464452	cg10446968	172458246	172463246	172538246	172543246	SLC25A12	Proximal	29.4401
2	2172541083172549062	172541083	172549062	172453635	172464452	cg10446968	172463246	172468246	172538246	172543246	SLC25A12	Proximal	27.7589
2	2172541083172549062	172541083	172549062	172453635	172464452	cg10446968	172453246	172458246	172538246	172543246	SLC25A12	Proximal	32.5
2	2172712495172715726	172712495	172715726	171719283	171731221	cg11626791	171723246	171728246	172708246	172713246	TLK1	Proximal	1.25236
2	2172712495172715726	172712495	172715726	171719283	171731221	cg11626791	171728246	171733246	172708246	172713246	TLK1	Proximal	0.643027
2	2172712495172715726	172712495	172715726	171719283	171731221	cg11626791	171718246	171723246	172708246	172713246	TLK1	Proximal	4.37254
2	2172712495172715726	172712495	172715726	171719283	171731221	cg11626791	171723246	171728246	172713246	172718246	TLK1	Proximal	0.614192
2	2172712495172715726	172712495	172715726	171719283	171731221	cg11626791	171718246	171723246	172713246	172718246	TLK1	Proximal	0.714803
2	2176973888176980286	176973888	176980286	176719528	176730909	cg18750960	176718246	176723246	176973246	176978246	HOXD4	Proximal	14.4021
2	2176973888176980286	176973888	176980286	176719528	176730909	cg18750960	176723246	176728246	176973246	176978246	HOXD4	Proximal	23.1628
2	2176973888176980286	176973888	176980286	176719528	176730909	cg18750960	176728246	176733246	176973246	176978246	HOXD4	Proximal	20.0276
2	2176973888176980286	176973888	176980286	176719528	176730909	cg18750960	176718246	176723246	176978246	176983246	HOXD4	Proximal	19.951
2	2176973888176980286	176973888	176980286	176719528	176730909	cg18750960	176723246	176728246	176978246	176983246	HOXD4	Proximal	20.5425
2	2176973888176980286	176973888	176980286	176719528	176730909	cg18750960	176728246	176733246	176978246	176983246	HOXD4	Proximal	33.4246
2	2177995884177996307	177995884	177996307	177960377	177971232	cg02961200	177963246	177968246	177993246	177998246	DKFZp451M2119	Proximal	50.5066
2	2177995884177996307	177995884	177996307	177960377	177971232	cg02961200	177968246	177973246	177993246	177998246	DKFZp451M2119	Proximal	54.7426
2	2177995884177996307	177995884	177996307	177960377	177971232	cg02961200	177958246	177963246	177993246	177998246	DKFZp451M2119	Proximal	45.9138
2	2192270434192270768	192270434	192270768	191812926	191824459	cg09666654	191808245	191813245	192268245	192273245	MYO1B	Proximal	10.5501
2	2192270434192270768	192270434	192270768	191812926	191824459	cg09666654	191813245	191818245	192268245	192273245	MYO1B	Proximal	4.91387
2	2192270434192270768	192270434	192270768	191812926	191824459	cg09666654	191818245	191823245	192268245	192273245	MYO1B	Proximal	6.37745
2	2192270434192270768	192270434	192270768	191812926	191824459	cg09666654	191823245	191828245	192268245	192273245	MYO1B	Proximal	3.25645
2	2195687880195692616	195687880	195692616	238534370	238546230	cg22418360	195683245	195688245	238529739	238534739	UBE2F	Distal	0.848195
2	2195687880195692616	195687880	195692616	238534370	238546230	cg22418360	195688245	195693245	238539739	238544739	UBE2F	Distal	0.717911
2	2219640023219640306	219640023	219640306	219527296	219539294	cg14831838	219523244	219528244	219638244	219643244	CDK5R2	Proximal	17.8276
2	2219640023219640306	219640023	219640306	219527296	219539294	cg14831838	219533244	219538244	219638244	219643244	CDK5R2	Proximal	21.8415
2	2219640023219640306	219640023	219640306	219527296	219539294	cg14831838	219538244	219543244	219638244	219643244	CDK5R2	Proximal	18.0056
2	2219640023219640306	219640023	219640306	219527296	219539294	cg14831838	219528244	219533244	219638244	219643244	CDK5R2	Proximal	22.0676
2	2219640023219640306	219640023	219640306	219744370	219755440	cg21785260	219638244	219643244	219743244	219748244	C2orf24	Proximal	28.1231
2	2219640023219640306	219640023	219640306	219744370	219755440	cg21785260	219638244	219643244	219748244	219753244	C2orf24	Proximal	18.1666
2	2219640023219640306	219640023	219640306	219744370	219755440	cg21785260	219638244	219643244	219753244	219758244	C2orf24	Proximal	22.2384
2	2220754325220754447	220754325	220754447	219820757	219832741	cg09197965	219818244	219823244	220753244	220758244	TUBA1	Proximal	0.53883
2	2220754325220754447	220754325	220754447	219820757	219832741	cg09197965	219823244	219828244	220753244	220758244	TUBA1	Proximal	0.715562
2	2233072791233072983	233072791	233072983	232159506	232169826	cg19540408	232163244	232168244	233068244	233073244	MGC35154	Proximal	0.736299
2	2233072791233072983	233072791	233072983	232159506	232169826	cg19540408	232168244	232173244	233068244	233073244	MGC35154	Proximal	0.878483
2	2233072791233072983	233072791	233072983	232159506	232169826	cg19540408	232158244	232163244	233068244	233073244	MGC35154	Proximal	2.97895
2	2237020254237020949	237020254	237020949	236735341	236748648	cg23095584	236734739	236739739	237019739	237024739	GBX2	Proximal	13.9676
2	2237020254237020949	237020254	237020949	236735341	236748648	cg23095584	236739739	236744739	237019739	237024739	GBX2	Proximal	4.20825
2	2237020254237020949	237020254	237020949	236735341	236748648	cg23095584	236744739	236749739	237019739	237024739	GBX2	Proximal	5.60568
2	2240855167240859417	240855167	240859417	240607816	240619478	cg12804976	240603673	240608673	240853673	240858673	NDUFA10	Proximal	5.31615
2	2240855167240859417	240855167	240859417	240607816	240619478	cg12804976	240608673	240613673	240853673	240858673	NDUFA10	Proximal	2.05397
2	2240855167240859417	240855167	240859417	240607816	240619478	cg12804976	240618673	240623673	240853673	240858673	NDUFA10	Proximal	7.52384
2	2240855167240859417	240855167	240859417	240607816	240619478	cg12804976	240613673	240618673	240853673	240858673	NDUFA10	Proximal	8.32923
2	2240855167240859417	240855167	240859417	240607816	240619478	cg12804976	240603673	240608673	240858673	240863673	NDUFA10	Proximal	8.04184
2	2240855167240859417	240855167	240859417	240607816	240619478	cg12804976	240608673	240613673	240858673	240863673	NDUFA10	Proximal	9.51544
2	2240855167240859417	240855167	240859417	240607816	240619478	cg12804976	240618673	240623673	240858673	240863673	NDUFA10	Proximal	7.24275
2	2240855167240859417	240855167	240859417	240607816	240619478	cg12804976	240613673	240618673	240858673	240863673	NDUFA10	Proximal	11.0248
3	361941156215583	6194115	6215583	6872272	6883818	cg02332525	6195000	6200000	6870000	6875000	GRM7	Proximal	7.97997
3	361941156215583	6194115	6215583	6872272	6883818	cg02332525	6195000	6200000	6875000	6880000	GRM7	Proximal	5.99619
3	361941156215583	6194115	6215583	6872272	6883818	cg02332525	6195000	6200000	6880000	6885000	GRM7	Proximal	3.5442
3	361941156215583	6194115	6215583	6872272	6883818	cg02332525	6200000	6205000	6870000	6875000	GRM7	Proximal	7.04383
3	361941156215583	6194115	6215583	6872272	6883818	cg02332525	6200000	6205000	6875000	6880000	GRM7	Proximal	3.40249
3	361941156215583	6194115	6215583	6872272	6883818	cg02332525	6200000	6205000	6880000	6885000	GRM7	Proximal	9.38527
3	361941156215583	6194115	6215583	6872272	6883818	cg02332525	6210000	6215000	6870000	6875000	GRM7	Proximal	11.3266
3	361941156215583	6194115	6215583	6872272	6883818	cg02332525	6210000	6215000	6875000	6880000	GRM7	Proximal	9.57473
3	361941156215583	6194115	6215583	6872272	6883818	cg02332525	6210000	6215000	6880000	6885000	GRM7	Proximal	1.88646
3	361941156215583	6194115	6215583	6872272	6883818	cg02332525	6215000	6220000	6870000	6875000	GRM7	Proximal	5.92953
3	361941156215583	6194115	6215583	6872272	6883818	cg02332525	6215000	6220000	6875000	6880000	GRM7	Proximal	4.77373
3	361941156215583	6194115	6215583	6872272	6883818	cg02332525	6215000	6220000	6880000	6885000	GRM7	Proximal	1.31676
3	361941156215583	6194115	6215583	6872272	6883818	cg02332525	6190000	6195000	6870000	6875000	GRM7	Proximal	4.0867
3	361941156215583	6194115	6215583	6872272	6883818	cg02332525	6190000	6195000	6875000	6880000	GRM7	Proximal	13.1604
3	361941156215583	6194115	6215583	6872272	6883818	cg02332525	6190000	6195000	6880000	6885000	GRM7	Proximal	7.26021
3	361941156215583	6194115	6215583	6872272	6883818	cg02332525	6205000	6210000	6870000	6875000	GRM7	Proximal	4.59762
3	361941156215583	6194115	6215583	6872272	6883818	cg02332525	6205000	6210000	6875000	6880000	GRM7	Proximal	5.55215
3	361941156215583	6194115	6215583	6872272	6883818	cg02332525	6205000	6210000	6880000	6885000	GRM7	Proximal	1.53148
3	392291749229267	9229174	9229267	10037595	10048582	cg24596576	9225000	9230000	10035000	10040000	FANCD2	Proximal	1.45686
3	392291749229267	9229174	9229267	10037595	10048582	cg24596576	9225000	9230000	10045000	10050000	FANCD2	Proximal	0.769458
3	392291749229267	9229174	9229267	10037595	10048582	cg24596576	9225000	9230000	10040000	10045000	FANCD2	Proximal	0.705668
3	31175724711759276	11757247	11759276	12298591	12310406	cg04632671	11755000	11760000	12295000	12300000	PPARG	Proximal	6.43834
3	31175724711759276	11757247	11759276	12298591	12310406	cg04632671	11755000	11760000	12310000	12315000	PPARG	Proximal	5.495
3	31175724711759276	11757247	11759276	12298591	12310406	cg04632671	11755000	11760000	12300000	12305000	PPARG	Proximal	5.49194
3	33422464134225830	34224641	34225830	33288657	33299438	cg02699167	33295004	33300004	34220004	34225004	FBXL2	Proximal	1.74314
3	33422464134225830	34224641	34225830	33288657	33299438	cg02699167	33285004	33290004	34225004	34230004	FBXL2	Proximal	1.17956
3	33422464134225830	34224641	34225830	33288657	33299438	cg02699167	33290004	33295004	34225004	34230004	FBXL2	Proximal	0.820156
3	34676942846826524	46769428	46826524	47293514	47304834	cg13994175	46765004	46770004	47290004	47295004	KIF9	Proximal	3.19986
3	34676942846826524	46769428	46826524	47293514	47304834	cg13994175	46765004	46770004	47295004	47300004	KIF9	Proximal	5.85855
3	34676942846826524	46769428	46826524	47293514	47304834	cg13994175	46765004	46770004	47300004	47305004	KIF9	Proximal	5.49541
3	34676942846826524	46769428	46826524	47293514	47304834	cg13994175	46770004	46775004	47290004	47295004	KIF9	Proximal	4.54803
3	34676942846826524	46769428	46826524	47293514	47304834	cg13994175	46770004	46775004	47295004	47300004	KIF9	Proximal	5.49575
3	34676942846826524	46769428	46826524	47293514	47304834	cg13994175	46770004	46775004	47300004	47305004	KIF9	Proximal	5.78915
3	34676942846826524	46769428	46826524	47293514	47304834	cg13994175	46780004	46785004	47290004	47295004	KIF9	Proximal	5.69731
3	34676942846826524	46769428	46826524	47293514	47304834	cg13994175	46780004	46785004	47295004	47300004	KIF9	Proximal	8.60564
3	34676942846826524	46769428	46826524	47293514	47304834	cg13994175	46780004	46785004	47300004	47305004	KIF9	Proximal	9.06507
3	34676942846826524	46769428	46826524	47293514	47304834	cg13994175	46785004	46790004	47290004	47295004	KIF9	Proximal	8.45615
3	34676942846826524	46769428	46826524	47293514	47304834	cg13994175	46785004	46790004	47295004	47300004	KIF9	Proximal	9.2893
3	34676942846826524	46769428	46826524	47293514	47304834	cg13994175	46785004	46790004	47300004	47305004	KIF9	Proximal	5.1256
3	34676942846826524	46769428	46826524	47293514	47304834	cg13994175	46795004	46800004	47290004	47295004	KIF9	Proximal	2.56646
3	34676942846826524	46769428	46826524	47293514	47304834	cg13994175	46795004	46800004	47295004	47300004	KIF9	Proximal	4.69887
3	34676942846826524	46769428	46826524	47293514	47304834	cg13994175	46795004	46800004	47300004	47305004	KIF9	Proximal	5.44471
3	34676942846826524	46769428	46826524	47293514	47304834	cg13994175	46810004	46815004	47290004	47295004	KIF9	Proximal	4.54222
3	34676942846826524	46769428	46826524	47293514	47304834	cg13994175	46810004	46815004	47295004	47300004	KIF9	Proximal	8.98155
3	34676942846826524	46769428	46826524	47293514	47304834	cg13994175	46810004	46815004	47300004	47305004	KIF9	Proximal	3.30386
3	34676942846826524	46769428	46826524	47293514	47304834	cg13994175	46815004	46820004	47290004	47295004	KIF9	Proximal	6.66443
3	34676942846826524	46769428	46826524	47293514	47304834	cg13994175	46815004	46820004	47295004	47300004	KIF9	Proximal	8.1345
3	34676942846826524	46769428	46826524	47293514	47304834	cg13994175	46815004	46820004	47300004	47305004	KIF9	Proximal	7.40588
3	34676942846826524	46769428	46826524	47293514	47304834	cg13994175	46820004	46825004	47290004	47295004	KIF9	Proximal	4.80314
3	34676942846826524	46769428	46826524	47293514	47304834	cg13994175	46820004	46825004	47295004	47300004	KIF9	Proximal	7.03516
3	34676942846826524	46769428	46826524	47293514	47304834	cg13994175	46820004	46825004	47300004	47305004	KIF9	Proximal	7.27842
3	34676942846826524	46769428	46826524	47293514	47304834	cg13994175	46775004	46780004	47290004	47295004	KIF9	Proximal	3.14387
3	34676942846826524	46769428	46826524	47293514	47304834	cg13994175	46775004	46780004	47295004	47300004	KIF9	Proximal	2.7629
3	34676942846826524	46769428	46826524	47293514	47304834	cg13994175	46775004	46780004	47300004	47305004	KIF9	Proximal	5.14518
3	34676942846826524	46769428	46826524	47293514	47304834	cg13994175	46805004	46810004	47290004	47295004	KIF9	Proximal	8.29254
3	34676942846826524	46769428	46826524	47293514	47304834	cg13994175	46805004	46810004	47295004	47300004	KIF9	Proximal	6.07304
3	34676942846826524	46769428	46826524	47293514	47304834	cg13994175	46805004	46810004	47300004	47305004	KIF9	Proximal	6.7019
3	34676942846826524	46769428	46826524	47293514	47304834	cg13994175	46825004	46830004	47290004	47295004	KIF9	Proximal	5.59802
3	34676942846826524	46769428	46826524	47293514	47304834	cg13994175	46825004	46830004	47295004	47300004	KIF9	Proximal	5.63711
3	34676942846826524	46769428	46826524	47293514	47304834	cg13994175	46825004	46830004	47300004	47305004	KIF9	Proximal	7.2105
3	34676942846826524	46769428	46826524	47293514	47304834	cg13994175	46790004	46795004	47290004	47295004	KIF9	Proximal	2.52182
3	34676942846826524	46769428	46826524	47293514	47304834	cg13994175	46790004	46795004	47295004	47300004	KIF9	Proximal	5.54056
3	34676942846826524	46769428	46826524	47293514	47304834	cg13994175	46790004	46795004	47300004	47305004	KIF9	Proximal	2.29286
3	34676942846826524	46769428	46826524	57174053	57184606	cg18925884	46765004	46770004	57170040	57175040	IL17RD	Distal	0.575562
3	34676942846826524	46769428	46826524	57174053	57184606	cg18925884	46765004	46770004	57175040	57180040	IL17RD	Distal	0.34031
3	34676942846826524	46769428	46826524	57174053	57184606	cg18925884	46795004	46800004	57180040	57185040	IL17RD	Distal	0.960579
3	34676942846826524	46769428	46826524	57174053	57184606	cg18925884	46820004	46825004	57180040	57185040	IL17RD	Distal	0.898864
3	34676942846826524	46769428	46826524	57174053	57184606	cg18925884	46775004	46780004	57175040	57180040	IL17RD	Distal	0.60184
3	34676942846826524	46769428	46826524	57174053	57184606	cg18925884	46775004	46780004	57180040	57185040	IL17RD	Distal	0.706016
3	34676942846826524	46769428	46826524	69866046	69877076	cg00838150	46765004	46770004	69867690	69872690	MITF	Distal	0.491176
3	35031847050324352	50318470	50324352	50306359	50317068	cg14448864	50315004	50320004	50315004	50320004	NAT6	Proximal	1066.27
3	35031847050324352	50318470	50324352	50306359	50317068	cg14448864	50305004	50310004	50320004	50325004	NAT6	Proximal	139.282
3	35031847050324352	50318470	50324352	50306359	50317068	cg14448864	50310004	50315004	50320004	50325004	NAT6	Proximal	197.643
3	35031847050324352	50318470	50324352	50306359	50317068	cg14448864	50315004	50320004	50320004	50325004	NAT6	Proximal	409.175
3	35031847050324352	50318470	50324352	50306359	50317068	cg14448864	50305004	50310004	50315004	50320004	NAT6	Proximal	148.494
3	35031847050324352	50318470	50324352	50306359	50317068	cg14448864	50310004	50315004	50315004	50320004	NAT6	Proximal	297.422
3	35031847050324352	50318470	50324352	50095307	50107235	cg12444340	50105004	50110004	50320004	50325004	RBM5	Proximal	17.3949
3	35031847050324352	50318470	50324352	50095307	50107235	cg12444340	50100004	50105004	50320004	50325004	RBM5	Proximal	5.10123
3	35031847050324352	50318470	50324352	50095307	50107235	cg12444340	50095004	50100004	50315004	50320004	RBM5	Proximal	15.2117
3	35031847050324352	50318470	50324352	50095307	50107235	cg12444340	50105004	50110004	50315004	50320004	RBM5	Proximal	16.5181
3	35031847050324352	50318470	50324352	50095307	50107235	cg12444340	50100004	50105004	50315004	50320004	RBM5	Proximal	9.84617
3	35829632958296398	58296329	58296398	58261379	58273480	cg25240333	58265040	58270040	58295040	58300040	RPP14	Proximal	50.3
3	35829632958296398	58296329	58296398	58261379	58273480	cg25240333	58270040	58275040	58295040	58300040	RPP14	Proximal	49.1281
3	35829632958296398	58296329	58296398	58261379	58273480	cg25240333	58260040	58265040	58295040	58300040	RPP14	Proximal	34.8232
3	36258524262587380	62585242	62587380	62328884	62340038	cg19629292	62325040	62330040	62585040	62590040	ZNF312	Proximal	5.5898
3	36258524262587380	62585242	62587380	62328884	62340038	cg19629292	62330040	62335040	62585040	62590040	ZNF312	Proximal	1.26353
3	36258524262587380	62585242	62587380	62328884	62340038	cg19629292	62335040	62340040	62585040	62590040	ZNF312	Proximal	6.48291
3	37314576873146244	73145768	73146244	73122804	73134468	cg20540428	73122690	73127690	73142690	73147690	PPP4R2	Proximal	72.1742
3	37314576873146244	73145768	73146244	73122804	73134468	cg20540428	73127690	73132690	73142690	73147690	PPP4R2	Proximal	123.567
3	37314576873146244	73145768	73146244	73122804	73134468	cg20540428	73132690	73137690	73142690	73147690	PPP4R2	Proximal	157.536
3	3108520640108523022	108520640	108523022	113282406	113293434	cg05570980	108517690	108522690	113282690	113287690	C3orf52	Distal	0.578809
3	3121376674121377133	121376674	121377133	120775808	120786649	cg14399078	120772690	120777690	121372690	121377690	ADPRH	Proximal	4.56456
3	3121376674121377133	121376674	121377133	120775808	120786649	cg14399078	120777690	120782690	121372690	121377690	ADPRH	Proximal	3.89782
3	3121376674121377133	121376674	121377133	120775808	120786649	cg14399078	120782690	120787690	121372690	121377690	ADPRH	Proximal	5.80247
3	3128813208128813533	128813208	128813533	128868541	128880194	cg03330058	128812690	128817690	128867690	128872690	ABTB1	Proximal	53.6958
3	3128813208128813533	128813208	128813533	128868541	128880194	cg03330058	128812690	128817690	128877690	128882690	ABTB1	Proximal	33.2586
3	3128813208128813533	128813208	128813533	128868541	128880194	cg03330058	128812690	128817690	128872690	128877690	ABTB1	Proximal	45.7538
3	3140486519140488054	140486519	140488054	139630332	139642391	cg21075829	139627690	139632690	140482690	140487690	FAM62C	Proximal	8.01785
3	3140486519140488054	140486519	140488054	139630332	139642391	cg21075829	139632690	139637690	140482690	140487690	FAM62C	Proximal	8.34385
3	3140486519140488054	140486519	140488054	139630332	139642391	cg21075829	139637690	139642690	140482690	140487690	FAM62C	Proximal	6.76369
3	3140486519140488054	140486519	140488054	139630332	139642391	cg21075829	139627690	139632690	140487690	140492690	FAM62C	Proximal	7.31941
3	3140486519140488054	140486519	140488054	139630332	139642391	cg21075829	139632690	139637690	140487690	140492690	FAM62C	Proximal	4.58431
3	3140486519140488054	140486519	140488054	139630332	139642391	cg21075829	139637690	139642690	140487690	140492690	FAM62C	Proximal	3.67242
3	3147867879147873031	147867879	147873031	147356008	147367052	cg25250358	147362690	147367690	147867690	147872690	PLOD2	Proximal	57.8172
3	3147867879147873031	147867879	147873031	147356008	147367052	cg25250358	147352690	147357690	147872690	147877690	PLOD2	Proximal	13.5802
3	3147867879147873031	147867879	147873031	147356008	147367052	cg25250358	147362690	147367690	147872690	147877690	PLOD2	Proximal	4.97751
3	3147867879147873031	147867879	147873031	147356008	147367052	cg25250358	147357690	147362690	147872690	147877690	PLOD2	Proximal	2.94762
3	3147910164147910947	147910164	147910947	147356008	147367052	cg25250358	147352690	147357690	147907690	147912690	PLOD2	Proximal	3.1867
3	3147910164147910947	147910164	147910947	147356008	147367052	cg25250358	147362690	147367690	147907690	147912690	PLOD2	Proximal	3.50404
3	3147910164147910947	147910164	147910947	147356008	147367052	cg25250358	147357690	147362690	147907690	147912690	PLOD2	Proximal	5.53347
3	3150751162150752836	150751162	150752836	150852105	150864207	cg24078828	150752690	150757690	150847690	150852690	WWTR1	Proximal	31.4624
3	3150751162150752836	150751162	150752836	150852105	150864207	cg24078828	150752690	150757690	150852690	150857690	WWTR1	Proximal	34.468
3	3150751162150752836	150751162	150752836	150852105	150864207	cg24078828	150752690	150757690	150857690	150862690	WWTR1	Proximal	35.8354
3	3150751162150752836	150751162	150752836	150852105	150864207	cg24078828	150752690	150757690	150862690	150867690	WWTR1	Proximal	45.1871
3	3150751162150752836	150751162	150752836	150852105	150864207	cg24078828	150747690	150752690	150847690	150852690	WWTR1	Proximal	38.5728
3	3150751162150752836	150751162	150752836	150852105	150864207	cg24078828	150747690	150752690	150852690	150857690	WWTR1	Proximal	33.975
3	3150751162150752836	150751162	150752836	150852105	150864207	cg24078828	150747690	150752690	150857690	150862690	WWTR1	Proximal	31.9046
3	3150751162150752836	150751162	150752836	150852105	150864207	cg24078828	150747690	150752690	150862690	150867690	WWTR1	Proximal	30.8617
3	3159758323159758423	159758323	159758423	161184034	161194831	cg13775495	159757694	159762694	161187694	161192694	IL12A	Distal	0.407907
3	3159758323159758423	159758323	159758423	161184034	161194831	cg13775495	159757694	159762694	161192694	161197694	IL12A	Distal	2.2136
3	3159758323159758423	159758323	159758423	161184034	161194831	cg13775495	159757694	159762694	161182694	161187694	IL12A	Distal	1.52797
3	3167537664167538667	167537664	167538667	138015201	138027036	cg02672493	138022690	138027690	167532694	167537694	TMEM22	Distal	1.09136
3	3169911677169915428	169911677	169915428	170341659	170352262	cg19848683	169907694	169912694	170337694	170342694	EVI1	Proximal	1.08672
3	3169911677169915428	169911677	169915428	170341659	170352262	cg19848683	169907694	169912694	170347694	170352694	EVI1	Proximal	2.80968
3	3169911677169915428	169911677	169915428	170341659	170352262	cg19848683	169912694	169917694	170337694	170342694	EVI1	Proximal	4.53026
3	3169911677169915428	169911677	169915428	170341659	170352262	cg19848683	169912694	169917694	170342694	170347694	EVI1	Proximal	4.30123
3	3182444583182444910	182444583	182444910	182107698	182118858	cg27437944	182112694	182117694	182442694	182447694	FXR1	Proximal	7.86895
3	3182444583182444910	182444583	182444910	182107698	182118858	cg27437944	182117694	182122694	182442694	182447694	FXR1	Proximal	3.08712
3	3182444583182444910	182444583	182444910	182107698	182118858	cg27437944	182107694	182112694	182442694	182447694	FXR1	Proximal	9.12753
3	3185359510185360097	185359510	185360097	184357836	184370140	cg00119079	184357694	184362694	185357694	185362694	LAMP3	Proximal	4.01287
3	3185359510185360097	185359510	185360097	184357836	184370140	cg00119079	184362694	184367694	185357694	185362694	LAMP3	Proximal	1.30025
3	3185359510185360097	185359510	185360097	184357836	184370140	cg00119079	184367694	184372694	185357694	185362694	LAMP3	Proximal	2.86464
3	3187512304187512639	187512304	187512639	187765544	187776520	cg00717862	187507694	187512694	187762694	187767694	DNAJB11	Proximal	13.333
3	3187512304187512639	187512304	187512639	187765544	187776520	cg00717862	187507694	187512694	187767694	187772694	DNAJB11	Proximal	2.48147
3	3187512304187512639	187512304	187512639	187765544	187776520	cg00717862	187507694	187512694	187772694	187777694	DNAJB11	Proximal	12.0954
3	3196096013196096328	196096013	196096328	100834320	100844520	cg03277051	100837690	100842690	196091289	196096289	COL8A1	Distal	1.00069
3	3197258567197259125	197258567	197259125	197287528	197298786	cg22956956	197254397	197259397	197284397	197289397	TFRC	Proximal	67.9865
3	3197258567197259125	197258567	197259125	197287528	197298786	cg22956956	197254397	197259397	197289397	197294397	TFRC	Proximal	72.239
3	3197258567197259125	197258567	197259125	197287528	197298786	cg22956956	197254397	197259397	197294397	197299397	TFRC	Proximal	54.2729
4	429880222988189	2988022	2988189	2434496	2446619	cg16474684	2429798	2434798	2984798	2989798	RNF4	Proximal	2.60659
4	429880222988189	2988022	2988189	2434496	2446619	cg16474684	2434798	2439798	2984798	2989798	RNF4	Proximal	6.70771
4	429880222988189	2988022	2988189	2434496	2446619	cg16474684	2444798	2449798	2984798	2989798	RNF4	Proximal	8.90394
4	429880222988189	2988022	2988189	2434496	2446619	cg16474684	2439798	2444798	2984798	2989798	RNF4	Proximal	6.11902
4	430295543039234	3029554	3039234	2227724	2239492	cg00072216	2229798	2234798	3024798	3029798	MXD4	Proximal	5.00737
4	430295543039234	3029554	3039234	2227724	2239492	cg00072216	2234798	2239798	3024798	3029798	MXD4	Proximal	4.69264
4	430295543039234	3029554	3039234	2227724	2239492	cg00072216	2224798	2229798	3024798	3029798	MXD4	Proximal	6.8956
4	430295543039234	3029554	3039234	2227724	2239492	cg00072216	2229798	2234798	3034798	3039798	MXD4	Proximal	5.29532
4	430295543039234	3029554	3039234	2227724	2239492	cg00072216	2234798	2239798	3034798	3039798	MXD4	Proximal	5.10428
4	430295543039234	3029554	3039234	2227724	2239492	cg00072216	2224798	2229798	3034798	3039798	MXD4	Proximal	5.30337
4	430295543039234	3029554	3039234	2227724	2239492	cg00072216	2229798	2234798	3029798	3034798	MXD4	Proximal	2.00445
4	430295543039234	3029554	3039234	2227724	2239492	cg00072216	2234798	2239798	3029798	3034798	MXD4	Proximal	4.29362
4	430295543039234	3029554	3039234	2227724	2239492	cg00072216	2224798	2229798	3029798	3034798	MXD4	Proximal	5.01873
4	467332956736762	6733295	6736762	6316940	6328218	cg09785172	6315901	6320901	6735901	6740901	WFS1	Proximal	5.47477
4	467332956736762	6733295	6736762	6316940	6328218	cg09785172	6325901	6330901	6735901	6740901	WFS1	Proximal	4.6976
4	467332956736762	6733295	6736762	6316940	6328218	cg09785172	6320901	6325901	6735901	6740901	WFS1	Proximal	3.24361
4	467332956736762	6733295	6736762	6316940	6328218	cg09785172	6315901	6320901	6730901	6735901	WFS1	Proximal	6.39506
4	467332956736762	6733295	6736762	6316940	6328218	cg09785172	6325901	6330901	6730901	6735901	WFS1	Proximal	7.48261
4	467332956736762	6733295	6736762	6316940	6328218	cg09785172	6320901	6325901	6730901	6735901	WFS1	Proximal	4.82217
4	478873587888726	7887358	7888726	7986271	7998287	cg18619267	7885900	7890900	7985900	7990900	LOC389199	Proximal	21.0461
4	478873587888726	7887358	7888726	7986271	7998287	cg18619267	7885900	7890900	7995900	8000900	LOC389199	Proximal	16.0599
4	478873587888726	7887358	7888726	7986271	7998287	cg18619267	7885900	7890900	7990900	7995900	LOC389199	Proximal	20.5373
4	41521529915216505	15215299	15216505	15260275	15272033	cg19128498	15214098	15219098	15259098	15264098	FBXL5	Proximal	47.3826
4	41521529915216505	15215299	15216505	15260275	15272033	cg19128498	15214098	15219098	15264098	15269098	FBXL5	Proximal	27.3341
4	41521529915216505	15215299	15216505	15260275	15272033	cg19128498	15214098	15219098	15269098	15274098	FBXL5	Proximal	28.0414
4	41523604815236685	15236048	15236685	15260275	15272033	cg19128498	15234098	15239098	15259098	15264098	FBXL5	Proximal	67.8444
4	41523604815236685	15236048	15236685	15260275	15272033	cg19128498	15234098	15239098	15264098	15269098	FBXL5	Proximal	43.1126
4	41523604815236685	15236048	15236685	15260275	15272033	cg19128498	15234098	15239098	15269098	15274098	FBXL5	Proximal	40.4446
4	42589957525904442	25899575	25904442	25467702	25479952	cg18489440	25464098	25469098	25904098	25909098	KIAA0746	Proximal	3.68235
4	42589957525904442	25899575	25904442	25467702	25479952	cg18489440	25469098	25474098	25904098	25909098	KIAA0746	Proximal	3.98035
4	42589957525904442	25899575	25904442	25467702	25479952	cg18489440	25479098	25484098	25904098	25909098	KIAA0746	Proximal	5.37433
4	42589957525904442	25899575	25904442	25467702	25479952	cg18489440	25474098	25479098	25904098	25909098	KIAA0746	Proximal	5.04505
4	42589957525904442	25899575	25904442	25467702	25479952	cg18489440	25464098	25469098	25899098	25904098	KIAA0746	Proximal	4.87455
4	42589957525904442	25899575	25904442	25467702	25479952	cg18489440	25469098	25474098	25899098	25904098	KIAA0746	Proximal	9.22083
4	42589957525904442	25899575	25904442	25467702	25479952	cg18489440	25479098	25484098	25899098	25904098	KIAA0746	Proximal	6.84755
4	42589957525904442	25899575	25904442	25467702	25479952	cg18489440	25474098	25479098	25899098	25904098	KIAA0746	Proximal	5.11319
4	44245749942464276	42457499	42464276	4908563	4919786	cg22609784	4905901	4910901	42459757	42464757	MSX1	Distal	0.915343
4	45517717755177497	55177177	55177497	54655440	54667940	cg11465971	54664757	54669757	55174757	55179757	GSH2	Proximal	2.4125
4	45517717755177497	55177177	55177497	54655440	54667940	cg11465971	54654757	54659757	55174757	55179757	GSH2	Proximal	4.56779
4	46171090761711189	61710907	61711189	47528300	47540002	cg02553486	47529757	47534757	61707595	61712595	CORIN	Distal	0.591106
4	48385549383860265	83855493	83860265	83932423	83944357	cg10972353	83854024	83859024	83929024	83934024	SCD5	Proximal	25.7581
4	48385549383860265	83855493	83860265	83932423	83944357	cg10972353	83854024	83859024	83939024	83944024	SCD5	Proximal	17.2535
4	48385549383860265	83855493	83860265	83932423	83944357	cg10972353	83854024	83859024	83944024	83949024	SCD5	Proximal	12.1577
4	48385549383860265	83855493	83860265	83932423	83944357	cg10972353	83854024	83859024	83934024	83939024	SCD5	Proximal	19.0459
4	48385549383860265	83855493	83860265	83932423	83944357	cg10972353	83859024	83864024	83929024	83934024	SCD5	Proximal	19.6327
4	48385549383860265	83855493	83860265	83932423	83944357	cg10972353	83859024	83864024	83939024	83944024	SCD5	Proximal	18.6722
4	48385549383860265	83855493	83860265	83932423	83944357	cg10972353	83859024	83864024	83944024	83949024	SCD5	Proximal	13.9906
4	48385549383860265	83855493	83860265	83932423	83944357	cg10972353	83859024	83864024	83934024	83939024	SCD5	Proximal	20.4941
4	4101818670101820508	101818670	101820508	101081260	101092466	cg11010122	101079023	101084023	101814023	101819023	DNAJB14	Proximal	0.959246
4	4101818670101820508	101818670	101820508	101081260	101092466	cg11010122	101084023	101089023	101814023	101819023	DNAJB14	Proximal	0.827249
4	4101818670101820508	101818670	101820508	101081260	101092466	cg11010122	101089023	101094023	101814023	101819023	DNAJB14	Proximal	2.2769
4	4101818670101820508	101818670	101820508	101081260	101092466	cg11010122	101079023	101084023	101819023	101824023	DNAJB14	Proximal	2.40334
4	4101818670101820508	101818670	101820508	101081260	101092466	cg11010122	101084023	101089023	101819023	101824023	DNAJB14	Proximal	0.690877
4	4101818670101820508	101818670	101820508	101081260	101092466	cg11010122	101089023	101094023	101819023	101824023	DNAJB14	Proximal	1.90155
4	4116386404116397731	116386404	116397731	90971237	90983020	cg26578617	90969023	90974023	116394449	116399449	SNCA	Distal	1.3042
4	4138311476138320204	138311476	138320204	26466005	26477489	cg06251489	26469098	26474098	138314450	138319450	STIM2	Distal	0.688019
4	4147139029147147190	147139029	147147190	178462735	178473585	cg13743031	147134450	147139450	178471994	178476994	NEIL3	Distal	0.930323
4	4148140041148140353	148140041	148140353	148752671	148763605	cg26484333	148139450	148144450	148754450	148759450	TMEM34	Proximal	1.95513
4	4148140041148140353	148140041	148140353	148752671	148763605	cg26484333	148139450	148144450	148759450	148764450	TMEM34	Proximal	1.32739
4	4148140041148140353	148140041	148140353	148752671	148763605	cg26484333	148139450	148144450	148749450	148754450	TMEM34	Proximal	6.53412
4	4148140041148140353	148140041	148140353	148819267	148830183	cg15810326	148139450	148144450	148819450	148824450	LOC90826	Proximal	2.81903
4	4148140041148140353	148140041	148140353	148819267	148830183	cg15810326	148139450	148144450	148824450	148829450	LOC90826	Proximal	0.740953
4	4148140041148140353	148140041	148140353	148819267	148830183	cg15810326	148139450	148144450	148829450	148834450	LOC90826	Proximal	1.94904
4	4154452012154454140	154452012	154454140	154479788	154490980	cg14320796	154449450	154454450	154479450	154484450	GAJ	Proximal	25.8781
4	4154452012154454140	154452012	154454140	154479788	154490980	cg14320796	154449450	154454450	154489450	154494450	GAJ	Proximal	22.1755
4	4154452012154454140	154452012	154454140	154479788	154490980	cg14320796	154449450	154454450	154484450	154489450	GAJ	Proximal	25.588
4	4157522137157522217	157522137	157522217	158211462	158222324	cg09688546	157519450	157524450	158209450	158214450	GLRB	Proximal	5.7711
4	4157522137157522217	157522137	157522217	158211462	158222324	cg09688546	157519450	157524450	158219450	158224450	GLRB	Proximal	5.68192
4	4164174798164177311	164174798	164177311	164467262	164478468	cg26745540	164174450	164179450	164464450	164469450	NPY1R	Proximal	7.23788
4	4164174798164177311	164174798	164177311	164467262	164478468	cg26745540	164174450	164179450	164469450	164474450	NPY1R	Proximal	7.92328
4	4164174798164177311	164174798	164177311	164467262	164478468	cg26745540	164174450	164179450	164474450	164479450	NPY1R	Proximal	17.1257
4	4165719953165720068	165719953	165720068	166092363	166103038	cg00393585	165719450	165724450	166089450	166094450	FLJ31659	Proximal	3.9326
4	4165719953165720068	165719953	165720068	166092363	166103038	cg00393585	165719450	165724450	166094450	166099450	FLJ31659	Proximal	2.55417
4	4165719953165720068	165719953	165720068	166092363	166103038	cg00393585	165719450	165724450	166099450	166104450	FLJ31659	Proximal	1.86557
4	4170523618170524820	170523618	170524820	171242033	171253269	cg01654582	170521575	170526575	171246575	171251575	AADAT	Proximal	1.16686
4	4170523618170524820	170523618	170524820	171242033	171253269	cg01654582	170521575	170526575	171241575	171246575	AADAT	Proximal	0.764016
4	4186392535186392845	186392535	186392845	186295882	186307090	cg27583030	186291994	186296994	186391994	186396994	SLC25A4	Proximal	13.1216
4	4186392535186392845	186392535	186392845	186295882	186307090	cg27583030	186296994	186301994	186391994	186396994	SLC25A4	Proximal	11.69
4	4186392535186392845	186392535	186392845	186295882	186307090	cg27583030	186306994	186311994	186391994	186396994	SLC25A4	Proximal	23.1032
4	4186392535186392845	186392535	186392845	186295882	186307090	cg27583030	186301994	186306994	186391994	186396994	SLC25A4	Proximal	20.4882
4	4187330462187336085	187330462	187336085	186548959	186560357	cg11595794	186551994	186556994	187326994	187331994	ANKRD37	Proximal	3.31851
4	4187330462187336085	187330462	187336085	186548959	186560357	cg11595794	186556994	186561994	187326994	187331994	ANKRD37	Proximal	2.57274
4	4187330462187336085	187330462	187336085	186548959	186560357	cg11595794	186546994	186551994	187326994	187331994	ANKRD37	Proximal	2.51154
4	4187330462187336085	187330462	187336085	186548959	186560357	cg11595794	186551994	186556994	187331994	187336994	ANKRD37	Proximal	1.798
4	4187330462187336085	187330462	187336085	186548959	186560357	cg11595794	186556994	186561994	187331994	187336994	ANKRD37	Proximal	1.04545
4	4187330462187336085	187330462	187336085	186548959	186560357	cg11595794	186546994	186551994	187331994	187336994	ANKRD37	Proximal	6.12349
4	4190032287190033212	190032287	190033212	169470994	169481669	cg19252175	169471575	169476575	190031994	190036994	FLJ20035	Distal	0.834284
5	53469203634692596	34692036	34692596	35260434	35271415	cg13880228	34690757	34695757	35260757	35265757	PRLR	Proximal	1.2957
5	53469203634692596	34692036	34692596	35260434	35271415	cg13880228	34690757	34695757	35265757	35270757	PRLR	Proximal	3.16609
5	53469203634692596	34692036	34692596	35260434	35271415	cg13880228	34690757	34695757	35270757	35275757	PRLR	Proximal	1.82786
5	53469203634692596	34692036	34692596	35260434	35271415	cg13880228	34690757	34695757	35255757	35260757	PRLR	Proximal	0.765983
5	53522689235227228	35226892	35227228	34686707	34698233	cg11154798	34685757	34690757	35225757	35230757	RAI14	Proximal	1.42144
5	53522689235227228	35226892	35227228	34686707	34698233	cg11154798	34690757	34695757	35225757	35230757	RAI14	Proximal	1.54771
5	53522689235227228	35226892	35227228	34686707	34698233	cg11154798	34695757	34700757	35225757	35230757	RAI14	Proximal	4.4625
5	53639313236393322	36393132	36393322	36181876	36193231	cg14711201	36180757	36185757	36390757	36395757	SKP2	Proximal	9.07126
5	53639313236393322	36393132	36393322	36181876	36193231	cg14711201	36185757	36190757	36390757	36395757	SKP2	Proximal	14.7084
5	53639313236393322	36393132	36393322	36181876	36193231	cg14711201	36190757	36195757	36390757	36395757	SKP2	Proximal	6.70486
5	54000471240007532	40004712	40007532	40786134	40797319	cg02588309	40000757	40005757	40785757	40790757	OSRF	Proximal	13.504
5	54000471240007532	40004712	40007532	40786134	40797319	cg02588309	40000757	40005757	40790757	40795757	OSRF	Proximal	4.61423
5	54000471240007532	40004712	40007532	40786134	40797319	cg02588309	40000757	40005757	40795757	40800757	OSRF	Proximal	7.88993
5	54000471240007532	40004712	40007532	40786134	40797319	cg02588309	40005757	40010757	40785757	40790757	OSRF	Proximal	10.9583
5	54000471240007532	40004712	40007532	40786134	40797319	cg02588309	40005757	40010757	40790757	40795757	OSRF	Proximal	7.74211
5	54000471240007532	40004712	40007532	40786134	40797319	cg02588309	40005757	40010757	40795757	40800757	OSRF	Proximal	5.61627
5	54212777442131656	42127774	42131656	95789255	95799915	cg09786257	42130757	42135757	95785756	95790756	PCSK1	Distal	1.17306
5	55249460852495458	52494608	52495458	77836339	77847234	cg04833050	52490757	52495757	77840756	77845756	LHFPL2	Distal	0.643645
5	55546506755466202	55465067	55466202	56235567	56247201	cg20354892	55460757	55465757	56230757	56235757	MGC33648	Proximal	2.20529
5	55546506755466202	55465067	55466202	56235567	56247201	cg20354892	55460757	55465757	56235757	56240757	MGC33648	Proximal	6.7301
5	55546506755466202	55465067	55466202	56235567	56247201	cg20354892	55460757	55465757	56240757	56245757	MGC33648	Proximal	1.33588
5	55546506755466202	55465067	55466202	56235567	56247201	cg20354892	55460757	55465757	56245757	56250757	MGC33648	Proximal	6.68721
5	55546506755466202	55465067	55466202	56235567	56247201	cg20354892	55465757	55470757	56230757	56235757	MGC33648	Proximal	5.39863
5	55546506755466202	55465067	55466202	56235567	56247201	cg20354892	55465757	55470757	56235757	56240757	MGC33648	Proximal	2.66271
5	55546506755466202	55465067	55466202	56235567	56247201	cg20354892	55465757	55470757	56240757	56245757	MGC33648	Proximal	2.90693
5	55546506755466202	55465067	55466202	56235567	56247201	cg20354892	55465757	55470757	56245757	56250757	MGC33648	Proximal	1.61685
5	57088923870889304	70889238	70889304	70913537	70924271	cg18359921	70885756	70890756	70910756	70915756	MCCC2	Proximal	87.1521
5	57088923870889304	70889238	70889304	70913537	70924271	cg18359921	70885756	70890756	70915756	70920756	MCCC2	Proximal	83.8214
5	57088923870889304	70889238	70889304	70913537	70924271	cg18359921	70885756	70890756	70920756	70925756	MCCC2	Proximal	69.8339
5	57708410277084437	77084102	77084437	77102244	77113237	cg23152667	77080756	77085756	77105756	77110756	TBCA	Proximal	75.6699
5	57708410277084437	77084102	77084437	77102244	77113237	cg23152667	77080756	77085756	77110756	77115756	TBCA	Proximal	44.5294
5	57708410277084437	77084102	77084437	77102244	77113237	cg23152667	77080756	77085756	77100756	77105756	TBCA	Proximal	108.749
5	58807889588079222	88078895	88079222	162857746	162867966	cg17329249	88075756	88080756	162857578	162862578	MAT2B	Distal	0.535866
5	59053552690537843	90535526	90537843	89800198	89811752	cg19369775	89800756	89805756	90530756	90535756	LOC153364	Proximal	2.95035
5	59053552690537843	90535526	90537843	89800198	89811752	cg19369775	89805756	89810756	90530756	90535756	LOC153364	Proximal	1.39524
5	59053552690537843	90535526	90537843	89800198	89811752	cg19369775	89795756	89800756	90530756	90535756	LOC153364	Proximal	0.792077
5	59053552690537843	90535526	90537843	89800198	89811752	cg19369775	89800756	89805756	90535756	90540756	LOC153364	Proximal	2.19418
5	59053552690537843	90535526	90537843	89800198	89811752	cg19369775	89810756	89815756	90535756	90540756	LOC153364	Proximal	4.51801
5	59053552690537843	90535526	90537843	89800198	89811752	cg19369775	89795756	89800756	90535756	90540756	LOC153364	Proximal	3.53441
5	59599229295993117	95992292	95993117	95087260	95098694	cg24274600	95085756	95090756	95990756	95995756	RHOBTB3	Proximal	4.19178
5	59599229295993117	95992292	95993117	95087260	95098694	cg24274600	95095756	95100756	95990756	95995756	RHOBTB3	Proximal	3.19456
5	59599229295993117	95992292	95993117	95087260	95098694	cg24274600	95090756	95095756	95990756	95995756	RHOBTB3	Proximal	5.88668
5	5127200230127201179	127200230	127201179	126648575	126659899	cg26465611	126652899	126657899	127197899	127202899	MEGF10	Proximal	1.85108
5	5127200230127201179	127200230	127201179	126648575	126659899	cg26465611	126657899	126662899	127197899	127202899	MEGF10	Proximal	0.952279
5	5135372493135374199	135372493	135374199	134893284	134905130	cg17830308	134892899	134897899	135367899	135372899	NEUROG1	Proximal	4.35853
5	5135372493135374199	135372493	135374199	134893284	134905130	cg17830308	134897899	134902899	135367899	135372899	NEUROG1	Proximal	5.10384
5	5135372493135374199	135372493	135374199	134893284	134905130	cg17830308	134902899	134907899	135367899	135372899	NEUROG1	Proximal	6.0564
5	5135372493135374199	135372493	135374199	134893284	134905130	cg17830308	134892899	134897899	135372899	135377899	NEUROG1	Proximal	3.03465
5	5135372493135374199	135372493	135374199	134893284	134905130	cg17830308	134897899	134902899	135372899	135377899	NEUROG1	Proximal	1.42143
5	5135372493135374199	135372493	135374199	134893284	134905130	cg17830308	134902899	134907899	135372899	135377899	NEUROG1	Proximal	2.84634
5	5141288563141288790	141288563	141288790	140991112	141002966	cg11064797	140990184	140995184	141285184	141290184	C5orf16	Proximal	13.3555
5	5141288563141288790	141288563	141288790	140991112	141002966	cg11064797	140995184	141000184	141285184	141290184	C5orf16	Proximal	14.4838
5	5141288563141288790	141288563	141288790	140991112	141002966	cg11064797	141000184	141005184	141285184	141290184	C5orf16	Proximal	18.3819
5	5151229543151233114	151229543	151233114	150578302	150589102	cg08317263	150575193	150580193	151225193	151230193	CCDC69	Proximal	1.77304
5	5151229543151233114	151229543	151233114	150578302	150589102	cg08317263	150580193	150585193	151225193	151230193	CCDC69	Proximal	1.6324
5	5151229543151233114	151229543	151233114	150578302	150589102	cg08317263	150575193	150580193	151230193	151235193	CCDC69	Proximal	0.518388
5	5151229543151233114	151229543	151233114	150578302	150589102	cg08317263	150580193	150585193	151230193	151235193	CCDC69	Proximal	1.90907
5	5151229543151233114	151229543	151233114	150578302	150589102	cg08317263	150585193	150590193	151230193	151235193	CCDC69	Proximal	0.810516
5	5151229543151233114	151229543	151233114	139902191	139912841	cg10731022	139910184	139915184	151225193	151230193	EIF4EBP3	Distal	0.542803
5	5151229543151233114	151229543	151233114	177558431	177570216	cg10038259	151225193	151230193	177567606	177572606	HNRPAB	Distal	0.569274
5	5151229543151233114	151229543	151233114	177558431	177570216	cg10038259	151230193	151235193	177567606	177572606	HNRPAB	Distal	0.66576
5	5151229543151233114	151229543	151233114	114984097	114995165	cg10575841	114982899	114987899	151230193	151235193	TMED7	Distal	0.503185
5	5162794318162795892	162794318	162795892	162857746	162867966	cg24206256	162792578	162797578	162857578	162862578	MAT2B	Proximal	23.3618
5	5162794318162795892	162794318	162795892	162857746	162867966	cg24206256	162792578	162797578	162862578	162867578	MAT2B	Proximal	32.5677
5	5162794318162795892	162794318	162795892	162857746	162867966	cg24206256	162792578	162797578	162867578	162872578	MAT2B	Proximal	29.0223
5	5172905608172907328	172905608	172907328	172683676	172694956	cg19728382	172687606	172692606	172902606	172907606	STC2	Proximal	10.419
5	5172905608172907328	172905608	172907328	172683676	172694956	cg19728382	172692606	172697606	172902606	172907606	STC2	Proximal	21.4598
5	5172905608172907328	172905608	172907328	172683676	172694956	cg19728382	172682606	172687606	172902606	172907606	STC2	Proximal	9.07807
5	5172967897172968846	172967897	172968846	172970569	172981646	cg23003881	172967606	172972606	172967606	172972606	FAM44B	Proximal	892.795
5	5172967897172968846	172967897	172968846	172970569	172981646	cg23003881	172967606	172972606	172972606	172977606	FAM44B	Proximal	249.273
5	5172967897172968846	172967897	172968846	172970569	172981646	cg23003881	172967606	172972606	172977606	172982606	FAM44B	Proximal	71.4707
5	5176427650176428879	176427650	176428879	175984007	175995778	cg07035740	175982606	175987606	176427606	176432606	SNCB	Proximal	7.83875
5	5176427650176428879	176427650	176428879	175984007	175995778	cg07035740	175987606	175992606	176427606	176432606	SNCB	Proximal	10.754
5	5176427650176428879	176427650	176428879	175984007	175995778	cg07035740	175992606	175997606	176427606	176432606	SNCB	Proximal	8.7279
5	5176466696176467745	176466696	176467745	175715550	175726956	cg21605986	175712606	175717606	176462606	176467606	KIAA1191	Proximal	2.91409
5	5176466696176467745	176466696	176467745	175715550	175726956	cg21605986	175722606	175727606	176462606	176467606	KIAA1191	Proximal	6.63775
5	5176466696176467745	176466696	176467745	175715550	175726956	cg21605986	175717606	175722606	176462606	176467606	KIAA1191	Proximal	2.75422
5	5176466696176467745	176466696	176467745	175715550	175726956	cg21605986	175712606	175717606	176467606	176472606	KIAA1191	Proximal	0.466876
5	5176466696176467745	176466696	176467745	175715550	175726956	cg21605986	175722606	175727606	176467606	176472606	KIAA1191	Proximal	1.51923
5	5176466696176467745	176466696	176467745	175715550	175726956	cg21605986	175717606	175722606	176467606	176472606	KIAA1191	Proximal	4.85389
5	5180307216180365215	180307216	180365215	180003152	180015059	cg13927251	180002606	180007606	180307606	180312606	FLT4	Proximal	8.97731
5	5180307216180365215	180307216	180365215	180003152	180015059	cg13927251	180012606	180017606	180307606	180312606	FLT4	Proximal	17.4609
5	5180307216180365215	180307216	180365215	180003152	180015059	cg13927251	180007606	180012606	180307606	180312606	FLT4	Proximal	7.06021
5	5180307216180365215	180307216	180365215	180003152	180015059	cg13927251	180002606	180007606	180312606	180317606	FLT4	Proximal	7.7861
5	5180307216180365215	180307216	180365215	180003152	180015059	cg13927251	180012606	180017606	180312606	180317606	FLT4	Proximal	8.83398
5	5180307216180365215	180307216	180365215	180003152	180015059	cg13927251	180007606	180012606	180312606	180317606	FLT4	Proximal	11.4813
5	5180307216180365215	180307216	180365215	180003152	180015059	cg13927251	180002606	180007606	180322606	180327606	FLT4	Proximal	4.67279
5	5180307216180365215	180307216	180365215	180003152	180015059	cg13927251	180012606	180017606	180322606	180327606	FLT4	Proximal	6.05905
5	5180307216180365215	180307216	180365215	180003152	180015059	cg13927251	180007606	180012606	180322606	180327606	FLT4	Proximal	6.12486
5	5180307216180365215	180307216	180365215	180003152	180015059	cg13927251	180002606	180007606	180327606	180332606	FLT4	Proximal	3.65905
5	5180307216180365215	180307216	180365215	180003152	180015059	cg13927251	180012606	180017606	180327606	180332606	FLT4	Proximal	4.74456
5	5180307216180365215	180307216	180365215	180003152	180015059	cg13927251	180007606	180012606	180327606	180332606	FLT4	Proximal	3.1974
5	5180307216180365215	180307216	180365215	180003152	180015059	cg13927251	180002606	180007606	180332606	180337606	FLT4	Proximal	8.52587
5	5180307216180365215	180307216	180365215	180003152	180015059	cg13927251	180012606	180017606	180332606	180337606	FLT4	Proximal	12.4371
5	5180307216180365215	180307216	180365215	180003152	180015059	cg13927251	180007606	180012606	180332606	180337606	FLT4	Proximal	13.9691
5	5180307216180365215	180307216	180365215	180003152	180015059	cg13927251	180002606	180007606	180342606	180347606	FLT4	Proximal	4.49028
5	5180307216180365215	180307216	180365215	180003152	180015059	cg13927251	180012606	180017606	180342606	180347606	FLT4	Proximal	6.79279
5	5180307216180365215	180307216	180365215	180003152	180015059	cg13927251	180007606	180012606	180342606	180347606	FLT4	Proximal	7.84752
5	5180307216180365215	180307216	180365215	180003152	180015059	cg13927251	180002606	180007606	180347606	180352606	FLT4	Proximal	8.48856
5	5180307216180365215	180307216	180365215	180003152	180015059	cg13927251	180012606	180017606	180347606	180352606	FLT4	Proximal	9.31347
5	5180307216180365215	180307216	180365215	180003152	180015059	cg13927251	180007606	180012606	180347606	180352606	FLT4	Proximal	7.70289
5	5180307216180365215	180307216	180365215	180003152	180015059	cg13927251	180002606	180007606	180357606	180362606	FLT4	Proximal	12.446
5	5180307216180365215	180307216	180365215	180003152	180015059	cg13927251	180012606	180017606	180357606	180362606	FLT4	Proximal	12.5521
5	5180307216180365215	180307216	180365215	180003152	180015059	cg13927251	180007606	180012606	180357606	180362606	FLT4	Proximal	14.501
5	5180307216180365215	180307216	180365215	180003152	180015059	cg13927251	180002606	180007606	180362606	180367606	FLT4	Proximal	13.1056
5	5180307216180365215	180307216	180365215	180003152	180015059	cg13927251	180012606	180017606	180362606	180367606	FLT4	Proximal	16.9936
5	5180307216180365215	180307216	180365215	180003152	180015059	cg13927251	180007606	180012606	180362606	180367606	FLT4	Proximal	8.5891
5	5180307216180365215	180307216	180365215	180003152	180015059	cg13927251	180002606	180007606	180302606	180307606	FLT4	Proximal	8.97598
5	5180307216180365215	180307216	180365215	180003152	180015059	cg13927251	180012606	180017606	180302606	180307606	FLT4	Proximal	15.8712
5	5180307216180365215	180307216	180365215	180003152	180015059	cg13927251	180007606	180012606	180302606	180307606	FLT4	Proximal	5.34786
5	5180307216180365215	180307216	180365215	180003152	180015059	cg13927251	180002606	180007606	180317606	180322606	FLT4	Proximal	9.43741
5	5180307216180365215	180307216	180365215	180003152	180015059	cg13927251	180012606	180017606	180317606	180322606	FLT4	Proximal	8.15811
5	5180307216180365215	180307216	180365215	180003152	180015059	cg13927251	180007606	180012606	180317606	180322606	FLT4	Proximal	8.24673
5	5180307216180365215	180307216	180365215	180003152	180015059	cg13927251	180002606	180007606	180337606	180342606	FLT4	Proximal	8.7532
5	5180307216180365215	180307216	180365215	180003152	180015059	cg13927251	180012606	180017606	180337606	180342606	FLT4	Proximal	5.67499
5	5180307216180365215	180307216	180365215	180003152	180015059	cg13927251	180007606	180012606	180337606	180342606	FLT4	Proximal	5.73663
5	5180307216180365215	180307216	180365215	180003152	180015059	cg13927251	180002606	180007606	180352606	180357606	FLT4	Proximal	9.81807
5	5180307216180365215	180307216	180365215	180003152	180015059	cg13927251	180012606	180017606	180352606	180357606	FLT4	Proximal	7.83431
5	5180307216180365215	180307216	180365215	180003152	180015059	cg13927251	180007606	180012606	180352606	180357606	FLT4	Proximal	13.859
6	6719091719831	719091	719831	41707413	41719762	cg02914379	715000	720000	41717978	41722978	MDFI	Distal	0.905261
6	6719091719831	719091	719831	41707413	41719762	cg02914379	715000	720000	41712978	41717978	MDFI	Distal	1.21585
6	61914924819157489	19149248	19157489	19939898	19952482	cg00468146	19152979	19157979	19942979	19947979	ID4	Proximal	11.2051
6	61914924819157489	19149248	19157489	19939898	19952482	cg00468146	19152979	19157979	19947979	19952979	ID4	Proximal	2.18987
6	61914924819157489	19149248	19157489	19939898	19952482	cg00468146	19147979	19152979	19942979	19947979	ID4	Proximal	1.96315
6	61914924819157489	19149248	19157489	19939898	19952482	cg00468146	19147979	19152979	19947979	19952979	ID4	Proximal	3.83668
6	61914924819157489	19149248	19157489	19939898	19952482	cg00468146	19147979	19152979	19937979	19942979	ID4	Proximal	1.85777
6	62829817528298511	28298175	28298511	28295811	28306448	cg08307580	28297979	28302979	28297979	28302979	ZNF193	Proximal	850.131
6	62829817528298511	28298175	28298511	28295811	28306448	cg08307580	28297979	28302979	28302979	28307979	ZNF193	Proximal	334.544
6	62829817528298511	28298175	28298511	28295811	28306448	cg08307580	28292979	28297979	28297979	28302979	ZNF193	Proximal	302.055
6	63031578830316206	30315788	30316206	30812966	30825940	cg24000189	30312979	30317979	30807979	30812979	FLOT1	Proximal	3.98342
6	63031578830316206	30315788	30316206	30812966	30825940	cg24000189	30312979	30317979	30812979	30817979	FLOT1	Proximal	4.13643
6	63031578830316206	30315788	30316206	30812966	30825940	cg24000189	30312979	30317979	30822979	30827979	FLOT1	Proximal	1.85222
6	63031578830316206	30315788	30316206	30812966	30825940	cg24000189	30312979	30317979	30817979	30822979	FLOT1	Proximal	5.20284
6	63031578830316206	30315788	30316206	29793950	29805261	cg24703717	29792979	29797979	30312979	30317979	HLA-F	Proximal	4.6454
6	63031578830316206	30315788	30316206	29793950	29805261	cg24703717	29802979	29807979	30312979	30317979	HLA-F	Proximal	9.11726
6	63031578830316206	30315788	30316206	29793950	29805261	cg24703717	29797979	29802979	30312979	30317979	HLA-F	Proximal	5.5277
6	63138396031387412	31383960	31387412	31904466	31917011	cg14663792	31382979	31387979	31902979	31907979	C6orf48	Proximal	5.40914
6	63138396031387412	31383960	31387412	31904466	31917011	cg14663792	31382979	31387979	31907979	31912979	C6orf48	Proximal	5.08592
6	63138396031387412	31383960	31387412	31904466	31917011	cg14663792	31382979	31387979	31912979	31917979	C6orf48	Proximal	3.40817
6	63138396031387412	31383960	31387412	30687809	30698959	cg04513728	30687979	30692979	31382979	31387979	PPP1R10	Proximal	3.72317
6	63138396031387412	31383960	31387412	30687809	30698959	cg04513728	30692979	30697979	31382979	31387979	PPP1R10	Proximal	8.18869
6	63138396031387412	31383960	31387412	30687809	30698959	cg04513728	30697979	30702979	31382979	31387979	PPP1R10	Proximal	3.82713
6	63138396031387412	31383960	31387412	30687809	30698959	cg04513728	30682979	30687979	31382979	31387979	PPP1R10	Proximal	5.81894
6	63138461231386630	31384612	31386630	30687809	30698959	cg04513728	30687979	30692979	31382979	31387979	PPP1R10	Proximal	3.72317
6	63138461231386630	31384612	31386630	30687809	30698959	cg04513728	30692979	30697979	31382979	31387979	PPP1R10	Proximal	8.18869
6	63138461231386630	31384612	31386630	30687809	30698959	cg04513728	30697979	30702979	31382979	31387979	PPP1R10	Proximal	3.82713
6	63138461231386630	31384612	31386630	30687809	30698959	cg04513728	30682979	30687979	31382979	31387979	PPP1R10	Proximal	5.81894
6	63138461231386630	31384612	31386630	42949351	42961553	cg00893987	31382979	31387979	42957978	42962978	RPL7L1	Distal	1.27176
6	63139581031397416	31395810	31397416	31341725	31353137	cg10409680	31342979	31347979	31392979	31397979	HLA-C	Proximal	60.8716
6	63139581031397416	31395810	31397416	31341725	31353137	cg10409680	31347979	31352979	31392979	31397979	HLA-C	Proximal	63.5353
6	63139581031397416	31395810	31397416	31341725	31353137	cg10409680	31352979	31357979	31392979	31397979	HLA-C	Proximal	71.874
6	63139581031397416	31395810	31397416	31341725	31353137	cg10409680	31337979	31342979	31392979	31397979	HLA-C	Proximal	55.7439
6	63617809836178171	36178098	36178171	36664215	36675565	cg08027745	36177978	36182978	36667978	36672978	SFRS3	Proximal	5.52373
6	63617809836178171	36178098	36178171	36664215	36675565	cg08027745	36177978	36182978	36672978	36677978	SFRS3	Proximal	3.7557
6	63617809836178171	36178098	36178171	36664215	36675565	cg08027745	36177978	36182978	36662978	36667978	SFRS3	Proximal	4.68727
6	65130743251308104	51307432	51308104	151223291	151234879	cg21610516	51307959	51312959	151221693	151226693	MTHFD1L	Distal	0.750085
6	67715421277158385	77154212	77158385	76362925	76374412	cg06062132	76366720	76371720	77151720	77156720	SENP6	Proximal	1.80121
6	67715421277158385	77154212	77158385	76362925	76374412	cg06062132	76371720	76376720	77151720	77156720	SENP6	Proximal	3.52832
6	67715421277158385	77154212	77158385	76362925	76374412	cg06062132	76361720	76366720	77151720	77156720	SENP6	Proximal	1.2557
6	67715421377159361	77154213	77159361	76362925	76374412	cg06062132	76366720	76371720	77151720	77156720	SENP6	Proximal	1.80121
6	67715421377159361	77154213	77159361	76362925	76374412	cg06062132	76371720	76376720	77151720	77156720	SENP6	Proximal	3.52832
6	67715421377159361	77154213	77159361	76362925	76374412	cg06062132	76361720	76366720	77151720	77156720	SENP6	Proximal	1.2557
6	67902418779093007	79024187	79093007	79994998	80006433	cg22058458	79021719	79026719	79991719	79996719	HMGN3	Proximal	1.67275
6	67902418779093007	79024187	79093007	79994998	80006433	cg22058458	79021719	79026719	80001719	80006719	HMGN3	Proximal	1.82168
6	67902418779093007	79024187	79093007	79994998	80006433	cg22058458	79026719	79031719	79991719	79996719	HMGN3	Proximal	1.60541
6	67902418779093007	79024187	79093007	79994998	80006433	cg22058458	79036719	79041719	79991719	79996719	HMGN3	Proximal	1.91044
6	67902418779093007	79024187	79093007	79994998	80006433	cg22058458	79036719	79041719	80001719	80006719	HMGN3	Proximal	6.24158
6	67902418779093007	79024187	79093007	79994998	80006433	cg22058458	79046719	79051719	80001719	80006719	HMGN3	Proximal	2.53723
6	67902418779093007	79024187	79093007	79994998	80006433	cg22058458	79056719	79061719	79991719	79996719	HMGN3	Proximal	2.94474
6	67902418779093007	79024187	79093007	79994998	80006433	cg22058458	79056719	79061719	79996719	80001719	HMGN3	Proximal	2.03144
6	67902418779093007	79024187	79093007	79994998	80006433	cg22058458	79071719	79076719	79996719	80001719	HMGN3	Proximal	2.12989
6	67902418779093007	79024187	79093007	79994998	80006433	cg22058458	79071719	79076719	80001719	80006719	HMGN3	Proximal	3.36234
6	67902418779093007	79024187	79093007	79994998	80006433	cg22058458	79076719	79081719	80001719	80006719	HMGN3	Proximal	1.53267
6	67902418779093007	79024187	79093007	79994998	80006433	cg22058458	79086719	79091719	79996719	80001719	HMGN3	Proximal	1.78574
6	67902418779093007	79024187	79093007	79994998	80006433	cg22058458	79091719	79096719	79991719	79996719	HMGN3	Proximal	2.26885
6	67902418779093007	79024187	79093007	79994998	80006433	cg22058458	79051719	79056719	79991719	79996719	HMGN3	Proximal	2.72783
6	67902418779093007	79024187	79093007	79994998	80006433	cg22058458	79051719	79056719	79996719	80001719	HMGN3	Proximal	7.52722
6	67902418779093007	79024187	79093007	79994998	80006433	cg22058458	79066719	79071719	79996719	80001719	HMGN3	Proximal	7.36239
6	67902418779093007	79024187	79093007	79994998	80006433	cg22058458	79081719	79086719	79991719	79996719	HMGN3	Proximal	1.38246
6	67902418779093007	79024187	79093007	79994998	80006433	cg22058458	79081719	79086719	79996719	80001719	HMGN3	Proximal	1.90739
6	67902418779093007	79024187	79093007	79994998	80006433	cg22058458	79031719	79036719	79996719	80001719	HMGN3	Proximal	2.22258
6	67902418779093007	79024187	79093007	79994998	80006433	cg22058458	79031719	79036719	80001719	80006719	HMGN3	Proximal	1.75433
6	68668055986682553	86680559	86682553	84794927	84806109	cg26384034	84791719	84796719	86676719	86681719	C6orf117	Distal	0.894019
6	68668055986682553	86680559	86682553	84794927	84806109	cg26384034	84801719	84806719	86676719	86681719	C6orf117	Distal	1.63035
6	68668055986682553	86680559	86682553	84794927	84806109	cg26384034	84791719	84796719	86681719	86686719	C6orf117	Distal	2.55899
6	68668055986682553	86680559	86682553	84794927	84806109	cg26384034	84796719	84801719	86681719	86686719	C6orf117	Distal	1.87583
6	68668055986682553	86680559	86682553	84794927	84806109	cg26384034	84801719	84806719	86681719	86686719	C6orf117	Distal	2.33331
6	6108132828108141795	108132828	108141795	105951741	105963075	cg20612615	105956693	105961693	108136693	108141693	PREP	Distal	1.28782
6	6108132828108141795	108132828	108141795	105951741	105963075	cg20612615	105961693	105966693	108136693	108141693	PREP	Distal	1.14339
6	6108132828108141795	108132828	108141795	105951741	105963075	cg20612615	105956693	105961693	108141693	108146693	PREP	Distal	0.892826
6	6108132828108141795	108132828	108141795	105951741	105963075	cg20612615	105961693	105966693	108141693	108146693	PREP	Distal	1.58538
6	6108132828108141795	108132828	108141795	105951741	105963075	cg20612615	105951693	105956693	108141693	108146693	PREP	Distal	0.744931
6	6108132828108141795	108132828	108141795	105951741	105963075	cg20612615	105956693	105961693	108131693	108136693	PREP	Distal	1.49643
6	6108132828108141795	108132828	108141795	105951741	105963075	cg20612615	105961693	105966693	108131693	108136693	PREP	Distal	1.3286
6	6111401904111402210	111401904	111402210	111296896	111309468	cg04128563	111296693	111301693	111401693	111406693	AMD1	Proximal	26.4309
6	6111401904111402210	111401904	111402210	111296896	111309468	cg04128563	111301693	111306693	111401693	111406693	AMD1	Proximal	26.4359
6	6111401904111402210	111401904	111402210	111296896	111309468	cg04128563	111306693	111311693	111401693	111406693	AMD1	Proximal	25.6683
6	6119118982119120620	119118982	119120620	160304645	160316025	cg14556618	119116693	119121693	160309990	160314990	IGF2R	Distal	0.622224
6	6119118982119120620	119118982	119120620	160304645	160316025	cg14556618	119116693	119121693	160314990	160319990	IGF2R	Distal	0.549676
6	6133787627133789056	133787627	133789056	133598260	133610886	cg21296676	133596693	133601693	133786693	133791693	EYA4	Proximal	8.75724
6	6133787627133789056	133787627	133789056	133598260	133610886	cg21296676	133601693	133606693	133786693	133791693	EYA4	Proximal	9.28973
6	6133787627133789056	133787627	133789056	133598260	133610886	cg21296676	133606693	133611693	133786693	133791693	EYA4	Proximal	12.9174
6	6160006217160008613	160006217	160008613	160097301	160108844	cg15298323	160004990	160009990	160094990	160099990	ACAT2	Proximal	19.2353
6	6160006217160008613	160006217	160008613	160097301	160108844	cg15298323	160004990	160009990	160104990	160109990	ACAT2	Proximal	10.2602
6	6160006217160008613	160006217	160008613	160097301	160108844	cg15298323	160004990	160009990	160099990	160104990	ACAT2	Proximal	14.4398
7	726334552633799	2633455	2633799	2844641	2856029	cg24743283	2631526	2636526	2841526	2846526	GNA12	Proximal	10.4208
7	726334552633799	2633455	2633799	2844641	2856029	cg24743283	2631526	2636526	2851526	2856526	GNA12	Proximal	9.18262
7	726334552633799	2633455	2633799	2844641	2856029	cg24743283	2631526	2636526	2846526	2851526	GNA12	Proximal	8.61748
7	740398594049085	4039859	4049085	3044651	3055279	cg26937500	3041526	3046526	4036526	4041526	CARD11	Proximal	5.33686
7	740398594049085	4039859	4049085	3044651	3055279	cg26937500	3041526	3046526	4041526	4046526	CARD11	Proximal	0.842367
7	740398594049085	4039859	4049085	3044651	3055279	cg26937500	3051526	3056526	4041526	4046526	CARD11	Proximal	2.47401
7	740398594049085	4039859	4049085	3044651	3055279	cg26937500	3046526	3051526	4041526	4046526	CARD11	Proximal	1.8921
7	740398594049085	4039859	4049085	3044651	3055279	cg26937500	3041526	3046526	4046526	4051526	CARD11	Proximal	2.95044
7	740398594049085	4039859	4049085	3044651	3055279	cg26937500	3051526	3056526	4046526	4051526	CARD11	Proximal	0.722114
7	740398594049085	4039859	4049085	3044651	3055279	cg26937500	3046526	3051526	4046526	4051526	CARD11	Proximal	0.828398
7	740398594049085	4039859	4049085	5781473	5793046	cg01527212	4041526	4046526	5786526	5791526	TRIAD3	Distal	0.962413
7	740398594049085	4039859	4049085	30285289	30297326	cg10289912	4041526	4046526	30286525	30291525	ZNRF2	Distal	0.848779
7	740398594049085	4039859	4049085	30285289	30297326	cg10289912	4046526	4051526	30281525	30286525	ZNRF2	Distal	0.871306
7	71324463713247239	13244637	13247239	12687517	12698939	cg09259772	12686525	12691525	13241525	13246525	ARL4	Proximal	13.1113
7	71324463713247239	13244637	13247239	12687517	12698939	cg09259772	12691525	12696525	13241525	13246525	ARL4	Proximal	10.1268
7	71324463713247239	13244637	13247239	12687517	12698939	cg09259772	12696525	12701525	13241525	13246525	ARL4	Proximal	11.5723
7	71324463713247239	13244637	13247239	12687517	12698939	cg09259772	12686525	12691525	13246525	13251525	ARL4	Proximal	7.84452
7	71324463713247239	13244637	13247239	12687517	12698939	cg09259772	12691525	12696525	13246525	13251525	ARL4	Proximal	5.77039
7	71324463713247239	13244637	13247239	12687517	12698939	cg09259772	12696525	12701525	13246525	13251525	ARL4	Proximal	11.1275
7	71613829916140597	16138299	16140597	16754606	16765776	cg12567315	16136525	16141525	16751525	16756525	TSPAN13	Proximal	3.64451
7	71613829916140597	16138299	16140597	16754606	16765776	cg12567315	16136525	16141525	16761525	16766525	TSPAN13	Proximal	3.827
7	71613829916140597	16138299	16140597	16754606	16765776	cg12567315	16136525	16141525	16756525	16761525	TSPAN13	Proximal	4.97404
7	71613832116140500	16138321	16140500	16754606	16765776	cg12567315	16136525	16141525	16751525	16756525	TSPAN13	Proximal	3.64451
7	71613832116140500	16138321	16140500	16754606	16765776	cg12567315	16136525	16141525	16761525	16766525	TSPAN13	Proximal	3.827
7	71613832116140500	16138321	16140500	16754606	16765776	cg12567315	16136525	16141525	16756525	16761525	TSPAN13	Proximal	4.97404
7	72944344329443752	29443443	29443752	29194884	29206712	cg11185569	29196525	29201525	29441525	29446525	CHN2	Proximal	17.0095
7	72944344329443752	29443443	29443752	29194884	29206712	cg11185569	29201525	29206525	29441525	29446525	CHN2	Proximal	10.0336
7	72944344329443752	29443443	29443752	29194884	29206712	cg11185569	29206525	29211525	29441525	29446525	CHN2	Proximal	5.88937
7	72944344329443752	29443443	29443752	29194884	29206712	cg11185569	29191525	29196525	29441525	29446525	CHN2	Proximal	12.0961
7	73956389939564163	39563899	39564163	39623951	39635478	cg08724636	39561525	39566525	39621525	39626525	RALA	Proximal	18.8021
7	73956389939564163	39563899	39564163	39623951	39635478	cg08724636	39561525	39566525	39626525	39631525	RALA	Proximal	16.2951
7	73956389939564163	39563899	39564163	39623951	39635478	cg08724636	39561525	39566525	39631525	39636525	RALA	Proximal	10.9102
7	73956389939564163	39563899	39564163	149645764	149656993	cg07753583	39561525	39566525	149645933	149650933	LRRC61	Distal	0.481044
7	74725017847256783	47250178	47256783	47980209	47991046	cg14171882	47251525	47256525	47976525	47981525	HUS1	Proximal	5.64699
7	74725017847256783	47250178	47256783	47980209	47991046	cg14171882	47251525	47256525	47981525	47986525	HUS1	Proximal	4.65389
7	74725017847256783	47250178	47256783	47980209	47991046	cg14171882	47251525	47256525	47986525	47991525	HUS1	Proximal	0.759676
7	74725017847256783	47250178	47256783	47980209	47991046	cg14171882	47256525	47261525	47976525	47981525	HUS1	Proximal	5.45699
7	74725017847256783	47250178	47256783	47980209	47991046	cg14171882	47256525	47261525	47981525	47986525	HUS1	Proximal	5.20402
7	74725017847256783	47250178	47256783	47980209	47991046	cg14171882	47256525	47261525	47986525	47991525	HUS1	Proximal	2.83158
7	74725017847256783	47250178	47256783	47980209	47991046	cg14171882	47246525	47251525	47976525	47981525	HUS1	Proximal	2.30812
7	74725017847256783	47250178	47256783	47980209	47991046	cg14171882	47246525	47251525	47981525	47986525	HUS1	Proximal	5.56395
7	74725017847256783	47250178	47256783	47980209	47991046	cg14171882	47246525	47251525	47986525	47991525	HUS1	Proximal	3.49319
7	75007531750076620	50075317	50076620	49778381	49791431	cg00333226	49775546	49780546	50070546	50075546	UNQ739	Proximal	3.86197
7	75007531750076620	50075317	50076620	49778381	49791431	cg00333226	49780546	49785546	50070546	50075546	UNQ739	Proximal	7.50089
7	75007531750076620	50075317	50076620	49778381	49791431	cg00333226	49785546	49790546	50070546	50075546	UNQ739	Proximal	4.94001
7	75007531750076620	50075317	50076620	49778381	49791431	cg00333226	49790546	49795546	50070546	50075546	UNQ739	Proximal	4.2667
7	75007531750076620	50075317	50076620	49778381	49791431	cg00333226	49775546	49780546	50075546	50080546	UNQ739	Proximal	3.22728
7	75007531750076620	50075317	50076620	49778381	49791431	cg00333226	49780546	49785546	50075546	50080546	UNQ739	Proximal	3.48231
7	75007531750076620	50075317	50076620	49778381	49791431	cg00333226	49785546	49790546	50075546	50080546	UNQ739	Proximal	5.04551
7	75007531750076620	50075317	50076620	49778381	49791431	cg00333226	49790546	49795546	50075546	50080546	UNQ739	Proximal	3.16933
7	75510237455103361	55102374	55103361	115946805	115959180	cg18329349	55097494	55102494	115952236	115957236	CAV1	Distal	0.473059
7	78714629787148760	87146297	87148760	87396087	87407706	cg08876591	87147936	87152936	87392936	87397936	ADAM22	Proximal	1.80406
7	78714629787148760	87146297	87148760	87396087	87407706	cg08876591	87147936	87152936	87397936	87402936	ADAM22	Proximal	2.64296
7	78714629787148760	87146297	87148760	87396087	87407706	cg08876591	87147936	87152936	87402936	87407936	ADAM22	Proximal	5.02374
7	78714629787148760	87146297	87148760	87396087	87407706	cg08876591	87142936	87147936	87392936	87397936	ADAM22	Proximal	8.4389
7	78714629787148760	87146297	87148760	87396087	87407706	cg08876591	87142936	87147936	87397936	87402936	ADAM22	Proximal	2.13975
7	78714629787148760	87146297	87148760	87396087	87407706	cg08876591	87142936	87147936	87402936	87407936	ADAM22	Proximal	5.423
7	79373051993730716	93730519	93730716	94369717	94380964	cg16872560	93727936	93732936	94372936	94377936	PPP1R9A	Proximal	7.05135
7	79373051993730716	93730519	93730716	94369717	94380964	cg16872560	93727936	93732936	94377936	94382936	PPP1R9A	Proximal	8.01359
7	79373051993730716	93730519	93730716	94369717	94380964	cg16872560	93727936	93732936	94367936	94372936	PPP1R9A	Proximal	3.55593
7	79886958198869637	98869581	98869637	98078575	98090970	cg12799895	98077936	98082936	98867936	98872936	NPTX2	Proximal	0.828569
7	7102135311102152748	102135311	102152748	101900560	101911748	cg23980887	101907005	101912005	102142236	102147236	POLR2J	Proximal	87.7258
7	7102135311102152748	102135311	102152748	101900560	101911748	cg23980887	101897005	101902005	102147236	102152236	POLR2J	Proximal	3.53999
7	7102135311102152748	102135311	102152748	101900560	101911748	cg23980887	101897005	101902005	102137236	102142236	POLR2J	Proximal	6.10176
7	7102135311102152748	102135311	102152748	101900560	101911748	cg23980887	101897005	101902005	102152236	102157236	POLR2J	Proximal	6.70229
7	7111715170111715248	111715170	111715248	112212043	112223039	cg05608188	111712236	111717236	112207236	112212236	FLJ13576	Proximal	4.06488
7	7111715170111715248	111715170	111715248	112212043	112223039	cg05608188	111712236	111717236	112217236	112222236	FLJ13576	Proximal	2.58816
7	7111715170111715248	111715170	111715248	112212043	112223039	cg05608188	111712236	111717236	112222236	112227236	FLJ13576	Proximal	4.88454
7	7111715170111715248	111715170	111715248	112212043	112223039	cg05608188	111712236	111717236	112212236	112217236	FLJ13576	Proximal	5.16483
7	7141388076141441024	141388076	141441024	158624176	158636369	cg18349835	141401469	141406469	158632761	158637761	VIPR2	Distal	1.12093
7	7141388076141441024	141388076	141441024	158624176	158636369	cg18349835	141436469	141441469	158627761	158632761	VIPR2	Distal	1.54777
7	7141388076141441024	141388076	141441024	158624176	158636369	cg18349835	141406469	141411469	158622761	158627761	VIPR2	Distal	0.802313
7	7141388076141441024	141388076	141441024	158624176	158636369	cg18349835	141426469	141431469	158622761	158627761	VIPR2	Distal	2.21439
7	7147704059147707263	147704059	147707263	148448584	148460804	cg00006414	147705933	147710933	148445933	148450933	ZNF398	Proximal	4.62543
7	7147704059147707263	147704059	147707263	148448584	148460804	cg00006414	147700933	147705933	148445933	148450933	ZNF398	Proximal	1.56023
7	7147704059147707263	147704059	147707263	148448584	148460804	cg00006414	147700933	147705933	148455933	148460933	ZNF398	Proximal	1.52122
7	7147704059147707263	147704059	147707263	148448584	148460804	cg00006414	147700933	147705933	148450933	148455933	ZNF398	Proximal	1.36599
8	83935081939506576	39350819	39506576	88949770	88960987	cg17703554	39389157	39394157	88959116	88964116	WDR21C	Distal	4.46415
8	83935081939506576	39350819	39506576	88949770	88960987	cg17703554	39414157	39419157	88949116	88954116	WDR21C	Distal	3.24424
8	83935081939506576	39350819	39506576	88949770	88960987	cg17703554	39414157	39419157	88954116	88959116	WDR21C	Distal	2.5765
8	83935081939506576	39350819	39506576	88949770	88960987	cg17703554	39459157	39464157	88954116	88959116	WDR21C	Distal	2.23209
8	83935081939506576	39350819	39506576	88949770	88960987	cg17703554	39504157	39509157	88954116	88959116	WDR21C	Distal	1.54947
8	85537165155373817	55371651	55373817	54912618	54923794	cg11050527	54912553	54917553	55367553	55372553	ATP6V1H	Proximal	3.68935
8	85537165155373817	55371651	55373817	54912618	54923794	cg11050527	54922553	54927553	55367553	55372553	ATP6V1H	Proximal	4.23611
8	85537165155373817	55371651	55373817	54912618	54923794	cg11050527	54917553	54922553	55367553	55372553	ATP6V1H	Proximal	3.04804
8	85537165155373817	55371651	55373817	54912618	54923794	cg11050527	54912553	54917553	55372553	55377553	ATP6V1H	Proximal	1.68383
8	85537165155373817	55371651	55373817	54912618	54923794	cg11050527	54922553	54927553	55372553	55377553	ATP6V1H	Proximal	3.86675
8	85537165155373817	55371651	55373817	54912618	54923794	cg11050527	54917553	54922553	55372553	55377553	ATP6V1H	Proximal	3.47783
8	87450860874511335	74508608	74511335	74363589	74375829	cg26464596	74367554	74372554	74507554	74512554	RDH10	Proximal	14.8415
8	87450860874511335	74508608	74511335	74363589	74375829	cg26464596	74372554	74377554	74507554	74512554	RDH10	Proximal	15.5882
8	87450860874511335	74508608	74511335	74363589	74375829	cg26464596	74362554	74367554	74507554	74512554	RDH10	Proximal	11.7776
8	88220757182209251	82207571	82209251	82910812	82922588	cg06027949	82207555	82212555	82907555	82912555	SNX16	Proximal	1.98848
8	88220757182209251	82207571	82209251	82910812	82922588	cg06027949	82207555	82212555	82912555	82917555	SNX16	Proximal	4.46791
8	88220757182209251	82207571	82209251	82910812	82922588	cg06027949	82207555	82212555	82922555	82927555	SNX16	Proximal	3.33047
8	88220757182209251	82207571	82209251	82910812	82922588	cg06027949	82207555	82212555	82917555	82922555	SNX16	Proximal	2.34774
8	88999590589999006	89995905	89999006	49805084	49816166	cg22836229	49812553	49817553	89994116	89999116	EFCAB1	Distal	0.993554
8	89571618395717097	95716183	95717097	95716502	95727492	cg26350286	95714176	95719176	95719176	95724176	RBM35A	Proximal	294.929
8	89571618395717097	95716183	95717097	95716502	95727492	cg26350286	95714176	95719176	95724176	95729176	RBM35A	Proximal	116.527
8	89571618395717097	95716183	95717097	95716502	95727492	cg26350286	95714176	95719176	95714176	95719176	RBM35A	Proximal	856.179
8	89953431799534644	99534317	99534644	98945024	98956192	cg10039928	98944176	98949176	99534176	99539176	MATN2	Proximal	3.80268
8	89953431799534644	99534317	99534644	98945024	98956192	cg10039928	98954176	98959176	99534176	99539176	MATN2	Proximal	4.82177
8	8120088560120096979	120088560	120096979	120028087	120038943	cg19620294	120024181	120029181	120084181	120089181	TNFRSF11B	Proximal	25.8928
8	8120088560120096979	120088560	120096979	120028087	120038943	cg19620294	120034181	120039181	120084181	120089181	TNFRSF11B	Proximal	35.8643
8	8120088560120096979	120088560	120096979	120028087	120038943	cg19620294	120029181	120034181	120084181	120089181	TNFRSF11B	Proximal	27.9998
8	8120088560120096979	120088560	120096979	120028087	120038943	cg19620294	120024181	120029181	120089181	120094181	TNFRSF11B	Proximal	34.2002
8	8120088560120096979	120088560	120096979	120028087	120038943	cg19620294	120034181	120039181	120089181	120094181	TNFRSF11B	Proximal	35.5539
8	8120088560120096979	120088560	120096979	120028087	120038943	cg19620294	120029181	120034181	120089181	120094181	TNFRSF11B	Proximal	33.0696
8	8120088560120096979	120088560	120096979	120028087	120038943	cg19620294	120024181	120029181	120094181	120099181	TNFRSF11B	Proximal	13.7327
8	8120088560120096979	120088560	120096979	120028087	120038943	cg19620294	120034181	120039181	120094181	120099181	TNFRSF11B	Proximal	26.4467
8	8120088560120096979	120088560	120096979	120028087	120038943	cg19620294	120029181	120034181	120094181	120099181	TNFRSF11B	Proximal	28.4147
8	8144188813144193250	144188813	144193250	143799749	143811445	cg10918419	143797002	143802002	144186375	144191375	C8orf55	Proximal	19.8234
8	8144188813144193250	144188813	144193250	143799749	143811445	cg10918419	143807002	143812002	144186375	144191375	C8orf55	Proximal	17.9592
8	8144188813144193250	144188813	144193250	143799749	143811445	cg10918419	143802002	143807002	144186375	144191375	C8orf55	Proximal	21.748
8	8144188813144193250	144188813	144193250	143799749	143811445	cg10918419	143797002	143802002	144191375	144196375	C8orf55	Proximal	13.405
8	8144188813144193250	144188813	144193250	143799749	143811445	cg10918419	143807002	143812002	144191375	144196375	C8orf55	Proximal	23.0743
8	8144188813144193250	144188813	144193250	143799749	143811445	cg10918419	143802002	143807002	144191375	144196375	C8orf55	Proximal	20.4611
8	8144584722144584824	144584722	144584824	144482548	144493685	cg24596472	144481375	144486375	144581143	144586143	TOP1MT	Proximal	39.7673
8	8144584722144584824	144584722	144584824	144482548	144493685	cg24596472	144491375	144496375	144581143	144586143	TOP1MT	Proximal	32.6266
8	8144584722144584824	144584722	144584824	144482548	144493685	cg24596472	144486375	144491375	144581143	144586143	TOP1MT	Proximal	28.2382
8	8144584722144584824	144584722	144584824	143799749	143811445	cg10913563	143797002	143802002	144581143	144586143	C8orf55	Proximal	2.83057
8	8144584722144584824	144584722	144584824	143799749	143811445	cg10913563	143807002	143812002	144581143	144586143	C8orf55	Proximal	1.53863
8	8144584722144584824	144584722	144584824	143799749	143811445	cg10913563	143802002	143807002	144581143	144586143	C8orf55	Proximal	8.10098
8	8144584722144584824	144584722	144584824	28402045	28413515	cg16729690	28410919	28415919	144581143	144586143	FZD3	Distal	1.65558
8	8144771628144785835	144771628	144785835	144864897	144876106	cg22892110	144771143	144776143	144861988	144866988	MAPK15	Proximal	33.113
8	8144771628144785835	144771628	144785835	144864897	144876106	cg22892110	144771143	144776143	144871988	144876988	MAPK15	Proximal	54.1551
8	8144771628144785835	144771628	144785835	144864897	144876106	cg22892110	144771143	144776143	144866988	144871988	MAPK15	Proximal	47.3213
8	8144771628144785835	144771628	144785835	144864897	144876106	cg22892110	144776143	144781143	144861988	144866988	MAPK15	Proximal	46.0513
8	8144771628144785835	144771628	144785835	144864897	144876106	cg22892110	144776143	144781143	144871988	144876988	MAPK15	Proximal	53.3589
8	8144771628144785835	144771628	144785835	144864897	144876106	cg22892110	144776143	144781143	144866988	144871988	MAPK15	Proximal	42.2289
8	8144771628144785835	144771628	144785835	144864897	144876106	cg22892110	144781143	144786143	144861988	144866988	MAPK15	Proximal	43.6705
8	8144771628144785835	144771628	144785835	144864897	144876106	cg22892110	144781143	144786143	144871988	144876988	MAPK15	Proximal	44.557
8	8144771628144785835	144771628	144785835	144864897	144876106	cg22892110	144781143	144786143	144866988	144871988	MAPK15	Proximal	49.507
8	8144771634144785886	144771634	144785886	144864897	144876106	cg22892110	144771143	144776143	144861988	144866988	MAPK15	Proximal	33.113
8	8144771634144785886	144771634	144785886	144864897	144876106	cg22892110	144771143	144776143	144871988	144876988	MAPK15	Proximal	54.1551
8	8144771634144785886	144771634	144785886	144864897	144876106	cg22892110	144771143	144776143	144866988	144871988	MAPK15	Proximal	47.3213
8	8144771634144785886	144771634	144785886	144864897	144876106	cg22892110	144776143	144781143	144861988	144866988	MAPK15	Proximal	46.0513
8	8144771634144785886	144771634	144785886	144864897	144876106	cg22892110	144776143	144781143	144871988	144876988	MAPK15	Proximal	53.3589
8	8144771634144785886	144771634	144785886	144864897	144876106	cg22892110	144776143	144781143	144866988	144871988	MAPK15	Proximal	42.2289
8	8144771634144785886	144771634	144785886	144864897	144876106	cg22892110	144781143	144786143	144861988	144866988	MAPK15	Proximal	43.6705
8	8144771634144785886	144771634	144785886	144864897	144876106	cg22892110	144781143	144786143	144871988	144876988	MAPK15	Proximal	44.557
8	8144771634144785886	144771634	144785886	144864897	144876106	cg22892110	144781143	144786143	144866988	144871988	MAPK15	Proximal	49.507
8	8144773467144777025	144773467	144777025	144864897	144876106	cg22892110	144771143	144776143	144861988	144866988	MAPK15	Proximal	33.113
8	8144773467144777025	144773467	144777025	144864897	144876106	cg22892110	144771143	144776143	144871988	144876988	MAPK15	Proximal	54.1551
8	8144773467144777025	144773467	144777025	144864897	144876106	cg22892110	144771143	144776143	144866988	144871988	MAPK15	Proximal	47.3213
8	8144773467144777025	144773467	144777025	144864897	144876106	cg22892110	144776143	144781143	144861988	144866988	MAPK15	Proximal	46.0513
8	8144773467144777025	144773467	144777025	144864897	144876106	cg22892110	144776143	144781143	144871988	144876988	MAPK15	Proximal	53.3589
8	8144773467144777025	144773467	144777025	144864897	144876106	cg22892110	144776143	144781143	144866988	144871988	MAPK15	Proximal	42.2289
8	8144776112144780630	144776112	144780630	144864897	144876106	cg22892110	144771143	144776143	144861988	144866988	MAPK15	Proximal	33.113
8	8144776112144780630	144776112	144780630	144864897	144876106	cg22892110	144771143	144776143	144871988	144876988	MAPK15	Proximal	54.1551
8	8144776112144780630	144776112	144780630	144864897	144876106	cg22892110	144771143	144776143	144866988	144871988	MAPK15	Proximal	47.3213
8	8144776112144780630	144776112	144780630	144864897	144876106	cg22892110	144776143	144781143	144861988	144866988	MAPK15	Proximal	46.0513
8	8144776112144780630	144776112	144780630	144864897	144876106	cg22892110	144776143	144781143	144871988	144876988	MAPK15	Proximal	53.3589
8	8144776112144780630	144776112	144780630	144864897	144876106	cg22892110	144776143	144781143	144866988	144871988	MAPK15	Proximal	42.2289
8	8144777467144779025	144777467	144779025	144864897	144876106	cg22892110	144776143	144781143	144861988	144866988	MAPK15	Proximal	46.0513
8	8144777467144779025	144777467	144779025	144864897	144876106	cg22892110	144776143	144781143	144871988	144876988	MAPK15	Proximal	53.3589
8	8144777467144779025	144777467	144779025	144864897	144876106	cg22892110	144776143	144781143	144866988	144871988	MAPK15	Proximal	42.2289
8	8144783467144785525	144783467	144785525	144864897	144876106	cg22892110	144781143	144786143	144861988	144866988	MAPK15	Proximal	43.6705
8	8144783467144785525	144783467	144785525	144864897	144876106	cg22892110	144781143	144786143	144871988	144876988	MAPK15	Proximal	44.557
8	8144783467144785525	144783467	144785525	144864897	144876106	cg22892110	144781143	144786143	144866988	144871988	MAPK15	Proximal	49.507
9	93320307133203929	33203071	33203929	34033260	34044758	cg21511069	33200000	33205000	34030000	34035000	UBAP2	Proximal	2.82705
9	93320307133203929	33203071	33203929	34033260	34044758	cg21511069	33200000	33205000	34035000	34040000	UBAP2	Proximal	1.88451
9	93320307133203929	33203071	33203929	34033260	34044758	cg21511069	33200000	33205000	34040000	34045000	UBAP2	Proximal	1.0903
9	93341336233414654	33413362	33414654	135266843	135278790	cg12118437	33410000	33415000	135264821	135269821	REXO4	Distal	0.975618
9	93597078035972060	35970780	35972060	35080675	35091818	cg04065065	35080000	35085000	35970000	35975000	PIGO	Proximal	4.20047
9	93597078035972060	35970780	35972060	35080675	35091818	cg04065065	35085000	35090000	35970000	35975000	PIGO	Proximal	2.73318
9	93597078035972060	35970780	35972060	35080675	35091818	cg04065065	35090000	35095000	35970000	35975000	PIGO	Proximal	1.9651
9	93597078835971992	35970788	35971992	35080675	35091818	cg04065065	35080000	35085000	35970000	35975000	PIGO	Proximal	4.20047
9	93597078835971992	35970788	35971992	35080675	35091818	cg04065065	35085000	35090000	35970000	35975000	PIGO	Proximal	2.73318
9	93597078835971992	35970788	35971992	35080675	35091818	cg04065065	35090000	35095000	35970000	35975000	PIGO	Proximal	1.9651
9	93635288236354079	36352882	36354079	35674597	35686328	cg24070292	35675000	35680000	36350000	36355000	TPM2	Proximal	1.86844
9	93635288236354079	36352882	36354079	35674597	35686328	cg24070292	35685000	35690000	36350000	36355000	TPM2	Proximal	1.99256
9	93635288236354079	36352882	36354079	35674597	35686328	cg24070292	35680000	35685000	36350000	36355000	TPM2	Proximal	3.07519
9	99009788490099175	90097884	90099175	93220024	93232259	cg15919045	90094820	90099820	93219821	93224821	NFIL3	Distal	0.828409
9	99009788490099175	90097884	90099175	93220024	93232259	cg15919045	90094820	90099820	93229821	93234821	NFIL3	Distal	0.837994
9	99292318492923505	92923184	92923505	92598527	92609494	cg02608019	92604821	92609821	92919821	92924821	SYK	Proximal	3.91743
9	99292318492923505	92923184	92923505	92598527	92609494	cg02608019	92599821	92604821	92919821	92924821	SYK	Proximal	3.44488
9	9126987492126990100	126987492	126990100	126996366	127008024	cg03283569	126984821	126989821	126994821	126999821	RABEPK	Proximal	132.892
9	9126987492126990100	126987492	126990100	126996366	127008024	cg03283569	126984821	126989821	126999821	127004821	RABEPK	Proximal	98.6702
9	9126987492126990100	126987492	126990100	126996366	127008024	cg03283569	126984821	126989821	127004821	127009821	RABEPK	Proximal	73.9338
9	9126987492126990100	126987492	126990100	126996366	127008024	cg03283569	126989821	126994821	126994821	126999821	RABEPK	Proximal	314.904
9	9126987492126990100	126987492	126990100	126996366	127008024	cg03283569	126989821	126994821	126999821	127004821	RABEPK	Proximal	185.349
9	9126987492126990100	126987492	126990100	126996366	127008024	cg03283569	126989821	126994821	127004821	127009821	RABEPK	Proximal	133.065
9	9132742245132742808	132742245	132742808	132869028	132880291	cg26964989	132739821	132744821	132864821	132869821	LAMC3	Proximal	32.098
9	9132742245132742808	132742245	132742808	132869028	132880291	cg26964989	132739821	132744821	132874821	132879821	LAMC3	Proximal	22.4477
9	9132742245132742808	132742245	132742808	132869028	132880291	cg26964989	132739821	132744821	132879821	132884821	LAMC3	Proximal	28.16
9	9132742245132742808	132742245	132742808	132869028	132880291	cg26964989	132739821	132744821	132869821	132874821	LAMC3	Proximal	19.5126
9	9139342340139344586	139342340	139344586	139005788	139015998	cg02189785	139004821	139009821	139339821	139344821	CLIC3	Proximal	5.99664
9	9139342340139344586	139342340	139344586	139005788	139015998	cg02189785	139009821	139014821	139339821	139344821	CLIC3	Proximal	2.15569
9	9139342340139344586	139342340	139344586	139005788	139015998	cg02189785	139014821	139019821	139339821	139344821	CLIC3	Proximal	8.85588
9	9140095736140101839	140095736	140101839	139214027	139225437	cg23897067	139209821	139214821	140099821	140104821	NDOR1	Proximal	1.85914
9	9140095736140101839	140095736	140101839	139214027	139225437	cg23897067	139219821	139224821	140099821	140104821	NDOR1	Proximal	0.803997
9	9140095736140101839	140095736	140101839	139214027	139225437	cg23897067	139209821	139214821	140094821	140099821	NDOR1	Proximal	0.877876
9	9140095736140101839	140095736	140101839	139214027	139225437	cg23897067	139219821	139224821	140094821	140099821	NDOR1	Proximal	0.759286
9	9140095736140101839	140095736	140101839	139214027	139225437	cg23897067	139214821	139219821	140094821	140099821	NDOR1	Proximal	1.06196
9	9140095736140101839	140095736	140101839	134889849	134901808	cg20188282	134894821	134899821	140099821	140104821	GTF3C5	Distal	2.4811
9	9140095736140101839	140095736	140101839	134889849	134901808	cg20188282	134899821	134904821	140094821	140099821	GTF3C5	Distal	0.945351
9	9140099612140101330	140099612	140101330	139214027	139225437	cg23897067	139209821	139214821	140099821	140104821	NDOR1	Proximal	1.85914
9	9140099612140101330	140099612	140101330	139214027	139225437	cg23897067	139219821	139224821	140099821	140104821	NDOR1	Proximal	0.803997
9	9140099612140101330	140099612	140101330	139214027	139225437	cg23897067	139209821	139214821	140094821	140099821	NDOR1	Proximal	0.877876
9	9140099612140101330	140099612	140101330	139214027	139225437	cg23897067	139219821	139224821	140094821	140099821	NDOR1	Proximal	0.759286
9	9140099612140101330	140099612	140101330	139214027	139225437	cg23897067	139214821	139219821	140094821	140099821	NDOR1	Proximal	1.06196
9	9140099612140101330	140099612	140101330	134889849	134901808	cg20188282	134894821	134899821	140099821	140104821	GTF3C5	Distal	2.4811
9	9140099612140101330	140099612	140101330	134889849	134901808	cg20188282	134899821	134904821	140094821	140099821	GTF3C5	Distal	0.945351
10	101329802813298340	13298028	13298340	13424037	13436516	cg00766889	13295006	13300006	13420006	13425006	SEPHS1	Proximal	23.3917
10	101329802813298340	13298028	13298340	13424037	13436516	cg00766889	13295006	13300006	13425006	13430006	SEPHS1	Proximal	15.7416
10	101329802813298340	13298028	13298340	13424037	13436516	cg00766889	13295006	13300006	13435006	13440006	SEPHS1	Proximal	28.8058
10	101329802813298340	13298028	13298340	13424037	13436516	cg00766889	13295006	13300006	13430006	13435006	SEPHS1	Proximal	27.5977
10	101854308218543595	18543082	18543595	18975216	18985856	cg05018361	18540006	18545006	18975006	18980006	NSUN6	Proximal	3.09191
10	101854308218543595	18543082	18543595	18975216	18985856	cg05018361	18540006	18545006	18980006	18985006	NSUN6	Proximal	3.33498
10	101854308218543595	18543082	18543595	18975216	18985856	cg05018361	18540006	18545006	18985006	18990006	NSUN6	Proximal	4.33969
10	102305556823056760	23055568	23056760	22668932	22680060	cg06908778	22665006	22670006	23055006	23060006	SPAG6	Proximal	6.81691
10	102305556823056760	23055568	23056760	22668932	22680060	cg06908778	22670006	22675006	23055006	23060006	SPAG6	Proximal	9.97213
10	102305556823056760	23055568	23056760	22668932	22680060	cg06908778	22680006	22685006	23055006	23060006	SPAG6	Proximal	4.26904
10	102305556823056760	23055568	23056760	22668932	22680060	cg06908778	22675006	22680006	23055006	23060006	SPAG6	Proximal	9.01199
10	106209731462098437	62097314	62098437	63087414	63098183	cg16063112	62095006	62100006	63085006	63090006	C10orf107	Proximal	4.72403
10	106209731462098437	62097314	62098437	63087414	63098183	cg16063112	62095006	62100006	63095006	63100006	C10orf107	Proximal	1.4383
10	106209731462098437	62097314	62098437	63087414	63098183	cg16063112	62095006	62100006	63090006	63095006	C10orf107	Proximal	3.35599
10	106791121967911527	67911219	67911527	68350842	68361042	cg12236045	67910006	67915006	68355006	68360006	LRRTM3	Proximal	4.62974
10	106791121967911527	67911219	67911527	68350842	68361042	cg12236045	67910006	67915006	68350006	68355006	LRRTM3	Proximal	2.18229
10	107066811770668440	70668117	70668440	69984860	69997091	cg21948169	69980006	69985006	70665006	70670006	CXXC6	Proximal	4.84479
10	107066811770668440	70668117	70668440	69984860	69997091	cg21948169	69985006	69990006	70665006	70670006	CXXC6	Proximal	4.01107
10	107066811770668440	70668117	70668440	69984860	69997091	cg21948169	69995006	70000006	70665006	70670006	CXXC6	Proximal	5.27424
10	107066811770668440	70668117	70668440	69984860	69997091	cg21948169	69990006	69995006	70665006	70670006	CXXC6	Proximal	2.45754
10	107292658872926707	72926588	72926707	72636945	72648971	cg05871136	72635006	72640006	72925006	72930006	UNC5B	Proximal	5.88886
10	107292658872926707	72926588	72926707	72636945	72648971	cg05871136	72640006	72645006	72925006	72930006	UNC5B	Proximal	7.95182
10	107292658872926707	72926588	72926707	72636945	72648971	cg05871136	72645006	72650006	72925006	72930006	UNC5B	Proximal	9.39759
10	107479435574797666	74794355	74797666	74838261	74849295	cg16108132	74795006	74800006	74835006	74840006	ANXA7	Proximal	88.7513
10	107479435574797666	74794355	74797666	74838261	74849295	cg16108132	74795006	74800006	74845006	74850006	ANXA7	Proximal	48.5069
10	107479435574797666	74794355	74797666	74838261	74849295	cg16108132	74795006	74800006	74840006	74845006	ANXA7	Proximal	67.4203
10	107479435574797666	74794355	74797666	74838261	74849295	cg16108132	74790006	74795006	74835006	74840006	ANXA7	Proximal	64.0555
10	107479435574797666	74794355	74797666	74838261	74849295	cg16108132	74790006	74795006	74845006	74850006	ANXA7	Proximal	53.5464
10	107479435574797666	74794355	74797666	74838261	74849295	cg16108132	74790006	74795006	74840006	74845006	ANXA7	Proximal	60.2683
10	107484759674847928	74847596	74847928	74838261	74849295	cg16108132	74845006	74850006	74845006	74850006	ANXA7	Proximal	988.194
10	107484759674847928	74847596	74847928	74838261	74849295	cg16108132	74835006	74840006	74845006	74850006	ANXA7	Proximal	160.667
10	107484759674847928	74847596	74847928	74838261	74849295	cg16108132	74840006	74845006	74845006	74850006	ANXA7	Proximal	429.745
10	107504383175051240	75043831	75051240	134934954	134945612	cg16786703	75050006	75055006	134929990	134934990	ADAM8	Distal	1.46917
10	107504400075051412	75044000	75051412	75067322	75077710	cg18180783	75040006	75045006	75065006	75070006	MYOZ1	Proximal	80.2294
10	107504400075051412	75044000	75051412	75067322	75077710	cg18180783	75040006	75045006	75075006	75080006	MYOZ1	Proximal	55.6577
10	107504400075051412	75044000	75051412	75067322	75077710	cg18180783	75040006	75045006	75070006	75075006	MYOZ1	Proximal	78.13
10	107504400075051412	75044000	75051412	75067322	75077710	cg18180783	75045006	75050006	75065006	75070006	MYOZ1	Proximal	105.894
10	107504400075051412	75044000	75051412	75067322	75077710	cg18180783	75045006	75050006	75075006	75080006	MYOZ1	Proximal	60.0471
10	107504400075051412	75044000	75051412	75067322	75077710	cg18180783	75045006	75050006	75070006	75075006	MYOZ1	Proximal	94.6613
10	107504400075051412	75044000	75051412	75067322	75077710	cg18180783	75050006	75055006	75065006	75070006	MYOZ1	Proximal	113.971
10	107504400075051412	75044000	75051412	75067322	75077710	cg18180783	75050006	75055006	75075006	75080006	MYOZ1	Proximal	72.2884
10	107504400075051412	75044000	75051412	75067322	75077710	cg18180783	75050006	75055006	75070006	75075006	MYOZ1	Proximal	78.9678
10	108897272889104990	88972728	89104990	89606198	89619163	cg04738091	88969980	88974980	89609980	89614980	PTEN	Proximal	18.2625
10	108897272889104990	88972728	89104990	89606198	89619163	cg04738091	88989980	88994980	89604980	89609980	PTEN	Proximal	30.5298
10	108897272889104990	88972728	89104990	89606198	89619163	cg04738091	89004980	89009980	89609980	89614980	PTEN	Proximal	26.6517
10	108897272889104990	88972728	89104990	89606198	89619163	cg04738091	89064980	89069980	89609980	89614980	PTEN	Proximal	7.55139
10	108897272889104990	88972728	89104990	89606198	89619163	cg04738091	89079980	89084980	89604980	89609980	PTEN	Proximal	8.01519
10	108897272889104990	88972728	89104990	89606198	89619163	cg04738091	89079980	89084980	89609980	89614980	PTEN	Proximal	6.28169
10	108897272889104990	88972728	89104990	89606198	89619163	cg04738091	89079980	89084980	89614980	89619980	PTEN	Proximal	17.6537
10	108897272889104990	88972728	89104990	89606198	89619163	cg04738091	89084980	89089980	89609980	89614980	PTEN	Proximal	8.95942
10	108897272889104990	88972728	89104990	89606198	89619163	cg04738091	89089980	89094980	89604980	89609980	PTEN	Proximal	14.5299
10	108897272889104990	88972728	89104990	89606198	89619163	cg04738091	89089980	89094980	89609980	89614980	PTEN	Proximal	5.69369
10	108897272889104990	88972728	89104990	89606198	89619163	cg04738091	89089980	89094980	89614980	89619980	PTEN	Proximal	32.0024
10	108897272889104990	88972728	89104990	89606198	89619163	cg04738091	89009980	89014980	89609980	89614980	PTEN	Proximal	11.1579
10	108897272889104990	88972728	89104990	89606198	89619163	cg04738091	89059980	89064980	89604980	89609980	PTEN	Proximal	4.48234
10	108897272889104990	88972728	89104990	89606198	89619163	cg04738091	89074980	89079980	89609980	89614980	PTEN	Proximal	8.03642
10	108897272889104990	88972728	89104990	89606198	89619163	cg04738091	89094980	89099980	89609980	89614980	PTEN	Proximal	4.4186
10	109198845191992013	91988451	91992013	91445779	91456693	cg20571908	91444980	91449980	91984980	91989980	MPHOSPH1	Proximal	5.41369
10	109198845191992013	91988451	91992013	91445779	91456693	cg20571908	91449980	91454980	91984980	91989980	MPHOSPH1	Proximal	3.57097
10	109198845191992013	91988451	91992013	91445779	91456693	cg20571908	91454980	91459980	91984980	91989980	MPHOSPH1	Proximal	2.46328
10	109198845191992013	91988451	91992013	91445779	91456693	cg20571908	91444980	91449980	91989980	91994980	MPHOSPH1	Proximal	7.7305
10	109198845191992013	91988451	91992013	91445779	91456693	cg20571908	91449980	91454980	91989980	91994980	MPHOSPH1	Proximal	0.956095
10	109198845191992013	91988451	91992013	91445779	91456693	cg20571908	91454980	91459980	91989980	91994980	MPHOSPH1	Proximal	2.63809
10	109198845191992013	91988451	91992013	90951117	90962293	cg18762485	90949980	90954980	91984980	91989980	CH25H	Distal	1.01413
10	109198845191992013	91988451	91992013	90951117	90962293	cg18762485	90959980	90964980	91984980	91989980	CH25H	Distal	1.06603
10	109198845191992013	91988451	91992013	90951117	90962293	cg18762485	90949980	90954980	91989980	91994980	CH25H	Distal	1.0861
10	109198845191992013	91988451	91992013	90951117	90962293	cg18762485	90954980	90959980	91989980	91994980	CH25H	Distal	1.1737
10	109198851291989530	91988512	91989530	91445779	91456693	cg20571908	91444980	91449980	91984980	91989980	MPHOSPH1	Proximal	5.41369
10	109198851291989530	91988512	91989530	91445779	91456693	cg20571908	91449980	91454980	91984980	91989980	MPHOSPH1	Proximal	3.57097
10	109198851291989530	91988512	91989530	91445779	91456693	cg20571908	91454980	91459980	91984980	91989980	MPHOSPH1	Proximal	2.46328
10	109198851691992007	91988516	91992007	91445779	91456693	cg20571908	91444980	91449980	91984980	91989980	MPHOSPH1	Proximal	5.41369
10	109198851691992007	91988516	91992007	91445779	91456693	cg20571908	91449980	91454980	91984980	91989980	MPHOSPH1	Proximal	3.57097
10	109198851691992007	91988516	91992007	91445779	91456693	cg20571908	91454980	91459980	91984980	91989980	MPHOSPH1	Proximal	2.46328
10	109198851691992007	91988516	91992007	91445779	91456693	cg20571908	91444980	91449980	91989980	91994980	MPHOSPH1	Proximal	7.7305
10	109198851691992007	91988516	91992007	91445779	91456693	cg20571908	91449980	91454980	91989980	91994980	MPHOSPH1	Proximal	0.956095
10	109198851691992007	91988516	91992007	91445779	91456693	cg20571908	91454980	91459980	91989980	91994980	MPHOSPH1	Proximal	2.63809
10	109199041291992530	91990412	91992530	91445779	91456693	cg20571908	91444980	91449980	91989980	91994980	MPHOSPH1	Proximal	7.7305
10	109199041291992530	91990412	91992530	91445779	91456693	cg20571908	91449980	91454980	91989980	91994980	MPHOSPH1	Proximal	0.956095
10	109199041291992530	91990412	91992530	91445779	91456693	cg20571908	91454980	91459980	91989980	91994980	MPHOSPH1	Proximal	2.63809
10	109280536492805684	92805364	92805684	92964977	92976046	cg17001035	92804980	92809980	92964980	92969980	PCGF5	Proximal	27.1943
10	109280536492805684	92805364	92805684	92964977	92976046	cg17001035	92804980	92809980	92969980	92974980	PCGF5	Proximal	38.1727
10	109280536492805684	92805364	92805684	92964977	92976046	cg17001035	92804980	92809980	92959980	92964980	PCGF5	Proximal	29.6684
10	109280536492805684	92805364	92805684	92964977	92976046	cg17001035	92804980	92809980	92974980	92979980	PCGF5	Proximal	22.1391
10	10114102095114106660	114102095	114106660	114191467	114202515	cg18304674	114099990	114104990	114189990	114194990	ZDHHC6	Proximal	20.4642
10	10114102095114106660	114102095	114106660	114191467	114202515	cg18304674	114099990	114104990	114199990	114204990	ZDHHC6	Proximal	18.6082
10	10114102095114106660	114102095	114106660	114191467	114202515	cg18304674	114099990	114104990	114194990	114199990	ZDHHC6	Proximal	25.6213
10	10114102095114106660	114102095	114106660	114191467	114202515	cg18304674	114104990	114109990	114189990	114194990	ZDHHC6	Proximal	27.2826
10	10114102095114106660	114102095	114106660	114191467	114202515	cg18304674	114104990	114109990	114199990	114204990	ZDHHC6	Proximal	16.3734
10	10114102095114106660	114102095	114106660	114191467	114202515	cg18304674	114104990	114109990	114194990	114199990	ZDHHC6	Proximal	17.6818
10	10115499109115499422	115499109	115499422	115787649	115800530	cg14826456	115494990	115499990	115789990	115794990	ADRB1	Proximal	15.5741
10	10115499109115499422	115499109	115499422	115787649	115800530	cg14826456	115494990	115499990	115794990	115799990	ADRB1	Proximal	12.4397
10	10115499109115499422	115499109	115499422	115787649	115800530	cg14826456	115494990	115499990	115784990	115789990	ADRB1	Proximal	12.1595
10	10115499109115499422	115499109	115499422	115787649	115800530	cg14826456	115494990	115499990	115799990	115804990	ADRB1	Proximal	13.4556
10	10122759741122777506	122759741	122777506	103809769	103820824	cg02840794	103814990	103819990	122764990	122769990	HPS6	Distal	1.04634
10	10125368932125369004	125368932	125369004	125410200	125421731	cg02757432	125364990	125369990	125409990	125414990	GPR26	Proximal	37.6619
10	10125368932125369004	125368932	125369004	125410200	125421731	cg02757432	125364990	125369990	125419990	125424990	GPR26	Proximal	34.1204
10	10125368932125369004	125368932	125369004	125410200	125421731	cg02757432	125364990	125369990	125414990	125419990	GPR26	Proximal	40.8406
10	10128911030128911109	128911030	128911109	128060540	128072647	cg13488201	128064990	128069990	128909990	128914990	ADAM12	Proximal	1.15045
10	10128911030128911109	128911030	128911109	128060540	128072647	cg13488201	128069990	128074990	128909990	128914990	ADAM12	Proximal	7.09589
10	10132207254132210968	132207254	132210968	131233346	131243929	cg27056559	131229990	131234990	132204990	132209990	MGMT	Proximal	4.03201
10	10132207254132210968	132207254	132210968	131233346	131243929	cg27056559	131239990	131244990	132204990	132209990	MGMT	Proximal	3.52803
10	10132207254132210968	132207254	132210968	131233346	131243929	cg27056559	131229990	131234990	132209990	132214990	MGMT	Proximal	1.19905
10	10132207254132210968	132207254	132210968	131233346	131243929	cg27056559	131239990	131244990	132209990	132214990	MGMT	Proximal	0.786882
10	10132207254132210968	132207254	132210968	131233346	131243929	cg27056559	131234990	131239990	132209990	132214990	MGMT	Proximal	2.04437
11	11481643481866	481643	481866	353935	365376	cg24194132	350000	355000	480000	485000	B4GALNT4	Proximal	34.9404
11	11481643481866	481643	481866	353935	365376	cg24194132	355000	360000	480000	485000	B4GALNT4	Proximal	45.028
11	11481643481866	481643	481866	353935	365376	cg24194132	365000	370000	480000	485000	B4GALNT4	Proximal	28.6202
11	11481643481866	481643	481866	353935	365376	cg24194132	360000	365000	480000	485000	B4GALNT4	Proximal	33.0744
11	111125799111262124	11257991	11262124	10513619	10524660	cg05367858	10511576	10516576	11256576	11261576	RNF141	Proximal	3.37213
11	111125799111262124	11257991	11262124	10513619	10524660	cg05367858	10521576	10526576	11256576	11261576	RNF141	Proximal	2.28117
11	111125799111262124	11257991	11262124	10513619	10524660	cg05367858	10516576	10521576	11256576	11261576	RNF141	Proximal	2.33727
11	111125799111262124	11257991	11262124	10513619	10524660	cg05367858	10511576	10516576	11261576	11266576	RNF141	Proximal	2.11744
11	111125799111262124	11257991	11262124	10513619	10524660	cg05367858	10521576	10526576	11261576	11266576	RNF141	Proximal	2.8648
11	111125799111262124	11257991	11262124	10513619	10524660	cg05367858	10516576	10521576	11261576	11266576	RNF141	Proximal	0.733814
11	111716651417167872	17166514	17167872	17448889	17460401	cg11981631	17161576	17166576	17451576	17456576	ABCC8	Proximal	12.9941
11	111716651417167872	17166514	17167872	17448889	17460401	cg11981631	17161576	17166576	17456576	17461576	ABCC8	Proximal	7.75672
11	111716651417167872	17166514	17167872	17448889	17460401	cg11981631	17161576	17166576	17446576	17451576	ABCC8	Proximal	10.4223
11	111716651417167872	17166514	17167872	17448889	17460401	cg11981631	17166576	17171576	17451576	17456576	ABCC8	Proximal	9.69195
11	111716651417167872	17166514	17167872	17448889	17460401	cg11981631	17166576	17171576	17456576	17461576	ABCC8	Proximal	7.95513
11	111716651417167872	17166514	17167872	17448889	17460401	cg11981631	17166576	17171576	17446576	17451576	ABCC8	Proximal	8.48044
11	112015227920152418	20152279	20152418	34888732	34900095	cg20869710	20151576	20156576	34886576	34891576	APIP	Distal	1.37687
11	115512125355209637	55121253	55209637	14863621	14875725	cg11980188	14871576	14876576	55116576	55121576	CYP2R1	Distal	1.68914
11	115512125355209637	55121253	55209637	107592886	107604428	cg01800843	55171576	55176576	107595210	107600210	ATM	Distal	1.33033
11	115835110558352597	58351105	58352597	1968888	1979871	cg13145013	1966576	1971576	58351576	58356576	H19	Distal	2.2615
11	116180695161807095	61806951	61807095	61855899	61867330	cg12640109	61806576	61811576	61851576	61856576	ASRGL1	Proximal	55.8217
11	116180695161807095	61806951	61807095	61855899	61867330	cg12640109	61806576	61811576	61856576	61861576	ASRGL1	Proximal	43.7425
11	116180695161807095	61806951	61807095	61855899	61867330	cg12640109	61806576	61811576	61866576	61871576	ASRGL1	Proximal	23.8553
11	116180695161807095	61806951	61807095	61855899	61867330	cg12640109	61806576	61811576	61861576	61866576	ASRGL1	Proximal	27.3852
11	116798408767985333	67984087	67985333	68422282	68434195	cg10413342	67981576	67986576	68421576	68426576	MRPL21	Proximal	5.63902
11	116798408767985333	67984087	67985333	68422282	68434195	cg10413342	67981576	67986576	68426576	68431576	MRPL21	Proximal	3.83696
11	116798408767985333	67984087	67985333	68422282	68434195	cg10413342	67981576	67986576	68431576	68436576	MRPL21	Proximal	5.42887
11	116860031068601480	68600310	68601480	69165075	69175635	cg13608094	68596576	68601576	69164181	69169181	CCND1	Proximal	20.6109
11	116860031068601480	68600310	68601480	69165075	69175635	cg13608094	68596576	68601576	69174181	69179181	CCND1	Proximal	28.881
11	116860031068601480	68600310	68601480	69165075	69175635	cg13608094	68596576	68601576	69169181	69174181	CCND1	Proximal	22.5401
11	117582002175826175	75820021	75826175	75589610	75605053	cg21238457	75587648	75592648	75817648	75822648	WNT11	Proximal	16.6288
11	117582002175826175	75820021	75826175	75589610	75605053	cg21238457	75597648	75602648	75817648	75822648	WNT11	Proximal	16.1969
11	117582002175826175	75820021	75826175	75589610	75605053	cg21238457	75602648	75607648	75817648	75822648	WNT11	Proximal	20.1356
11	117582002175826175	75820021	75826175	75589610	75605053	cg21238457	75592648	75597648	75817648	75822648	WNT11	Proximal	15.8667
11	117582002175826175	75820021	75826175	75589610	75605053	cg21238457	75587648	75592648	75822648	75827648	WNT11	Proximal	15.4768
11	117582002175826175	75820021	75826175	75589610	75605053	cg21238457	75597648	75602648	75822648	75827648	WNT11	Proximal	13.1562
11	117582002175826175	75820021	75826175	75589610	75605053	cg21238457	75602648	75607648	75822648	75827648	WNT11	Proximal	16.8666
11	117582002175826175	75820021	75826175	75589610	75605053	cg21238457	75592648	75597648	75822648	75827648	WNT11	Proximal	17.721
11	117582002175826175	75820021	75826175	66910580	66921638	cg03750407	66906576	66911576	75817648	75822648	RAD9A	Distal	0.493913
11	117582002175826175	75820021	75826175	66910580	66921638	cg03750407	66916576	66921576	75822648	75827648	RAD9A	Distal	0.861718
11	117582002175826175	75820021	75826175	66910580	66921638	cg03750407	66921576	66926576	75822648	75827648	RAD9A	Distal	0.554427
11	118598091685984169	85980916	85984169	62280024	62291097	cg26125443	62276576	62281576	85982648	85987648	POLR2G	Distal	0.615717
11	11116173576116178898	116173576	116178898	116514773	116526326	cg02831393	116170210	116175210	116510210	116515210	PAFAH1B2	Proximal	21.8708
11	11116173576116178898	116173576	116178898	116514773	116526326	cg02831393	116170210	116175210	116515210	116520210	PAFAH1B2	Proximal	24.5028
11	11116173576116178898	116173576	116178898	116514773	116526326	cg02831393	116170210	116175210	116525210	116530210	PAFAH1B2	Proximal	29.2343
11	11116173576116178898	116173576	116178898	116514773	116526326	cg02831393	116170210	116175210	116520210	116525210	PAFAH1B2	Proximal	28.793
11	11116173576116178898	116173576	116178898	116514773	116526326	cg02831393	116175210	116180210	116510210	116515210	PAFAH1B2	Proximal	19.3289
11	11116173576116178898	116173576	116178898	116514773	116526326	cg02831393	116175210	116180210	116515210	116520210	PAFAH1B2	Proximal	28.8733
11	11116173576116178898	116173576	116178898	116514773	116526326	cg02831393	116175210	116180210	116525210	116530210	PAFAH1B2	Proximal	24.0147
11	11116173576116178898	116173576	116178898	116514773	116526326	cg02831393	116175210	116180210	116520210	116525210	PAFAH1B2	Proximal	29.2291
11	11119578548119579874	119578548	119579874	92565158	92576159	cg11879480	92569648	92574648	119575210	119580210	SLC36A4	Distal	0.505499
11	11130001608130001852	130001608	130001852	133701563	133712746	cg11781389	130000210	130005210	133710210	133715210	LOC89944	Distal	0.754317
11	11130001608130001852	130001608	130001852	133701563	133712746	cg11781389	130000210	130005210	133705210	133710210	LOC89944	Distal	1.08848
12	1229339222934160	2933922	2934160	3050745	3062325	cg16405575	2930261	2935261	3050261	3055261	TSPAN9	Proximal	10.8162
12	1229339222934160	2933922	2934160	3050745	3062325	cg16405575	2930261	2935261	3055261	3060261	TSPAN9	Proximal	19.0731
12	1229339222934160	2933922	2934160	3050745	3062325	cg16405575	2930261	2935261	3060261	3065261	TSPAN9	Proximal	17.2929
12	1235352183535312	3535218	3535312	3727263	3737859	cg14759043	3530261	3535261	3725261	3730261	MGC4266	Proximal	14.6765
12	1235352183535312	3535218	3535312	3727263	3737859	cg14759043	3530261	3535261	3730261	3735261	MGC4266	Proximal	14.4075
12	1235352183535312	3535218	3535312	3727263	3737859	cg14759043	3530261	3535261	3735261	3740261	MGC4266	Proximal	14.9248
12	1235352183535312	3535218	3535312	3727263	3737859	cg14759043	3535261	3540261	3725261	3730261	MGC4266	Proximal	20.3463
12	1235352183535312	3535218	3535312	3727263	3737859	cg14759043	3535261	3540261	3730261	3735261	MGC4266	Proximal	14.6629
12	1235352183535312	3535218	3535312	3727263	3737859	cg14759043	3535261	3540261	3735261	3740261	MGC4266	Proximal	16.1387
12	121045735610495015	10457356	10495015	109197626	109209616	cg18825539	10456267	10461267	109209383	109214383	ATP2A2	Distal	1.76319
12	121191775311918281	11917753	11918281	12396022	12406990	cg03272031	11916267	11921267	12391267	12396267	LOH12CR1	Proximal	12.5367
12	121191775311918281	11917753	11918281	12396022	12406990	cg03272031	11916267	11921267	12396267	12401267	LOH12CR1	Proximal	4.67842
12	121191775311918281	11917753	11918281	12396022	12406990	cg03272031	11916267	11921267	12406267	12411267	LOH12CR1	Proximal	4.42936
12	121191775311918281	11917753	11918281	12396022	12406990	cg03272031	11916267	11921267	12401267	12406267	LOH12CR1	Proximal	4.07668
12	121214418912145952	12144189	12145952	12930231	12941044	cg08849126	12141267	12146267	12931267	12936267	GPRC5A	Proximal	3.20985
12	121214418912145952	12144189	12145952	12930231	12941044	cg08849126	12141267	12146267	12936267	12941267	GPRC5A	Proximal	5.68922
12	121214418912145952	12144189	12145952	12930231	12941044	cg08849126	12141267	12146267	12926267	12931267	GPRC5A	Proximal	2.74199
12	123179564831803075	31795648	31803075	4783356	4794953	cg03240509	4790261	4795261	31801267	31806267	KCNA6	Distal	0.841484
12	123311326933113326	33113269	33113326	62518441	62530060	cg07973246	33111267	33116267	62516267	62521267	SRGAP1	Distal	0.979566
12	124796226947976666	47962269	47976666	47025466	47036553	cg05795313	47026267	47031267	47961267	47966267	ZNF641	Proximal	0.820114
12	124796226947976666	47962269	47976666	47025466	47036553	cg05795313	47021267	47026267	47961267	47966267	ZNF641	Proximal	1.43454
12	124796226947976666	47962269	47976666	47025466	47036553	cg05795313	47036267	47041267	47961267	47966267	ZNF641	Proximal	0.604838
12	124796226947976666	47962269	47976666	47025466	47036553	cg05795313	47026267	47031267	47966267	47971267	ZNF641	Proximal	0.595692
12	124796226947976666	47962269	47976666	47025466	47036553	cg05795313	47036267	47041267	47966267	47971267	ZNF641	Proximal	0.439326
12	124796226947976666	47962269	47976666	47025466	47036553	cg05795313	47031267	47036267	47976267	47981267	ZNF641	Proximal	0.6709
12	124796226947976666	47962269	47976666	47025466	47036553	cg05795313	47026267	47031267	47971267	47976267	ZNF641	Proximal	0.828634
12	124796226947976666	47962269	47976666	47025466	47036553	cg05795313	47031267	47036267	47971267	47976267	ZNF641	Proximal	0.774229
12	124838356648384465	48383566	48384465	47805240	47816892	cg14217534	47801267	47806267	48381267	48386267	K-ALPHA-1	Proximal	10.0079
12	124838356648384465	48383566	48384465	47805240	47816892	cg14217534	47811267	47816267	48381267	48386267	K-ALPHA-1	Proximal	4.70519
12	124838356648384465	48383566	48384465	47805240	47816892	cg14217534	47816267	47821267	48381267	48386267	K-ALPHA-1	Proximal	5.25854
12	124838356648384465	48383566	48384465	47805240	47816892	cg14217534	47806267	47811267	48381267	48386267	K-ALPHA-1	Proximal	5.76591
12	124925998449261783	49259984	49261783	48958289	48968927	cg16619240	48956267	48961267	49256267	49261267	LIMA1	Proximal	8.36795
12	124925998449261783	49259984	49261783	48958289	48968927	cg12787624	48961267	48966267	49256267	49261267	LIMA1	Proximal	6.13664
12	124925998449261783	49259984	49261783	48958289	48968927	cg16619240	48966267	48971267	49256267	49261267	LIMA1	Proximal	12.3987
12	124925998449261783	49259984	49261783	48958289	48968927	cg12787624	48956267	48961267	49261267	49266267	LIMA1	Proximal	10.1676
12	124925998449261783	49259984	49261783	48958289	48968927	cg16619240	48961267	48966267	49261267	49266267	LIMA1	Proximal	8.94771
12	124925998449261783	49259984	49261783	48958289	48968927	cg12787624	48966267	48971267	49261267	49266267	LIMA1	Proximal	9.03916
12	124925998449261783	49259984	49261783	48958289	48968927	cg16619240	48961267	48966267	49256267	49261267	LIMA1	Proximal	6.13664
12	124925998449261783	49259984	49261783	48958289	48968927	cg12787624	48956267	48961267	49256267	49261267	LIMA1	Proximal	8.36795
12	124925998449261783	49259984	49261783	48958289	48968927	cg16619240	48956267	48961267	49261267	49266267	LIMA1	Proximal	10.1676
12	124925998449261783	49259984	49261783	48958289	48968927	cg12787624	48966267	48971267	49256267	49261267	LIMA1	Proximal	12.3987
12	124925998449261783	49259984	49261783	48958289	48968927	cg16619240	48966267	48971267	49261267	49266267	LIMA1	Proximal	9.03916
12	124925998449261783	49259984	49261783	48958289	48968927	cg12787624	48961267	48966267	49261267	49266267	LIMA1	Proximal	8.94771
12	125205951652060091	52059516	52060091	52300953	52311733	cg18748332	52056267	52061267	52301267	52306267	ATF7	Proximal	17.3101
12	125205951652060091	52059516	52060091	52300953	52311733	cg18748332	52056267	52061267	52306267	52311267	ATF7	Proximal	14.919
12	125205951652060091	52059516	52060091	52300953	52311733	cg18748332	52056267	52061267	52311267	52316267	ATF7	Proximal	10.1376
12	125205951652060091	52059516	52060091	52300953	52311733	cg18748332	52056267	52061267	52296267	52301267	ATF7	Proximal	7.96565
12	126048609260497244	60486092	60497244	60865877	60877947	cg15736338	60481267	60486267	60861267	60866267	FAM19A2	Proximal	5.11913
12	126048609260497244	60486092	60497244	60865877	60877947	cg15736338	60481267	60486267	60871267	60876267	FAM19A2	Proximal	3.56676
12	126048609260497244	60486092	60497244	60865877	60877947	cg15736338	60481267	60486267	60876267	60881267	FAM19A2	Proximal	2.34789
12	126048609260497244	60486092	60497244	60865877	60877947	cg15736338	60481267	60486267	60866267	60871267	FAM19A2	Proximal	7.06578
12	126048609260497244	60486092	60497244	60865877	60877947	cg15736338	60491267	60496267	60861267	60866267	FAM19A2	Proximal	5.83383
12	126048609260497244	60486092	60497244	60865877	60877947	cg15736338	60491267	60496267	60871267	60876267	FAM19A2	Proximal	8.12945
12	126048609260497244	60486092	60497244	60865877	60877947	cg15736338	60491267	60496267	60876267	60881267	FAM19A2	Proximal	2.00676
12	126048609260497244	60486092	60497244	60865877	60877947	cg15736338	60491267	60496267	60866267	60871267	FAM19A2	Proximal	4.83136
12	126048609260497244	60486092	60497244	60865877	60877947	cg15736338	60496267	60501267	60861267	60866267	FAM19A2	Proximal	1.75441
12	126048609260497244	60486092	60497244	60865877	60877947	cg15736338	60496267	60501267	60871267	60876267	FAM19A2	Proximal	1.22239
12	126048609260497244	60486092	60497244	60865877	60877947	cg15736338	60496267	60501267	60876267	60881267	FAM19A2	Proximal	8.44892
12	126048609260497244	60486092	60497244	60865877	60877947	cg15736338	60496267	60501267	60866267	60871267	FAM19A2	Proximal	4.35881
12	126048609260497244	60486092	60497244	60865877	60877947	cg15736338	60486267	60491267	60861267	60866267	FAM19A2	Proximal	3.28531
12	126048609260497244	60486092	60497244	60865877	60877947	cg15736338	60486267	60491267	60871267	60876267	FAM19A2	Proximal	3.43356
12	126048609260497244	60486092	60497244	60865877	60877947	cg15736338	60486267	60491267	60876267	60881267	FAM19A2	Proximal	4.52041
12	126048609260497244	60486092	60497244	60865877	60877947	cg15736338	60486267	60491267	60866267	60871267	FAM19A2	Proximal	5.44153
12	126857599868577013	68575998	68577013	24623322	24633716	cg04926244	24626267	24631267	68571267	68576267	FLJ32894	Distal	1.14928
12	129376815693768578	93768156	93768578	93985594	93996787	cg19824362	93764131	93769131	93984131	93989131	NR2C1	Proximal	11.105
12	129376815693768578	93768156	93768578	93985594	93996787	cg19824362	93764131	93769131	93989131	93994131	NR2C1	Proximal	12.5693
12	129376815693768578	93768156	93768578	93985594	93996787	cg19824362	93764131	93769131	93994131	93999131	NR2C1	Proximal	9.64923
12	12102363204102371092	102363204	102371092	103199698	103210406	cg21081852	102359130	102364130	103204130	103209130	TXNRD1	Proximal	1.06491
12	12102363204102371092	102363204	102371092	103199698	103210406	cg21081852	102359130	102364130	103209130	103214130	TXNRD1	Proximal	1.7896
12	12102363204102371092	102363204	102371092	103199698	103210406	cg21081852	102359130	102364130	103199130	103204130	TXNRD1	Proximal	2.59849
12	12102363204102371092	102363204	102371092	103199698	103210406	cg21081852	102369130	102374130	103209130	103214130	TXNRD1	Proximal	1.24939
12	12102363204102371092	102363204	102371092	103199698	103210406	cg21081852	102369130	102374130	103199130	103204130	TXNRD1	Proximal	1.45128
12	12102363204102371092	102363204	102371092	103199698	103210406	cg21081852	102364130	102369130	103204130	103209130	TXNRD1	Proximal	1.02587
12	12109101014109102205	109101014	109102205	109385152	109397093	cg21950493	109099383	109104383	109384383	109389383	ATPBD1C	Proximal	7.25464
12	12109101014109102205	109101014	109102205	109385152	109397093	cg21950493	109099383	109104383	109389383	109394383	ATPBD1C	Proximal	8.83529
12	12109101014109102205	109101014	109102205	109385152	109397093	cg21950493	109099383	109104383	109394383	109399383	ATPBD1C	Proximal	6.26339
12	12110780865110781546	110780865	110781546	110285845	110296629	cg24530795	110284383	110289383	110779383	110784383	FAM109A	Proximal	8.61149
12	12110780865110781546	110780865	110781546	110285845	110296629	cg24530795	110289383	110294383	110779383	110784383	FAM109A	Proximal	8.61795
12	12110780865110781546	110780865	110781546	110285845	110296629	cg24530795	110294383	110299383	110779383	110784383	FAM109A	Proximal	12.8657
12	12110780865110781546	110780865	110781546	109950332	109963599	cg17190608	109954383	109959383	110779383	110784383	CUTL2	Proximal	1.14013
12	12110780865110781546	110780865	110781546	109950332	109963599	cg17190608	109959383	109964383	110779383	110784383	CUTL2	Proximal	1.5148
12	12110780865110781546	110780865	110781546	109950332	109963599	cg17190608	109949383	109954383	110779383	110784383	CUTL2	Proximal	2.79146
12	12121751048121753991	121751048	121753991	121940921	121952044	cg20361540	121750953	121755953	121935953	121940953	VPS37B	Proximal	8.01591
12	12121751048121753991	121751048	121753991	121940921	121952044	cg20361540	121750953	121755953	121940953	121945953	VPS37B	Proximal	8.38931
12	12121751048121753991	121751048	121753991	121940921	121952044	cg20361540	121750953	121755953	121950953	121955953	VPS37B	Proximal	16.2525
12	12121751048121753991	121751048	121753991	121940921	121952044	cg20361540	121750953	121755953	121945953	121950953	VPS37B	Proximal	13.3284
12	12131483704131484789	131483704	131484789	131940626	131951355	cg21432513	131480073	131485073	131945073	131950073	CHFR	Proximal	10.3243
12	12131483704131484789	131483704	131484789	131940626	131951355	cg21432513	131480073	131485073	131950073	131955073	CHFR	Proximal	4.48252
12	12131483704131484789	131483704	131484789	131940626	131951355	cg21432513	131480073	131485073	131940073	131945073	CHFR	Proximal	3.2591
13	132379802923799959	23798029	23799959	40130998	40144911	cg26611683	23798000	23803000	40133000	40138000	FOXO1A	Distal	1.19778
13	132379802923799959	23798029	23799959	40130998	40144911	cg26611683	23798000	23803000	40143000	40148000	FOXO1A	Distal	1.16798
13	132911382429119844	29113824	29119844	72248444	72259716	cg02162950	29118000	29123000	72258001	72263001	KIAA1008	Distal	1.28654
13	134580488945805037	45804889	45805037	45519294	45530115	cg08608800	45518001	45523001	45803001	45808001	KIAA0853	Proximal	7.13942
13	134580488945805037	45804889	45805037	45519294	45530115	cg08608800	45523001	45528001	45803001	45808001	KIAA0853	Proximal	7.28674
13	134580488945805037	45804889	45805037	45519294	45530115	cg08608800	45528001	45533001	45803001	45808001	KIAA0853	Proximal	8.99322
13	134580488945805037	45804889	45805037	47999363	48010600	cg16000832	45803001	45808001	47998001	48003001	RCBTB2	Distal	1.53689
13	134580488945805037	45804889	45805037	47999363	48010600	cg16000832	45803001	45808001	48008001	48013001	RCBTB2	Distal	1.21033
13	134580488945805037	45804889	45805037	47999363	48010600	cg16000832	45803001	45808001	48003001	48008001	RCBTB2	Distal	1.94231
13	134843153048434856	48431530	48434856	47785461	47797049	cg03085377	47783001	47788001	48433001	48438001	RB1	Proximal	1.29455
13	134843153048434856	48431530	48434856	47785461	47797049	cg03085377	47793001	47798001	48433001	48438001	RB1	Proximal	1.35048
13	134843153048434856	48431530	48434856	47785461	47797049	cg03085377	47788001	47793001	48433001	48438001	RB1	Proximal	2.51933
13	134843153048434856	48431530	48434856	47785461	47797049	cg03085377	47783001	47788001	48428001	48433001	RB1	Proximal	2.972
13	134843153048434856	48431530	48434856	47785461	47797049	cg03085377	47793001	47798001	48428001	48433001	RB1	Proximal	4.6506
13	134843153048434856	48431530	48434856	47785461	47797049	cg03085377	47788001	47793001	48428001	48433001	RB1	Proximal	6.50679
13	134843153048434856	48431530	48434856	47699873	47711086	cg02632166	47698001	47703001	48433001	48438001	ITM2B	Proximal	8.44109
13	134843153048434856	48431530	48434856	47699873	47711086	cg02632166	47703001	47708001	48433001	48438001	ITM2B	Proximal	5.40942
13	134843153048434856	48431530	48434856	47699873	47711086	cg02632166	47708001	47713001	48433001	48438001	ITM2B	Proximal	5.79777
13	134843153048434856	48431530	48434856	47699873	47711086	cg02632166	47698001	47703001	48428001	48433001	ITM2B	Proximal	4.23912
13	134843153048434856	48431530	48434856	47699873	47711086	cg02632166	47703001	47708001	48428001	48433001	ITM2B	Proximal	3.1047
13	134843153048434856	48431530	48434856	47699873	47711086	cg02632166	47708001	47713001	48428001	48433001	ITM2B	Proximal	2.49569
13	139481822694822462	94818226	94822462	95535017	95547206	cg17183991	94818001	94823001	95538001	95543001	HS6ST3	Proximal	2.27751
13	139481822694822462	94818226	94822462	95535017	95547206	cg17183991	94818001	94823001	95543001	95548001	HS6ST3	Proximal	0.908321
13	139481822694822462	94818226	94822462	95535017	95547206	cg17183991	94818001	94823001	95533001	95538001	HS6ST3	Proximal	2.5001
13	139481836994822017	94818369	94822017	95535017	95547206	cg17183991	94818001	94823001	95538001	95543001	HS6ST3	Proximal	2.27751
13	139481836994822017	94818369	94822017	95535017	95547206	cg17183991	94818001	94823001	95543001	95548001	HS6ST3	Proximal	0.908321
13	139481836994822017	94818369	94822017	95535017	95547206	cg17183991	94818001	94823001	95533001	95538001	HS6ST3	Proximal	2.5001
13	13110030856110031167	110030856	110031167	110150966	110162056	cg15270851	110028001	110033001	110153001	110158001	FLJ12118	Proximal	20.5622
13	13110030856110031167	110030856	110031167	110150966	110162056	cg15270851	110028001	110033001	110158001	110163001	FLJ12118	Proximal	18.735
13	13110030856110031167	110030856	110031167	110150966	110162056	cg15270851	110028001	110033001	110148001	110153001	FLJ12118	Proximal	13.6939
14	142041950020493353	20419500	20493353	99214344	99226023	cg01117627	20414840	20419840	99219753	99224753	CYP46A1	Distal	2.12414
14	142041950020493353	20419500	20493353	99214344	99226023	cg01117627	20424840	20429840	99209753	99214753	CYP46A1	Distal	1.02164
14	142041950020493353	20419500	20493353	99214344	99226023	cg01117627	20489840	20494840	99219753	99224753	CYP46A1	Distal	0.988971
14	142041950020493353	20419500	20493353	99214344	99226023	cg01117627	20459840	20464840	99209753	99214753	CYP46A1	Distal	0.880297
14	142041950020493353	20419500	20493353	99214344	99226023	cg01117627	20459840	20464840	99214753	99219753	CYP46A1	Distal	0.716784
14	142041950020493353	20419500	20493353	99214344	99226023	cg01117627	20444840	20449840	99209753	99214753	CYP46A1	Distal	0.972726
14	142058035120580407	20580351	20580407	20002140	20012977	cg20639263	19999840	20004840	20579840	20584840	NP	Proximal	2.83485
14	142058035120580407	20580351	20580407	20002140	20012977	cg20639263	20009840	20014840	20579840	20584840	NP	Proximal	3.71938
14	142058035120580407	20580351	20580407	20002140	20012977	cg20639263	20004840	20009840	20579840	20584840	NP	Proximal	1.94656
14	142102246521024502	21022465	21024502	28299543	28312751	cg10300684	21019840	21024840	28294751	28299751	FOXG1B	Distal	1.05826
14	142109635321105839	21096353	21105839	54040922	54051845	cg14098132	21099840	21104840	54044750	54049750	CGRRF1	Distal	1.23198
14	142109635321105839	21096353	21105839	54040922	54051845	cg14098132	21099840	21104840	54049750	54054750	CGRRF1	Distal	0.907383
14	142109635321105839	21096353	21105839	60252713	60266032	cg06726207	21094840	21099840	60254753	60259753	SIX4	Distal	0.679868
14	142433213724332912	24332137	24332912	23868382	23879334	cg16761581	23864840	23869840	24329840	24334840	ADCY4	Proximal	1.82104
14	142433213724332912	24332137	24332912	23868382	23879334	cg16761581	23874840	23879840	24329840	24334840	ADCY4	Proximal	2.3282
14	142433213724332912	24332137	24332912	23868382	23879334	cg16761581	23869840	23874840	24329840	24334840	ADCY4	Proximal	4.21384
14	142433213724332912	24332137	24332912	23776065	23787638	cg17109273	23774840	23779840	24329840	24334840	TINF2	Proximal	1.34163
14	142433213724332912	24332137	24332912	23776065	23787638	cg17109273	23779840	23784840	24329840	24334840	TINF2	Proximal	2.41023
14	142433213724332912	24332137	24332912	23776065	23787638	cg17109273	23784840	23789840	24329840	24334840	TINF2	Proximal	0.610177
14	143574186035745144	35741860	35745144	35854007	35864829	cg11847459	35739751	35744751	35849751	35854751	MBIP	Proximal	13.657
14	143574186035745144	35741860	35745144	35854007	35864829	cg11847459	35739751	35744751	35854751	35859751	MBIP	Proximal	20.5105
14	143574186035745144	35741860	35745144	35854007	35864829	cg11847459	35739751	35744751	35864751	35869751	MBIP	Proximal	20.5876
14	143574186035745144	35741860	35745144	35854007	35864829	cg11847459	35739751	35744751	35859751	35864751	MBIP	Proximal	10.7511
14	143574186035745144	35741860	35745144	35854007	35864829	cg11847459	35744751	35749751	35849751	35854751	MBIP	Proximal	16.811
14	143574186035745144	35741860	35745144	35854007	35864829	cg11847459	35744751	35749751	35854751	35859751	MBIP	Proximal	34.3204
14	143574186035745144	35741860	35745144	35854007	35864829	cg11847459	35744751	35749751	35864751	35869751	MBIP	Proximal	23.9648
14	143574186035745144	35741860	35745144	35854007	35864829	cg11847459	35744751	35749751	35859751	35864751	MBIP	Proximal	14.3368
14	143683940436840949	36839404	36840949	36705824	36716766	cg24384676	36704751	36709751	36834751	36839751	SLC25A21	Proximal	10.7214
14	143683940436840949	36839404	36840949	36705824	36716766	cg24384676	36709751	36714751	36834751	36839751	SLC25A21	Proximal	3.98929
14	143683940436840949	36839404	36840949	36705824	36716766	cg24384676	36714751	36719751	36834751	36839751	SLC25A21	Proximal	21.8321
14	143683940436840949	36839404	36840949	36705824	36716766	cg24384676	36704751	36709751	36839751	36844751	SLC25A21	Proximal	10.0557
14	143683940436840949	36839404	36840949	36705824	36716766	cg24384676	36709751	36714751	36839751	36844751	SLC25A21	Proximal	11.2248
14	143683940436840949	36839404	36840949	36705824	36716766	cg24384676	36714751	36719751	36839751	36844751	SLC25A21	Proximal	11.9447
14	144468086844682602	44680868	44682602	44669707	44680504	cg03491181	44679750	44684750	44679750	44684750	FKBP3	Proximal	769.8
14	144468086844682602	44680868	44682602	44669707	44680504	cg03491181	44664750	44669750	44679750	44684750	FKBP3	Proximal	69.8448
14	144468086844682602	44680868	44682602	44669707	44680504	cg03491181	44669750	44674750	44679750	44684750	FKBP3	Proximal	138.228
14	144468086844682602	44680868	44682602	44669707	44680504	cg03491181	44674750	44679750	44679750	44684750	FKBP3	Proximal	406.046
14	144907069849070826	49070698	49070826	49117300	49128405	cg08625335	49069750	49074750	49119750	49124750	RPS29	Proximal	24.4891
14	144907069849070826	49070698	49070826	49117300	49128405	cg08625335	49069750	49074750	49124750	49129750	RPS29	Proximal	20.8278
14	144907069849070826	49070698	49070826	49117300	49128405	cg08625335	49069750	49074750	49114750	49119750	RPS29	Proximal	34.6851
14	146021843160224768	60218431	60224768	60016580	60027823	cg27398547	60014753	60019753	60214753	60219753	C14orf39	Proximal	6.28876
14	146021843160224768	60218431	60224768	60016580	60027823	cg27398547	60019753	60024753	60214753	60219753	C14orf39	Proximal	4.45195
14	146021843160224768	60218431	60224768	60016580	60027823	cg27398547	60024753	60029753	60214753	60219753	C14orf39	Proximal	6.03491
14	146021843160224768	60218431	60224768	60016580	60027823	cg27398547	60014753	60019753	60219753	60224753	C14orf39	Proximal	6.64106
14	146021843160224768	60218431	60224768	60016580	60027823	cg27398547	60019753	60024753	60219753	60224753	C14orf39	Proximal	7.52217
14	146021843160224768	60218431	60224768	60016580	60027823	cg27398547	60024753	60029753	60219753	60224753	C14orf39	Proximal	2.5492
14	146021843160224768	60218431	60224768	60016580	60027823	cg27398547	60014753	60019753	60224753	60229753	C14orf39	Proximal	15.3593
14	146021843160224768	60218431	60224768	60016580	60027823	cg27398547	60019753	60024753	60224753	60229753	C14orf39	Proximal	7.02578
14	146021843160224768	60218431	60224768	60016580	60027823	cg27398547	60024753	60029753	60224753	60229753	C14orf39	Proximal	6.80278
14	146467632364677672	64676323	64677672	64518095	64528942	cg19637116	64514753	64519753	64674753	64679753	FNTB	Proximal	15.1909
14	146467632364677672	64676323	64677672	64518095	64528942	cg19637116	64524753	64529753	64674753	64679753	FNTB	Proximal	15.2535
14	146467632364677672	64676323	64677672	64518095	64528942	cg19637116	64519753	64524753	64674753	64679753	FNTB	Proximal	12.7463
14	147306414173121720	73064141	73121720	30559446	30570970	cg09539408	30554751	30559751	73094753	73099753	STRN3	Distal	1.07437
14	147306414173121720	73064141	73121720	30559446	30570970	cg09539408	30564751	30569751	73099753	73104753	STRN3	Distal	0.74822
14	147306414173121720	73064141	73121720	30559446	30570970	cg09539408	30554751	30559751	73109753	73114753	STRN3	Distal	1.25669
14	147306414173121720	73064141	73121720	30559446	30570970	cg09539408	30569751	30574751	73109753	73114753	STRN3	Distal	1.13201
14	147307153673073419	73071536	73073419	73100593	73112289	cg00815605	73069753	73074753	73099753	73104753	ACOT2	Proximal	67.0572
14	147307153673073419	73071536	73073419	73100593	73112289	cg00815605	73069753	73074753	73109753	73114753	ACOT2	Proximal	77.7953
14	147307153673073419	73071536	73073419	73100593	73112289	cg00815605	73069753	73074753	73104753	73109753	ACOT2	Proximal	66.119
14	147307441273076930	73074412	73076930	73100593	73112289	cg00815605	73074753	73079753	73099753	73104753	ACOT2	Proximal	72.1721
14	147307441273076930	73074412	73076930	73100593	73112289	cg00815605	73074753	73079753	73109753	73114753	ACOT2	Proximal	85.0375
14	147307441273076930	73074412	73076930	73100593	73112289	cg00815605	73074753	73079753	73104753	73109753	ACOT2	Proximal	76.6835
14	147307441273076930	73074412	73076930	73100593	73112289	cg00815605	73069753	73074753	73099753	73104753	ACOT2	Proximal	67.0572
14	147307441273076930	73074412	73076930	73100593	73112289	cg00815605	73069753	73074753	73109753	73114753	ACOT2	Proximal	77.7953
14	147307441273076930	73074412	73076930	73100593	73112289	cg00815605	73069753	73074753	73104753	73109753	ACOT2	Proximal	66.119
14	147485440974855709	74854409	74855709	75682870	75693249	cg04371779	74849753	74854753	75679753	75684753	C14orf118	Proximal	1.04951
14	147485440974855709	74854409	74855709	75682870	75693249	cg04371779	74849753	74854753	75684753	75689753	C14orf118	Proximal	1.4455
14	147485440974855709	74854409	74855709	75682870	75693249	cg04371779	74849753	74854753	75689753	75694753	C14orf118	Proximal	3.00013
14	147485440974855709	74854409	74855709	75682870	75693249	cg04371779	74854753	74859753	75679753	75684753	C14orf118	Proximal	0.5207
14	147485440974855709	74854409	74855709	75682870	75693249	cg04371779	74854753	74859753	75684753	75689753	C14orf118	Proximal	2.39056
14	147485440974855709	74854409	74855709	75682870	75693249	cg04371779	74854753	74859753	75689753	75694753	C14orf118	Proximal	0.992321
14	149949364199493712	99493641	99493712	100256944	100268514	cg09873258	99489753	99494753	100254753	100259753	DLK1	Proximal	1.4331
14	149949364199493712	99493641	99493712	100256944	100268514	cg09873258	99489753	99494753	100259753	100264753	DLK1	Proximal	1.32245
14	149949364199493712	99493641	99493712	100256944	100268514	cg09873258	99489753	99494753	100264753	100269753	DLK1	Proximal	4.85856
14	149949364199493712	99493641	99493712	100355178	100369204	cg16567044	99489753	99494753	100359753	100364753	MEG3	Proximal	3.15127
14	149949364199493712	99493641	99493712	100355178	100369204	cg16567044	99489753	99494753	100364753	100369753	MEG3	Proximal	3.38549
14	14101459896101460017	101459896	101460017	101495203	101506704	cg14693893	101459753	101464753	101499753	101504753	DYNC1H1	Proximal	34.5842
14	14101459896101460017	101459896	101460017	101495203	101506704	cg14693893	101459753	101464753	101504753	101509753	DYNC1H1	Proximal	23.4461
14	14101459896101460017	101459896	101460017	101495203	101506704	cg14693893	101459753	101464753	101494753	101499753	DYNC1H1	Proximal	40.0784
14	14102020212102020737	102020212	102020737	102122493	102134857	cg09556292	102019753	102024753	102124753	102129753	RCOR1	Proximal	15.8493
14	14102020212102020737	102020212	102020737	102122493	102134857	cg09556292	102019753	102024753	102129753	102134753	RCOR1	Proximal	19.4153
14	14102020212102020737	102020212	102020737	102122493	102134857	cg09556292	102019753	102024753	102119753	102124753	RCOR1	Proximal	17.987
14	14102020212102020737	102020212	102020737	102122493	102134857	cg09556292	102019753	102024753	102134753	102139753	RCOR1	Proximal	20.2969
14	14102020212102020737	102020212	102020737	102864084	102876607	cg00708642	102019753	102024753	102859753	102864753	EIF5	Proximal	3.22913
14	14102020212102020737	102020212	102020737	102864084	102876607	cg00708642	102019753	102024753	102864753	102869753	EIF5	Proximal	5.85212
14	14102020212102020737	102020212	102020737	102864084	102876607	cg00708642	102019753	102024753	102869753	102874753	EIF5	Proximal	0.842441
14	14102020212102020737	102020212	102020737	102864084	102876607	cg00708642	102019753	102024753	102874753	102879753	EIF5	Proximal	1.0937
15	152222046322270264	22220463	22270264	33062119	33072406	cg05924191	22226093	22231093	33072292	33077292	FLJ20582	Distal	1.51123
15	152222046322270264	22220463	22270264	33062119	33072406	cg05924191	22241093	22246093	33067292	33072292	FLJ20582	Distal	1.50036
15	152222046322270264	22220463	22270264	33062119	33072406	cg05924191	22246093	22251093	33067292	33072292	FLJ20582	Distal	1.82894
15	152222342822274001	22223428	22274001	33062119	33072406	cg05924191	22226093	22231093	33072292	33077292	FLJ20582	Distal	1.51123
15	152222342822274001	22223428	22274001	33062119	33072406	cg05924191	22241093	22246093	33067292	33072292	FLJ20582	Distal	1.50036
15	152222342822274001	22223428	22274001	33062119	33072406	cg05924191	22246093	22251093	33067292	33072292	FLJ20582	Distal	1.82894
15	152222861222230630	22228612	22230630	33062119	33072406	cg05924191	22226093	22231093	33072292	33077292	FLJ20582	Distal	1.51123
15	152223795222241300	22237952	22241300	33062119	33072406	cg05924191	22241093	22246093	33067292	33072292	FLJ20582	Distal	1.50036
15	152224241222245430	22242412	22245430	33062119	33072406	cg05924191	22241093	22246093	33067292	33072292	FLJ20582	Distal	1.50036
15	152224671222250530	22246712	22250530	33062119	33072406	cg05924191	22246093	22251093	33067292	33072292	FLJ20582	Distal	1.82894
15	152348249123483470	23482491	23483470	64367523	64378654	cg12623088	23481093	23486093	64367054	64372054	MGC4562	Distal	1.10077
15	153605487736055613	36054877	36055613	36638533	36650139	cg06952236	36052292	36057292	36637292	36642292	RASGRP1	Proximal	5.07596
15	153605487736055613	36054877	36055613	36638533	36650139	cg06952236	36052292	36057292	36642292	36647292	RASGRP1	Proximal	4.96939
15	153605487736055613	36054877	36055613	36638533	36650139	cg06952236	36052292	36057292	36647292	36652292	RASGRP1	Proximal	4.07343
15	154019099440196399	40190994	40196399	40282327	40293037	cg27472032	40192292	40197292	40282292	40287292	VPS39	Proximal	16.5243
15	154019099440196399	40190994	40196399	40282327	40293037	cg27472032	40192292	40197292	40292292	40297292	VPS39	Proximal	24.5434
15	154019099440196399	40190994	40196399	40282327	40293037	cg27472032	40192292	40197292	40287292	40292292	VPS39	Proximal	26.9883
15	154019099440196399	40190994	40196399	40282327	40293037	cg27472032	40187292	40192292	40282292	40287292	VPS39	Proximal	20.1842
15	154019099440196399	40190994	40196399	40282327	40293037	cg27472032	40187292	40192292	40292292	40297292	VPS39	Proximal	18.6079
15	154019099440196399	40190994	40196399	40282327	40293037	cg27472032	40187292	40192292	40287292	40292292	VPS39	Proximal	18.6562
15	154178069041782899	41780690	41782899	41820475	41831557	cg03377682	41782292	41787292	41817292	41822292	PDIA3	Proximal	93.0327
15	154178069041782899	41780690	41782899	41820475	41831557	cg03377682	41782292	41787292	41822292	41827292	PDIA3	Proximal	78.2767
15	154178069041782899	41780690	41782899	41820475	41831557	cg03377682	41782292	41787292	41827292	41832292	PDIA3	Proximal	36.6562
15	154178069041782899	41780690	41782899	41820475	41831557	cg03377682	41777292	41782292	41817292	41822292	PDIA3	Proximal	75.1296
15	154178069041782899	41780690	41782899	41820475	41831557	cg03377682	41777292	41782292	41822292	41827292	PDIA3	Proximal	60.7669
15	154178069041782899	41780690	41782899	41820475	41831557	cg03377682	41777292	41782292	41827292	41832292	PDIA3	Proximal	53.3999
15	154733206847335163	47332068	47335163	83086890	83098468	cg14492347	47332292	47337292	83096004	83101004	ZNF592	Distal	0.561302
15	154733215647335146	47332156	47335146	64460814	64472156	cg20484306	47327292	47332292	64467054	64472054	MAP2K1	Distal	0.736518
15	154968499449685332	49684994	49685332	49696318	49707842	cg08986416	49682292	49687292	49697292	49702292	DMXL2	Proximal	145.387
15	154968499449685332	49684994	49685332	49696318	49707842	cg08986416	49682292	49687292	49702292	49707292	DMXL2	Proximal	80.1099
15	154968499449685332	49684994	49685332	49696318	49707842	cg08986416	49682292	49687292	49692292	49697292	DMXL2	Proximal	174.041
15	154968499449685332	49684994	49685332	49696318	49707842	cg08986416	49682292	49687292	49707292	49712292	DMXL2	Proximal	49.511
15	156740146867402501	67401468	67402501	66719510	66729769	cg20015855	66717054	66722054	67397054	67402054	CORO2B	Proximal	3.97453
15	156740146867402501	67401468	67402501	66719510	66729769	cg20015855	66722054	66727054	67397054	67402054	CORO2B	Proximal	4.7059
15	156740146867402501	67401468	67402501	66719510	66729769	cg20015855	66727054	66732054	67397054	67402054	CORO2B	Proximal	5.70458
15	156740146867402501	67401468	67402501	66719510	66729769	cg20015855	66717054	66722054	67402054	67407054	CORO2B	Proximal	5.3008
15	156740146867402501	67401468	67402501	66719510	66729769	cg20015855	66722054	66727054	67402054	67407054	CORO2B	Proximal	6.72453
15	156740146867402501	67401468	67402501	66719510	66729769	cg20015855	66727054	66732054	67402054	67407054	CORO2B	Proximal	9.41964
15	156740146867402501	67401468	67402501	68169769	68182568	cg08342270	67397054	67402054	68167054	68172054	TLE3	Proximal	1.45466
15	156740146867402501	67401468	67402501	68169769	68182568	cg08342270	67397054	67402054	68177054	68182054	TLE3	Proximal	3.22616
15	156740146867402501	67401468	67402501	68169769	68182568	cg08342270	67397054	67402054	68182054	68187054	TLE3	Proximal	1.23866
15	156740146867402501	67401468	67402501	68169769	68182568	cg08342270	67397054	67402054	68172054	68177054	TLE3	Proximal	2.16478
15	156740146867402501	67401468	67402501	68169769	68182568	cg08342270	67402054	67407054	68167054	68172054	TLE3	Proximal	3.32583
15	156740146867402501	67401468	67402501	68169769	68182568	cg08342270	67402054	67407054	68172054	68177054	TLE3	Proximal	0.824901
15	158260634582625912	82606345	82625912	82909215	82920525	cg18393722	82611004	82616004	82906004	82911004	FLJ43276	Proximal	8.60254
15	158260634582625912	82606345	82625912	82909215	82920525	cg13150977	82611004	82616004	82911004	82916004	FLJ43276	Proximal	7.05417
15	158260634582625912	82606345	82625912	82909215	82920525	cg18393722	82611004	82616004	82916004	82921004	FLJ43276	Proximal	17.9766
15	158260634582625912	82606345	82625912	82909215	82920525	cg13150977	82616004	82621004	82906004	82911004	FLJ43276	Proximal	21.929
15	158260634582625912	82606345	82625912	82909215	82920525	cg18393722	82616004	82621004	82911004	82916004	FLJ43276	Proximal	17.982
15	158260634582625912	82606345	82625912	82909215	82920525	cg13150977	82616004	82621004	82916004	82921004	FLJ43276	Proximal	6.10996
15	158260634582625912	82606345	82625912	82909215	82920525	cg18393722	82606004	82611004	82906004	82911004	FLJ43276	Proximal	8.40459
15	158260634582625912	82606345	82625912	82909215	82920525	cg13150977	82606004	82611004	82911004	82916004	FLJ43276	Proximal	9.18914
15	158260634582625912	82606345	82625912	82909215	82920525	cg18393722	82606004	82611004	82916004	82921004	FLJ43276	Proximal	9.3669
15	158260634582625912	82606345	82625912	82909215	82920525	cg13150977	82621004	82626004	82906004	82911004	FLJ43276	Proximal	6.87017
15	158260634582625912	82606345	82625912	82909215	82920525	cg18393722	82621004	82626004	82911004	82916004	FLJ43276	Proximal	22.5345
15	158260634582625912	82606345	82625912	82909215	82920525	cg13150977	82621004	82626004	82916004	82921004	FLJ43276	Proximal	11.4852
15	158260634582625912	82606345	82625912	82909215	82920525	cg18393722	82611004	82616004	82911004	82916004	FLJ43276	Proximal	7.05417
15	158260634582625912	82606345	82625912	82909215	82920525	cg13150977	82611004	82616004	82906004	82911004	FLJ43276	Proximal	8.60254
15	158260634582625912	82606345	82625912	82909215	82920525	cg18393722	82616004	82621004	82906004	82911004	FLJ43276	Proximal	21.929
15	158260634582625912	82606345	82625912	82909215	82920525	cg13150977	82611004	82616004	82916004	82921004	FLJ43276	Proximal	17.9766
15	158260634582625912	82606345	82625912	82909215	82920525	cg18393722	82616004	82621004	82916004	82921004	FLJ43276	Proximal	6.10996
15	158260634582625912	82606345	82625912	82909215	82920525	cg13150977	82616004	82621004	82911004	82916004	FLJ43276	Proximal	17.982
15	158260634582625912	82606345	82625912	82909215	82920525	cg18393722	82606004	82611004	82911004	82916004	FLJ43276	Proximal	9.18914
15	158260634582625912	82606345	82625912	82909215	82920525	cg13150977	82606004	82611004	82906004	82911004	FLJ43276	Proximal	8.40459
15	158260634582625912	82606345	82625912	82909215	82920525	cg18393722	82621004	82626004	82906004	82911004	FLJ43276	Proximal	6.87017
15	158260634582625912	82606345	82625912	82909215	82920525	cg13150977	82606004	82611004	82916004	82921004	FLJ43276	Proximal	9.3669
15	158260634582625912	82606345	82625912	82909215	82920525	cg18393722	82621004	82626004	82916004	82921004	FLJ43276	Proximal	11.4852
15	158260634582625912	82606345	82625912	82909215	82920525	cg13150977	82621004	82626004	82911004	82916004	FLJ43276	Proximal	22.5345
15	158260634582625912	82606345	82625912	82996875	83008051	cg19517291	82611004	82616004	82996004	83001004	NMB	Proximal	6.174
15	158260634582625912	82606345	82625912	82996875	83008051	cg19517291	82611004	82616004	83006004	83011004	NMB	Proximal	8.62388
15	158260634582625912	82606345	82625912	82996875	83008051	cg19517291	82611004	82616004	83001004	83006004	NMB	Proximal	5.1064
15	158260634582625912	82606345	82625912	82996875	83008051	cg19517291	82616004	82621004	82996004	83001004	NMB	Proximal	5.99556
15	158260634582625912	82606345	82625912	82996875	83008051	cg19517291	82616004	82621004	83006004	83011004	NMB	Proximal	4.8852
15	158260634582625912	82606345	82625912	82996875	83008051	cg19517291	82616004	82621004	83001004	83006004	NMB	Proximal	3.47117
15	158260634582625912	82606345	82625912	82996875	83008051	cg19517291	82606004	82611004	82996004	83001004	NMB	Proximal	4.59576
15	158260634582625912	82606345	82625912	82996875	83008051	cg19517291	82606004	82611004	83006004	83011004	NMB	Proximal	3.74464
15	158260634582625912	82606345	82625912	82996875	83008051	cg19517291	82606004	82611004	83001004	83006004	NMB	Proximal	5.3215
15	158260634582625912	82606345	82625912	82996875	83008051	cg19517291	82621004	82626004	82996004	83001004	NMB	Proximal	8.45261
15	158260634582625912	82606345	82625912	82996875	83008051	cg19517291	82621004	82626004	83006004	83011004	NMB	Proximal	13.7744
15	158260634582625912	82606345	82625912	78477994	78489493	cg17788682	78482055	78487055	82611004	82616004	ARNT2	Distal	1.47274
15	158260634582625912	82606345	82625912	78477994	78489493	cg17788682	78477055	78482055	82616004	82621004	ARNT2	Distal	2.16541
15	159047557890478074	90475578	90478074	90994284	91005346	cg07766315	90476004	90481004	90991004	90996004	LOC400451	Proximal	9.02153
15	159047557890478074	90475578	90478074	90994284	91005346	cg07766315	90476004	90481004	91001004	91006004	LOC400451	Proximal	5.58367
15	159047557890478074	90475578	90478074	90994284	91005346	cg07766315	90476004	90481004	90996004	91001004	LOC400451	Proximal	2.55969
15	159047557890478074	90475578	90478074	90994284	91005346	cg07766315	90471004	90476004	90991004	90996004	LOC400451	Proximal	5.08475
15	159047557890478074	90475578	90478074	90994284	91005346	cg07766315	90471004	90476004	91001004	91006004	LOC400451	Proximal	7.69289
15	159047557890478074	90475578	90478074	90994284	91005346	cg07766315	90471004	90476004	90996004	91001004	LOC400451	Proximal	8.65622
15	159047589490478000	90475894	90478000	90994284	91005346	cg07766315	90476004	90481004	90991004	90996004	LOC400451	Proximal	9.02153
15	159047589490478000	90475894	90478000	90994284	91005346	cg07766315	90476004	90481004	91001004	91006004	LOC400451	Proximal	5.58367
15	159047589490478000	90475894	90478000	90994284	91005346	cg07766315	90476004	90481004	90996004	91001004	LOC400451	Proximal	2.55969
15	159047589490478000	90475894	90478000	90994284	91005346	cg07766315	90471004	90476004	90991004	90996004	LOC400451	Proximal	5.08475
15	159047589490478000	90475894	90478000	90994284	91005346	cg07766315	90471004	90476004	91001004	91006004	LOC400451	Proximal	7.69289
15	159047589490478000	90475894	90478000	90994284	91005346	cg07766315	90471004	90476004	90996004	91001004	LOC400451	Proximal	8.65622
15	159915901199159893	99159011	99159893	61195790	61207003	cg25808839	61202053	61207053	99157523	99162523	LACTB	Distal	1.07626
15	159915904699159855	99159046	99159855	100004521	100016314	cg17115258	99157523	99162523	100002523	100007523	TM2D3	Proximal	4.19512
15	159915904699159855	99159046	99159855	100004521	100016314	cg17115258	99157523	99162523	100012523	100017523	TM2D3	Proximal	3.46997
15	159915904699159855	99159046	99159855	87672495	87685344	cg05024638	87676004	87681004	99157523	99162523	POLG	Distal	0.787025
15	159915904699159855	99159046	99159855	61195790	61207003	cg25808839	61202053	61207053	99157523	99162523	LACTB	Distal	1.07626
15	159915904699159855	99159046	99159855	41850773	41862176	cg23790767	41857292	41862292	99157523	99162523	ELL3	Distal	0.910053
16	16162083167514	162083	167514	336791	348515	cg15001381	165000	170000	335001	340001	AXIN1	Proximal	28.5123
16	16162083167514	162083	167514	336791	348515	cg15001381	165000	170000	345001	350001	AXIN1	Proximal	40.6145
16	16162083167514	162083	167514	336791	348515	cg15001381	165000	170000	340001	345001	AXIN1	Proximal	31.7153
16	16162083167514	162083	167514	336791	348515	cg15001381	160000	165000	335001	340001	AXIN1	Proximal	34.9156
16	16162083167514	162083	167514	336791	348515	cg15001381	160000	165000	345001	350001	AXIN1	Proximal	46.1561
16	16162083167514	162083	167514	336791	348515	cg15001381	160000	165000	340001	345001	AXIN1	Proximal	51.9187
16	16923425944273	923425	944273	122237	135019	cg24399405	120000	125000	920001	925001	C16orf35	Proximal	1.68702
16	16923425944273	923425	944273	122237	135019	cg24399405	125000	130000	920001	925001	C16orf35	Proximal	1.67418
16	16923425944273	923425	944273	122237	135019	cg24399405	135000	140000	920001	925001	C16orf35	Proximal	2.84106
16	16923425944273	923425	944273	122237	135019	cg24399405	120000	125000	925001	930001	C16orf35	Proximal	1.4288
16	16923425944273	923425	944273	122237	135019	cg24399405	125000	130000	925001	930001	C16orf35	Proximal	2.83585
16	16923425944273	923425	944273	122237	135019	cg24399405	135000	140000	925001	930001	C16orf35	Proximal	3.20826
16	16923425944273	923425	944273	122237	135019	cg24399405	130000	135000	925001	930001	C16orf35	Proximal	2.95421
16	16923425944273	923425	944273	122237	135019	cg24399405	120000	125000	935001	940001	C16orf35	Proximal	3.92844
16	16923425944273	923425	944273	122237	135019	cg24399405	125000	130000	935001	940001	C16orf35	Proximal	1.29951
16	16923425944273	923425	944273	122237	135019	cg24399405	130000	135000	935001	940001	C16orf35	Proximal	1.35375
16	16923425944273	923425	944273	122237	135019	cg24399405	120000	125000	940001	945001	C16orf35	Proximal	2.82725
16	16923425944273	923425	944273	122237	135019	cg24399405	125000	130000	940001	945001	C16orf35	Proximal	8.41718
16	16923425944273	923425	944273	122237	135019	cg24399405	135000	140000	940001	945001	C16orf35	Proximal	3.17418
16	16923425944273	923425	944273	122237	135019	cg24399405	120000	125000	930001	935001	C16orf35	Proximal	2.86814
16	16923425944273	923425	944273	122237	135019	cg24399405	135000	140000	930001	935001	C16orf35	Proximal	2.14673
16	1625898192676116	2589819	2676116	2324513	2337346	cg00949442	2320001	2325001	2590001	2595001	ABCA3	Proximal	10.2171
16	1625898192676116	2589819	2676116	2324513	2337346	cg00949442	2330001	2335001	2590001	2595001	ABCA3	Proximal	15.804
16	1625898192676116	2589819	2676116	2324513	2337346	cg00949442	2335001	2340001	2590001	2595001	ABCA3	Proximal	22.1127
16	1625898192676116	2589819	2676116	2324513	2337346	cg00949442	2325001	2330001	2590001	2595001	ABCA3	Proximal	13.975
16	1625898192676116	2589819	2676116	2324513	2337346	cg00949442	2320001	2325001	2595001	2600001	ABCA3	Proximal	10.5305
16	1625898192676116	2589819	2676116	2324513	2337346	cg00949442	2330001	2335001	2595001	2600001	ABCA3	Proximal	16.2889
16	1625898192676116	2589819	2676116	2324513	2337346	cg00949442	2335001	2340001	2595001	2600001	ABCA3	Proximal	20.2587
16	1625898192676116	2589819	2676116	2324513	2337346	cg00949442	2325001	2330001	2595001	2600001	ABCA3	Proximal	10.8028
16	1625898192676116	2589819	2676116	2324513	2337346	cg00949442	2320001	2325001	2600001	2605001	ABCA3	Proximal	5.72914
16	1625898192676116	2589819	2676116	2324513	2337346	cg00949442	2330001	2335001	2600001	2605001	ABCA3	Proximal	21.2687
16	1625898192676116	2589819	2676116	2324513	2337346	cg00949442	2335001	2340001	2600001	2605001	ABCA3	Proximal	14.4661
16	1625898192676116	2589819	2676116	2324513	2337346	cg00949442	2325001	2330001	2600001	2605001	ABCA3	Proximal	10.2852
16	1625898192676116	2589819	2676116	2324513	2337346	cg00949442	2320001	2325001	2640001	2645001	ABCA3	Proximal	8.73916
16	1625898192676116	2589819	2676116	2324513	2337346	cg00949442	2330001	2335001	2640001	2645001	ABCA3	Proximal	16.2215
16	1625898192676116	2589819	2676116	2324513	2337346	cg00949442	2325001	2330001	2640001	2645001	ABCA3	Proximal	17.9302
16	1625898192676116	2589819	2676116	2324513	2337346	cg00949442	2320001	2325001	2645001	2650001	ABCA3	Proximal	18.9737
16	1625898192676116	2589819	2676116	2324513	2337346	cg00949442	2330001	2335001	2645001	2650001	ABCA3	Proximal	10.0625
16	1625898192676116	2589819	2676116	2324513	2337346	cg00949442	2335001	2340001	2645001	2650001	ABCA3	Proximal	9.77727
16	1625898192676116	2589819	2676116	2324513	2337346	cg00949442	2325001	2330001	2645001	2650001	ABCA3	Proximal	6.95153
16	1625898192676116	2589819	2676116	2324513	2337346	cg00949442	2320001	2325001	2655001	2660001	ABCA3	Proximal	15.3884
16	1625898192676116	2589819	2676116	2324513	2337346	cg00949442	2330001	2335001	2655001	2660001	ABCA3	Proximal	9.52126
16	1625898192676116	2589819	2676116	2324513	2337346	cg00949442	2335001	2340001	2655001	2660001	ABCA3	Proximal	5.92087
16	1625898192676116	2589819	2676116	2324513	2337346	cg00949442	2325001	2330001	2655001	2660001	ABCA3	Proximal	16.8387
16	1625898192676116	2589819	2676116	2324513	2337346	cg00949442	2320001	2325001	2660001	2665001	ABCA3	Proximal	11.7626
16	1625898192676116	2589819	2676116	2324513	2337346	cg00949442	2330001	2335001	2660001	2665001	ABCA3	Proximal	12.1297
16	1625898192676116	2589819	2676116	2324513	2337346	cg00949442	2335001	2340001	2660001	2665001	ABCA3	Proximal	16.9717
16	1625898192676116	2589819	2676116	2324513	2337346	cg00949442	2325001	2330001	2660001	2665001	ABCA3	Proximal	13.4074
16	1625898192676116	2589819	2676116	2324513	2337346	cg00949442	2320001	2325001	2665001	2670001	ABCA3	Proximal	6.15497
16	1625898192676116	2589819	2676116	2324513	2337346	cg00949442	2330001	2335001	2665001	2670001	ABCA3	Proximal	5.71239
16	1625898192676116	2589819	2676116	2324513	2337346	cg00949442	2335001	2340001	2665001	2670001	ABCA3	Proximal	10.3609
16	1625898192676116	2589819	2676116	2324513	2337346	cg00949442	2325001	2330001	2665001	2670001	ABCA3	Proximal	15.7853
16	1625898192676116	2589819	2676116	2324513	2337346	cg00949442	2320001	2325001	2675001	2680001	ABCA3	Proximal	14.4625
16	1625898192676116	2589819	2676116	2324513	2337346	cg00949442	2330001	2335001	2675001	2680001	ABCA3	Proximal	10.0669
16	1625898192676116	2589819	2676116	2324513	2337346	cg00949442	2335001	2340001	2675001	2680001	ABCA3	Proximal	7.82523
16	1625898192676116	2589819	2676116	2324513	2337346	cg00949442	2325001	2330001	2675001	2680001	ABCA3	Proximal	9.27275
16	1625898192676116	2589819	2676116	2324513	2337346	cg00949442	2320001	2325001	2585001	2590001	ABCA3	Proximal	22.9598
16	1625898192676116	2589819	2676116	2324513	2337346	cg00949442	2330001	2335001	2585001	2590001	ABCA3	Proximal	24.353
16	1625898192676116	2589819	2676116	2324513	2337346	cg00949442	2335001	2340001	2585001	2590001	ABCA3	Proximal	26.5022
16	1625898192676116	2589819	2676116	2324513	2337346	cg00949442	2325001	2330001	2585001	2590001	ABCA3	Proximal	18.8428
16	1625898192676116	2589819	2676116	2324513	2337346	cg00949442	2320001	2325001	2605001	2610001	ABCA3	Proximal	39.9684
16	1625898192676116	2589819	2676116	2324513	2337346	cg00949442	2330001	2335001	2605001	2610001	ABCA3	Proximal	14.8378
16	1625898192676116	2589819	2676116	2324513	2337346	cg00949442	2335001	2340001	2605001	2610001	ABCA3	Proximal	23.0675
16	1625898192676116	2589819	2676116	2324513	2337346	cg00949442	2325001	2330001	2605001	2610001	ABCA3	Proximal	16.4007
16	1625898192676116	2589819	2676116	2324513	2337346	cg00949442	2320001	2325001	2635001	2640001	ABCA3	Proximal	5.11942
16	1625898192676116	2589819	2676116	2324513	2337346	cg00949442	2330001	2335001	2635001	2640001	ABCA3	Proximal	9.50261
16	1625898192676116	2589819	2676116	2324513	2337346	cg00949442	2335001	2340001	2635001	2640001	ABCA3	Proximal	5.53995
16	1625898192676116	2589819	2676116	2324513	2337346	cg00949442	2325001	2330001	2635001	2640001	ABCA3	Proximal	5.25179
16	1625898192676116	2589819	2676116	2324513	2337346	cg00949442	2320001	2325001	2650001	2655001	ABCA3	Proximal	11.7956
16	1625898192676116	2589819	2676116	2324513	2337346	cg00949442	2330001	2335001	2650001	2655001	ABCA3	Proximal	7.96175
16	1625898192676116	2589819	2676116	2324513	2337346	cg00949442	2335001	2340001	2650001	2655001	ABCA3	Proximal	4.64164
16	1625898192676116	2589819	2676116	2324513	2337346	cg00949442	2325001	2330001	2650001	2655001	ABCA3	Proximal	16.5008
16	1625898192676116	2589819	2676116	2324513	2337346	cg00949442	2320001	2325001	2670001	2675001	ABCA3	Proximal	7.21004
16	1625898192676116	2589819	2676116	2324513	2337346	cg00949442	2330001	2335001	2670001	2675001	ABCA3	Proximal	10.0374
16	1625898192676116	2589819	2676116	2324513	2337346	cg00949442	2335001	2340001	2670001	2675001	ABCA3	Proximal	13.0038
16	1625898192676116	2589819	2676116	2324513	2337346	cg00949442	2325001	2330001	2670001	2675001	ABCA3	Proximal	7.39647
16	1629499822950348	2949982	2950348	3119177	3130558	cg19703826	2950001	2955001	3115001	3120001	ZNF213	Proximal	13.0458
16	1629499822950348	2949982	2950348	3119177	3130558	cg19703826	2950001	2955001	3120001	3125001	ZNF213	Proximal	14.6829
16	1629499822950348	2949982	2950348	3119177	3130558	cg19703826	2950001	2955001	3130001	3135001	ZNF213	Proximal	13.7688
16	1629499822950348	2949982	2950348	3119177	3130558	cg19703826	2950001	2955001	3125001	3130001	ZNF213	Proximal	17.5081
16	1629499822950348	2949982	2950348	3119177	3130558	cg19703826	2945001	2950001	3115001	3120001	ZNF213	Proximal	16.0852
16	1629499822950348	2949982	2950348	3119177	3130558	cg19703826	2945001	2950001	3120001	3125001	ZNF213	Proximal	19.2365
16	1629499822950348	2949982	2950348	3119177	3130558	cg19703826	2945001	2950001	3130001	3135001	ZNF213	Proximal	7.6102
16	1629499822950348	2949982	2950348	3119177	3130558	cg19703826	2945001	2950001	3125001	3130001	ZNF213	Proximal	15.608
16	1650193005019350	5019300	5019350	4598884	4612627	cg21844038	4595001	4600001	5015001	5020001	FAM100A	Proximal	8.87523
16	1650193005019350	5019300	5019350	4598884	4612627	cg21844038	4605001	4610001	5015001	5020001	FAM100A	Proximal	9.24323
16	1650193005019350	5019300	5019350	4598884	4612627	cg21844038	4610001	4615001	5015001	5020001	FAM100A	Proximal	8.50096
16	1650193005019350	5019300	5019350	4598884	4612627	cg21844038	4600001	4605001	5015001	5020001	FAM100A	Proximal	8.84176
16	161588334015931383	15883340	15931383	15391648	15402719	cg08349806	15387501	15392501	15882501	15887501	FLJ39599	Proximal	6.32623
16	161588334015931383	15883340	15931383	15391648	15402719	cg08349806	15402501	15407501	15882501	15887501	FLJ39599	Proximal	7.13797
16	161588334015931383	15883340	15931383	15391648	15402719	cg08349806	15397501	15402501	15882501	15887501	FLJ39599	Proximal	7.20255
16	161588334015931383	15883340	15931383	15391648	15402719	cg08349806	15387501	15392501	15892501	15897501	FLJ39599	Proximal	6.94331
16	161588334015931383	15883340	15931383	15391648	15402719	cg08349806	15392501	15397501	15892501	15897501	FLJ39599	Proximal	5.33036
16	161588334015931383	15883340	15931383	15391648	15402719	cg08349806	15402501	15407501	15892501	15897501	FLJ39599	Proximal	7.83423
16	161588334015931383	15883340	15931383	15391648	15402719	cg08349806	15397501	15402501	15892501	15897501	FLJ39599	Proximal	3.95255
16	161588334015931383	15883340	15931383	15391648	15402719	cg08349806	15387501	15392501	15897501	15902501	FLJ39599	Proximal	8.871
16	161588334015931383	15883340	15931383	15391648	15402719	cg08349806	15392501	15397501	15897501	15902501	FLJ39599	Proximal	4.54016
16	161588334015931383	15883340	15931383	15391648	15402719	cg08349806	15402501	15407501	15897501	15902501	FLJ39599	Proximal	5.18999
16	161588334015931383	15883340	15931383	15391648	15402719	cg08349806	15397501	15402501	15897501	15902501	FLJ39599	Proximal	5.89156
16	161588334015931383	15883340	15931383	15391648	15402719	cg08349806	15392501	15397501	15902501	15907501	FLJ39599	Proximal	5.67831
16	161588334015931383	15883340	15931383	15391648	15402719	cg08349806	15402501	15407501	15902501	15907501	FLJ39599	Proximal	9.27291
16	161588334015931383	15883340	15931383	15391648	15402719	cg08349806	15397501	15402501	15902501	15907501	FLJ39599	Proximal	3.15792
16	161588334015931383	15883340	15931383	15391648	15402719	cg08349806	15387501	15392501	15912501	15917501	FLJ39599	Proximal	7.34988
16	161588334015931383	15883340	15931383	15391648	15402719	cg08349806	15392501	15397501	15912501	15917501	FLJ39599	Proximal	5.64248
16	161588334015931383	15883340	15931383	15391648	15402719	cg08349806	15402501	15407501	15912501	15917501	FLJ39599	Proximal	8.29296
16	161588334015931383	15883340	15931383	15391648	15402719	cg08349806	15397501	15402501	15912501	15917501	FLJ39599	Proximal	5.22999
16	161588334015931383	15883340	15931383	15391648	15402719	cg08349806	15387501	15392501	15917501	15922501	FLJ39599	Proximal	14.9485
16	161588334015931383	15883340	15931383	15391648	15402719	cg08349806	15392501	15397501	15917501	15922501	FLJ39599	Proximal	5.73796
16	161588334015931383	15883340	15931383	15391648	15402719	cg08349806	15402501	15407501	15917501	15922501	FLJ39599	Proximal	4.68516
16	161588334015931383	15883340	15931383	15391648	15402719	cg08349806	15397501	15402501	15917501	15922501	FLJ39599	Proximal	3.1911
16	161588334015931383	15883340	15931383	15391648	15402719	cg08349806	15387501	15392501	15927501	15932501	FLJ39599	Proximal	4.43746
16	161588334015931383	15883340	15931383	15391648	15402719	cg08349806	15392501	15397501	15927501	15932501	FLJ39599	Proximal	3.40663
16	161588334015931383	15883340	15931383	15391648	15402719	cg08349806	15402501	15407501	15927501	15932501	FLJ39599	Proximal	8.90106
16	161588334015931383	15883340	15931383	15391648	15402719	cg08349806	15397501	15402501	15927501	15932501	FLJ39599	Proximal	1.26304
16	161588334015931383	15883340	15931383	15391648	15402719	cg08349806	15392501	15397501	15887501	15892501	FLJ39599	Proximal	8.60722
16	161588334015931383	15883340	15931383	15391648	15402719	cg08349806	15402501	15407501	15887501	15892501	FLJ39599	Proximal	5.62237
16	161588334015931383	15883340	15931383	15391648	15402719	cg08349806	15397501	15402501	15887501	15892501	FLJ39599	Proximal	5.31866
16	161588334015931383	15883340	15931383	15391648	15402719	cg08349806	15392501	15397501	15907501	15912501	FLJ39599	Proximal	2.40732
16	161588334015931383	15883340	15931383	15391648	15402719	cg08349806	15402501	15407501	15907501	15912501	FLJ39599	Proximal	3.93126
16	161588334015931383	15883340	15931383	15391648	15402719	cg08349806	15397501	15402501	15907501	15912501	FLJ39599	Proximal	9.81788
16	161588334015931383	15883340	15931383	15391648	15402719	cg08349806	15392501	15397501	15922501	15927501	FLJ39599	Proximal	8.08975
16	161588334015931383	15883340	15931383	15391648	15402719	cg08349806	15402501	15407501	15922501	15927501	FLJ39599	Proximal	7.04581
16	161588334015931383	15883340	15931383	15391648	15402719	cg08349806	15397501	15402501	15922501	15927501	FLJ39599	Proximal	0.999781
16	161588334015931383	15883340	15931383	23215598	23226543	cg23113963	15882501	15887501	23217501	23222501	SCNN1B	Distal	0.92806
16	161588334015931383	15883340	15931383	23215598	23226543	cg23113963	15897501	15902501	23212501	23217501	SCNN1B	Distal	0.473558
16	161588334015931383	15883340	15931383	23215598	23226543	cg23113963	15902501	15907501	23222501	23227501	SCNN1B	Distal	0.776061
16	161588334015931383	15883340	15931383	23215598	23226543	cg23113963	15912501	15917501	23212501	23217501	SCNN1B	Distal	0.588535
16	161588334015931383	15883340	15931383	23215598	23226543	cg23113963	15927501	15932501	23222501	23227501	SCNN1B	Distal	0.931175
16	161588334015931383	15883340	15931383	23215598	23226543	cg23113963	15887501	15892501	23222501	23227501	SCNN1B	Distal	1.56848
16	161588334015931383	15883340	15931383	23215598	23226543	cg23113963	15887501	15892501	23212501	23217501	SCNN1B	Distal	0.598513
16	161588334015931383	15883340	15931383	23215598	23226543	cg23113963	15907501	15912501	23217501	23222501	SCNN1B	Distal	0.920037
16	161588334015931383	15883340	15931383	23215598	23226543	cg23113963	15907501	15912501	23222501	23227501	SCNN1B	Distal	0.658023
16	161684186516847915	16841865	16847915	15853217	15863903	cg15488251	15852501	15857501	16837501	16842501	MYH11	Proximal	1.37812
16	161684186516847915	16841865	16847915	15853217	15863903	cg15488251	15862501	15867501	16837501	16842501	MYH11	Proximal	1.05508
16	161684186516847915	16841865	16847915	15853217	15863903	cg15488251	15857501	15862501	16837501	16842501	MYH11	Proximal	1.05139
16	161684186516847915	16841865	16847915	15853217	15863903	cg15488251	15852501	15857501	16847501	16852501	MYH11	Proximal	1.36215
16	161684186516847915	16841865	16847915	15853217	15863903	cg15488251	15862501	15867501	16847501	16852501	MYH11	Proximal	1.04286
16	161684186516847915	16841865	16847915	15853217	15863903	cg15488251	15857501	15862501	16847501	16852501	MYH11	Proximal	1.03921
16	161874002618745877	18740026	18745877	18703608	18714993	cg21024145	18702501	18707501	18737501	18742501	RPS15A	Proximal	38.4958
16	161874002618745877	18740026	18745877	18703608	18714993	cg21024145	18712501	18717501	18737501	18742501	RPS15A	Proximal	67.2931
16	161874002618745877	18740026	18745877	18703608	18714993	cg21024145	18707501	18712501	18737501	18742501	RPS15A	Proximal	67.3085
16	161874002618745877	18740026	18745877	18703608	18714993	cg21024145	18702501	18707501	18742501	18747501	RPS15A	Proximal	40.9074
16	161874002618745877	18740026	18745877	18703608	18714993	cg21024145	18712501	18717501	18742501	18747501	RPS15A	Proximal	92.3653
16	161874002618745877	18740026	18745877	18703608	18714993	cg21024145	18707501	18712501	18742501	18747501	RPS15A	Proximal	62.4967
16	161874002618745877	18740026	18745877	31787401	31798285	cg19229809	18737501	18742501	31787501	31792501	ZNF267	Distal	1.54084
16	161874002618745877	18740026	18745877	31787401	31798285	cg19229809	18737501	18742501	31792501	31797501	ZNF267	Distal	1.62028
16	161874002618745877	18740026	18745877	31787401	31798285	cg19229809	18742501	18747501	31792501	31797501	ZNF267	Distal	2.22397
16	161874002618745877	18740026	18745877	68348521	68359207	cg04339860	18737501	18742501	68352501	68357501	WWP2	Distal	2.71965
16	162366855523669665	23668555	23669665	24169242	24180320	cg17234150	23667501	23672501	24167501	24172501	CACNG3	Proximal	23.1203
16	162366855523669665	23668555	23669665	24169242	24180320	cg17234150	23667501	23672501	24172501	24177501	CACNG3	Proximal	20.2666
16	162366855523669665	23668555	23669665	24169242	24180320	cg17234150	23667501	23672501	24177501	24182501	CACNG3	Proximal	24.9987
16	163236444732569534	32364447	32569534	10576238	10587344	cg21503093	10577501	10582501	32442501	32447501	EMP2	Distal	1.72613
16	163236444732569534	32364447	32569534	10576238	10587344	cg21503093	10572501	10577501	32477501	32482501	EMP2	Distal	1.12545
16	163236444732569534	32364447	32569534	10576238	10587344	cg21503093	10572501	10577501	32497501	32502501	EMP2	Distal	1.42155
16	163236444732569534	32364447	32569534	10576238	10587344	cg21503093	10582501	10587501	32522501	32527501	EMP2	Distal	0.545856
16	163236444732569534	32364447	32569534	10576238	10587344	cg21503093	10582501	10587501	32527501	32532501	EMP2	Distal	0.571525
16	163236444732569534	32364447	32569534	10576238	10587344	cg21503093	10572501	10577501	32532501	32537501	EMP2	Distal	1.20421
16	163236444732569534	32364447	32569534	10576238	10587344	cg21503093	10577501	10582501	32532501	32537501	EMP2	Distal	0.630904
16	163236444732569534	32364447	32569534	10576238	10587344	cg21503093	10572501	10577501	32542501	32547501	EMP2	Distal	0.608769
16	163236444732569534	32364447	32569534	10576238	10587344	cg21503093	10582501	10587501	32542501	32547501	EMP2	Distal	0.617132
16	163236444732569534	32364447	32569534	10576238	10587344	cg21503093	10572501	10577501	32452501	32457501	EMP2	Distal	1.46387
16	163236444732569534	32364447	32569534	10576238	10587344	cg21503093	10577501	10582501	32517501	32522501	EMP2	Distal	0.524274
16	163236444732569534	32364447	32569534	10576238	10587344	cg21503093	10582501	10587501	32537501	32542501	EMP2	Distal	0.707401
16	163236444732569534	32364447	32569534	10576238	10587344	cg21503093	10582501	10587501	32552501	32557501	EMP2	Distal	1.48984
16	163236444732569534	32364447	32569534	10576238	10587344	cg21503093	10572501	10577501	32372501	32377501	EMP2	Distal	3.1571
16	165588418455884708	55884184	55884708	30986704	30998739	cg18160978	30987501	30992501	55882501	55887501	ZNF668	Distal	0.971907
16	166529337965296435	65293379	65296435	65165077	65176345	cg13813391	65162501	65167501	65292501	65297501	CMTM2	Proximal	24.5828
16	166529337965296435	65293379	65296435	65165077	65176345	cg13813391	65167501	65172501	65292501	65297501	CMTM2	Proximal	17.0107
16	166529337965296435	65293379	65296435	65165077	65176345	cg13813391	65172501	65177501	65292501	65297501	CMTM2	Proximal	27.0584
16	166529388565296309	65293885	65296309	65165077	65176345	cg13813391	65162501	65167501	65292501	65297501	CMTM2	Proximal	24.5828
16	166529388565296309	65293885	65296309	65165077	65176345	cg13813391	65167501	65172501	65292501	65297501	CMTM2	Proximal	17.0107
16	166529388565296309	65293885	65296309	65165077	65176345	cg13813391	65172501	65177501	65292501	65297501	CMTM2	Proximal	27.0584
16	166529388565296309	65293885	65296309	65785430	65796487	cg19514469	65292501	65297501	65782501	65787501	ELMO3	Proximal	4.6774
16	166529388565296309	65293885	65296309	65785430	65796487	cg19514469	65292501	65297501	65787501	65792501	ELMO3	Proximal	6.09728
16	166529388565296309	65293885	65296309	65785430	65796487	cg19514469	65292501	65297501	65792501	65797501	ELMO3	Proximal	2.46557
16	166581116765811482	65811167	65811482	65614345	65624667	cg13500388	65612501	65617501	65807501	65812501	CBFB	Proximal	28.0581
16	166581116765811482	65811167	65811482	65614345	65624667	cg13500388	65622501	65627501	65807501	65812501	CBFB	Proximal	16.1688
16	166581116765811482	65811167	65811482	65614345	65624667	cg13500388	65617501	65622501	65807501	65812501	CBFB	Proximal	27.2593
16	166581116765811482	65811167	65811482	65387663	65398388	cg12441964	65392501	65397501	65807501	65812501	FLJ35894	Proximal	2.47692
16	166581116765811482	65811167	65811482	65387663	65398388	cg12441964	65397501	65402501	65807501	65812501	FLJ35894	Proximal	2.33913
16	166581116765811482	65811167	65811482	65387663	65398388	cg12441964	65387501	65392501	65807501	65812501	FLJ35894	Proximal	4.9177
16	166607130766071624	66071307	66071624	66114951	66126010	cg02225847	66067501	66072501	66112501	66117501	FAM65A	Proximal	49.4482
16	166607130766071624	66071307	66071624	66114951	66126010	cg02225847	66067501	66072501	66117501	66122501	FAM65A	Proximal	49.4894
16	166607130766071624	66071307	66071624	66114951	66126010	cg02225847	66067501	66072501	66122501	66127501	FAM65A	Proximal	44.7316
16	166870285568754003	68702855	68754003	68537384	68547590	cg17091851	68532501	68537501	68702501	68707501	LOC348174	Proximal	7.31401
16	166870285568754003	68702855	68754003	68537384	68547590	cg17091851	68542501	68547501	68707501	68712501	LOC348174	Proximal	38.1091
16	166870285568754003	68702855	68754003	68537384	68547590	cg17091851	68532501	68537501	68707501	68712501	LOC348174	Proximal	10.8376
16	166870285568754003	68702855	68754003	68537384	68547590	cg17091851	68542501	68547501	68717501	68722501	LOC348174	Proximal	46.7895
16	166870285568754003	68702855	68754003	68537384	68547590	cg17091851	68532501	68537501	68717501	68722501	LOC348174	Proximal	33.2653
16	166870285568754003	68702855	68754003	68537384	68547590	cg17091851	68542501	68547501	68722501	68727501	LOC348174	Proximal	38.2277
16	166870285568754003	68702855	68754003	68537384	68547590	cg17091851	68532501	68537501	68722501	68727501	LOC348174	Proximal	10.8713
16	166870285568754003	68702855	68754003	68537384	68547590	cg17091851	68542501	68547501	68732501	68737501	LOC348174	Proximal	57.5208
16	166870285568754003	68702855	68754003	68537384	68547590	cg17091851	68537501	68542501	68732501	68737501	LOC348174	Proximal	303.933
16	166870285568754003	68702855	68754003	68537384	68547590	cg17091851	68532501	68537501	68732501	68737501	LOC348174	Proximal	20.4474
16	166870285568754003	68702855	68754003	68537384	68547590	cg17091851	68532501	68537501	68737501	68742501	LOC348174	Proximal	35.5566
16	166870285568754003	68702855	68754003	68537384	68547590	cg17091851	68542501	68547501	68747501	68752501	LOC348174	Proximal	54.4733
16	166870285568754003	68702855	68754003	68537384	68547590	cg17091851	68532501	68537501	68747501	68752501	LOC348174	Proximal	29.0461
16	166870285568754003	68702855	68754003	68537384	68547590	cg17091851	68542501	68547501	68752501	68757501	LOC348174	Proximal	89.6396
16	166870285568754003	68702855	68754003	68537384	68547590	cg17091851	68532501	68537501	68752501	68757501	LOC348174	Proximal	33.4582
16	166870285568754003	68702855	68754003	68537384	68547590	cg17091851	68532501	68537501	68712501	68717501	LOC348174	Proximal	23.2494
16	166870285568754003	68702855	68754003	68537384	68547590	cg17091851	68542501	68547501	68727501	68732501	LOC348174	Proximal	52.676
16	166870285568754003	68702855	68754003	68537384	68547590	cg17091851	68532501	68537501	68727501	68732501	LOC348174	Proximal	29.9603
16	166870285568754003	68702855	68754003	68537384	68547590	cg17091851	68542501	68547501	68742501	68747501	LOC348174	Proximal	43.1451
16	166870285568754003	68702855	68754003	68537384	68547590	cg17091851	68532501	68537501	68742501	68747501	LOC348174	Proximal	21.472
16	167064600170669798	70646001	70669798	3008862	3019613	cg01374047	3010001	3015001	70642501	70647501	HCFC1R1	Distal	1.1488
16	167225692772258261	72256927	72258261	67971732	67982923	cg09669099	67977501	67982501	72257501	72262501	TERF2	Distal	1.01168
16	167225692772258261	72256927	72258261	67971732	67982923	cg09669099	67982501	67987501	72252501	72257501	TERF2	Distal	0.860065
16	168072169980721976	80721699	80721976	81212810	81224323	cg01880569	80717501	80722501	81217501	81222501	CDH13	Proximal	9.3551
16	168072169980721976	80721699	80721976	81212810	81224323	cg01880569	80717501	80722501	81222501	81227501	CDH13	Proximal	8.9582
16	168072169980721976	80721699	80721976	81212810	81224323	cg01880569	80717501	80722501	81212501	81217501	CDH13	Proximal	10.1942
16	168742515787425732	87425157	87425732	88163492	88175928	cg16444968	87422501	87427501	88162501	88167501	CPNE7	Proximal	4.67674
16	168742515787425732	87425157	87425732	88163492	88175928	cg16444968	87422501	87427501	88167501	88172501	CPNE7	Proximal	4.26653
16	168742515787425732	87425157	87425732	88163492	88175928	cg16444968	87422501	87427501	88172501	88177501	CPNE7	Proximal	6.51276
17	1735652193566272	3565219	3566272	4484288	4497318	cg15843823	3561749	3566749	4481749	4486749	ALOX15	Proximal	2.98738
17	1735652193566272	3565219	3566272	4484288	4497318	cg09872233	3561749	3566749	4491749	4496749	ALOX15	Proximal	4.03498
17	1735652193566272	3565219	3566272	4484288	4497318	cg15843823	3561749	3566749	4496749	4501749	ALOX15	Proximal	2.51202
17	1735652193566272	3565219	3566272	4484288	4497318	cg09872233	3561749	3566749	4486749	4491749	ALOX15	Proximal	4.53648
17	1735652193566272	3565219	3566272	4484288	4497318	cg15843823	3561749	3566749	4491749	4496749	ALOX15	Proximal	4.03498
17	1735652193566272	3565219	3566272	4484288	4497318	cg09872233	3561749	3566749	4481749	4486749	ALOX15	Proximal	2.98738
17	1735652193566272	3565219	3566272	4484288	4497318	cg15843823	3561749	3566749	4486749	4491749	ALOX15	Proximal	4.53648
17	1735652193566272	3565219	3566272	4484288	4497318	cg09872233	3561749	3566749	4496749	4501749	ALOX15	Proximal	2.51202
17	17cg0834187455364295538222	5536429	5538222	4629929	4641534	cg08341874	4626749	4631749	5535724	5540724	VMO1	Proximal	2.14858
17	17cg0834187455364295538222	5536429	5538222	4629929	4641534	cg08341874	4636740	4641949	5535724	5540724	VMO1	Proximal	1.28477
17	17cg0834187455364295538222	5536429	5538222	4629929	4641534	cg08341874	4631749	4636740	5535724	5540724	VMO1	Proximal	1.47258
17	17cg1654507972778097278290	7277809	7278290	7990894	8001882	cg16545079	7275724	7280724	7995725	8000725	PER1	Proximal	3.96142
17	17cg1654507972778097278290	7277809	7278290	7990894	8001882	cg16545079	7275724	7280724	8000725	8005725	PER1	Proximal	4.38072
17	17cg1654507972778097278290	7277809	7278290	7990894	8001882	cg16545079	7275724	7280724	7990725	7995725	PER1	Proximal	4.10173
17	17cg0124991081873378188693	8187337	8188693	7466274	7477044	cg01249910	7465725	7470725	8185725	8190725	SAT2	Proximal	5.61277
17	17cg0124991081873378188693	8187337	8188693	7466274	7477044	cg01249910	7475725	7480725	8185725	8190725	SAT2	Proximal	3.4716
17	17cg0124991081873378188693	8187337	8188693	7466274	7477044	cg01249910	7470725	7475725	8185725	8190725	SAT2	Proximal	5.25381
17	17cg137063521347221613473377	13472216	13473377	13907912	13918878	cg13706352	13470725	13475725	13910725	13915725	COX10	Proximal	7.10296
17	17cg137063521347221613473377	13472216	13473377	13907912	13918878	cg13706352	13470725	13475725	13915725	13920725	COX10	Proximal	3.59095
17	17cg137063521347221613473377	13472216	13473377	13907912	13918878	cg13706352	13470725	13475725	13905725	13910725	COX10	Proximal	7.7598
17	17cg137063521347240913473418	13472409	13473418	13907912	13918878	cg13706352	13470725	13475725	13910725	13915725	COX10	Proximal	7.10296
17	17cg137063521347240913473418	13472409	13473418	13907912	13918878	cg13706352	13470725	13475725	13915725	13920725	COX10	Proximal	3.59095
17	17cg137063521347240913473418	13472409	13473418	13907912	13918878	cg13706352	13470725	13475725	13905725	13910725	COX10	Proximal	7.7598
17	17cg273497461573026615734437	15730266	15734437	39646221	39660365	cg27349746	15730725	15735725	39650526	39655526	UBTF	Distal	2.27724
17	17cg028801761717110017171975	17171100	17171975	17044380	17055976	cg02880176	17040725	17045725	17170725	17175725	LOC201164	Proximal	15.5529
17	17cg028801761717110017171975	17171100	17171975	17044380	17055976	cg02880176	17045725	17050725	17170725	17175725	LOC201164	Proximal	24.0797
17	17cg028801761717110017171975	17171100	17171975	17044380	17055976	cg02880176	17050725	17055725	17170725	17175725	LOC201164	Proximal	24.7458
17	17cg028801761717110017171975	17171100	17171975	17044380	17055976	cg02880176	17055725	17060725	17170725	17175725	LOC201164	Proximal	28.3715
17	17cg223098261717200917176308	17172009	17176308	17118886	17130755	cg22309826	17115725	17120725	17170725	17175725	COPS3	Proximal	39.5737
17	17cg223098261717200917176308	17172009	17176308	17118886	17130755	cg22309826	17125725	17130725	17170725	17175725	COPS3	Proximal	32.8278
17	17cg223098261717200917176308	17172009	17176308	17118886	17130755	cg22309826	17130725	17135725	17170725	17175725	COPS3	Proximal	35.3344
17	17cg223098261717200917176308	17172009	17176308	17118886	17130755	cg22309826	17120725	17125725	17170725	17175725	COPS3	Proximal	34.2929
17	17cg223098261717200917176308	17172009	17176308	17118886	17130755	cg22309826	17115725	17120725	17175725	17180725	COPS3	Proximal	32.3596
17	17cg223098261717200917176308	17172009	17176308	17118886	17130755	cg22309826	17125725	17130725	17175725	17180725	COPS3	Proximal	30.9077
17	17cg223098261717200917176308	17172009	17176308	17118886	17130755	cg22309826	17130725	17135725	17175725	17180725	COPS3	Proximal	39.3221
17	17cg223098261717200917176308	17172009	17176308	17118886	17130755	cg22309826	17120725	17125725	17175725	17180725	COPS3	Proximal	27.4449
17	17cg231592961717200917176308	17172009	17176308	17675072	17686348	cg23159296	17170725	17175725	17670725	17675725	SREBF1	Proximal	3.1825
17	17cg231592961717200917176308	17172009	17176308	17675072	17686348	cg23159296	17170725	17175725	17680725	17685725	SREBF1	Proximal	6.83218
17	17cg231592961717200917176308	17172009	17176308	17675072	17686348	cg23159296	17170725	17175725	17685725	17690725	SREBF1	Proximal	4.90278
17	17cg231592961717200917176308	17172009	17176308	17675072	17686348	cg23159296	17170725	17175725	17675725	17680725	SREBF1	Proximal	8.14018
17	17cg231592961717200917176308	17172009	17176308	17675072	17686348	cg23159296	17175725	17180725	17670725	17675725	SREBF1	Proximal	1.84167
17	17cg231592961717200917176308	17172009	17176308	17675072	17686348	cg23159296	17175725	17180725	17680725	17685725	SREBF1	Proximal	7.24841
17	17cg231592961717200917176308	17172009	17176308	17675072	17686348	cg23159296	17175725	17180725	17685725	17690725	SREBF1	Proximal	2.83716
17	17cg231592961717200917176308	17172009	17176308	17675072	17686348	cg23159296	17175725	17180725	17675725	17680725	SREBF1	Proximal	5.23399
17	17cg189585841846959518491220	18469595	18491220	18201917	18212872	cg18958584	18205725	18210725	18465725	18470725	SHMT1	Proximal	18.7749
17	17cg189585841846959518491220	18469595	18491220	18201917	18212872	cg18958584	18210725	18215725	18465725	18470725	SHMT1	Proximal	9.75436
17	17cg189585841846959518491220	18469595	18491220	18201917	18212872	cg18958584	18200725	18205725	18465725	18470725	SHMT1	Proximal	9.78805
17	17cg189585841846959518491220	18469595	18491220	18201917	18212872	cg18958584	18205725	18210725	18470725	18475725	SHMT1	Proximal	10.2601
17	17cg189585841846959518491220	18469595	18491220	18201917	18212872	cg18958584	18210725	18215725	18470725	18475725	SHMT1	Proximal	7.99586
17	17cg189585841846959518491220	18469595	18491220	18201917	18212872	cg18958584	18200725	18205725	18470725	18475725	SHMT1	Proximal	2.67449
17	17cg189585841846959518491220	18469595	18491220	18201917	18212872	cg18958584	18205725	18210725	18475725	18480725	SHMT1	Proximal	11.8388
17	17cg189585841846959518491220	18469595	18491220	18201917	18212872	cg18958584	18210725	18215725	18475725	18480725	SHMT1	Proximal	24.603
17	17cg189585841846959518491220	18469595	18491220	18201917	18212872	cg18958584	18200725	18205725	18475725	18480725	SHMT1	Proximal	18.516
17	17cg189585841846959518491220	18469595	18491220	18201917	18212872	cg18958584	18205725	18210725	18490725	18495725	SHMT1	Proximal	21.9078
17	17cg189585841846959518491220	18469595	18491220	18201917	18212872	cg18958584	18210725	18215725	18490725	18495725	SHMT1	Proximal	8.53653
17	17cg189585841846959518491220	18469595	18491220	18201917	18212872	cg18958584	18200725	18205725	18490725	18495725	SHMT1	Proximal	11.4213
17	17cg189585841846959518491220	18469595	18491220	18201917	18212872	cg18958584	18205725	18210725	18480725	18485725	SHMT1	Proximal	9.53305
17	17cg189585841846959518491220	18469595	18491220	18201917	18212872	cg18958584	18210725	18215725	18480725	18485725	SHMT1	Proximal	6.60376
17	17cg189585841846959518491220	18469595	18491220	18201917	18212872	cg18958584	18200725	18205725	18480725	18485725	SHMT1	Proximal	6.62657
17	17cg123246291873186418732888	18731864	18732888	19705096	19717550	cg12324629	18730725	18735725	19710592	19715592	ULK2	Proximal	1.20215
17	17cg123246291873186418732888	18731864	18732888	19705096	19717550	cg12324629	18730725	18735725	19705592	19710592	ULK2	Proximal	3.8406
17	17cg239180472305455523054626	23054555	23054626	77416421	77428682	cg23918047	23054127	23059127	77423289	77428290	ARHGDIA	Distal	0.92845
17	17cg086352422668371826684067	26683718	26684067	25724327	25736039	cg08635242	25724126	25729126	26679126	26684126	CPD	Proximal	4.5344
17	17cg086352422668371826684067	26683718	26684067	25724327	25736039	cg08635242	25729126	25734126	26679126	26684126	CPD	Proximal	3.50292
17	17cg086352422668371826684067	26683718	26684067	25724327	25736039	cg08635242	25734126	25739126	26679126	26684126	CPD	Proximal	6.8521
17	17cg165442723221753732217855	32217537	32217855	31959511	31970887	cg16544272	31959113	31964113	32214113	32219113	PIGW	Proximal	4.46549
17	17cg165442723221753732217855	32217537	32217855	31959511	31970887	cg16544272	31964113	31969113	32214113	32219113	PIGW	Proximal	6.84872
17	17cg021026443221753732217855	32217537	32217855	33038009	33048999	cg02102644	32214113	32219113	33039113	33044113	AP1GBP1	Proximal	1.8841
17	17cg021026443221753732217855	32217537	32217855	33038009	33048999	cg02102644	32214113	32219113	33044113	33049113	AP1GBP1	Proximal	2.04842
17	17cg223256463221753732217855	32217537	32217855	38424704	38436262	cg22325646	32214113	32219113	38428526	38433526	RND2	Distal	1.71553
17	17cg138247343421697634218433	34216976	34218433	34156488	34168287	cg13824734	34153526	34158526	34213526	34218526	PSMB3	Proximal	48.2583
17	17cg138247343421697634218433	34216976	34218433	34156488	34168287	cg13824734	34163526	34168526	34213526	34218526	PSMB3	Proximal	67.3738
17	17cg138247343421697634218433	34216976	34218433	34156488	34168287	cg13824734	34158526	34163526	34213526	34218526	PSMB3	Proximal	67.2683
17	17cg103989503421697634218433	34216976	34218433	34866876	34878014	cg10398950	34213526	34218526	34868526	34873526	CRKRS	Proximal	6.52445
17	17cg103989503421697634218433	34216976	34218433	34866876	34878014	cg10398950	34213526	34218526	34873526	34878526	CRKRS	Proximal	2.19945
17	17cg103989503421697634218433	34216976	34218433	34866876	34878014	cg10398950	34213526	34218526	34863526	34868526	CRKRS	Proximal	7.04855
17	17cg124771193470168934702240	34701689	34702240	34865188	34876714	cg12477119	34698526	34703526	34868526	34873526	CRKRS	Proximal	16.4951
17	17cg124771193470168934702240	34701689	34702240	34865188	34876714	cg12477119	34698526	34703526	34873526	34878526	CRKRS	Proximal	18.1985
17	17cg124771193470168934702240	34701689	34702240	34865188	34876714	cg12477119	34698526	34703526	34863526	34868526	CRKRS	Proximal	28.1188
17	17cg116341983470168934702240	34701689	34702240	35012446	35023010	cg11634198	34698526	34703526	35013526	35018526	NEUROD2	Proximal	15.4595
17	17cg116341983470168934702240	34701689	34702240	35012446	35023010	cg11634198	34698526	34703526	35018526	35023526	NEUROD2	Proximal	12.2122
17	17cg116341983470168934702240	34701689	34702240	35012446	35023010	cg11634198	34698526	34703526	35008526	35013526	NEUROD2	Proximal	11.2022
17	17cg103943853470168934702240	34701689	34702240	35092487	35103143	cg10394385	34698526	34703526	35088526	35093526	ERBB2	Proximal	9.10521
17	17cg103943853470168934702240	34701689	34702240	35092487	35103143	cg10394385	34698526	34703526	35098526	35103526	ERBB2	Proximal	4.34248
17	17cg103943853470168934702240	34701689	34702240	35092487	35103143	cg10394385	34698526	34703526	35093526	35098526	ERBB2	Proximal	3.14619
17	17cg137847923667516336685731	36675163	36685731	37190680	37201785	cg13784792	36673526	36678526	37198526	37203526	JUP	Proximal	5.33709
17	17cg137847923667516336685731	36675163	36685731	37190680	37201785	cg13784792	36673526	36678526	37188526	37193526	JUP	Proximal	26.0241
17	17cg137847923667516336685731	36675163	36685731	37190680	37201785	cg13784792	36683526	36688526	37193526	37198526	JUP	Proximal	2.02957
17	17cg137847923667516336685731	36675163	36685731	37190680	37201785	cg13784792	36683526	36688526	37198526	37203526	JUP	Proximal	5.88056
17	17cg137847923667516336685731	36675163	36685731	37190680	37201785	cg13784792	36683526	36688526	37188526	37193526	JUP	Proximal	3.82322
17	17cg193836893667516336685731	36675163	36685731	22639635	22651034	cg19383689	22639127	22644127	36683526	36688526	WSB1	Distal	1.29069
17	17cg245055273667524836685688	36675248	36685688	37417112	37428341	cg24505527	36683526	36688526	37423526	37428526	NKIRAS2	Proximal	1.13244
17	17cg245055273667524836685688	36675248	36685688	37417112	37428341	cg24505527	36683526	36688526	37418526	37423526	NKIRAS2	Proximal	0.949695
17	17cg193836893667524836685688	36675248	36685688	22639635	22651034	cg19383689	22639127	22644127	36683526	36688526	WSB1	Distal	1.29069
17	17cg245055273668136736685525	36681367	36685525	37417112	37428341	cg24505527	36683526	36688526	37423526	37428526	NKIRAS2	Proximal	1.13244
17	17cg245055273668136736685525	36681367	36685525	37417112	37428341	cg24505527	36683526	36688526	37418526	37423526	NKIRAS2	Proximal	0.949695
17	17cg193836893668136736685525	36681367	36685525	22639635	22651034	cg19383689	22639127	22644127	36683526	36688526	WSB1	Distal	1.29069
17	17cg245055273676047136779150	36760471	36779150	37417112	37428341	cg24505527	36758526	36763526	37413526	37418526	NKIRAS2	Proximal	0.724581
17	17cg245055273676047136779150	36760471	36779150	37417112	37428341	cg24505527	36768526	36773526	37413526	37418526	NKIRAS2	Proximal	1.79905
17	17cg245055273676047136779150	36760471	36779150	37417112	37428341	cg24505527	36768526	36773526	37423526	37428526	NKIRAS2	Proximal	0.781001
17	17cg245055273676047136779150	36760471	36779150	37417112	37428341	cg24505527	36768526	36773526	37418526	37423526	NKIRAS2	Proximal	0.65497
17	17cg245055273676047136779150	36760471	36779150	37417112	37428341	cg24505527	36773526	36778526	37413526	37418526	NKIRAS2	Proximal	1.5308
17	17cg245055273676047136779150	36760471	36779150	37417112	37428341	cg24505527	36773526	36778526	37423526	37428526	NKIRAS2	Proximal	1.3291
17	17cg245055273676047136779150	36760471	36779150	37417112	37428341	cg24505527	36773526	36778526	37418526	37423526	NKIRAS2	Proximal	0.557311
17	17cg245055273676047136779150	36760471	36779150	37417112	37428341	cg24505527	36763526	36768526	37413526	37418526	NKIRAS2	Proximal	2.25505
17	17cg245055273676047136779150	36760471	36779150	37417112	37428341	cg24505527	36763526	36768526	37423526	37428526	NKIRAS2	Proximal	1.95792
17	17cg245055273676047136779150	36760471	36779150	37417112	37428341	cg24505527	36763526	36768526	37418526	37423526	NKIRAS2	Proximal	0.820984
17	17cg245055273676047136779150	36760471	36779150	37417112	37428341	cg24505527	36778526	36783526	37423526	37428526	NKIRAS2	Proximal	0.829166
17	17cg245055273676047136779150	36760471	36779150	37417112	37428341	cg24505527	36778526	36783526	37418526	37423526	NKIRAS2	Proximal	0.695362
17	17cg245055273677230236774600	36772302	36774600	37417112	37428341	cg24505527	36768526	36773526	37413526	37418526	NKIRAS2	Proximal	1.79905
17	17cg245055273677230236774600	36772302	36774600	37417112	37428341	cg24505527	36768526	36773526	37423526	37428526	NKIRAS2	Proximal	0.781001
17	17cg245055273677230236774600	36772302	36774600	37417112	37428341	cg24505527	36768526	36773526	37418526	37423526	NKIRAS2	Proximal	0.65497
17	17cg245055273677230236774600	36772302	36774600	37417112	37428341	cg24505527	36773526	36778526	37413526	37418526	NKIRAS2	Proximal	1.5308
17	17cg245055273677230236774600	36772302	36774600	37417112	37428341	cg24505527	36773526	36778526	37423526	37428526	NKIRAS2	Proximal	1.3291
17	17cg245055273677230236774600	36772302	36774600	37417112	37428341	cg24505527	36773526	36778526	37418526	37423526	NKIRAS2	Proximal	0.557311
17	17cg270888443840692838407781	38406928	38407781	38144847	38155897	cg27088844	38143526	38148526	38403526	38408526	EZH1	Proximal	19.2093
17	17cg270888443840692838407781	38406928	38407781	38144847	38155897	cg27088844	38148526	38153526	38403526	38408526	EZH1	Proximal	21.5242
17	17cg270888443840692838407781	38406928	38407781	38144847	38155897	cg27088844	38153526	38158526	38403526	38408526	EZH1	Proximal	15.572
17	17cg108094413858741238589076	38587412	38589076	38911405	38922727	cg10809441	38588526	38593526	38915526	38920526	DHX8	Proximal	17.4933
17	17cg108094413858741238589076	38587412	38589076	38911405	38922727	cg10809441	38588526	38593526	38920526	38925526	DHX8	Proximal	6.80723
17	17cg108094413858741238589076	38587412	38589076	38911405	38922727	cg10809441	38588526	38593526	38910526	38915526	DHX8	Proximal	14.0722
17	17cg108094413858741238589076	38587412	38589076	38911405	38922727	cg10809441	38583526	38588526	38915526	38920526	DHX8	Proximal	12.6617
17	17cg108094413858741238589076	38587412	38589076	38911405	38922727	cg10809441	38583526	38588526	38920526	38925526	DHX8	Proximal	17.0336
17	17cg108094413858741238589076	38587412	38589076	38911405	38922727	cg10809441	38583526	38588526	38910526	38915526	DHX8	Proximal	9.84968
17	17cg270888443858741238589076	38587412	38589076	38144847	38155897	cg27088844	38143526	38148526	38588526	38593526	EZH1	Proximal	8.97151
17	17cg069754993858741238589076	38587412	38589076	38144847	38155897	cg06975499	38148526	38153526	38588526	38593526	EZH1	Proximal	8.27507
17	17cg270888443858741238589076	38587412	38589076	38144847	38155897	cg27088844	38153526	38158526	38588526	38593526	EZH1	Proximal	11.6884
17	17cg069754993858741238589076	38587412	38589076	38144847	38155897	cg06975499	38143526	38148526	38583526	38588526	EZH1	Proximal	7.65316
17	17cg270888443858741238589076	38587412	38589076	38144847	38155897	cg27088844	38148526	38153526	38583526	38588526	EZH1	Proximal	9.41208
17	17cg069754993858741238589076	38587412	38589076	38144847	38155897	cg06975499	38153526	38158526	38583526	38588526	EZH1	Proximal	11.8172
17	17cg270888443858741238589076	38587412	38589076	38144847	38155897	cg27088844	38148526	38153526	38588526	38593526	EZH1	Proximal	8.27507
17	17cg069754993858741238589076	38587412	38589076	38144847	38155897	cg06975499	38143526	38148526	38588526	38593526	EZH1	Proximal	8.97151
17	17cg270888443858741238589076	38587412	38589076	38144847	38155897	cg27088844	38143526	38148526	38583526	38588526	EZH1	Proximal	7.65316
17	17cg069754993858741238589076	38587412	38589076	38144847	38155897	cg06975499	38153526	38158526	38588526	38593526	EZH1	Proximal	11.6884
17	17cg270888443858741238589076	38587412	38589076	38144847	38155897	cg27088844	38153526	38158526	38583526	38588526	EZH1	Proximal	11.8172
17	17cg069754993858741238589076	38587412	38589076	38144847	38155897	cg06975499	38148526	38153526	38583526	38588526	EZH1	Proximal	9.41208
17	173858741238589076	38587412	38589076	37962437	37973909	cg08792314	37963526	37968526	38588526	38593526	COASY	Proximal	2.36667
17	173858741238589076	38587412	38589076	37962437	37973909	cg08792314	37968526	37973526	38588526	38593526	COASY	Proximal	6.15249
17	173858741238589076	38587412	38589076	37962437	37973909	cg08792314	37958526	37963526	38588526	38593526	COASY	Proximal	7.55144
17	173858741238589076	38587412	38589076	37962437	37973909	cg08792314	37973526	37978526	38588526	38593526	COASY	Proximal	8.87516
17	173858741238589076	38587412	38589076	37962437	37973909	cg08792314	37963526	37968526	38583526	38588526	COASY	Proximal	4.48643
17	173858741238589076	38587412	38589076	37962437	37973909	cg08792314	37968526	37973526	38583526	38588526	COASY	Proximal	6.99785
17	173858741238589076	38587412	38589076	37962437	37973909	cg08792314	37958526	37963526	38583526	38588526	COASY	Proximal	1.43151
17	173858741238589076	38587412	38589076	37962437	37973909	cg08792314	37973526	37978526	38583526	38588526	COASY	Proximal	4.32627
17	174249784842508795	42497848	42508795	42350041	42361038	cg05467167	42354999	42359999	42494999	42499999	GOSR2	Proximal	28.3113
17	174249784842508795	42497848	42508795	42350041	42361038	cg05467167	42359999	42364999	42494999	42499999	GOSR2	Proximal	26.118
17	174249784842508795	42497848	42508795	42350041	42361038	cg05467167	42349999	42354999	42494999	42499999	GOSR2	Proximal	29.906
17	174249784842508795	42497848	42508795	42350041	42361038	cg05467167	42354999	42359999	42504999	42509999	GOSR2	Proximal	18.3195
17	174249784842508795	42497848	42508795	42350041	42361038	cg05467167	42359999	42364999	42504999	42509999	GOSR2	Proximal	20.7412
17	174249784842508795	42497848	42508795	42350041	42361038	cg05467167	42349999	42354999	42504999	42509999	GOSR2	Proximal	19.887
17	174249784842508795	42497848	42508795	42350041	42361038	cg05467167	42354999	42359999	42499999	42504999	GOSR2	Proximal	23.317
17	174249784842508795	42497848	42508795	42350041	42361038	cg05467167	42359999	42364999	42499999	42504999	GOSR2	Proximal	21.9995
17	174249784842508795	42497848	42508795	42350041	42361038	cg05467167	42349999	42354999	42499999	42504999	GOSR2	Proximal	4.34653
17	174425988544263429	44259885	44263429	43527866	43539194	cg17778721	43524999	43529999	44254999	44259999	CBX1	Proximal	8.25415
17	174425988544263429	44259885	44263429	43527866	43539194	cg17778721	43534999	43539999	44254999	44259999	CBX1	Proximal	7.08218
17	174425988544263429	44259885	44263429	43527866	43539194	cg17778721	43529999	43534999	44254999	44259999	CBX1	Proximal	12.4333
17	174425988544263429	44259885	44263429	43527866	43539194	cg17778721	43524999	43529999	44259999	44264999	CBX1	Proximal	6.80148
17	174425988544263429	44259885	44263429	43527866	43539194	cg17778721	43534999	43539999	44259999	44264999	CBX1	Proximal	5.83577
17	174425988544263429	44259885	44263429	43527866	43539194	cg17778721	43529999	43534999	44259999	44264999	CBX1	Proximal	8.53761
17	174470696244707879	44706962	44707879	45700094	45710964	cg07231132	44704999	44709999	45699999	45704999	TMEM92	Proximal	2.79068
17	174470696244707879	44706962	44707879	45700094	45710964	cg07231132	44704999	44709999	45704999	45709999	TMEM92	Proximal	4.66124
17	174470696244707879	44706962	44707879	45700094	45710964	cg07231132	44704999	44709999	45709999	45714999	TMEM92	Proximal	1.65569
17	175304284553044836	53042845	53044836	69714774	69727008	cg19598544	53039999	53044999	69721595	69726595	TTYH2	Distal	0.610564
17	175471871554720484	54718715	54720484	54182803	54194464	cg19141563	54184999	54189999	54714782	54719782	PPM1E	Proximal	3.66903
17	175471871554720484	54718715	54720484	54182803	54194464	cg19141563	54189999	54194999	54714782	54719782	PPM1E	Proximal	1.37463
17	175471871554720484	54718715	54720484	54182803	54194464	cg19141563	54179999	54184999	54714782	54719782	PPM1E	Proximal	11.5025
17	175471871554720484	54718715	54720484	54182803	54194464	cg19141563	54184999	54189999	54719782	54724782	PPM1E	Proximal	4.97995
17	175471871554720484	54718715	54720484	54182803	54194464	cg19141563	54189999	54194999	54719782	54724782	PPM1E	Proximal	6.71681
17	175471871554720484	54718715	54720484	54182803	54194464	cg19141563	54179999	54184999	54719782	54724782	PPM1E	Proximal	2.08164
17	175522499855225966	55224998	55225966	52683030	52694554	cg05856931	52684999	52689999	55224782	55229782	MSI2	Distal	1.30191
17	175593452455936075	55934524	55936075	55952446	55963696	cg14623313	55929782	55934782	55954782	55959782	APPBP2	Proximal	96.5354
17	175593452455936075	55934524	55936075	55952446	55963696	cg14623313	55929782	55934782	55959782	55964782	APPBP2	Proximal	78.0795
17	175593452455936075	55934524	55936075	55952446	55963696	cg14623313	55929782	55934782	55949782	55954782	APPBP2	Proximal	119.271
17	175593452455936075	55934524	55936075	55952446	55963696	cg14623313	55934782	55939782	55954782	55959782	APPBP2	Proximal	106.843
17	175593452455936075	55934524	55936075	55952446	55963696	cg14623313	55934782	55939782	55959782	55964782	APPBP2	Proximal	83.4451
17	175593452455936075	55934524	55936075	55952446	55963696	cg14623313	55934782	55939782	55949782	55954782	APPBP2	Proximal	160.125
17	175593452455936075	55934524	55936075	63456820	63467950	cg14732136	55934782	55939782	63455462	63460462	KPNA2	Distal	0.891863
17	175593463155936055	55934631	55936055	55952446	55963696	cg14623313	55929782	55934782	55954782	55959782	APPBP2	Proximal	96.5354
17	175593463155936055	55934631	55936055	55952446	55963696	cg14623313	55929782	55934782	55959782	55964782	APPBP2	Proximal	78.0795
17	175593463155936055	55934631	55936055	55952446	55963696	cg14623313	55929782	55934782	55949782	55954782	APPBP2	Proximal	119.271
17	175593463155936055	55934631	55936055	55952446	55963696	cg14623313	55934782	55939782	55954782	55959782	APPBP2	Proximal	106.843
17	175593463155936055	55934631	55936055	55952446	55963696	cg14623313	55934782	55939782	55959782	55964782	APPBP2	Proximal	83.4451
17	175593463155936055	55934631	55936055	55952446	55963696	cg14623313	55934782	55939782	55949782	55954782	APPBP2	Proximal	160.125
17	175593463155936055	55934631	55936055	25724327	25736039	cg08635242	25729126	25734126	55929782	55934782	CPD	Distal	1.01265
17	176159397361594030	61593973	61594030	60980587	60993860	cg02957086	60985462	60990462	61590462	61595462	AXIN2	Proximal	20.3515
17	176159397361594030	61593973	61594030	60980587	60993860	cg02957086	60990462	60995462	61590462	61595462	AXIN2	Proximal	11.6154
17	176159397361594030	61593973	61594030	60980587	60993860	cg02957086	60980462	60985462	61590462	61595462	AXIN2	Proximal	15.8215
17	176236100362361318	62361003	62361318	53276858	53287067	cg18503387	53279999	53284999	62360462	62365462	MRPS23	Distal	0.527562
17	176373915263739372	63739152	63739372	62787631	62798473	cg27043427	62785462	62790462	63736595	63741595	PSMD12	Proximal	3.06844
17	176373915263739372	63739152	63739372	62787631	62798473	cg27043427	62790462	62795462	63736595	63741595	PSMD12	Proximal	3.61169
17	176373915263739372	63739152	63739372	62787631	62798473	cg27043427	62795462	62800462	63736595	63741595	PSMD12	Proximal	1.77227
17	176406038764060716	64060387	64060716	63246222	63258021	cg16435601	63245462	63250462	64056595	64061595	FALZ	Proximal	1.16977
17	176406038764060716	64060387	64060716	63246222	63258021	cg16435601	63250462	63255462	64056595	64061595	FALZ	Proximal	2.87006
17	176888157068882400	68881570	68882400	70278664	70289536	cg00032227	68881595	68886595	70281595	70286595	NAT9	Distal	1.38624
17	176888157068882400	68881570	68882400	70278664	70289536	cg00032227	68881595	68886595	70286595	70291595	NAT9	Distal	1.73337
17	176888157068882400	68881570	68882400	70278664	70289536	cg00032227	68876595	68881595	70276595	70281595	NAT9	Distal	2.31646
17	176888157068882400	68881570	68882400	70278664	70289536	cg00032227	68876595	68881595	70281595	70286595	NAT9	Distal	0.948525
17	176888157068882400	68881570	68882400	70278664	70289536	cg00032227	68876595	68881595	70286595	70291595	NAT9	Distal	1.18605
17	177061932470619833	70619324	70619833	63246222	63258021	cg16435601	63250462	63255462	70616595	70621595	FALZ	Distal	1.05299
17	177187345771876602	71873457	71876602	71642419	71654480	cg24164563	71641595	71646595	71871595	71876595	FOXJ1	Proximal	24.9534
[truncated: 531 more rows]
