# Supplementary material for: Association of CNVs with methylation variation
Source: NPJ Genom Med. 2020 Sep 24;5:41. doi: 10.1038/s41525-020-00145-w (PMC7519119; doi:10.1038/s41525-020-00145-w)
Supplement: Supplementary file 11 — Supplementary Data 9 [file 41525_2020_145_MOESM11_ESM.xlsx]

## Sheet: CpG_CNV_5kb_2kb
Hi-C region overlap with CNV-mQTL/ CpG pairs (5 kb Hi-C resolution, 2 kb CpG Window)
chr	CNV	cnvstart	cnvend	CpG_start	CpG_end	CpG	hic.i.start	hic.i.end	hic.j.start	hic.j.end	Gene	Proximal.Distal	Krnorm
1	1:9518200-9520253	9518200	9520253	9214857	9220096	cg22601917	9212587	9217587	9517587	9522587	H6PD	Proximal	18.6811
1	1:9518200-9520253	9518200	9520253	9214857	9220096	cg22601917	9217587	9222587	9517587	9522587	H6PD	Proximal	26.7123
1	1:9518760-9520515	9518760	9520515	9214857	9220096	cg22601917	9212587	9217587	9517587	9522587	H6PD	Proximal	18.6811
1	1:9518760-9520515	9518760	9520515	9214857	9220096	cg22601917	9217587	9222587	9517587	9522587	H6PD	Proximal	26.7123
1	1:21659006-21659277	21659006	21659277	22339271	22344913	cg07180649	21657587	21662587	22337587	22342587	WNT4	Proximal	6.16287
1	1:21659006-21659277	21659006	21659277	22339271	22344913	cg07180649	21657587	21662587	22342587	22347587	WNT4	Proximal	2.59782
1	1:21884914-21884999	21884914	21884999	22133901	22139310	cg12274479	21882587	21887587	22137587	22142587	HSPG2	Proximal	29.7233
1	1:21884914-21884999	21884914	21884999	22133901	22139310	cg12274479	21882587	21887587	22132587	22137587	HSPG2	Proximal	17.7801
1	1:24275573-24275889	24275573	24275889	25099076	25103799	cg18231267	24272587	24277587	25102587	25107587	RUNX3	Proximal	2.65609
1	1:24275573-24275889	24275573	24275889	25099076	25103799	cg18231267	24272587	24277587	25097587	25102587	RUNX3	Proximal	3.2874
1	1:24768383-24773731	24768383	24773731	24023359	24027790	cg18888403	24022587	24027587	24767587	24772587	HMGCL	Proximal	3.55392
1	1:24768383-24773731	24768383	24773731	24023359	24027790	cg18888403	24027587	24032587	24767587	24772587	HMGCL	Proximal	1.53799
1	1:24768383-24773731	24768383	24773731	24023359	24027790	cg18888403	24022587	24027587	24772587	24777587	HMGCL	Proximal	2.78915
1	1:24768383-24773731	24768383	24773731	24023359	24027790	cg18888403	24027587	24032587	24772587	24777587	HMGCL	Proximal	4.02344
1	1:27160255-27160649	27160255	27160649	27589162	27594122	cg12112929	27157587	27162587	27592587	27597587	GPR3	Proximal	10.0654
1	1:27160255-27160649	27160255	27160649	27589162	27594122	cg12112929	27157587	27162587	27587587	27592587	GPR3	Proximal	9.19037
1	1:29177033-29178830	29177033	29178830	29433035	29439958	cg19112780	29172587	29177587	29432587	29437587	PTPRU	Proximal	7.64676
1	1:29177033-29178830	29177033	29178830	29433035	29439958	cg19112780	29172587	29177587	29437587	29442587	PTPRU	Proximal	8.16893
1	1:29177033-29178830	29177033	29178830	29433035	29439958	cg19112780	29177587	29182587	29432587	29437587	PTPRU	Proximal	8.39804
1	1:29177033-29178830	29177033	29178830	29433035	29439958	cg19112780	29177587	29182587	29437587	29442587	PTPRU	Proximal	9.17541
1	1:30813232-30814246	30813232	30814246	31616803	31621140	cg03484533	30812587	30817587	31612587	31617587	FABP3	Proximal	1.7136
1	1:30813232-30814246	30813232	30814246	31616803	31621140	cg03484533	30812587	30817587	31617587	31622587	FABP3	Proximal	2.60776
1	1:34874009-34884563	34874009	34884563	35809101	35814769	cg11835197	34872587	34877587	35812587	35817587	TFAP2E	Proximal	1.07617
1	1:34874009-34884563	34874009	34884563	35809101	35814769	cg11835197	34882587	34887587	35812587	35817587	TFAP2E	Proximal	0.746322
1	1:34874009-34884563	34874009	34884563	35809101	35814769	cg11835197	34877587	34882587	35807587	35812587	TFAP2E	Proximal	0.920112
1	1:34874894-34884557	34874894	34884557	34403032	34407247	cg05382123	34402587	34407587	34872587	34877587	CSMD2	Proximal	6.18191
1	1:34874894-34884557	34874894	34884557	34403032	34407247	cg05382123	34402587	34407587	34882587	34887587	CSMD2	Proximal	14.2905
1	1:34874894-34884557	34874894	34884557	34403032	34407247	cg05382123	34402587	34407587	34877587	34882587	CSMD2	Proximal	10.5034
1	1:34874894-34884557	34874894	34884557	35809101	35814769	cg11835197	34872587	34877587	35812587	35817587	TFAP2E	Proximal	1.07617
1	1:34874894-34884557	34874894	34884557	35809101	35814769	cg11835197	34882587	34887587	35812587	35817587	TFAP2E	Proximal	0.746322
1	1:34874894-34884557	34874894	34884557	35809101	35814769	cg11835197	34877587	34882587	35807587	35812587	TFAP2E	Proximal	0.920112
1	1:34877412-34879230	34877412	34879230	35809101	35814769	cg11835197	34872587	34877587	35812587	35817587	TFAP2E	Proximal	1.07617
1	1:34877412-34879230	34877412	34879230	35809101	35814769	cg11835197	34877587	34882587	35807587	35812587	TFAP2E	Proximal	0.920112
1	1:40793794-40801068	40793794	40801068	40744529	40749469	cg25568243	40747587	40752587	40797587	40802587	C1orf176	Proximal	43.4547
1	1:40793794-40801068	40793794	40801068	40744529	40749469	cg25568243	40742587	40747587	40797587	40802587	C1orf176	Proximal	32.9687
1	1:40793794-40801068	40793794	40801068	40744529	40749469	cg25568243	40747587	40752587	40792587	40797587	C1orf176	Proximal	44.1906
1	1:40793794-40801068	40793794	40801068	40744529	40749469	cg25568243	40742587	40747587	40792587	40797587	C1orf176	Proximal	47.1625
1	1:40793794-40801068	40793794	40801068	41214898	41220985	cg02668729	40797587	40802587	41212587	41217587	CTPS	Proximal	10.1951
1	1:40793794-40801068	40793794	40801068	41214898	41220985	cg02668729	40797587	40802587	41217587	41222587	CTPS	Proximal	7.75569
1	1:40793794-40801068	40793794	40801068	41214898	41220985	cg02668729	40792587	40797587	41212587	41217587	CTPS	Proximal	11.5459
1	1:40793794-40801068	40793794	40801068	41214898	41220985	cg02668729	40792587	40797587	41217587	41222587	CTPS	Proximal	6.58746
1	1:40794202-40801171	40794202	40801171	39927406	39932055	cg22827640	39922587	39927587	40797587	40802587	HPCAL4	Proximal	2.34088
1	1:40794202-40801171	40794202	40801171	39927406	39932055	cg22827640	39927587	39932587	40797587	40802587	HPCAL4	Proximal	0.91721
1	1:40794202-40801171	40794202	40801171	39927406	39932055	cg22827640	39922587	39927587	40792587	40797587	HPCAL4	Proximal	1.76736
1	1:40794202-40801171	40794202	40801171	39927406	39932055	cg22827640	39927587	39932587	40792587	40797587	HPCAL4	Proximal	3.11621
1	1:46016872-46023933	46016872	46023933	46435137	46439545	cg04036898	46012587	46017587	46432587	46437587	POMGNT1	Proximal	13.4726
1	1:46016872-46023933	46016872	46023933	46435137	46439545	cg04036898	46012587	46017587	46437587	46442587	POMGNT1	Proximal	11.9535
1	1:46016872-46023933	46016872	46023933	46435137	46439545	cg04036898	46017587	46022587	46432587	46437587	POMGNT1	Proximal	8.40423
1	1:46016872-46023933	46016872	46023933	46435137	46439545	cg04036898	46017587	46022587	46437587	46442587	POMGNT1	Proximal	19.2065
1	1:46016872-46023933	46016872	46023933	46435137	46439545	cg04036898	46022587	46027587	46432587	46437587	POMGNT1	Proximal	10.3822
1	1:46016872-46023933	46016872	46023933	46435137	46439545	cg04036898	46022587	46027587	46437587	46442587	POMGNT1	Proximal	16.7483
1	1:64740868-64740965	64740868	64740965	65500866	65505230	cg09082287	64737588	64742588	65497588	65502588	DNAJC6	Proximal	4.33496
1	1:64740868-64740965	64740868	64740965	65500866	65505230	cg09082287	64737588	64742588	65502588	65507588	DNAJC6	Proximal	1.24015
1	1:70921387-70921635	70921387	70921635	71282051	71288545	cg15201877	70917588	70922588	71277588	71282588	PTGER3	Proximal	28.6244
1	1:70921387-70921635	70921387	70921635	71282051	71288545	cg15201877	70917588	70922588	71287588	71292588	PTGER3	Proximal	44.401
1	1:70921387-70921635	70921387	70921635	71282051	71288545	cg15201877	70917588	70922588	71282588	71287588	PTGER3	Proximal	43.7913
1	1:85438779-85440284	85438779	85440284	85283520	85289297	cg10515956	85282588	85287588	85437588	85442588	MCOLN3	Proximal	19.8091
1	1:85438779-85440284	85438779	85440284	85283520	85289297	cg10515956	85287588	85292588	85437588	85442588	MCOLN3	Proximal	16.0598
1	1:94060856-94064435	94060856	94064435	94114129	94119615	cg16833230	94062588	94067588	94112588	94117588	DNTTIP2	Proximal	23.5549
1	1:94060856-94064435	94060856	94064435	94114129	94119615	cg16833230	94062588	94067588	94117588	94122588	DNTTIP2	Proximal	22.6531
1	1:94060856-94064435	94060856	94064435	94114129	94119615	cg16833230	94057588	94062588	94112588	94117588	DNTTIP2	Proximal	23.599
1	1:94060856-94064435	94060856	94064435	94114129	94119615	cg16833230	94057588	94062588	94117588	94122588	DNTTIP2	Proximal	15.6577
1	1:110028467-110029625	110028467	110029625	110029594	110034306	cg17901463	110026523	110031523	110026523	110031523	GSTM1	Proximal	2557.58
1	1:110028467-110029625	110028467	110029625	110029594	110034306	cg17901463	110026523	110031523	110031523	110036523	GSTM1	Proximal	343.011
1	1:110037664-110044037	110037664	110044037	110029594	110034306	cg17901463	110026523	110031523	110036523	110041523	GSTM1	Proximal	180.7
1	1:110037664-110044037	110037664	110044037	110029594	110034306	cg17901463	110031523	110036523	110036523	110041523	GSTM1	Proximal	348.463
1	1:110037664-110044037	110037664	110044037	110029594	110034306	cg17901463	110026523	110031523	110041523	110046523	GSTM1	Proximal	112.61
1	1:110037664-110044037	110037664	110044037	110029594	110034306	cg17901463	110031523	110036523	110041523	110046523	GSTM1	Proximal	329.356
1	1:120557209-120738188	120557209	120738188	117708379	117714129	cg18389062	117711523	117716523	120621523	120626523	MAN1A2	Distal	20.9623
1	1:147300034-147726239	147300034	147726239	148164098	148168608	cg09409398	147391624	147396624	148166624	148171624	SF3B4	Proximal	1.36388
1	1:147300034-147726239	147300034	147726239	148164098	148168608	cg09409398	147396624	147401624	148161624	148166624	SF3B4	Proximal	1.81248
1	1:147300034-147726239	147300034	147726239	148164098	148168608	cg09409398	147441624	147446624	148161624	148166624	SF3B4	Proximal	1.03273
1	1:147300034-147726239	147300034	147726239	148164098	148168608	cg09409398	147466624	147471624	148166624	148171624	SF3B4	Proximal	0.687987
1	1:147300034-147726239	147300034	147726239	148164098	148168608	cg09409398	147481624	147486624	148161624	148166624	SF3B4	Proximal	0.794099
1	1:147300034-147726239	147300034	147726239	148164098	148168608	cg09409398	147491624	147496624	148161624	148166624	SF3B4	Proximal	1.6431
1	1:147300034-147726239	147300034	147726239	148164098	148168608	cg09409398	147491624	147496624	148166624	148171624	SF3B4	Proximal	1.88313
1	1:147300034-147726239	147300034	147726239	148164098	148168608	cg09409398	147496624	147501624	148161624	148166624	SF3B4	Proximal	2.0598
1	1:147300034-147726239	147300034	147726239	148164098	148168608	cg09409398	147496624	147501624	148166624	148171624	SF3B4	Proximal	1.18036
1	1:147300034-147726239	147300034	147726239	148164098	148168608	cg09409398	147506624	147511624	148161624	148166624	SF3B4	Proximal	0.991766
1	1:147300034-147726239	147300034	147726239	148164098	148168608	cg09409398	147576624	147581624	148161624	148166624	SF3B4	Proximal	4.51239
1	1:147300034-147726239	147300034	147726239	148164098	148168608	cg09409398	147576624	147581624	148166624	148171624	SF3B4	Proximal	5.1716
1	1:147300034-147726239	147300034	147726239	148164098	148168608	cg09409398	147626624	147631624	148166624	148171624	SF3B4	Proximal	7.23778
1	1:147300034-147726239	147300034	147726239	148164098	148168608	cg09409398	147471624	147476624	148161624	148166624	SF3B4	Proximal	0.618387
1	1:147300034-147726239	147300034	147726239	148164098	148168608	cg09409398	147471624	147476624	148166624	148171624	SF3B4	Proximal	0.708727
1	1:147300034-147726239	147300034	147726239	148164098	148168608	cg09409398	147486624	147491624	148161624	148166624	SF3B4	Proximal	1.11425
1	1:147300034-147726239	147300034	147726239	148164098	148168608	cg09409398	147486624	147491624	148166624	148171624	SF3B4	Proximal	0.638516
1	1:147300034-147726239	147300034	147726239	148164098	148168608	cg09409398	147501624	147506624	148161624	148166624	SF3B4	Proximal	3.62754
1	1:147300034-147726239	147300034	147726239	148164098	148168608	cg09409398	147501624	147506624	148166624	148171624	SF3B4	Proximal	0.461943
1	1:147302148-147516215	147302148	147516215	148164098	148168608	cg09409398	147391624	147396624	148166624	148171624	SF3B4	Proximal	1.36388
1	1:147302148-147516215	147302148	147516215	148164098	148168608	cg09409398	147396624	147401624	148161624	148166624	SF3B4	Proximal	1.81248
1	1:147302148-147516215	147302148	147516215	148164098	148168608	cg09409398	147441624	147446624	148161624	148166624	SF3B4	Proximal	1.03273
1	1:147302148-147516215	147302148	147516215	148164098	148168608	cg09409398	147466624	147471624	148166624	148171624	SF3B4	Proximal	0.687987
1	1:147302148-147516215	147302148	147516215	148164098	148168608	cg09409398	147481624	147486624	148161624	148166624	SF3B4	Proximal	0.794099
1	1:147302148-147516215	147302148	147516215	148164098	148168608	cg09409398	147491624	147496624	148161624	148166624	SF3B4	Proximal	1.6431
1	1:147302148-147516215	147302148	147516215	148164098	148168608	cg09409398	147491624	147496624	148166624	148171624	SF3B4	Proximal	1.88313
1	1:147302148-147516215	147302148	147516215	148164098	148168608	cg09409398	147496624	147501624	148161624	148166624	SF3B4	Proximal	2.0598
1	1:147302148-147516215	147302148	147516215	148164098	148168608	cg09409398	147496624	147501624	148166624	148171624	SF3B4	Proximal	1.18036
1	1:147302148-147516215	147302148	147516215	148164098	148168608	cg09409398	147506624	147511624	148161624	148166624	SF3B4	Proximal	0.991766
1	1:147302148-147516215	147302148	147516215	148164098	148168608	cg09409398	147471624	147476624	148161624	148166624	SF3B4	Proximal	0.618387
1	1:147302148-147516215	147302148	147516215	148164098	148168608	cg09409398	147471624	147476624	148166624	148171624	SF3B4	Proximal	0.708727
1	1:147302148-147516215	147302148	147516215	148164098	148168608	cg09409398	147486624	147491624	148161624	148166624	SF3B4	Proximal	1.11425
1	1:147302148-147516215	147302148	147516215	148164098	148168608	cg09409398	147486624	147491624	148166624	148171624	SF3B4	Proximal	0.638516
1	1:147302148-147516215	147302148	147516215	148164098	148168608	cg09409398	147501624	147506624	148161624	148166624	SF3B4	Proximal	3.62754
1	1:147302148-147516215	147302148	147516215	148164098	148168608	cg09409398	147501624	147506624	148166624	148171624	SF3B4	Proximal	0.461943
1	1:151400331-151400587	151400331	151400587	151907549	151912251	cg09929564	151396624	151401624	151906624	151911624	ILF2	Proximal	2.37317
1	1:152424866-152427926	152424866	152427926	154212222	154217395	cg20375554	152421624	152426624	154211624	154216624	ARHGEF2	Distal	2.16408
1	1:152424866-152427926	152424866	152427926	154212222	154217395	cg20375554	152426624	152431624	154211624	154216624	ARHGEF2	Distal	0.527782
1	1:152424866-152427926	152424866	152427926	154212222	154217395	cg20375554	152426624	152431624	154216624	154221624	ARHGEF2	Distal	1.14957
1	1:152472595-152473047	152472595	152473047	153442834	153447773	cg06237414	152471624	152476624	153441624	153446624	MTX1	Proximal	0.598172
1	1:152472595-152473047	152472595	152473047	153442834	153447773	cg06237414	152471624	152476624	153446624	153451624	MTX1	Proximal	1.47588
1	1:153447113-153487867	153447113	153487867	153511552	153516478	cg14550101	153446624	153451624	153506624	153511624	HCN3	Proximal	52.4197
1	1:153447113-153487867	153447113	153487867	153511552	153516478	cg14550101	153446624	153451624	153511624	153516624	HCN3	Proximal	37.7782
1	1:153447113-153487867	153447113	153487867	153511552	153516478	cg14550101	153456624	153461624	153506624	153511624	HCN3	Proximal	41.1593
1	1:153447113-153487867	153447113	153487867	153511552	153516478	cg14550101	153456624	153461624	153511624	153516624	HCN3	Proximal	35.4466
1	1:153447113-153487867	153447113	153487867	153511552	153516478	cg14550101	153461624	153466624	153506624	153511624	HCN3	Proximal	50.1806
1	1:153447113-153487867	153447113	153487867	153511552	153516478	cg14550101	153461624	153466624	153511624	153516624	HCN3	Proximal	53.5694
1	1:153447113-153487867	153447113	153487867	153511552	153516478	cg14550101	153471624	153476624	153506624	153511624	HCN3	Proximal	77.3413
1	1:153447113-153487867	153447113	153487867	153511552	153516478	cg14550101	153471624	153476624	153511624	153516624	HCN3	Proximal	49.962
1	1:153447113-153487867	153447113	153487867	153511552	153516478	cg14550101	153476624	153481624	153506624	153511624	HCN3	Proximal	74.73
1	1:153447113-153487867	153447113	153487867	153511552	153516478	cg14550101	153476624	153481624	153511624	153516624	HCN3	Proximal	60.7486
1	1:153447113-153487867	153447113	153487867	153511552	153516478	cg14550101	153486624	153491624	153506624	153511624	HCN3	Proximal	116.792
1	1:153447113-153487867	153447113	153487867	153511552	153516478	cg14550101	153486624	153491624	153511624	153516624	HCN3	Proximal	93.226
1	1:153447113-153487867	153447113	153487867	153511552	153516478	cg14550101	153451624	153456624	153506624	153511624	HCN3	Proximal	38.6866
1	1:153447113-153487867	153447113	153487867	153511552	153516478	cg14550101	153451624	153456624	153511624	153516624	HCN3	Proximal	34.8659
1	1:153447113-153487867	153447113	153487867	153511552	153516478	cg14550101	153466624	153471624	153506624	153511624	HCN3	Proximal	56.5868
1	1:153447113-153487867	153447113	153487867	153511552	153516478	cg14550101	153466624	153471624	153511624	153516624	HCN3	Proximal	49.803
1	1:153447113-153487867	153447113	153487867	153511552	153516478	cg14550101	153481624	153486624	153506624	153511624	HCN3	Proximal	106.978
1	1:153447113-153487867	153447113	153487867	153511552	153516478	cg14550101	153481624	153486624	153511624	153516624	HCN3	Proximal	76.938
1	1:153447113-153487867	153447113	153487867	153556675	153564005	cg11503744	153446624	153451624	153556624	153561624	RUSC1	Proximal	35.0816
1	1:153447113-153487867	153447113	153487867	153556675	153564005	cg11503744	153446624	153451624	153561624	153566624	RUSC1	Proximal	31.3666
1	1:153447113-153487867	153447113	153487867	153556675	153564005	cg11503744	153456624	153461624	153556624	153561624	RUSC1	Proximal	38.1882
1	1:153447113-153487867	153447113	153487867	153556675	153564005	cg11503744	153456624	153461624	153561624	153566624	RUSC1	Proximal	28.6352
1	1:153447113-153487867	153447113	153487867	153556675	153564005	cg11503744	153461624	153466624	153556624	153561624	RUSC1	Proximal	47.8132
1	1:153447113-153487867	153447113	153487867	153556675	153564005	cg11503744	153461624	153466624	153561624	153566624	RUSC1	Proximal	33.2679
1	1:153447113-153487867	153447113	153487867	153556675	153564005	cg11503744	153471624	153476624	153556624	153561624	RUSC1	Proximal	45.3897
1	1:153447113-153487867	153447113	153487867	153556675	153564005	cg11503744	153471624	153476624	153561624	153566624	RUSC1	Proximal	34.4001
1	1:153447113-153487867	153447113	153487867	153556675	153564005	cg11503744	153476624	153481624	153556624	153561624	RUSC1	Proximal	69.3925
1	1:153447113-153487867	153447113	153487867	153556675	153564005	cg11503744	153476624	153481624	153561624	153566624	RUSC1	Proximal	38.921
1	1:153447113-153487867	153447113	153487867	153556675	153564005	cg11503744	153486624	153491624	153556624	153561624	RUSC1	Proximal	84.2926
1	1:153447113-153487867	153447113	153487867	153556675	153564005	cg11503744	153486624	153491624	153561624	153566624	RUSC1	Proximal	82.7588
1	1:153447113-153487867	153447113	153487867	153556675	153564005	cg11503744	153451624	153456624	153556624	153561624	RUSC1	Proximal	34.1758
1	1:153447113-153487867	153447113	153487867	153556675	153564005	cg11503744	153451624	153456624	153561624	153566624	RUSC1	Proximal	18.4218
1	1:153447113-153487867	153447113	153487867	153556675	153564005	cg11503744	153466624	153471624	153556624	153561624	RUSC1	Proximal	44.9711
1	1:153447113-153487867	153447113	153487867	153556675	153564005	cg11503744	153466624	153471624	153561624	153566624	RUSC1	Proximal	22.5548
1	1:153447113-153487867	153447113	153487867	153556675	153564005	cg11503744	153481624	153486624	153556624	153561624	RUSC1	Proximal	81.2474
1	1:153447113-153487867	153447113	153487867	153556675	153564005	cg11503744	153481624	153486624	153561624	153566624	RUSC1	Proximal	59.2809
1	1:153926378-153931106	153926378	153931106	153844188	153849167	cg18528640	153846624	153851624	153921624	153926624	MSTO1	Proximal	36.8608
1	1:153926378-153931106	153926378	153931106	153844188	153849167	cg18528640	153841624	153846624	153921624	153926624	MSTO1	Proximal	37.1867
1	1:153926378-153931106	153926378	153931106	153844188	153849167	cg18528640	153846624	153851624	153926624	153931624	MSTO1	Proximal	39.9629
1	1:153926378-153931106	153926378	153931106	153844188	153849167	cg18528640	153841624	153846624	153926624	153931624	MSTO1	Proximal	34.1811
1	1:153926378-153931106	153926378	153931106	154288892	154293889	cg17921310	153921624	153926624	154291624	154296624	MAPBPIP	Proximal	11.791
1	1:153926378-153931106	153926378	153931106	154288892	154293889	cg17921310	153921624	153926624	154286624	154291624	MAPBPIP	Proximal	16.3194
1	1:153926378-153931106	153926378	153931106	154288892	154293889	cg17921310	153926624	153931624	154291624	154296624	MAPBPIP	Proximal	11.505
1	1:153926378-153931106	153926378	153931106	154288892	154293889	cg17921310	153926624	153931624	154286624	154291624	MAPBPIP	Proximal	10.3208
1	1:155440279-155443057	155440279	155443057	155001384	155006831	cg06106793	154996624	155001624	155436624	155441624	PRCC	Proximal	1.97572
1	1:155440279-155443057	155440279	155443057	155001384	155006831	cg06106793	155001624	155006624	155436624	155441624	PRCC	Proximal	2.28516
1	1:155440279-155443057	155440279	155443057	155001384	155006831	cg06106793	155006624	155011624	155436624	155441624	PRCC	Proximal	3.50976
1	1:155440279-155443057	155440279	155443057	155001384	155006831	cg06106793	154996624	155001624	155441624	155446624	PRCC	Proximal	2.23131
1	1:155440279-155443057	155440279	155443057	155001384	155006831	cg06106793	155001624	155006624	155441624	155446624	PRCC	Proximal	2.32271
1	1:155440279-155443057	155440279	155443057	155001384	155006831	cg06106793	155006624	155011624	155441624	155446624	PRCC	Proximal	4.95476
1	1:156993484-156994714	156993484	156994714	94653962	94659530	cg24215727	94657588	94662588	156991624	156996624	ABCD3	Distal	0.63574
1	1:159746569-159913382	159746569	159913382	201122121	201127154	cg24744425	159771624	159776624	201121623	201126623	RABIF	Distal	1.49246
1	1:159746569-159913382	159746569	159913382	201122121	201127154	cg24744425	159771624	159776624	201126623	201131623	RABIF	Distal	1.70959
1	1:159746569-159913382	159746569	159913382	201122121	201127154	cg24744425	159851624	159856624	201126623	201131623	RABIF	Distal	3.54374
1	1:159746569-159913382	159746569	159913382	201122121	201127154	cg24744425	159756624	159761624	201126623	201131623	RABIF	Distal	3.13048
1	1:165802604-165803417	165802604	165803417	165752205	165756432	cg09554443	165751624	165756624	165801624	165806624	CD3Z	Proximal	31.5085
1	1:177873980-177874648	177873980	177874648	239584193	239589613	cg24800810	177871623	177876623	239586623	239591623	RGS7	Distal	1.19186
1	1:180626201-180628113	180626201	180628113	181072131	181078414	cg08596642	180621623	180626623	181076623	181081623	DHX9	Proximal	6.04242
1	1:180626201-180628113	180626201	180628113	181072131	181078414	cg08596642	180621623	180626623	181071623	181076623	DHX9	Proximal	9.50293
1	1:180626201-180628113	180626201	180628113	181072131	181078414	cg08596642	180626623	180631623	181076623	181081623	DHX9	Proximal	6.03969
1	1:180626201-180628113	180626201	180628113	181072131	181078414	cg08596642	180626623	180631623	181071623	181076623	DHX9	Proximal	12.6648
1	1:191127054-191128549	191127054	191128549	191292658	191298064	cg05576974	191126623	191131623	191291623	191296623	UCHL5	Proximal	9.81348
1	1:191127054-191128549	191127054	191128549	191292658	191298064	cg05576974	191126623	191131623	191296623	191301623	UCHL5	Proximal	9.79618
1	1:204239359-204366782	204239359	204366782	201040549	201046511	cg14560895	201041623	201046623	204326623	204331623	JARID1B	Distal	6.50183
1	1:204239359-204366782	204239359	204366782	201040549	201046511	cg14560895	201036623	201041623	204361623	204366623	JARID1B	Distal	0.98561
1	1:204239359-204366782	204239359	204366782	201040549	201046511	cg14560895	201041623	201046623	204361623	204366623	JARID1B	Distal	0.686735
1	1:204239359-204366782	204239359	204366782	227708240	227713077	cg15056107	204366623	204371623	227706623	227711623	NUP133	Distal	0.490796
1	1:204239359-204366782	204239359	204366782	227708240	227713077	cg15056107	204366623	204371623	227711623	227716623	NUP133	Distal	1.35845
1	1:204239359-204366782	204239359	204366782	152509218	152514056	cg01628253	152511624	152516624	204356623	204361623	HAX1	Distal	0.545774
1	1:204239359-204366782	204239359	204366782	11644573	11649622	cg06963844	11647587	11652587	204361623	204366623	FBXO6	Distal	0.728721
1	1:229386515-229388618	229386515	229388618	229239541	229245791	cg00679738	229236623	229241623	229381623	229386623	FAM89A	Proximal	23.5837
1	1:229386515-229388618	229386515	229388618	229239541	229245791	cg00679738	229241623	229246623	229381623	229386623	FAM89A	Proximal	16.8683
1	1:229386515-229388618	229386515	229388618	229239541	229245791	cg00679738	229236623	229241623	229386623	229391623	FAM89A	Proximal	16.7453
1	1:229386515-229388618	229386515	229388618	229239541	229245791	cg00679738	229241623	229246623	229386623	229391623	FAM89A	Proximal	17.1187
1	1:244806227-244808300	244806227	244808300	245399260	245404151	cg15590526	244801623	244806623	245401623	245406623	ZNF124	Proximal	8.19221
1	1:244806227-244808300	244806227	244808300	245399260	245404151	cg15590526	244801623	244806623	245396623	245401623	ZNF124	Proximal	2.00799
1	1:244806227-244808300	244806227	244808300	245399260	245404151	cg15590526	244806623	244811623	245396623	245401623	ZNF124	Proximal	16.2551
2	2:6215745-6226169	6215745	6226169	6972648	6978493	cg13051968	6212451	6217451	6972451	6977451	RNF144	Proximal	2.69589
2	2:6215745-6226169	6215745	6226169	6972648	6978493	cg13051968	6212451	6217451	6977451	6982451	RNF144	Proximal	0.827712
2	2:6215745-6226169	6215745	6226169	6972648	6978493	cg13051968	6217451	6222451	6972451	6977451	RNF144	Proximal	2.62686
2	2:6215745-6226169	6215745	6226169	6972648	6978493	cg13051968	6217451	6222451	6977451	6982451	RNF144	Proximal	4.83911
2	2:6215745-6226169	6215745	6226169	6972648	6978493	cg13051968	6222451	6227451	6972451	6977451	RNF144	Proximal	2.36339
2	2:6215745-6226169	6215745	6226169	6972648	6978493	cg13051968	6222451	6227451	6977451	6982451	RNF144	Proximal	2.90251
2	2:28253811-28253874	28253811	28253874	27444163	27449739	cg24189717	27443504	27448504	28253504	28258504	SNX17	Proximal	0.740181
2	2:28253811-28253874	28253811	28253874	27444163	27449739	cg24189717	27448504	27453504	28253504	28258504	SNX17	Proximal	3.10962
2	2:28515170-28515222	28515170	28515222	27569066	27573970	cg20369763	27568504	27573504	28513504	28518504	FNDC4	Proximal	5.50008
2	2:28515170-28515222	28515170	28515222	27569066	27573970	cg20369763	27573504	27578504	28513504	28518504	FNDC4	Proximal	3.25255
2	2:29495174-29498745	29495174	29498745	28884410	28890374	cg04786857	28888504	28893504	29493504	29498504	SPDY1	Proximal	4.20489
2	2:29495174-29498745	29495174	29498745	28884410	28890374	cg04786857	28883504	28888504	29493504	29498504	SPDY1	Proximal	2.38562
2	2:29495174-29498745	29495174	29498745	28884410	28890374	cg04786857	28888504	28893504	29498504	29503504	SPDY1	Proximal	3.12309
2	2:29495174-29498745	29495174	29498745	28884410	28890374	cg04786857	28883504	28888504	29498504	29503504	SPDY1	Proximal	2.95311
2	2:37894416-37894471	37894416	37894471	37235265	37239952	cg24022829	37233504	37238504	37893504	37898504	EIF2AK2	Proximal	6.63596
2	2:37894416-37894471	37894416	37894471	37235265	37239952	cg24022829	37238504	37243504	37893504	37898504	EIF2AK2	Proximal	6.68312
2	2:41091871-41103797	41091871	41103797	24013874	24019455	cg16406212	24013504	24018504	41093504	41098504	UBXD4	Distal	0.770123
2	2:41094412-41095830	41094412	41095830	24013874	24019455	cg16406212	24013504	24018504	41093504	41098504	UBXD4	Distal	0.770123
2	2:41098012-41098930	41098012	41098930	24013874	24019455	cg16406212	24013504	24018504	41093504	41098504	UBXD4	Distal	0.770123
2	2:44637092-44637412	44637092	44637412	44353696	44357932	cg03902905	44353504	44358504	44633504	44638504	SLC3A1	Proximal	7.73382
2	2:46821324-46832464	46821324	46832464	47253974	47259798	cg01600782	46818504	46823504	47253504	47258504	CALM2	Proximal	2.01617
2	2:46821324-46832464	46821324	46832464	47253974	47259798	cg01600782	46818504	46823504	47258504	47263504	CALM2	Proximal	4.62029
2	2:46821324-46832464	46821324	46832464	47253974	47259798	cg01600782	46828504	46833504	47253504	47258504	CALM2	Proximal	2.68254
2	2:46821324-46832464	46821324	46832464	47253974	47259798	cg01600782	46823504	46828504	47253504	47258504	CALM2	Proximal	5.64736
2	2:46821324-46832464	46821324	46832464	47253974	47259798	cg01600782	46823504	46828504	47258504	47263504	CALM2	Proximal	3.88248
2	2:46821324-46832464	46821324	46832464	47648137	47654828	cg27138584	46818504	46823504	47653504	47658504	KCNK12	Proximal	2.3551
2	2:46821324-46832464	46821324	46832464	47648137	47654828	cg27138584	46818504	46823504	47643504	47648504	KCNK12	Proximal	0.797133
2	2:46821324-46832464	46821324	46832464	47648137	47654828	cg27138584	46828504	46833504	47648504	47653504	KCNK12	Proximal	3.5858
2	2:46821324-46832464	46821324	46832464	47648137	47654828	cg27138584	46828504	46833504	47653504	47658504	KCNK12	Proximal	1.56675
2	2:46821324-46832464	46821324	46832464	47648137	47654828	cg27138584	46828504	46833504	47643504	47648504	KCNK12	Proximal	2.12119
2	2:46821324-46832464	46821324	46832464	47648137	47654828	cg27138584	46823504	46828504	47648504	47653504	KCNK12	Proximal	1.13234
2	2:46821324-46832464	46821324	46832464	47648137	47654828	cg27138584	46823504	46828504	47653504	47658504	KCNK12	Proximal	1.97902
2	2:46821324-46832464	46821324	46832464	47648137	47654828	cg27138584	46823504	46828504	47643504	47648504	KCNK12	Proximal	2.67936
2	2:53752337-53752534	53752337	53752534	54048578	54054146	cg16192916	53748504	53753504	54053504	54058504	PSME4	Proximal	5.14481
2	2:53752337-53752534	53752337	53752534	54048578	54054146	cg16192916	53748504	53753504	54048504	54053504	PSME4	Proximal	9.57455
2	2:54366555-54371160	54366555	54371160	54193994	54198783	cg01615080	54198504	54203504	54363504	54368504	ACYP2	Proximal	14.9366
2	2:54366555-54371160	54366555	54371160	54193994	54198783	cg01615080	54193504	54198504	54363504	54368504	ACYP2	Proximal	16.23
2	2:54366555-54371160	54366555	54371160	54193994	54198783	cg01615080	54198504	54203504	54368504	54373504	ACYP2	Proximal	13.7063
2	2:54366555-54371160	54366555	54371160	54193994	54198783	cg01615080	54193504	54198504	54368504	54373504	ACYP2	Proximal	9.25965
2	2:54366555-54371160	54366555	54371160	55311086	55316004	cg15587603	54363504	54368504	55308504	55313504	RPS27A	Proximal	2.50615
2	2:54366555-54371160	54366555	54371160	55311086	55316004	cg15587603	54368504	54373504	55313504	55318504	RPS27A	Proximal	1.93652
2	2:54366555-54371160	54366555	54371160	55311086	55316004	cg15587603	54368504	54373504	55308504	55313504	RPS27A	Proximal	5.48101
2	2:54366555-54371160	54366555	54371160	18602613	18607617	cg17741106	18603481	18608481	54363504	54368504	RDH14	Distal	0.588226
2	2:54366555-54371160	54366555	54371160	18602613	18607617	cg17741106	18603481	18608481	54368504	54373504	RDH14	Distal	0.701707
2	2:54419132-54420976	54419132	54420976	53938114	53943112	cg14832904	53938504	53943504	54418504	54423504	GPR75	Proximal	4.29474
2	2:54419132-54420976	54419132	54420976	53938114	53943112	cg14832904	53933504	53938504	54418504	54423504	GPR75	Proximal	10.0292
2	2:54597716-54598093	54597716	54598093	55497745	55503008	cg16750914	54593504	54598504	55493504	55498504	KIAA1212	Proximal	2.72912
2	2:54597716-54598093	54597716	54598093	55497745	55503008	cg16750914	54593504	54598504	55498504	55503504	KIAA1212	Proximal	3.62435
2	2:74364785-74365114	74364785	74365114	75036922	75041828	cg21954994	74363508	74368508	75033508	75038508	POLE4	Proximal	4.65097
2	2:74364785-74365114	74364785	74365114	75036922	75041828	cg21954994	74363508	74368508	75038508	75043508	POLE4	Proximal	0.828187
2	2:83964463-83964586	83964463	83964586	84594825	84599345	cg00396163	83963511	83968511	84598511	84603511	FLJ37357	Proximal	4.97976
2	2:95949009-95950884	95949009	95950884	96362491	96367774	cg01906055	95948727	95953727	96358727	96363727	BRRN1	Proximal	3.14651
2	2:95949009-95950884	95949009	95950884	96362491	96367774	cg01906055	95948727	95953727	96363727	96368727	BRRN1	Proximal	2.90801
2	2:101419843-101420750	101419843	101420750	101288573	101294175	cg12293634	101286432	101291432	101416432	101421432	RNF149	Proximal	13.0825
2	2:101419843-101420750	101419843	101420750	101288573	101294175	cg12293634	101291432	101296432	101416432	101421432	RNF149	Proximal	7.98247
2	2:101419843-101420750	101419843	101420750	101233138	101238595	cg25853833	101231432	101236432	101416432	101421432	C2orf29	Proximal	7.8632
2	2:101419843-101420750	101419843	101420750	101233138	101238595	cg25853833	101236432	101241432	101416432	101421432	C2orf29	Proximal	6.72765
2	2:130682838-130684330	130682838	130684330	130652931	130658995	cg03956267	130651470	130656470	130681470	130686470	FLJ20297	Proximal	27.2154
2	2:130682838-130684330	130682838	130684330	130652931	130658995	cg03956267	130656470	130661470	130681470	130686470	FLJ20297	Proximal	63.9034
2	2:130682838-130684330	130682838	130684330	130813774	130820432	cg09640202	130681470	130686470	130811470	130816470	IMP4	Proximal	23.0258
2	2:130682838-130684330	130682838	130684330	130813774	130820432	cg26385743	130681470	130686470	130816470	130821470	IMP4	Proximal	11.4043
2	2:130682838-130684330	130682838	130684330	130813774	130820432	cg09640202	130681470	130686470	130816470	130821470	IMP4	Proximal	11.4043
2	2:130682838-130684330	130682838	130684330	130813774	130820432	cg26385743	130681470	130686470	130811470	130816470	IMP4	Proximal	23.0258
2	2:130682838-130684330	130682838	130684330	131199498	131204052	cg16169604	130681470	130686470	131196470	131201470	GPR148	Proximal	6.05593
2	2:131938233-131941074	131938233	131941074	75725145	75730107	cg17043155	75728508	75733508	131936470	131941470	MRPL19	Distal	3.10288
2	2:132896466-132897365	132896466	132897365	132887810	132893152	cg07785936	132891470	132896470	132891470	132896470	GPR39	Proximal	1767.6
2	2:132896466-132897365	132896466	132897365	132887810	132893152	cg07785936	132886470	132891470	132891470	132896470	GPR39	Proximal	525.761
2	2:132896466-132897365	132896466	132897365	132887810	132893152	cg07785936	132891470	132896470	132896470	132901470	GPR39	Proximal	182.631
2	2:132896466-132897365	132896466	132897365	132887810	132893152	cg07785936	132886470	132891470	132896470	132901470	GPR39	Proximal	126.959
2	2:140595894-140595987	140595894	140595987	111149650	111155036	cg06983551	111146471	111151471	140591470	140596470	BUB1	Distal	0.859631
2	2:152506803-152507435	152506803	152507435	151971976	151977631	cg08475827	151968246	151973246	152503246	152508246	RIF1	Proximal	3.05826
2	2:152506803-152507435	152506803	152507435	151971976	151977631	cg08475827	151973246	151978246	152503246	152508246	RIF1	Proximal	3.18058
2	2:152581752-152582186	152581752	152582186	151971976	151977631	cg08475827	151968246	151973246	152578246	152583246	RIF1	Proximal	6.59989
2	2:152581752-152582186	152581752	152582186	151971976	151977631	cg08475827	151973246	151978246	152578246	152583246	RIF1	Proximal	4.28992
2	2:164349439-164353966	164349439	164353966	165183745	165188707	cg22380033	164348246	164353246	165188246	165193246	GRB14	Proximal	2.12631
2	2:164349439-164353966	164349439	164353966	165183745	165188707	cg22380033	164348246	164353246	165183246	165188246	GRB14	Proximal	3.83863
2	2:164349439-164353966	164349439	164353966	165183745	165188707	cg22380033	164353246	164358246	165183246	165188246	GRB14	Proximal	1.79426
2	2:172541083-172549062	172541083	172549062	172456635	172461452	cg10446968	172458246	172463246	172543246	172548246	SLC25A12	Proximal	26.1285
2	2:172541083-172549062	172541083	172549062	172456635	172461452	cg10446968	172453246	172458246	172543246	172548246	SLC25A12	Proximal	29.9244
2	2:172541083-172549062	172541083	172549062	172456635	172461452	cg10446968	172458246	172463246	172548246	172553246	SLC25A12	Proximal	25.6114
2	2:172541083-172549062	172541083	172549062	172456635	172461452	cg10446968	172453246	172458246	172548246	172553246	SLC25A12	Proximal	21.6555
2	2:172541083-172549062	172541083	172549062	172456635	172461452	cg10446968	172458246	172463246	172538246	172543246	SLC25A12	Proximal	29.4401
2	2:172541083-172549062	172541083	172549062	172456635	172461452	cg10446968	172453246	172458246	172538246	172543246	SLC25A12	Proximal	32.5
2	2:172712495-172715726	172712495	172715726	171722283	171728221	cg11626791	171723246	171728246	172708246	172713246	TLK1	Proximal	1.25236
2	2:172712495-172715726	172712495	172715726	171722283	171728221	cg11626791	171718246	171723246	172708246	172713246	TLK1	Proximal	4.37254
2	2:172712495-172715726	172712495	172715726	171722283	171728221	cg11626791	171723246	171728246	172713246	172718246	TLK1	Proximal	0.614192
2	2:172712495-172715726	172712495	172715726	171722283	171728221	cg11626791	171718246	171723246	172713246	172718246	TLK1	Proximal	0.714803
2	2:176973888-176980286	176973888	176980286	176722528	176727909	cg18750960	176718246	176723246	176973246	176978246	HOXD4	Proximal	14.4021
2	2:176973888-176980286	176973888	176980286	176722528	176727909	cg18750960	176723246	176728246	176973246	176978246	HOXD4	Proximal	23.1628
2	2:176973888-176980286	176973888	176980286	176722528	176727909	cg18750960	176718246	176723246	176978246	176983246	HOXD4	Proximal	19.951
2	2:176973888-176980286	176973888	176980286	176722528	176727909	cg18750960	176723246	176728246	176978246	176983246	HOXD4	Proximal	20.5425
2	2:177995884-177996307	177995884	177996307	177963377	177968232	cg02961200	177963246	177968246	177993246	177998246	DKFZp451M2119	Proximal	50.5066
2	2:192270434-192270768	192270434	192270768	191815926	191821459	cg09666654	191813245	191818245	192268245	192273245	MYO1B	Proximal	4.91387
2	2:192270434-192270768	192270434	192270768	191815926	191821459	cg09666654	191818245	191823245	192268245	192273245	MYO1B	Proximal	6.37745
2	2:195687880-195692616	195687880	195692616	238537370	238543230	cg22418360	195688245	195693245	238539739	238544739	UBE2F	Distal	0.717911
2	2:219640023-219640306	219640023	219640306	219530296	219536294	cg14831838	219533244	219538244	219638244	219643244	CDK5R2	Proximal	21.8415
2	2:219640023-219640306	219640023	219640306	219530296	219536294	cg14831838	219528244	219533244	219638244	219643244	CDK5R2	Proximal	22.0676
2	2:219640023-219640306	219640023	219640306	219747370	219752440	cg21785260	219638244	219643244	219743244	219748244	C2orf24	Proximal	28.1231
2	2:219640023-219640306	219640023	219640306	219747370	219752440	cg21785260	219638244	219643244	219748244	219753244	C2orf24	Proximal	18.1666
2	2:220754325-220754447	220754325	220754447	219823757	219829741	cg09197965	219823244	219828244	220753244	220758244	TUBA1	Proximal	0.715562
2	2:233072791-233072983	233072791	233072983	232162506	232166826	cg19540408	232163244	232168244	233068244	233073244	MGC35154	Proximal	0.736299
2	2:233072791-233072983	233072791	233072983	232162506	232166826	cg19540408	232158244	232163244	233068244	233073244	MGC35154	Proximal	2.97895
2	2:237020254-237020949	237020254	237020949	236738341	236745648	cg23095584	236734739	236739739	237019739	237024739	GBX2	Proximal	13.9676
2	2:237020254-237020949	237020254	237020949	236738341	236745648	cg23095584	236739739	236744739	237019739	237024739	GBX2	Proximal	4.20825
2	2:237020254-237020949	237020254	237020949	236738341	236745648	cg23095584	236744739	236749739	237019739	237024739	GBX2	Proximal	5.60568
2	2:240855167-240859417	240855167	240859417	240610816	240616478	cg12804976	240608673	240613673	240853673	240858673	NDUFA10	Proximal	2.05397
2	2:240855167-240859417	240855167	240859417	240610816	240616478	cg12804976	240613673	240618673	240853673	240858673	NDUFA10	Proximal	8.32923
2	2:240855167-240859417	240855167	240859417	240610816	240616478	cg12804976	240608673	240613673	240858673	240863673	NDUFA10	Proximal	9.51544
2	2:240855167-240859417	240855167	240859417	240610816	240616478	cg12804976	240613673	240618673	240858673	240863673	NDUFA10	Proximal	11.0248
3	3:6194115-6215583	6194115	6215583	6875272	6880818	cg02332525	6195000	6200000	6875000	6880000	GRM7	Proximal	5.99619
3	3:6194115-6215583	6194115	6215583	6875272	6880818	cg02332525	6195000	6200000	6880000	6885000	GRM7	Proximal	3.5442
3	3:6194115-6215583	6194115	6215583	6875272	6880818	cg02332525	6200000	6205000	6875000	6880000	GRM7	Proximal	3.40249
3	3:6194115-6215583	6194115	6215583	6875272	6880818	cg02332525	6200000	6205000	6880000	6885000	GRM7	Proximal	9.38527
3	3:6194115-6215583	6194115	6215583	6875272	6880818	cg02332525	6210000	6215000	6875000	6880000	GRM7	Proximal	9.57473
3	3:6194115-6215583	6194115	6215583	6875272	6880818	cg02332525	6210000	6215000	6880000	6885000	GRM7	Proximal	1.88646
3	3:6194115-6215583	6194115	6215583	6875272	6880818	cg02332525	6215000	6220000	6875000	6880000	GRM7	Proximal	4.77373
3	3:6194115-6215583	6194115	6215583	6875272	6880818	cg02332525	6215000	6220000	6880000	6885000	GRM7	Proximal	1.31676
3	3:6194115-6215583	6194115	6215583	6875272	6880818	cg02332525	6190000	6195000	6875000	6880000	GRM7	Proximal	13.1604
3	3:6194115-6215583	6194115	6215583	6875272	6880818	cg02332525	6190000	6195000	6880000	6885000	GRM7	Proximal	7.26021
3	3:6194115-6215583	6194115	6215583	6875272	6880818	cg02332525	6205000	6210000	6875000	6880000	GRM7	Proximal	5.55215
3	3:6194115-6215583	6194115	6215583	6875272	6880818	cg02332525	6205000	6210000	6880000	6885000	GRM7	Proximal	1.53148
3	3:9229174-9229267	9229174	9229267	10040595	10045582	cg24596576	9225000	9230000	10045000	10050000	FANCD2	Proximal	0.769458
3	3:9229174-9229267	9229174	9229267	10040595	10045582	cg24596576	9225000	9230000	10040000	10045000	FANCD2	Proximal	0.705668
3	3:11757247-11759276	11757247	11759276	12301591	12307406	cg04632671	11755000	11760000	12300000	12305000	PPARG	Proximal	5.49194
3	3:34224641-34225830	34224641	34225830	33291657	33296438	cg02699167	33295004	33300004	34220004	34225004	FBXL2	Proximal	1.74314
3	3:34224641-34225830	34224641	34225830	33291657	33296438	cg02699167	33290004	33295004	34225004	34230004	FBXL2	Proximal	0.820156
3	3:46769428-46826524	46769428	46826524	47296514	47301834	cg13994175	46765004	46770004	47295004	47300004	KIF9	Proximal	5.85855
3	3:46769428-46826524	46769428	46826524	47296514	47301834	cg13994175	46765004	46770004	47300004	47305004	KIF9	Proximal	5.49541
3	3:46769428-46826524	46769428	46826524	47296514	47301834	cg13994175	46770004	46775004	47295004	47300004	KIF9	Proximal	5.49575
3	3:46769428-46826524	46769428	46826524	47296514	47301834	cg13994175	46770004	46775004	47300004	47305004	KIF9	Proximal	5.78915
3	3:46769428-46826524	46769428	46826524	47296514	47301834	cg13994175	46780004	46785004	47295004	47300004	KIF9	Proximal	8.60564
3	3:46769428-46826524	46769428	46826524	47296514	47301834	cg13994175	46780004	46785004	47300004	47305004	KIF9	Proximal	9.06507
3	3:46769428-46826524	46769428	46826524	47296514	47301834	cg13994175	46785004	46790004	47295004	47300004	KIF9	Proximal	9.2893
3	3:46769428-46826524	46769428	46826524	47296514	47301834	cg13994175	46785004	46790004	47300004	47305004	KIF9	Proximal	5.1256
3	3:46769428-46826524	46769428	46826524	47296514	47301834	cg13994175	46795004	46800004	47295004	47300004	KIF9	Proximal	4.69887
3	3:46769428-46826524	46769428	46826524	47296514	47301834	cg13994175	46795004	46800004	47300004	47305004	KIF9	Proximal	5.44471
3	3:46769428-46826524	46769428	46826524	47296514	47301834	cg13994175	46810004	46815004	47295004	47300004	KIF9	Proximal	8.98155
3	3:46769428-46826524	46769428	46826524	47296514	47301834	cg13994175	46810004	46815004	47300004	47305004	KIF9	Proximal	3.30386
3	3:46769428-46826524	46769428	46826524	47296514	47301834	cg13994175	46815004	46820004	47295004	47300004	KIF9	Proximal	8.1345
3	3:46769428-46826524	46769428	46826524	47296514	47301834	cg13994175	46815004	46820004	47300004	47305004	KIF9	Proximal	7.40588
3	3:46769428-46826524	46769428	46826524	47296514	47301834	cg13994175	46820004	46825004	47295004	47300004	KIF9	Proximal	7.03516
3	3:46769428-46826524	46769428	46826524	47296514	47301834	cg13994175	46820004	46825004	47300004	47305004	KIF9	Proximal	7.27842
3	3:46769428-46826524	46769428	46826524	47296514	47301834	cg13994175	46775004	46780004	47295004	47300004	KIF9	Proximal	2.7629
3	3:46769428-46826524	46769428	46826524	47296514	47301834	cg13994175	46775004	46780004	47300004	47305004	KIF9	Proximal	5.14518
3	3:46769428-46826524	46769428	46826524	47296514	47301834	cg13994175	46805004	46810004	47295004	47300004	KIF9	Proximal	6.07304
3	3:46769428-46826524	46769428	46826524	47296514	47301834	cg13994175	46805004	46810004	47300004	47305004	KIF9	Proximal	6.7019
3	3:46769428-46826524	46769428	46826524	47296514	47301834	cg13994175	46825004	46830004	47295004	47300004	KIF9	Proximal	5.63711
3	3:46769428-46826524	46769428	46826524	47296514	47301834	cg13994175	46825004	46830004	47300004	47305004	KIF9	Proximal	7.2105
3	3:46769428-46826524	46769428	46826524	47296514	47301834	cg13994175	46790004	46795004	47295004	47300004	KIF9	Proximal	5.54056
3	3:46769428-46826524	46769428	46826524	47296514	47301834	cg13994175	46790004	46795004	47300004	47305004	KIF9	Proximal	2.29286
3	3:46769428-46826524	46769428	46826524	57177053	57181606	cg18925884	46765004	46770004	57175040	57180040	IL17RD	Distal	0.34031
3	3:46769428-46826524	46769428	46826524	57177053	57181606	cg18925884	46795004	46800004	57180040	57185040	IL17RD	Distal	0.960579
3	3:46769428-46826524	46769428	46826524	57177053	57181606	cg18925884	46820004	46825004	57180040	57185040	IL17RD	Distal	0.898864
3	3:46769428-46826524	46769428	46826524	57177053	57181606	cg18925884	46775004	46780004	57175040	57180040	IL17RD	Distal	0.60184
3	3:46769428-46826524	46769428	46826524	57177053	57181606	cg18925884	46775004	46780004	57180040	57185040	IL17RD	Distal	0.706016
3	3:46769428-46826524	46769428	46826524	69869046	69874076	cg00838150	46765004	46770004	69867690	69872690	MITF	Distal	0.491176
3	3:50318470-50324352	50318470	50324352	50309359	50314068	cg14448864	50305004	50310004	50320004	50325004	NAT6	Proximal	139.282
3	3:50318470-50324352	50318470	50324352	50309359	50314068	cg14448864	50310004	50315004	50320004	50325004	NAT6	Proximal	197.643
3	3:50318470-50324352	50318470	50324352	50309359	50314068	cg14448864	50305004	50310004	50315004	50320004	NAT6	Proximal	148.494
3	3:50318470-50324352	50318470	50324352	50309359	50314068	cg14448864	50310004	50315004	50315004	50320004	NAT6	Proximal	297.422
3	3:50318470-50324352	50318470	50324352	50098307	50104235	cg12444340	50100004	50105004	50320004	50325004	RBM5	Proximal	5.10123
3	3:50318470-50324352	50318470	50324352	50098307	50104235	cg12444340	50095004	50100004	50315004	50320004	RBM5	Proximal	15.2117
3	3:50318470-50324352	50318470	50324352	50098307	50104235	cg12444340	50100004	50105004	50315004	50320004	RBM5	Proximal	9.84617
3	3:58296329-58296398	58296329	58296398	58264379	58270480	cg25240333	58265040	58270040	58295040	58300040	RPP14	Proximal	50.3
3	3:58296329-58296398	58296329	58296398	58264379	58270480	cg25240333	58270040	58275040	58295040	58300040	RPP14	Proximal	49.1281
3	3:58296329-58296398	58296329	58296398	58264379	58270480	cg25240333	58260040	58265040	58295040	58300040	RPP14	Proximal	34.8232
3	3:62585242-62587380	62585242	62587380	62331884	62337038	cg19629292	62330040	62335040	62585040	62590040	ZNF312	Proximal	1.26353
3	3:62585242-62587380	62585242	62587380	62331884	62337038	cg19629292	62335040	62340040	62585040	62590040	ZNF312	Proximal	6.48291
3	3:73145768-73146244	73145768	73146244	73125804	73131468	cg20540428	73122690	73127690	73142690	73147690	PPP4R2	Proximal	72.1742
3	3:73145768-73146244	73145768	73146244	73125804	73131468	cg20540428	73127690	73132690	73142690	73147690	PPP4R2	Proximal	123.567
3	3:108520640-108523022	108520640	108523022	113285406	113290434	cg05570980	108517690	108522690	113282690	113287690	C3orf52	Distal	0.578809
3	3:121376674-121377133	121376674	121377133	120778808	120783649	cg14399078	120777690	120782690	121372690	121377690	ADPRH	Proximal	3.89782
3	3:121376674-121377133	121376674	121377133	120778808	120783649	cg14399078	120782690	120787690	121372690	121377690	ADPRH	Proximal	5.80247
3	3:128813208-128813533	128813208	128813533	128871541	128877194	cg03330058	128812690	128817690	128867690	128872690	ABTB1	Proximal	53.6958
3	3:128813208-128813533	128813208	128813533	128871541	128877194	cg03330058	128812690	128817690	128872690	128877690	ABTB1	Proximal	45.7538
3	3:140486519-140488054	140486519	140488054	139633332	139639391	cg21075829	139632690	139637690	140482690	140487690	FAM62C	Proximal	8.34385
3	3:140486519-140488054	140486519	140488054	139633332	139639391	cg21075829	139637690	139642690	140482690	140487690	FAM62C	Proximal	6.76369
3	3:140486519-140488054	140486519	140488054	139633332	139639391	cg21075829	139632690	139637690	140487690	140492690	FAM62C	Proximal	4.58431
3	3:140486519-140488054	140486519	140488054	139633332	139639391	cg21075829	139637690	139642690	140487690	140492690	FAM62C	Proximal	3.67242
3	3:147867879-147873031	147867879	147873031	147359008	147364052	cg25250358	147362690	147367690	147867690	147872690	PLOD2	Proximal	57.8172
3	3:147867879-147873031	147867879	147873031	147359008	147364052	cg25250358	147362690	147367690	147872690	147877690	PLOD2	Proximal	4.97751
3	3:147867879-147873031	147867879	147873031	147359008	147364052	cg25250358	147357690	147362690	147872690	147877690	PLOD2	Proximal	2.94762
3	3:147910164-147910947	147910164	147910947	147359008	147364052	cg25250358	147362690	147367690	147907690	147912690	PLOD2	Proximal	3.50404
3	3:147910164-147910947	147910164	147910947	147359008	147364052	cg25250358	147357690	147362690	147907690	147912690	PLOD2	Proximal	5.53347
3	3:150751162-150752836	150751162	150752836	150855105	150861207	cg24078828	150752690	150757690	150852690	150857690	WWTR1	Proximal	34.468
3	3:150751162-150752836	150751162	150752836	150855105	150861207	cg24078828	150752690	150757690	150857690	150862690	WWTR1	Proximal	35.8354
3	3:150751162-150752836	150751162	150752836	150855105	150861207	cg24078828	150747690	150752690	150852690	150857690	WWTR1	Proximal	33.975
3	3:150751162-150752836	150751162	150752836	150855105	150861207	cg24078828	150747690	150752690	150857690	150862690	WWTR1	Proximal	31.9046
3	3:159758323-159758423	159758323	159758423	161187034	161191831	cg13775495	159757694	159762694	161187694	161192694	IL12A	Distal	0.407907
3	3:159758323-159758423	159758323	159758423	161187034	161191831	cg13775495	159757694	159762694	161182694	161187694	IL12A	Distal	1.52797
3	3:167537664-167538667	167537664	167538667	138018201	138024036	cg02672493	138022690	138027690	167532694	167537694	TMEM22	Distal	1.09136
3	3:169911677-169915428	169911677	169915428	170344659	170349262	cg19848683	169907694	169912694	170347694	170352694	EVI1	Proximal	2.80968
3	3:169911677-169915428	169911677	169915428	170344659	170349262	cg19848683	169912694	169917694	170342694	170347694	EVI1	Proximal	4.30123
3	3:182444583-182444910	182444583	182444910	182110698	182115858	cg27437944	182112694	182117694	182442694	182447694	FXR1	Proximal	7.86895
3	3:182444583-182444910	182444583	182444910	182110698	182115858	cg27437944	182107694	182112694	182442694	182447694	FXR1	Proximal	9.12753
3	3:185359510-185360097	185359510	185360097	184360836	184367140	cg00119079	184357694	184362694	185357694	185362694	LAMP3	Proximal	4.01287
3	3:185359510-185360097	185359510	185360097	184360836	184367140	cg00119079	184362694	184367694	185357694	185362694	LAMP3	Proximal	1.30025
3	3:187512304-187512639	187512304	187512639	187768544	187773520	cg00717862	187507694	187512694	187767694	187772694	DNAJB11	Proximal	2.48147
3	3:187512304-187512639	187512304	187512639	187768544	187773520	cg00717862	187507694	187512694	187772694	187777694	DNAJB11	Proximal	12.0954
3	3:196096013-196096328	196096013	196096328	100837320	100841520	cg03277051	100837690	100842690	196091289	196096289	COL8A1	Distal	1.00069
3	3:197258567-197259125	197258567	197259125	197290528	197295786	cg22956956	197254397	197259397	197289397	197294397	TFRC	Proximal	72.239
3	3:197258567-197259125	197258567	197259125	197290528	197295786	cg22956956	197254397	197259397	197294397	197299397	TFRC	Proximal	54.2729
4	4:2988022-2988189	2988022	2988189	2437496	2443619	cg16474684	2434798	2439798	2984798	2989798	RNF4	Proximal	6.70771
4	4:2988022-2988189	2988022	2988189	2437496	2443619	cg16474684	2439798	2444798	2984798	2989798	RNF4	Proximal	6.11902
4	4:3029554-3039234	3029554	3039234	2230724	2236492	cg00072216	2229798	2234798	3024798	3029798	MXD4	Proximal	5.00737
4	4:3029554-3039234	3029554	3039234	2230724	2236492	cg00072216	2234798	2239798	3024798	3029798	MXD4	Proximal	4.69264
4	4:3029554-3039234	3029554	3039234	2230724	2236492	cg00072216	2229798	2234798	3034798	3039798	MXD4	Proximal	5.29532
4	4:3029554-3039234	3029554	3039234	2230724	2236492	cg00072216	2234798	2239798	3034798	3039798	MXD4	Proximal	5.10428
4	4:3029554-3039234	3029554	3039234	2230724	2236492	cg00072216	2229798	2234798	3029798	3034798	MXD4	Proximal	2.00445
4	4:3029554-3039234	3029554	3039234	2230724	2236492	cg00072216	2234798	2239798	3029798	3034798	MXD4	Proximal	4.29362
4	4:6733295-6736762	6733295	6736762	6319940	6325218	cg09785172	6315901	6320901	6735901	6740901	WFS1	Proximal	5.47477
4	4:6733295-6736762	6733295	6736762	6319940	6325218	cg09785172	6320901	6325901	6735901	6740901	WFS1	Proximal	3.24361
4	4:6733295-6736762	6733295	6736762	6319940	6325218	cg09785172	6315901	6320901	6730901	6735901	WFS1	Proximal	6.39506
4	4:6733295-6736762	6733295	6736762	6319940	6325218	cg09785172	6320901	6325901	6730901	6735901	WFS1	Proximal	4.82217
4	4:7887358-7888726	7887358	7888726	7989271	7995287	cg18619267	7885900	7890900	7985900	7990900	LOC389199	Proximal	21.0461
4	4:7887358-7888726	7887358	7888726	7989271	7995287	cg18619267	7885900	7890900	7990900	7995900	LOC389199	Proximal	20.5373
4	4:15215299-15216505	15215299	15216505	15263275	15269033	cg19128498	15214098	15219098	15259098	15264098	FBXL5	Proximal	47.3826
4	4:15215299-15216505	15215299	15216505	15263275	15269033	cg19128498	15214098	15219098	15264098	15269098	FBXL5	Proximal	27.3341
4	4:15236048-15236685	15236048	15236685	15263275	15269033	cg19128498	15234098	15239098	15259098	15264098	FBXL5	Proximal	67.8444
4	4:15236048-15236685	15236048	15236685	15263275	15269033	cg19128498	15234098	15239098	15264098	15269098	FBXL5	Proximal	43.1126
4	4:25899575-25904442	25899575	25904442	25470702	25476952	cg18489440	25469098	25474098	25904098	25909098	KIAA0746	Proximal	3.98035
4	4:25899575-25904442	25899575	25904442	25470702	25476952	cg18489440	25474098	25479098	25904098	25909098	KIAA0746	Proximal	5.04505
4	4:25899575-25904442	25899575	25904442	25470702	25476952	cg18489440	25469098	25474098	25899098	25904098	KIAA0746	Proximal	9.22083
4	4:25899575-25904442	25899575	25904442	25470702	25476952	cg18489440	25474098	25479098	25899098	25904098	KIAA0746	Proximal	5.11319
4	4:55177177-55177497	55177177	55177497	54658440	54664940	cg11465971	54664757	54669757	55174757	55179757	GSH2	Proximal	2.4125
4	4:55177177-55177497	55177177	55177497	54658440	54664940	cg11465971	54654757	54659757	55174757	55179757	GSH2	Proximal	4.56779
4	4:61710907-61711189	61710907	61711189	47531300	47537002	cg02553486	47529757	47534757	61707595	61712595	CORIN	Distal	0.591106
4	4:83855493-83860265	83855493	83860265	83935423	83941357	cg10972353	83854024	83859024	83939024	83944024	SCD5	Proximal	17.2535
4	4:83855493-83860265	83855493	83860265	83935423	83941357	cg10972353	83854024	83859024	83934024	83939024	SCD5	Proximal	19.0459
4	4:83855493-83860265	83855493	83860265	83935423	83941357	cg10972353	83859024	83864024	83939024	83944024	SCD5	Proximal	18.6722
4	4:83855493-83860265	83855493	83860265	83935423	83941357	cg10972353	83859024	83864024	83934024	83939024	SCD5	Proximal	20.4941
4	4:101818670-101820508	101818670	101820508	101084260	101089466	cg11010122	101084023	101089023	101814023	101819023	DNAJB14	Proximal	0.827249
4	4:101818670-101820508	101818670	101820508	101084260	101089466	cg11010122	101089023	101094023	101814023	101819023	DNAJB14	Proximal	2.2769
4	4:101818670-101820508	101818670	101820508	101084260	101089466	cg11010122	101084023	101089023	101819023	101824023	DNAJB14	Proximal	0.690877
4	4:101818670-101820508	101818670	101820508	101084260	101089466	cg11010122	101089023	101094023	101819023	101824023	DNAJB14	Proximal	1.90155
4	4:138311476-138320204	138311476	138320204	26469005	26474489	cg06251489	26469098	26474098	138314450	138319450	STIM2	Distal	0.688019
4	4:148140041-148140353	148140041	148140353	148755671	148760605	cg26484333	148139450	148144450	148754450	148759450	TMEM34	Proximal	1.95513
4	4:148140041-148140353	148140041	148140353	148755671	148760605	cg26484333	148139450	148144450	148759450	148764450	TMEM34	Proximal	1.32739
4	4:148140041-148140353	148140041	148140353	148822267	148827183	cg15810326	148139450	148144450	148819450	148824450	LOC90826	Proximal	2.81903
4	4:148140041-148140353	148140041	148140353	148822267	148827183	cg15810326	148139450	148144450	148824450	148829450	LOC90826	Proximal	0.740953
4	4:154452012-154454140	154452012	154454140	154482788	154487980	cg14320796	154449450	154454450	154479450	154484450	GAJ	Proximal	25.8781
4	4:154452012-154454140	154452012	154454140	154482788	154487980	cg14320796	154449450	154454450	154484450	154489450	GAJ	Proximal	25.588
4	4:164174798-164177311	164174798	164177311	164470262	164475468	cg26745540	164174450	164179450	164469450	164474450	NPY1R	Proximal	7.92328
4	4:164174798-164177311	164174798	164177311	164470262	164475468	cg26745540	164174450	164179450	164474450	164479450	NPY1R	Proximal	17.1257
4	4:165719953-165720068	165719953	165720068	166095363	166100038	cg00393585	165719450	165724450	166094450	166099450	FLJ31659	Proximal	2.55417
4	4:165719953-165720068	165719953	165720068	166095363	166100038	cg00393585	165719450	165724450	166099450	166104450	FLJ31659	Proximal	1.86557
4	4:170523618-170524820	170523618	170524820	171245033	171250269	cg01654582	170521575	170526575	171246575	171251575	AADAT	Proximal	1.16686
4	4:170523618-170524820	170523618	170524820	171245033	171250269	cg01654582	170521575	170526575	171241575	171246575	AADAT	Proximal	0.764016
4	4:186392535-186392845	186392535	186392845	186298882	186304090	cg27583030	186296994	186301994	186391994	186396994	SLC25A4	Proximal	11.69
4	4:186392535-186392845	186392535	186392845	186298882	186304090	cg27583030	186301994	186306994	186391994	186396994	SLC25A4	Proximal	20.4882
4	4:187330462-187336085	187330462	187336085	186551959	186557357	cg11595794	186551994	186556994	187326994	187331994	ANKRD37	Proximal	3.31851
4	4:187330462-187336085	187330462	187336085	186551959	186557357	cg11595794	186556994	186561994	187326994	187331994	ANKRD37	Proximal	2.57274
4	4:187330462-187336085	187330462	187336085	186551959	186557357	cg11595794	186546994	186551994	187326994	187331994	ANKRD37	Proximal	2.51154
4	4:187330462-187336085	187330462	187336085	186551959	186557357	cg11595794	186551994	186556994	187331994	187336994	ANKRD37	Proximal	1.798
4	4:187330462-187336085	187330462	187336085	186551959	186557357	cg11595794	186556994	186561994	187331994	187336994	ANKRD37	Proximal	1.04545
4	4:187330462-187336085	187330462	187336085	186551959	186557357	cg11595794	186546994	186551994	187331994	187336994	ANKRD37	Proximal	6.12349
4	4:190032287-190033212	190032287	190033212	169473994	169478669	cg19252175	169471575	169476575	190031994	190036994	FLJ20035	Distal	0.834284
5	5:34692036-34692596	34692036	34692596	35263434	35268415	cg13880228	34690757	34695757	35260757	35265757	PRLR	Proximal	1.2957
5	5:34692036-34692596	34692036	34692596	35263434	35268415	cg13880228	34690757	34695757	35265757	35270757	PRLR	Proximal	3.16609
5	5:35226892-35227228	35226892	35227228	34689707	34695233	cg11154798	34685757	34690757	35225757	35230757	RAI14	Proximal	1.42144
5	5:35226892-35227228	35226892	35227228	34689707	34695233	cg11154798	34690757	34695757	35225757	35230757	RAI14	Proximal	1.54771
5	5:36393132-36393322	36393132	36393322	36184876	36190231	cg14711201	36180757	36185757	36390757	36395757	SKP2	Proximal	9.07126
5	5:36393132-36393322	36393132	36393322	36184876	36190231	cg14711201	36185757	36190757	36390757	36395757	SKP2	Proximal	14.7084
5	5:40004712-40007532	40004712	40007532	40789134	40794319	cg02588309	40000757	40005757	40785757	40790757	OSRF	Proximal	13.504
5	5:40004712-40007532	40004712	40007532	40789134	40794319	cg02588309	40000757	40005757	40790757	40795757	OSRF	Proximal	4.61423
5	5:40004712-40007532	40004712	40007532	40789134	40794319	cg02588309	40005757	40010757	40785757	40790757	OSRF	Proximal	10.9583
5	5:40004712-40007532	40004712	40007532	40789134	40794319	cg02588309	40005757	40010757	40790757	40795757	OSRF	Proximal	7.74211
5	5:52494608-52495458	52494608	52495458	77839339	77844234	cg04833050	52490757	52495757	77840756	77845756	LHFPL2	Distal	0.643645
5	5:55465067-55466202	55465067	55466202	56238567	56244201	cg20354892	55460757	55465757	56235757	56240757	MGC33648	Proximal	6.7301
5	5:55465067-55466202	55465067	55466202	56238567	56244201	cg20354892	55460757	55465757	56240757	56245757	MGC33648	Proximal	1.33588
5	5:55465067-55466202	55465067	55466202	56238567	56244201	cg20354892	55465757	55470757	56235757	56240757	MGC33648	Proximal	2.66271
5	5:55465067-55466202	55465067	55466202	56238567	56244201	cg20354892	55465757	55470757	56240757	56245757	MGC33648	Proximal	2.90693
5	5:70889238-70889304	70889238	70889304	70916537	70921271	cg18359921	70885756	70890756	70915756	70920756	MCCC2	Proximal	83.8214
5	5:70889238-70889304	70889238	70889304	70916537	70921271	cg18359921	70885756	70890756	70920756	70925756	MCCC2	Proximal	69.8339
5	5:77084102-77084437	77084102	77084437	77105244	77110237	cg23152667	77080756	77085756	77105756	77110756	TBCA	Proximal	75.6699
5	5:77084102-77084437	77084102	77084437	77105244	77110237	cg23152667	77080756	77085756	77100756	77105756	TBCA	Proximal	108.749
5	5:88078895-88079222	88078895	88079222	162860746	162864966	cg17329249	88075756	88080756	162857578	162862578	MAT2B	Distal	0.535866
5	5:90535526-90537843	90535526	90537843	89803198	89808752	cg19369775	89800756	89805756	90530756	90535756	LOC153364	Proximal	2.95035
5	5:90535526-90537843	90535526	90537843	89803198	89808752	cg19369775	89805756	89810756	90530756	90535756	LOC153364	Proximal	1.39524
5	5:90535526-90537843	90535526	90537843	89803198	89808752	cg19369775	89800756	89805756	90535756	90540756	LOC153364	Proximal	2.19418
5	5:95992292-95993117	95992292	95993117	95090260	95095694	cg24274600	95085756	95090756	95990756	95995756	RHOBTB3	Proximal	4.19178
5	5:95992292-95993117	95992292	95993117	95090260	95095694	cg24274600	95090756	95095756	95990756	95995756	RHOBTB3	Proximal	5.88668
5	5:127200230-127201179	127200230	127201179	126651575	126656899	cg26465611	126652899	126657899	127197899	127202899	MEGF10	Proximal	1.85108
5	5:135372493-135374199	135372493	135374199	134896284	134902130	cg17830308	134892899	134897899	135367899	135372899	NEUROG1	Proximal	4.35853
5	5:135372493-135374199	135372493	135374199	134896284	134902130	cg17830308	134897899	134902899	135367899	135372899	NEUROG1	Proximal	5.10384
5	5:135372493-135374199	135372493	135374199	134896284	134902130	cg17830308	134892899	134897899	135372899	135377899	NEUROG1	Proximal	3.03465
5	5:135372493-135374199	135372493	135374199	134896284	134902130	cg17830308	134897899	134902899	135372899	135377899	NEUROG1	Proximal	1.42143
5	5:141288563-141288790	141288563	141288790	140994112	140999966	cg11064797	140990184	140995184	141285184	141290184	C5orf16	Proximal	13.3555
5	5:141288563-141288790	141288563	141288790	140994112	140999966	cg11064797	140995184	141000184	141285184	141290184	C5orf16	Proximal	14.4838
5	5:151229543-151233114	151229543	151233114	150581302	150586102	cg08317263	150580193	150585193	151225193	151230193	CCDC69	Proximal	1.6324
5	5:151229543-151233114	151229543	151233114	150581302	150586102	cg08317263	150580193	150585193	151230193	151235193	CCDC69	Proximal	1.90907
5	5:151229543-151233114	151229543	151233114	150581302	150586102	cg08317263	150585193	150590193	151230193	151235193	CCDC69	Proximal	0.810516
5	5:151229543-151233114	151229543	151233114	114987097	114992165	cg10575841	114982899	114987899	151230193	151235193	TMED7	Distal	0.503185
5	5:162794318-162795892	162794318	162795892	162860746	162864966	cg24206256	162792578	162797578	162857578	162862578	MAT2B	Proximal	23.3618
5	5:162794318-162795892	162794318	162795892	162860746	162864966	cg24206256	162792578	162797578	162862578	162867578	MAT2B	Proximal	32.5677
5	5:172905608-172907328	172905608	172907328	172686676	172691956	cg19728382	172687606	172692606	172902606	172907606	STC2	Proximal	10.419
5	5:172905608-172907328	172905608	172907328	172686676	172691956	cg19728382	172682606	172687606	172902606	172907606	STC2	Proximal	9.07807
5	5:172967897-172968846	172967897	172968846	172973569	172978646	cg23003881	172967606	172972606	172972606	172977606	FAM44B	Proximal	249.273
5	5:172967897-172968846	172967897	172968846	172973569	172978646	cg23003881	172967606	172972606	172977606	172982606	FAM44B	Proximal	71.4707
5	5:176427650-176428879	176427650	176428879	175987007	175992778	cg07035740	175982606	175987606	176427606	176432606	SNCB	Proximal	7.83875
5	5:176427650-176428879	176427650	176428879	175987007	175992778	cg07035740	175987606	175992606	176427606	176432606	SNCB	Proximal	10.754
5	5:176427650-176428879	176427650	176428879	175987007	175992778	cg07035740	175992606	175997606	176427606	176432606	SNCB	Proximal	8.7279
5	5:176466696-176467745	176466696	176467745	175718550	175723956	cg21605986	175722606	175727606	176462606	176467606	KIAA1191	Proximal	6.63775
5	5:176466696-176467745	176466696	176467745	175718550	175723956	cg21605986	175717606	175722606	176462606	176467606	KIAA1191	Proximal	2.75422
5	5:176466696-176467745	176466696	176467745	175718550	175723956	cg21605986	175722606	175727606	176467606	176472606	KIAA1191	Proximal	1.51923
5	5:176466696-176467745	176466696	176467745	175718550	175723956	cg21605986	175717606	175722606	176467606	176472606	KIAA1191	Proximal	4.85389
5	5:180307216-180365215	180307216	180365215	180006152	180012059	cg13927251	180002606	180007606	180307606	180312606	FLT4	Proximal	8.97731
5	5:180307216-180365215	180307216	180365215	180006152	180012059	cg13927251	180007606	180012606	180307606	180312606	FLT4	Proximal	7.06021
5	5:180307216-180365215	180307216	180365215	180006152	180012059	cg13927251	180002606	180007606	180312606	180317606	FLT4	Proximal	7.7861
5	5:180307216-180365215	180307216	180365215	180006152	180012059	cg13927251	180007606	180012606	180312606	180317606	FLT4	Proximal	11.4813
5	5:180307216-180365215	180307216	180365215	180006152	180012059	cg13927251	180002606	180007606	180322606	180327606	FLT4	Proximal	4.67279
5	5:180307216-180365215	180307216	180365215	180006152	180012059	cg13927251	180007606	180012606	180322606	180327606	FLT4	Proximal	6.12486
5	5:180307216-180365215	180307216	180365215	180006152	180012059	cg13927251	180002606	180007606	180327606	180332606	FLT4	Proximal	3.65905
5	5:180307216-180365215	180307216	180365215	180006152	180012059	cg13927251	180007606	180012606	180327606	180332606	FLT4	Proximal	3.1974
5	5:180307216-180365215	180307216	180365215	180006152	180012059	cg13927251	180002606	180007606	180332606	180337606	FLT4	Proximal	8.52587
5	5:180307216-180365215	180307216	180365215	180006152	180012059	cg13927251	180007606	180012606	180332606	180337606	FLT4	Proximal	13.9691
5	5:180307216-180365215	180307216	180365215	180006152	180012059	cg13927251	180002606	180007606	180342606	180347606	FLT4	Proximal	4.49028
5	5:180307216-180365215	180307216	180365215	180006152	180012059	cg13927251	180007606	180012606	180342606	180347606	FLT4	Proximal	7.84752
5	5:180307216-180365215	180307216	180365215	180006152	180012059	cg13927251	180002606	180007606	180347606	180352606	FLT4	Proximal	8.48856
5	5:180307216-180365215	180307216	180365215	180006152	180012059	cg13927251	180007606	180012606	180347606	180352606	FLT4	Proximal	7.70289
5	5:180307216-180365215	180307216	180365215	180006152	180012059	cg13927251	180002606	180007606	180357606	180362606	FLT4	Proximal	12.446
5	5:180307216-180365215	180307216	180365215	180006152	180012059	cg13927251	180007606	180012606	180357606	180362606	FLT4	Proximal	14.501
5	5:180307216-180365215	180307216	180365215	180006152	180012059	cg13927251	180002606	180007606	180362606	180367606	FLT4	Proximal	13.1056
5	5:180307216-180365215	180307216	180365215	180006152	180012059	cg13927251	180007606	180012606	180362606	180367606	FLT4	Proximal	8.5891
5	5:180307216-180365215	180307216	180365215	180006152	180012059	cg13927251	180002606	180007606	180302606	180307606	FLT4	Proximal	8.97598
5	5:180307216-180365215	180307216	180365215	180006152	180012059	cg13927251	180007606	180012606	180302606	180307606	FLT4	Proximal	5.34786
5	5:180307216-180365215	180307216	180365215	180006152	180012059	cg13927251	180002606	180007606	180317606	180322606	FLT4	Proximal	9.43741
5	5:180307216-180365215	180307216	180365215	180006152	180012059	cg13927251	180007606	180012606	180317606	180322606	FLT4	Proximal	8.24673
5	5:180307216-180365215	180307216	180365215	180006152	180012059	cg13927251	180002606	180007606	180337606	180342606	FLT4	Proximal	8.7532
5	5:180307216-180365215	180307216	180365215	180006152	180012059	cg13927251	180007606	180012606	180337606	180342606	FLT4	Proximal	5.73663
5	5:180307216-180365215	180307216	180365215	180006152	180012059	cg13927251	180002606	180007606	180352606	180357606	FLT4	Proximal	9.81807
5	5:180307216-180365215	180307216	180365215	180006152	180012059	cg13927251	180007606	180012606	180352606	180357606	FLT4	Proximal	13.859
6	6:719091-719831	719091	719831	41710413	41716762	cg02914379	715000	720000	41712978	41717978	MDFI	Distal	1.21585
6	6:19149248-19157489	19149248	19157489	19942898	19949482	cg00468146	19152979	19157979	19942979	19947979	ID4	Proximal	11.2051
6	6:19149248-19157489	19149248	19157489	19942898	19949482	cg00468146	19152979	19157979	19947979	19952979	ID4	Proximal	2.18987
6	6:19149248-19157489	19149248	19157489	19942898	19949482	cg00468146	19147979	19152979	19942979	19947979	ID4	Proximal	1.96315
6	6:19149248-19157489	19149248	19157489	19942898	19949482	cg00468146	19147979	19152979	19947979	19952979	ID4	Proximal	3.83668
6	6:19149248-19157489	19149248	19157489	19942898	19949482	cg00468146	19147979	19152979	19937979	19942979	ID4	Proximal	1.85777
6	6:28298175-28298511	28298175	28298511	28298811	28303448	cg08307580	28297979	28302979	28297979	28302979	ZNF193	Proximal	850.131
6	6:28298175-28298511	28298175	28298511	28298811	28303448	cg08307580	28297979	28302979	28302979	28307979	ZNF193	Proximal	334.544
6	6:30315788-30316206	30315788	30316206	30815966	30822940	cg24000189	30312979	30317979	30812979	30817979	FLOT1	Proximal	4.13643
6	6:30315788-30316206	30315788	30316206	30815966	30822940	cg24000189	30312979	30317979	30817979	30822979	FLOT1	Proximal	5.20284
6	6:30315788-30316206	30315788	30316206	29796950	29802261	cg24703717	29792979	29797979	30312979	30317979	HLA-F	Proximal	4.6454
6	6:30315788-30316206	30315788	30316206	29796950	29802261	cg24703717	29797979	29802979	30312979	30317979	HLA-F	Proximal	5.5277
6	6:31383960-31387412	31383960	31387412	31907466	31914011	cg14663792	31382979	31387979	31902979	31907979	C6orf48	Proximal	5.40914
6	6:31383960-31387412	31383960	31387412	31907466	31914011	cg14663792	31382979	31387979	31907979	31912979	C6orf48	Proximal	5.08592
6	6:31383960-31387412	31383960	31387412	31907466	31914011	cg14663792	31382979	31387979	31912979	31917979	C6orf48	Proximal	3.40817
6	6:31383960-31387412	31383960	31387412	30690809	30695959	cg04513728	30687979	30692979	31382979	31387979	PPP1R10	Proximal	3.72317
6	6:31383960-31387412	31383960	31387412	30690809	30695959	cg04513728	30692979	30697979	31382979	31387979	PPP1R10	Proximal	8.18869
6	6:31384612-31386630	31384612	31386630	30690809	30695959	cg04513728	30687979	30692979	31382979	31387979	PPP1R10	Proximal	3.72317
6	6:31384612-31386630	31384612	31386630	30690809	30695959	cg04513728	30692979	30697979	31382979	31387979	PPP1R10	Proximal	8.18869
6	6:31384612-31386630	31384612	31386630	42952351	42958553	cg00893987	31382979	31387979	42957978	42962978	RPL7L1	Distal	1.27176
6	6:31395810-31397416	31395810	31397416	31344725	31350137	cg10409680	31342979	31347979	31392979	31397979	HLA-C	Proximal	60.8716
6	6:31395810-31397416	31395810	31397416	31344725	31350137	cg10409680	31347979	31352979	31392979	31397979	HLA-C	Proximal	63.5353
6	6:36178098-36178171	36178098	36178171	36667215	36672565	cg08027745	36177978	36182978	36667978	36672978	SFRS3	Proximal	5.52373
6	6:36178098-36178171	36178098	36178171	36667215	36672565	cg08027745	36177978	36182978	36662978	36667978	SFRS3	Proximal	4.68727
6	6:51307432-51308104	51307432	51308104	151226291	151231879	cg21610516	51307959	51312959	151221693	151226693	MTHFD1L	Distal	0.750085
6	6:77154212-77158385	77154212	77158385	76365925	76371412	cg06062132	76366720	76371720	77151720	77156720	SENP6	Proximal	1.80121
6	6:77154212-77158385	77154212	77158385	76365925	76371412	cg06062132	76361720	76366720	77151720	77156720	SENP6	Proximal	1.2557
6	6:77154213-77159361	77154213	77159361	76365925	76371412	cg06062132	76366720	76371720	77151720	77156720	SENP6	Proximal	1.80121
6	6:77154213-77159361	77154213	77159361	76365925	76371412	cg06062132	76361720	76366720	77151720	77156720	SENP6	Proximal	1.2557
6	6:79024187-79093007	79024187	79093007	79997998	80003433	cg22058458	79021719	79026719	80001719	80006719	HMGN3	Proximal	1.82168
6	6:79024187-79093007	79024187	79093007	79997998	80003433	cg22058458	79036719	79041719	80001719	80006719	HMGN3	Proximal	6.24158
6	6:79024187-79093007	79024187	79093007	79997998	80003433	cg22058458	79046719	79051719	80001719	80006719	HMGN3	Proximal	2.53723
6	6:79024187-79093007	79024187	79093007	79997998	80003433	cg22058458	79056719	79061719	79996719	80001719	HMGN3	Proximal	2.03144
6	6:79024187-79093007	79024187	79093007	79997998	80003433	cg22058458	79071719	79076719	79996719	80001719	HMGN3	Proximal	2.12989
6	6:79024187-79093007	79024187	79093007	79997998	80003433	cg22058458	79071719	79076719	80001719	80006719	HMGN3	Proximal	3.36234
6	6:79024187-79093007	79024187	79093007	79997998	80003433	cg22058458	79076719	79081719	80001719	80006719	HMGN3	Proximal	1.53267
6	6:79024187-79093007	79024187	79093007	79997998	80003433	cg22058458	79086719	79091719	79996719	80001719	HMGN3	Proximal	1.78574
6	6:79024187-79093007	79024187	79093007	79997998	80003433	cg22058458	79051719	79056719	79996719	80001719	HMGN3	Proximal	7.52722
6	6:79024187-79093007	79024187	79093007	79997998	80003433	cg22058458	79066719	79071719	79996719	80001719	HMGN3	Proximal	7.36239
6	6:79024187-79093007	79024187	79093007	79997998	80003433	cg22058458	79081719	79086719	79996719	80001719	HMGN3	Proximal	1.90739
6	6:79024187-79093007	79024187	79093007	79997998	80003433	cg22058458	79031719	79036719	79996719	80001719	HMGN3	Proximal	2.22258
6	6:79024187-79093007	79024187	79093007	79997998	80003433	cg22058458	79031719	79036719	80001719	80006719	HMGN3	Proximal	1.75433
6	6:86680559-86682553	86680559	86682553	84797927	84803109	cg26384034	84801719	84806719	86676719	86681719	C6orf117	Distal	1.63035
6	6:86680559-86682553	86680559	86682553	84797927	84803109	cg26384034	84796719	84801719	86681719	86686719	C6orf117	Distal	1.87583
6	6:86680559-86682553	86680559	86682553	84797927	84803109	cg26384034	84801719	84806719	86681719	86686719	C6orf117	Distal	2.33331
6	6:108132828-108141795	108132828	108141795	105954741	105960075	cg20612615	105956693	105961693	108136693	108141693	PREP	Distal	1.28782
6	6:108132828-108141795	108132828	108141795	105954741	105960075	cg20612615	105956693	105961693	108141693	108146693	PREP	Distal	0.892826
6	6:108132828-108141795	108132828	108141795	105954741	105960075	cg20612615	105951693	105956693	108141693	108146693	PREP	Distal	0.744931
6	6:108132828-108141795	108132828	108141795	105954741	105960075	cg20612615	105956693	105961693	108131693	108136693	PREP	Distal	1.49643
6	6:111401904-111402210	111401904	111402210	111299896	111306468	cg04128563	111296693	111301693	111401693	111406693	AMD1	Proximal	26.4309
6	6:111401904-111402210	111401904	111402210	111299896	111306468	cg04128563	111301693	111306693	111401693	111406693	AMD1	Proximal	26.4359
6	6:119118982-119120620	119118982	119120620	160307645	160313025	cg14556618	119116693	119121693	160309990	160314990	IGF2R	Distal	0.622224
6	6:133787627-133789056	133787627	133789056	133601260	133607886	cg21296676	133596693	133601693	133786693	133791693	EYA4	Proximal	8.75724
6	6:133787627-133789056	133787627	133789056	133601260	133607886	cg21296676	133601693	133606693	133786693	133791693	EYA4	Proximal	9.28973
6	6:133787627-133789056	133787627	133789056	133601260	133607886	cg21296676	133606693	133611693	133786693	133791693	EYA4	Proximal	12.9174
6	6:160006217-160008613	160006217	160008613	160100301	160105844	cg15298323	160004990	160009990	160104990	160109990	ACAT2	Proximal	10.2602
6	6:160006217-160008613	160006217	160008613	160100301	160105844	cg15298323	160004990	160009990	160099990	160104990	ACAT2	Proximal	14.4398
7	7:2633455-2633799	2633455	2633799	2847641	2853029	cg24743283	2631526	2636526	2851526	2856526	GNA12	Proximal	9.18262
7	7:2633455-2633799	2633455	2633799	2847641	2853029	cg24743283	2631526	2636526	2846526	2851526	GNA12	Proximal	8.61748
7	7:4039859-4049085	4039859	4049085	3047651	3052279	cg26937500	3051526	3056526	4041526	4046526	CARD11	Proximal	2.47401
7	7:4039859-4049085	4039859	4049085	3047651	3052279	cg26937500	3046526	3051526	4041526	4046526	CARD11	Proximal	1.8921
7	7:4039859-4049085	4039859	4049085	3047651	3052279	cg26937500	3051526	3056526	4046526	4051526	CARD11	Proximal	0.722114
7	7:4039859-4049085	4039859	4049085	3047651	3052279	cg26937500	3046526	3051526	4046526	4051526	CARD11	Proximal	0.828398
7	7:4039859-4049085	4039859	4049085	5784473	5790046	cg01527212	4041526	4046526	5786526	5791526	TRIAD3	Distal	0.962413
7	7:4039859-4049085	4039859	4049085	30288289	30294326	cg10289912	4041526	4046526	30286525	30291525	ZNRF2	Distal	0.848779
7	7:13244637-13247239	13244637	13247239	12690517	12695939	cg09259772	12686525	12691525	13241525	13246525	ARL4	Proximal	13.1113
7	7:13244637-13247239	13244637	13247239	12690517	12695939	cg09259772	12691525	12696525	13241525	13246525	ARL4	Proximal	10.1268
7	7:13244637-13247239	13244637	13247239	12690517	12695939	cg09259772	12686525	12691525	13246525	13251525	ARL4	Proximal	7.84452
7	7:13244637-13247239	13244637	13247239	12690517	12695939	cg09259772	12691525	12696525	13246525	13251525	ARL4	Proximal	5.77039
7	7:16138299-16140597	16138299	16140597	16757606	16762776	cg12567315	16136525	16141525	16761525	16766525	TSPAN13	Proximal	3.827
7	7:16138299-16140597	16138299	16140597	16757606	16762776	cg12567315	16136525	16141525	16756525	16761525	TSPAN13	Proximal	4.97404
7	7:16138321-16140500	16138321	16140500	16757606	16762776	cg12567315	16136525	16141525	16761525	16766525	TSPAN13	Proximal	3.827
7	7:16138321-16140500	16138321	16140500	16757606	16762776	cg12567315	16136525	16141525	16756525	16761525	TSPAN13	Proximal	4.97404
7	7:29443443-29443752	29443443	29443752	29197884	29203712	cg11185569	29196525	29201525	29441525	29446525	CHN2	Proximal	17.0095
7	7:29443443-29443752	29443443	29443752	29197884	29203712	cg11185569	29201525	29206525	29441525	29446525	CHN2	Proximal	10.0336
7	7:39563899-39564163	39563899	39564163	39626951	39632478	cg08724636	39561525	39566525	39626525	39631525	RALA	Proximal	16.2951
7	7:39563899-39564163	39563899	39564163	39626951	39632478	cg08724636	39561525	39566525	39631525	39636525	RALA	Proximal	10.9102
7	7:39563899-39564163	39563899	39564163	149648764	149653993	cg07753583	39561525	39566525	149645933	149650933	LRRC61	Distal	0.481044
7	7:47250178-47256783	47250178	47256783	47983209	47988046	cg14171882	47251525	47256525	47981525	47986525	HUS1	Proximal	4.65389
7	7:47250178-47256783	47250178	47256783	47983209	47988046	cg14171882	47251525	47256525	47986525	47991525	HUS1	Proximal	0.759676
7	7:47250178-47256783	47250178	47256783	47983209	47988046	cg14171882	47256525	47261525	47981525	47986525	HUS1	Proximal	5.20402
7	7:47250178-47256783	47250178	47256783	47983209	47988046	cg14171882	47256525	47261525	47986525	47991525	HUS1	Proximal	2.83158
7	7:47250178-47256783	47250178	47256783	47983209	47988046	cg14171882	47246525	47251525	47981525	47986525	HUS1	Proximal	5.56395
7	7:47250178-47256783	47250178	47256783	47983209	47988046	cg14171882	47246525	47251525	47986525	47991525	HUS1	Proximal	3.49319
7	7:50075317-50076620	50075317	50076620	49781381	49788431	cg00333226	49780546	49785546	50070546	50075546	UNQ739	Proximal	7.50089
7	7:50075317-50076620	50075317	50076620	49781381	49788431	cg00333226	49785546	49790546	50070546	50075546	UNQ739	Proximal	4.94001
7	7:50075317-50076620	50075317	50076620	49781381	49788431	cg00333226	49780546	49785546	50075546	50080546	UNQ739	Proximal	3.48231
7	7:50075317-50076620	50075317	50076620	49781381	49788431	cg00333226	49785546	49790546	50075546	50080546	UNQ739	Proximal	5.04551
7	7:55102374-55103361	55102374	55103361	115949805	115956180	cg18329349	55097494	55102494	115952236	115957236	CAV1	Distal	0.473059
7	7:87146297-87148760	87146297	87148760	87399087	87404706	cg08876591	87147936	87152936	87397936	87402936	ADAM22	Proximal	2.64296
7	7:87146297-87148760	87146297	87148760	87399087	87404706	cg08876591	87147936	87152936	87402936	87407936	ADAM22	Proximal	5.02374
7	7:87146297-87148760	87146297	87148760	87399087	87404706	cg08876591	87142936	87147936	87397936	87402936	ADAM22	Proximal	2.13975
7	7:87146297-87148760	87146297	87148760	87399087	87404706	cg08876591	87142936	87147936	87402936	87407936	ADAM22	Proximal	5.423
7	7:93730519-93730716	93730519	93730716	94372717	94377964	cg16872560	93727936	93732936	94372936	94377936	PPP1R9A	Proximal	7.05135
7	7:93730519-93730716	93730519	93730716	94372717	94377964	cg16872560	93727936	93732936	94377936	94382936	PPP1R9A	Proximal	8.01359
7	7:93730519-93730716	93730519	93730716	94372717	94377964	cg16872560	93727936	93732936	94367936	94372936	PPP1R9A	Proximal	3.55593
7	7:98869581-98869637	98869581	98869637	98081575	98087970	cg12799895	98077936	98082936	98867936	98872936	NPTX2	Proximal	0.828569
7	7:102135311-102152748	102135311	102152748	101903560	101908748	cg23980887	101907005	101912005	102142236	102147236	POLR2J	Proximal	87.7258
7	7:111715170-111715248	111715170	111715248	112215043	112220039	cg05608188	111712236	111717236	112217236	112222236	FLJ13576	Proximal	2.58816
7	7:111715170-111715248	111715170	111715248	112215043	112220039	cg05608188	111712236	111717236	112212236	112217236	FLJ13576	Proximal	5.16483
7	7:141388076-141441024	141388076	141441024	158627176	158633369	cg18349835	141401469	141406469	158632761	158637761	VIPR2	Distal	1.12093
7	7:141388076-141441024	141388076	141441024	158627176	158633369	cg18349835	141436469	141441469	158627761	158632761	VIPR2	Distal	1.54777
7	7:141388076-141441024	141388076	141441024	158627176	158633369	cg18349835	141406469	141411469	158622761	158627761	VIPR2	Distal	0.802313
7	7:141388076-141441024	141388076	141441024	158627176	158633369	cg18349835	141426469	141431469	158622761	158627761	VIPR2	Distal	2.21439
7	7:147704059-147707263	147704059	147707263	148451584	148457804	cg00006414	147700933	147705933	148455933	148460933	ZNF398	Proximal	1.52122
7	7:147704059-147707263	147704059	147707263	148451584	148457804	cg00006414	147700933	147705933	148450933	148455933	ZNF398	Proximal	1.36599
8	8:39350819-39506576	39350819	39506576	88952770	88957987	cg17703554	39414157	39419157	88949116	88954116	WDR21C	Distal	3.24424
8	8:39350819-39506576	39350819	39506576	88952770	88957987	cg17703554	39414157	39419157	88954116	88959116	WDR21C	Distal	2.5765
8	8:39350819-39506576	39350819	39506576	88952770	88957987	cg17703554	39459157	39464157	88954116	88959116	WDR21C	Distal	2.23209
8	8:39350819-39506576	39350819	39506576	88952770	88957987	cg17703554	39504157	39509157	88954116	88959116	WDR21C	Distal	1.54947
8	8:55371651-55373817	55371651	55373817	54915618	54920794	cg11050527	54912553	54917553	55367553	55372553	ATP6V1H	Proximal	3.68935
8	8:55371651-55373817	55371651	55373817	54915618	54920794	cg11050527	54917553	54922553	55367553	55372553	ATP6V1H	Proximal	3.04804
8	8:55371651-55373817	55371651	55373817	54915618	54920794	cg11050527	54912553	54917553	55372553	55377553	ATP6V1H	Proximal	1.68383
8	8:55371651-55373817	55371651	55373817	54915618	54920794	cg11050527	54917553	54922553	55372553	55377553	ATP6V1H	Proximal	3.47783
8	8:74508608-74511335	74508608	74511335	74366589	74372829	cg26464596	74367554	74372554	74507554	74512554	RDH10	Proximal	14.8415
8	8:74508608-74511335	74508608	74511335	74366589	74372829	cg26464596	74372554	74377554	74507554	74512554	RDH10	Proximal	15.5882
8	8:74508608-74511335	74508608	74511335	74366589	74372829	cg26464596	74362554	74367554	74507554	74512554	RDH10	Proximal	11.7776
8	8:82207571-82209251	82207571	82209251	82913812	82919588	cg06027949	82207555	82212555	82912555	82917555	SNX16	Proximal	4.46791
8	8:82207571-82209251	82207571	82209251	82913812	82919588	cg06027949	82207555	82212555	82917555	82922555	SNX16	Proximal	2.34774
8	8:89995905-89999006	89995905	89999006	49808084	49813166	cg22836229	49812553	49817553	89994116	89999116	EFCAB1	Distal	0.993554
8	8:95716183-95717097	95716183	95717097	95719502	95724492	cg26350286	95714176	95719176	95719176	95724176	RBM35A	Proximal	294.929
8	8:95716183-95717097	95716183	95717097	95719502	95724492	cg26350286	95714176	95719176	95724176	95729176	RBM35A	Proximal	116.527
8	8:99534317-99534644	99534317	99534644	98948024	98953192	cg10039928	98944176	98949176	99534176	99539176	MATN2	Proximal	3.80268
8	8:120088560-120096979	120088560	120096979	120031087	120035943	cg19620294	120034181	120039181	120084181	120089181	TNFRSF11B	Proximal	35.8643
8	8:120088560-120096979	120088560	120096979	120031087	120035943	cg19620294	120029181	120034181	120084181	120089181	TNFRSF11B	Proximal	27.9998
8	8:120088560-120096979	120088560	120096979	120031087	120035943	cg19620294	120034181	120039181	120089181	120094181	TNFRSF11B	Proximal	35.5539
8	8:120088560-120096979	120088560	120096979	120031087	120035943	cg19620294	120029181	120034181	120089181	120094181	TNFRSF11B	Proximal	33.0696
8	8:120088560-120096979	120088560	120096979	120031087	120035943	cg19620294	120034181	120039181	120094181	120099181	TNFRSF11B	Proximal	26.4467
8	8:120088560-120096979	120088560	120096979	120031087	120035943	cg19620294	120029181	120034181	120094181	120099181	TNFRSF11B	Proximal	28.4147
8	8:144188813-144193250	144188813	144193250	143802749	143808445	cg10918419	143807002	143812002	144186375	144191375	C8orf55	Proximal	17.9592
8	8:144188813-144193250	144188813	144193250	143802749	143808445	cg10918419	143802002	143807002	144186375	144191375	C8orf55	Proximal	21.748
8	8:144188813-144193250	144188813	144193250	143802749	143808445	cg10918419	143807002	143812002	144191375	144196375	C8orf55	Proximal	23.0743
8	8:144188813-144193250	144188813	144193250	143802749	143808445	cg10918419	143802002	143807002	144191375	144196375	C8orf55	Proximal	20.4611
8	8:144584722-144584824	144584722	144584824	144485548	144490685	cg24596472	144481375	144486375	144581143	144586143	TOP1MT	Proximal	39.7673
8	8:144584722-144584824	144584722	144584824	144485548	144490685	cg24596472	144486375	144491375	144581143	144586143	TOP1MT	Proximal	28.2382
8	8:144584722-144584824	144584722	144584824	143802749	143808445	cg10913563	143807002	143812002	144581143	144586143	C8orf55	Proximal	1.53863
8	8:144584722-144584824	144584722	144584824	143802749	143808445	cg10913563	143802002	143807002	144581143	144586143	C8orf55	Proximal	8.10098
8	8:144771628-144785835	144771628	144785835	144867897	144873106	cg22892110	144771143	144776143	144871988	144876988	MAPK15	Proximal	54.1551
8	8:144771628-144785835	144771628	144785835	144867897	144873106	cg22892110	144771143	144776143	144866988	144871988	MAPK15	Proximal	47.3213
8	8:144771628-144785835	144771628	144785835	144867897	144873106	cg22892110	144776143	144781143	144871988	144876988	MAPK15	Proximal	53.3589
8	8:144771628-144785835	144771628	144785835	144867897	144873106	cg22892110	144776143	144781143	144866988	144871988	MAPK15	Proximal	42.2289
8	8:144771628-144785835	144771628	144785835	144867897	144873106	cg22892110	144781143	144786143	144871988	144876988	MAPK15	Proximal	44.557
8	8:144771628-144785835	144771628	144785835	144867897	144873106	cg22892110	144781143	144786143	144866988	144871988	MAPK15	Proximal	49.507
8	8:144771634-144785886	144771634	144785886	144867897	144873106	cg22892110	144771143	144776143	144871988	144876988	MAPK15	Proximal	54.1551
8	8:144771634-144785886	144771634	144785886	144867897	144873106	cg22892110	144771143	144776143	144866988	144871988	MAPK15	Proximal	47.3213
8	8:144771634-144785886	144771634	144785886	144867897	144873106	cg22892110	144776143	144781143	144871988	144876988	MAPK15	Proximal	53.3589
8	8:144771634-144785886	144771634	144785886	144867897	144873106	cg22892110	144776143	144781143	144866988	144871988	MAPK15	Proximal	42.2289
8	8:144771634-144785886	144771634	144785886	144867897	144873106	cg22892110	144781143	144786143	144871988	144876988	MAPK15	Proximal	44.557
8	8:144771634-144785886	144771634	144785886	144867897	144873106	cg22892110	144781143	144786143	144866988	144871988	MAPK15	Proximal	49.507
8	8:144773467-144777025	144773467	144777025	144867897	144873106	cg22892110	144771143	144776143	144871988	144876988	MAPK15	Proximal	54.1551
8	8:144773467-144777025	144773467	144777025	144867897	144873106	cg22892110	144771143	144776143	144866988	144871988	MAPK15	Proximal	47.3213
8	8:144773467-144777025	144773467	144777025	144867897	144873106	cg22892110	144776143	144781143	144871988	144876988	MAPK15	Proximal	53.3589
8	8:144773467-144777025	144773467	144777025	144867897	144873106	cg22892110	144776143	144781143	144866988	144871988	MAPK15	Proximal	42.2289
8	8:144776112-144780630	144776112	144780630	144867897	144873106	cg22892110	144771143	144776143	144871988	144876988	MAPK15	Proximal	54.1551
8	8:144776112-144780630	144776112	144780630	144867897	144873106	cg22892110	144771143	144776143	144866988	144871988	MAPK15	Proximal	47.3213
8	8:144776112-144780630	144776112	144780630	144867897	144873106	cg22892110	144776143	144781143	144871988	144876988	MAPK15	Proximal	53.3589
8	8:144776112-144780630	144776112	144780630	144867897	144873106	cg22892110	144776143	144781143	144866988	144871988	MAPK15	Proximal	42.2289
8	8:144777467-144779025	144777467	144779025	144867897	144873106	cg22892110	144776143	144781143	144871988	144876988	MAPK15	Proximal	53.3589
8	8:144777467-144779025	144777467	144779025	144867897	144873106	cg22892110	144776143	144781143	144866988	144871988	MAPK15	Proximal	42.2289
8	8:144783467-144785525	144783467	144785525	144867897	144873106	cg22892110	144781143	144786143	144871988	144876988	MAPK15	Proximal	44.557
8	8:144783467-144785525	144783467	144785525	144867897	144873106	cg22892110	144781143	144786143	144866988	144871988	MAPK15	Proximal	49.507
9	9:33203071-33203929	33203071	33203929	34036260	34041758	cg21511069	33200000	33205000	34035000	34040000	UBAP2	Proximal	1.88451
9	9:33203071-33203929	33203071	33203929	34036260	34041758	cg21511069	33200000	33205000	34040000	34045000	UBAP2	Proximal	1.0903
9	9:35970780-35972060	35970780	35972060	35083675	35088818	cg04065065	35080000	35085000	35970000	35975000	PIGO	Proximal	4.20047
9	9:35970780-35972060	35970780	35972060	35083675	35088818	cg04065065	35085000	35090000	35970000	35975000	PIGO	Proximal	2.73318
9	9:35970788-35971992	35970788	35971992	35083675	35088818	cg04065065	35080000	35085000	35970000	35975000	PIGO	Proximal	4.20047
9	9:35970788-35971992	35970788	35971992	35083675	35088818	cg04065065	35085000	35090000	35970000	35975000	PIGO	Proximal	2.73318
9	9:36352882-36354079	36352882	36354079	35677597	35683328	cg24070292	35675000	35680000	36350000	36355000	TPM2	Proximal	1.86844
9	9:36352882-36354079	36352882	36354079	35677597	35683328	cg24070292	35680000	35685000	36350000	36355000	TPM2	Proximal	3.07519
9	9:90097884-90099175	90097884	90099175	93223024	93229259	cg15919045	90094820	90099820	93219821	93224821	NFIL3	Distal	0.828409
9	9:92923184-92923505	92923184	92923505	92601527	92606494	cg02608019	92604821	92609821	92919821	92924821	SYK	Proximal	3.91743
9	9:92923184-92923505	92923184	92923505	92601527	92606494	cg02608019	92599821	92604821	92919821	92924821	SYK	Proximal	3.44488
9	9:126987492-126990100	126987492	126990100	126999366	127005024	cg03283569	126984821	126989821	126994821	126999821	RABEPK	Proximal	132.892
9	9:126987492-126990100	126987492	126990100	126999366	127005024	cg03283569	126984821	126989821	126999821	127004821	RABEPK	Proximal	98.6702
9	9:126987492-126990100	126987492	126990100	126999366	127005024	cg03283569	126984821	126989821	127004821	127009821	RABEPK	Proximal	73.9338
9	9:126987492-126990100	126987492	126990100	126999366	127005024	cg03283569	126989821	126994821	126994821	126999821	RABEPK	Proximal	314.904
9	9:126987492-126990100	126987492	126990100	126999366	127005024	cg03283569	126989821	126994821	126999821	127004821	RABEPK	Proximal	185.349
9	9:126987492-126990100	126987492	126990100	126999366	127005024	cg03283569	126989821	126994821	127004821	127009821	RABEPK	Proximal	133.065
9	9:132742245-132742808	132742245	132742808	132872028	132877291	cg26964989	132739821	132744821	132874821	132879821	LAMC3	Proximal	22.4477
9	9:132742245-132742808	132742245	132742808	132872028	132877291	cg26964989	132739821	132744821	132869821	132874821	LAMC3	Proximal	19.5126
9	9:139342340-139344586	139342340	139344586	139008788	139012998	cg02189785	139004821	139009821	139339821	139344821	CLIC3	Proximal	5.99664
9	9:139342340-139344586	139342340	139344586	139008788	139012998	cg02189785	139009821	139014821	139339821	139344821	CLIC3	Proximal	2.15569
9	9:140095736-140101839	140095736	140101839	139217027	139222437	cg23897067	139219821	139224821	140099821	140104821	NDOR1	Proximal	0.803997
9	9:140095736-140101839	140095736	140101839	139217027	139222437	cg23897067	139219821	139224821	140094821	140099821	NDOR1	Proximal	0.759286
9	9:140095736-140101839	140095736	140101839	139217027	139222437	cg23897067	139214821	139219821	140094821	140099821	NDOR1	Proximal	1.06196
9	9:140095736-140101839	140095736	140101839	134892849	134898808	cg20188282	134894821	134899821	140099821	140104821	GTF3C5	Distal	2.4811
9	9:140099612-140101330	140099612	140101330	139217027	139222437	cg23897067	139219821	139224821	140099821	140104821	NDOR1	Proximal	0.803997
9	9:140099612-140101330	140099612	140101330	139217027	139222437	cg23897067	139219821	139224821	140094821	140099821	NDOR1	Proximal	0.759286
9	9:140099612-140101330	140099612	140101330	139217027	139222437	cg23897067	139214821	139219821	140094821	140099821	NDOR1	Proximal	1.06196
9	9:140099612-140101330	140099612	140101330	134892849	134898808	cg20188282	134894821	134899821	140099821	140104821	GTF3C5	Distal	2.4811
10	10:13298028-13298340	13298028	13298340	13427037	13433516	cg00766889	13295006	13300006	13425006	13430006	SEPHS1	Proximal	15.7416
10	10:13298028-13298340	13298028	13298340	13427037	13433516	cg00766889	13295006	13300006	13430006	13435006	SEPHS1	Proximal	27.5977
10	10:18543082-18543595	18543082	18543595	18978216	18982856	cg05018361	18540006	18545006	18975006	18980006	NSUN6	Proximal	3.09191
10	10:18543082-18543595	18543082	18543595	18978216	18982856	cg05018361	18540006	18545006	18980006	18985006	NSUN6	Proximal	3.33498
10	10:23055568-23056760	23055568	23056760	22671932	22677060	cg06908778	22670006	22675006	23055006	23060006	SPAG6	Proximal	9.97213
10	10:23055568-23056760	23055568	23056760	22671932	22677060	cg06908778	22675006	22680006	23055006	23060006	SPAG6	Proximal	9.01199
10	10:62097314-62098437	62097314	62098437	63090414	63095183	cg16063112	62095006	62100006	63095006	63100006	C10orf107	Proximal	1.4383
10	10:62097314-62098437	62097314	62098437	63090414	63095183	cg16063112	62095006	62100006	63090006	63095006	C10orf107	Proximal	3.35599
10	10:67911219-67911527	67911219	67911527	68353842	68358042	cg12236045	67910006	67915006	68355006	68360006	LRRTM3	Proximal	4.62974
10	10:67911219-67911527	67911219	67911527	68353842	68358042	cg12236045	67910006	67915006	68350006	68355006	LRRTM3	Proximal	2.18229
10	10:70668117-70668440	70668117	70668440	69987860	69994091	cg21948169	69985006	69990006	70665006	70670006	CXXC6	Proximal	4.01107
10	10:70668117-70668440	70668117	70668440	69987860	69994091	cg21948169	69990006	69995006	70665006	70670006	CXXC6	Proximal	2.45754
10	10:72926588-72926707	72926588	72926707	72639945	72645971	cg05871136	72635006	72640006	72925006	72930006	UNC5B	Proximal	5.88886
10	10:72926588-72926707	72926588	72926707	72639945	72645971	cg05871136	72640006	72645006	72925006	72930006	UNC5B	Proximal	7.95182
10	10:72926588-72926707	72926588	72926707	72639945	72645971	cg05871136	72645006	72650006	72925006	72930006	UNC5B	Proximal	9.39759
10	10:74794355-74797666	74794355	74797666	74841261	74846295	cg16108132	74795006	74800006	74845006	74850006	ANXA7	Proximal	48.5069
10	10:74794355-74797666	74794355	74797666	74841261	74846295	cg16108132	74795006	74800006	74840006	74845006	ANXA7	Proximal	67.4203
10	10:74794355-74797666	74794355	74797666	74841261	74846295	cg16108132	74790006	74795006	74845006	74850006	ANXA7	Proximal	53.5464
10	10:74794355-74797666	74794355	74797666	74841261	74846295	cg16108132	74790006	74795006	74840006	74845006	ANXA7	Proximal	60.2683
10	10:74847596-74847928	74847596	74847928	74841261	74846295	cg16108132	74845006	74850006	74845006	74850006	ANXA7	Proximal	988.194
10	10:74847596-74847928	74847596	74847928	74841261	74846295	cg16108132	74840006	74845006	74845006	74850006	ANXA7	Proximal	429.745
10	10:75044000-75051412	75044000	75051412	75070322	75074710	cg18180783	75040006	75045006	75070006	75075006	MYOZ1	Proximal	78.13
10	10:75044000-75051412	75044000	75051412	75070322	75074710	cg18180783	75045006	75050006	75070006	75075006	MYOZ1	Proximal	94.6613
10	10:75044000-75051412	75044000	75051412	75070322	75074710	cg18180783	75050006	75055006	75070006	75075006	MYOZ1	Proximal	78.9678
10	10:88972728-89104990	88972728	89104990	89609198	89616163	cg04738091	88969980	88974980	89609980	89614980	PTEN	Proximal	18.2625
10	10:88972728-89104990	88972728	89104990	89609198	89616163	cg04738091	88989980	88994980	89604980	89609980	PTEN	Proximal	30.5298
10	10:88972728-89104990	88972728	89104990	89609198	89616163	cg04738091	89004980	89009980	89609980	89614980	PTEN	Proximal	26.6517
10	10:88972728-89104990	88972728	89104990	89609198	89616163	cg04738091	89064980	89069980	89609980	89614980	PTEN	Proximal	7.55139
10	10:88972728-89104990	88972728	89104990	89609198	89616163	cg04738091	89079980	89084980	89604980	89609980	PTEN	Proximal	8.01519
10	10:88972728-89104990	88972728	89104990	89609198	89616163	cg04738091	89079980	89084980	89609980	89614980	PTEN	Proximal	6.28169
10	10:88972728-89104990	88972728	89104990	89609198	89616163	cg04738091	89079980	89084980	89614980	89619980	PTEN	Proximal	17.6537
10	10:88972728-89104990	88972728	89104990	89609198	89616163	cg04738091	89084980	89089980	89609980	89614980	PTEN	Proximal	8.95942
10	10:88972728-89104990	88972728	89104990	89609198	89616163	cg04738091	89089980	89094980	89604980	89609980	PTEN	Proximal	14.5299
10	10:88972728-89104990	88972728	89104990	89609198	89616163	cg04738091	89089980	89094980	89609980	89614980	PTEN	Proximal	5.69369
10	10:88972728-89104990	88972728	89104990	89609198	89616163	cg04738091	89089980	89094980	89614980	89619980	PTEN	Proximal	32.0024
10	10:88972728-89104990	88972728	89104990	89609198	89616163	cg04738091	89009980	89014980	89609980	89614980	PTEN	Proximal	11.1579
10	10:88972728-89104990	88972728	89104990	89609198	89616163	cg04738091	89059980	89064980	89604980	89609980	PTEN	Proximal	4.48234
10	10:88972728-89104990	88972728	89104990	89609198	89616163	cg04738091	89074980	89079980	89609980	89614980	PTEN	Proximal	8.03642
10	10:88972728-89104990	88972728	89104990	89609198	89616163	cg04738091	89094980	89099980	89609980	89614980	PTEN	Proximal	4.4186
10	10:91988451-91992013	91988451	91992013	91448779	91453693	cg20571908	91444980	91449980	91984980	91989980	MPHOSPH1	Proximal	5.41369
10	10:91988451-91992013	91988451	91992013	91448779	91453693	cg20571908	91449980	91454980	91984980	91989980	MPHOSPH1	Proximal	3.57097
10	10:91988451-91992013	91988451	91992013	91448779	91453693	cg20571908	91444980	91449980	91989980	91994980	MPHOSPH1	Proximal	7.7305
10	10:91988451-91992013	91988451	91992013	91448779	91453693	cg20571908	91449980	91454980	91989980	91994980	MPHOSPH1	Proximal	0.956095
10	10:91988451-91992013	91988451	91992013	90954117	90959293	cg18762485	90949980	90954980	91984980	91989980	CH25H	Distal	1.01413
10	10:91988451-91992013	91988451	91992013	90954117	90959293	cg18762485	90949980	90954980	91989980	91994980	CH25H	Distal	1.0861
10	10:91988451-91992013	91988451	91992013	90954117	90959293	cg18762485	90954980	90959980	91989980	91994980	CH25H	Distal	1.1737
10	10:91988512-91989530	91988512	91989530	91448779	91453693	cg20571908	91444980	91449980	91984980	91989980	MPHOSPH1	Proximal	5.41369
10	10:91988512-91989530	91988512	91989530	91448779	91453693	cg20571908	91449980	91454980	91984980	91989980	MPHOSPH1	Proximal	3.57097
10	10:91988516-91992007	91988516	91992007	91448779	91453693	cg20571908	91444980	91449980	91984980	91989980	MPHOSPH1	Proximal	5.41369
10	10:91988516-91992007	91988516	91992007	91448779	91453693	cg20571908	91449980	91454980	91984980	91989980	MPHOSPH1	Proximal	3.57097
10	10:91988516-91992007	91988516	91992007	91448779	91453693	cg20571908	91444980	91449980	91989980	91994980	MPHOSPH1	Proximal	7.7305
10	10:91988516-91992007	91988516	91992007	91448779	91453693	cg20571908	91449980	91454980	91989980	91994980	MPHOSPH1	Proximal	0.956095
10	10:91990412-91992530	91990412	91992530	91448779	91453693	cg20571908	91444980	91449980	91989980	91994980	MPHOSPH1	Proximal	7.7305
10	10:91990412-91992530	91990412	91992530	91448779	91453693	cg20571908	91449980	91454980	91989980	91994980	MPHOSPH1	Proximal	0.956095
10	10:92805364-92805684	92805364	92805684	92967977	92973046	cg17001035	92804980	92809980	92964980	92969980	PCGF5	Proximal	27.1943
10	10:92805364-92805684	92805364	92805684	92967977	92973046	cg17001035	92804980	92809980	92969980	92974980	PCGF5	Proximal	38.1727
10	10:114102095-114106660	114102095	114106660	114194467	114199515	cg18304674	114099990	114104990	114189990	114194990	ZDHHC6	Proximal	20.4642
10	10:114102095-114106660	114102095	114106660	114194467	114199515	cg18304674	114099990	114104990	114194990	114199990	ZDHHC6	Proximal	25.6213
10	10:114102095-114106660	114102095	114106660	114194467	114199515	cg18304674	114104990	114109990	114189990	114194990	ZDHHC6	Proximal	27.2826
10	10:114102095-114106660	114102095	114106660	114194467	114199515	cg18304674	114104990	114109990	114194990	114199990	ZDHHC6	Proximal	17.6818
10	10:115499109-115499422	115499109	115499422	115790649	115797530	cg14826456	115494990	115499990	115789990	115794990	ADRB1	Proximal	15.5741
10	10:115499109-115499422	115499109	115499422	115790649	115797530	cg14826456	115494990	115499990	115794990	115799990	ADRB1	Proximal	12.4397
10	10:122759741-122777506	122759741	122777506	103812769	103817824	cg02840794	103814990	103819990	122764990	122769990	HPS6	Distal	1.04634
10	10:125368932-125369004	125368932	125369004	125413200	125418731	cg02757432	125364990	125369990	125409990	125414990	GPR26	Proximal	37.6619
10	10:125368932-125369004	125368932	125369004	125413200	125418731	cg02757432	125364990	125369990	125414990	125419990	GPR26	Proximal	40.8406
10	10:128911030-128911109	128911030	128911109	128063540	128069647	cg13488201	128064990	128069990	128909990	128914990	ADAM12	Proximal	1.15045
10	10:132207254-132210968	132207254	132210968	131236346	131240929	cg27056559	131239990	131244990	132204990	132209990	MGMT	Proximal	3.52803
10	10:132207254-132210968	132207254	132210968	131236346	131240929	cg27056559	131239990	131244990	132209990	132214990	MGMT	Proximal	0.786882
10	10:132207254-132210968	132207254	132210968	131236346	131240929	cg27056559	131234990	131239990	132209990	132214990	MGMT	Proximal	2.04437
11	11:481643-481866	481643	481866	356935	362376	cg24194132	355000	360000	480000	485000	B4GALNT4	Proximal	45.028
11	11:481643-481866	481643	481866	356935	362376	cg24194132	360000	365000	480000	485000	B4GALNT4	Proximal	33.0744
11	11:11257991-11262124	11257991	11262124	10516619	10521660	cg05367858	10521576	10526576	11256576	11261576	RNF141	Proximal	2.28117
11	11:11257991-11262124	11257991	11262124	10516619	10521660	cg05367858	10516576	10521576	11256576	11261576	RNF141	Proximal	2.33727
11	11:11257991-11262124	11257991	11262124	10516619	10521660	cg05367858	10521576	10526576	11261576	11266576	RNF141	Proximal	2.8648
11	11:11257991-11262124	11257991	11262124	10516619	10521660	cg05367858	10516576	10521576	11261576	11266576	RNF141	Proximal	0.733814
11	11:17166514-17167872	17166514	17167872	17451889	17457401	cg11981631	17161576	17166576	17451576	17456576	ABCC8	Proximal	12.9941
11	11:17166514-17167872	17166514	17167872	17451889	17457401	cg11981631	17161576	17166576	17456576	17461576	ABCC8	Proximal	7.75672
11	11:17166514-17167872	17166514	17167872	17451889	17457401	cg11981631	17166576	17171576	17451576	17456576	ABCC8	Proximal	9.69195
11	11:17166514-17167872	17166514	17167872	17451889	17457401	cg11981631	17166576	17171576	17456576	17461576	ABCC8	Proximal	7.95513
11	11:55121253-55209637	55121253	55209637	14866621	14872725	cg11980188	14871576	14876576	55116576	55121576	CYP2R1	Distal	1.68914
11	11:55121253-55209637	55121253	55209637	107595886	107601428	cg01800843	55171576	55176576	107595210	107600210	ATM	Distal	1.33033
11	11:61806951-61807095	61806951	61807095	61858899	61864330	cg12640109	61806576	61811576	61856576	61861576	ASRGL1	Proximal	43.7425
11	11:61806951-61807095	61806951	61807095	61858899	61864330	cg12640109	61806576	61811576	61861576	61866576	ASRGL1	Proximal	27.3852
11	11:67984087-67985333	67984087	67985333	68425282	68431195	cg10413342	67981576	67986576	68421576	68426576	MRPL21	Proximal	5.63902
11	11:67984087-67985333	67984087	67985333	68425282	68431195	cg10413342	67981576	67986576	68426576	68431576	MRPL21	Proximal	3.83696
11	11:68600310-68601480	68600310	68601480	69168075	69172635	cg13608094	68596576	68601576	69164181	69169181	CCND1	Proximal	20.6109
11	11:68600310-68601480	68600310	68601480	69168075	69172635	cg13608094	68596576	68601576	69169181	69174181	CCND1	Proximal	22.5401
11	11:75820021-75826175	75820021	75826175	75592610	75602053	cg21238457	75587648	75592648	75817648	75822648	WNT11	Proximal	16.6288
11	11:75820021-75826175	75820021	75826175	75592610	75602053	cg21238457	75597648	75602648	75817648	75822648	WNT11	Proximal	16.1969
11	11:75820021-75826175	75820021	75826175	75592610	75602053	cg21238457	75592648	75597648	75817648	75822648	WNT11	Proximal	15.8667
11	11:75820021-75826175	75820021	75826175	75592610	75602053	cg21238457	75587648	75592648	75822648	75827648	WNT11	Proximal	15.4768
11	11:75820021-75826175	75820021	75826175	75592610	75602053	cg21238457	75597648	75602648	75822648	75827648	WNT11	Proximal	13.1562
11	11:75820021-75826175	75820021	75826175	75592610	75602053	cg21238457	75592648	75597648	75822648	75827648	WNT11	Proximal	17.721
11	11:75820021-75826175	75820021	75826175	66913580	66918638	cg03750407	66916576	66921576	75822648	75827648	RAD9A	Distal	0.861718
11	11:116173576-116178898	116173576	116178898	116517773	116523326	cg02831393	116170210	116175210	116515210	116520210	PAFAH1B2	Proximal	24.5028
11	11:116173576-116178898	116173576	116178898	116517773	116523326	cg02831393	116170210	116175210	116520210	116525210	PAFAH1B2	Proximal	28.793
11	11:116173576-116178898	116173576	116178898	116517773	116523326	cg02831393	116175210	116180210	116515210	116520210	PAFAH1B2	Proximal	28.8733
11	11:116173576-116178898	116173576	116178898	116517773	116523326	cg02831393	116175210	116180210	116520210	116525210	PAFAH1B2	Proximal	29.2291
11	11:119578548-119579874	119578548	119579874	92568158	92573159	cg11879480	92569648	92574648	119575210	119580210	SLC36A4	Distal	0.505499
11	11:130001608-130001852	130001608	130001852	133704563	133709746	cg11781389	130000210	130005210	133705210	133710210	LOC89944	Distal	1.08848
12	12:2933922-2934160	2933922	2934160	3053745	3059325	cg16405575	2930261	2935261	3050261	3055261	TSPAN9	Proximal	10.8162
12	12:2933922-2934160	2933922	2934160	3053745	3059325	cg16405575	2930261	2935261	3055261	3060261	TSPAN9	Proximal	19.0731
12	12:3535218-3535312	3535218	3535312	3730263	3734859	cg14759043	3530261	3535261	3730261	3735261	MGC4266	Proximal	14.4075
12	12:3535218-3535312	3535218	3535312	3730263	3734859	cg14759043	3535261	3540261	3730261	3735261	MGC4266	Proximal	14.6629
12	12:11917753-11918281	11917753	11918281	12399022	12403990	cg03272031	11916267	11921267	12396267	12401267	LOH12CR1	Proximal	4.67842
12	12:11917753-11918281	11917753	11918281	12399022	12403990	cg03272031	11916267	11921267	12401267	12406267	LOH12CR1	Proximal	4.07668
12	12:12144189-12145952	12144189	12145952	12933231	12938044	cg08849126	12141267	12146267	12931267	12936267	GPRC5A	Proximal	3.20985
12	12:12144189-12145952	12144189	12145952	12933231	12938044	cg08849126	12141267	12146267	12936267	12941267	GPRC5A	Proximal	5.68922
12	12:31795648-31803075	31795648	31803075	4786356	4791953	cg03240509	4790261	4795261	31801267	31806267	KCNA6	Distal	0.841484
12	12:47962269-47976666	47962269	47976666	47028466	47033553	cg05795313	47026267	47031267	47961267	47966267	ZNF641	Proximal	0.820114
12	12:47962269-47976666	47962269	47976666	47028466	47033553	cg05795313	47026267	47031267	47966267	47971267	ZNF641	Proximal	0.595692
12	12:47962269-47976666	47962269	47976666	47028466	47033553	cg05795313	47031267	47036267	47976267	47981267	ZNF641	Proximal	0.6709
12	12:47962269-47976666	47962269	47976666	47028466	47033553	cg05795313	47026267	47031267	47971267	47976267	ZNF641	Proximal	0.828634
12	12:47962269-47976666	47962269	47976666	47028466	47033553	cg05795313	47031267	47036267	47971267	47976267	ZNF641	Proximal	0.774229
12	12:48383566-48384465	48383566	48384465	47808240	47813892	cg14217534	47811267	47816267	48381267	48386267	K-ALPHA-1	Proximal	4.70519
12	12:48383566-48384465	48383566	48384465	47808240	47813892	cg14217534	47806267	47811267	48381267	48386267	K-ALPHA-1	Proximal	5.76591
12	12:49259984-49261783	49259984	49261783	48961289	48965927	cg16619240	48961267	48966267	49256267	49261267	LIMA1	Proximal	6.13664
12	12:49259984-49261783	49259984	49261783	48961289	48965927	cg12787624	48961267	48966267	49261267	49266267	LIMA1	Proximal	8.94771
12	12:49259984-49261783	49259984	49261783	48961289	48965927	cg16619240	48961267	48966267	49261267	49266267	LIMA1	Proximal	8.94771
12	12:49259984-49261783	49259984	49261783	48961289	48965927	cg12787624	48961267	48966267	49256267	49261267	LIMA1	Proximal	6.13664
12	12:52059516-52060091	52059516	52060091	52303953	52308733	cg18748332	52056267	52061267	52301267	52306267	ATF7	Proximal	17.3101
12	12:52059516-52060091	52059516	52060091	52303953	52308733	cg18748332	52056267	52061267	52306267	52311267	ATF7	Proximal	14.919
12	12:60486092-60497244	60486092	60497244	60868877	60874947	cg15736338	60481267	60486267	60871267	60876267	FAM19A2	Proximal	3.56676
12	12:60486092-60497244	60486092	60497244	60868877	60874947	cg15736338	60481267	60486267	60866267	60871267	FAM19A2	Proximal	7.06578
12	12:60486092-60497244	60486092	60497244	60868877	60874947	cg15736338	60491267	60496267	60871267	60876267	FAM19A2	Proximal	8.12945
12	12:60486092-60497244	60486092	60497244	60868877	60874947	cg15736338	60491267	60496267	60866267	60871267	FAM19A2	Proximal	4.83136
12	12:60486092-60497244	60486092	60497244	60868877	60874947	cg15736338	60496267	60501267	60871267	60876267	FAM19A2	Proximal	1.22239
12	12:60486092-60497244	60486092	60497244	60868877	60874947	cg15736338	60496267	60501267	60866267	60871267	FAM19A2	Proximal	4.35881
12	12:60486092-60497244	60486092	60497244	60868877	60874947	cg15736338	60486267	60491267	60871267	60876267	FAM19A2	Proximal	3.43356
12	12:60486092-60497244	60486092	60497244	60868877	60874947	cg15736338	60486267	60491267	60866267	60871267	FAM19A2	Proximal	5.44153
12	12:68575998-68577013	68575998	68577013	24626322	24630716	cg04926244	24626267	24631267	68571267	68576267	FLJ32894	Distal	1.14928
12	12:93768156-93768578	93768156	93768578	93988594	93993787	cg19824362	93764131	93769131	93984131	93989131	NR2C1	Proximal	11.105
12	12:93768156-93768578	93768156	93768578	93988594	93993787	cg19824362	93764131	93769131	93989131	93994131	NR2C1	Proximal	12.5693
12	12:102363204-102371092	102363204	102371092	103202698	103207406	cg21081852	102359130	102364130	103204130	103209130	TXNRD1	Proximal	1.06491
12	12:102363204-102371092	102363204	102371092	103202698	103207406	cg21081852	102359130	102364130	103199130	103204130	TXNRD1	Proximal	2.59849
12	12:102363204-102371092	102363204	102371092	103202698	103207406	cg21081852	102369130	102374130	103199130	103204130	TXNRD1	Proximal	1.45128
12	12:102363204-102371092	102363204	102371092	103202698	103207406	cg21081852	102364130	102369130	103204130	103209130	TXNRD1	Proximal	1.02587
12	12:109101014-109102205	109101014	109102205	109388152	109394093	cg21950493	109099383	109104383	109384383	109389383	ATPBD1C	Proximal	7.25464
12	12:109101014-109102205	109101014	109102205	109388152	109394093	cg21950493	109099383	109104383	109389383	109394383	ATPBD1C	Proximal	8.83529
12	12:110780865-110781546	110780865	110781546	110288845	110293629	cg24530795	110284383	110289383	110779383	110784383	FAM109A	Proximal	8.61149
12	12:110780865-110781546	110780865	110781546	110288845	110293629	cg24530795	110289383	110294383	110779383	110784383	FAM109A	Proximal	8.61795
12	12:110780865-110781546	110780865	110781546	109953332	109960599	cg17190608	109954383	109959383	110779383	110784383	CUTL2	Proximal	1.14013
12	12:110780865-110781546	110780865	110781546	109953332	109960599	cg17190608	109959383	109964383	110779383	110784383	CUTL2	Proximal	1.5148
12	12:110780865-110781546	110780865	110781546	109953332	109960599	cg17190608	109949383	109954383	110779383	110784383	CUTL2	Proximal	2.79146
12	12:121751048-121753991	121751048	121753991	121943921	121949044	cg20361540	121750953	121755953	121940953	121945953	VPS37B	Proximal	8.38931
12	12:121751048-121753991	121751048	121753991	121943921	121949044	cg20361540	121750953	121755953	121945953	121950953	VPS37B	Proximal	13.3284
12	12:131483704-131484789	131483704	131484789	131943626	131948355	cg21432513	131480073	131485073	131945073	131950073	CHFR	Proximal	10.3243
12	12:131483704-131484789	131483704	131484789	131943626	131948355	cg21432513	131480073	131485073	131940073	131945073	CHFR	Proximal	3.2591
13	13:23798029-23799959	23798029	23799959	40133998	40141911	cg26611683	23798000	23803000	40133000	40138000	FOXO1A	Distal	1.19778
13	13:45804889-45805037	45804889	45805037	45522294	45527115	cg08608800	45518001	45523001	45803001	45808001	KIAA0853	Proximal	7.13942
13	13:45804889-45805037	45804889	45805037	45522294	45527115	cg08608800	45523001	45528001	45803001	45808001	KIAA0853	Proximal	7.28674
13	13:45804889-45805037	45804889	45805037	48002363	48007600	cg16000832	45803001	45808001	47998001	48003001	RCBTB2	Distal	1.53689
13	13:45804889-45805037	45804889	45805037	48002363	48007600	cg16000832	45803001	45808001	48003001	48008001	RCBTB2	Distal	1.94231
13	13:48431530-48434856	48431530	48434856	47788461	47794049	cg03085377	47793001	47798001	48433001	48438001	RB1	Proximal	1.35048
13	13:48431530-48434856	48431530	48434856	47788461	47794049	cg03085377	47788001	47793001	48433001	48438001	RB1	Proximal	2.51933
13	13:48431530-48434856	48431530	48434856	47788461	47794049	cg03085377	47793001	47798001	48428001	48433001	RB1	Proximal	4.6506
13	13:48431530-48434856	48431530	48434856	47788461	47794049	cg03085377	47788001	47793001	48428001	48433001	RB1	Proximal	6.50679
13	13:48431530-48434856	48431530	48434856	47702873	47708086	cg02632166	47698001	47703001	48433001	48438001	ITM2B	Proximal	8.44109
13	13:48431530-48434856	48431530	48434856	47702873	47708086	cg02632166	47703001	47708001	48433001	48438001	ITM2B	Proximal	5.40942
13	13:48431530-48434856	48431530	48434856	47702873	47708086	cg02632166	47708001	47713001	48433001	48438001	ITM2B	Proximal	5.79777
13	13:48431530-48434856	48431530	48434856	47702873	47708086	cg02632166	47698001	47703001	48428001	48433001	ITM2B	Proximal	4.23912
13	13:48431530-48434856	48431530	48434856	47702873	47708086	cg02632166	47703001	47708001	48428001	48433001	ITM2B	Proximal	3.1047
13	13:48431530-48434856	48431530	48434856	47702873	47708086	cg02632166	47708001	47713001	48428001	48433001	ITM2B	Proximal	2.49569
13	13:94818226-94822462	94818226	94822462	95538017	95544206	cg17183991	94818001	94823001	95538001	95543001	HS6ST3	Proximal	2.27751
13	13:94818226-94822462	94818226	94822462	95538017	95544206	cg17183991	94818001	94823001	95543001	95548001	HS6ST3	Proximal	0.908321
13	13:94818369-94822017	94818369	94822017	95538017	95544206	cg17183991	94818001	94823001	95538001	95543001	HS6ST3	Proximal	2.27751
13	13:94818369-94822017	94818369	94822017	95538017	95544206	cg17183991	94818001	94823001	95543001	95548001	HS6ST3	Proximal	0.908321
13	13:110030856-110031167	110030856	110031167	110153966	110159056	cg15270851	110028001	110033001	110153001	110158001	FLJ12118	Proximal	20.5622
13	13:110030856-110031167	110030856	110031167	110153966	110159056	cg15270851	110028001	110033001	110158001	110163001	FLJ12118	Proximal	18.735
14	14:20419500-20493353	20419500	20493353	99217344	99223023	cg01117627	20414840	20419840	99219753	99224753	CYP46A1	Distal	2.12414
14	14:20419500-20493353	20419500	20493353	99217344	99223023	cg01117627	20489840	20494840	99219753	99224753	CYP46A1	Distal	0.988971
14	14:20419500-20493353	20419500	20493353	99217344	99223023	cg01117627	20459840	20464840	99214753	99219753	CYP46A1	Distal	0.716784
14	14:20580351-20580407	20580351	20580407	20005140	20009977	cg20639263	20009840	20014840	20579840	20584840	NP	Proximal	3.71938
14	14:20580351-20580407	20580351	20580407	20005140	20009977	cg20639263	20004840	20009840	20579840	20584840	NP	Proximal	1.94656
14	14:21096353-21105839	21096353	21105839	54043922	54048845	cg14098132	21099840	21104840	54044750	54049750	CGRRF1	Distal	1.23198
14	14:21096353-21105839	21096353	21105839	60255713	60263032	cg06726207	21094840	21099840	60254753	60259753	SIX4	Distal	0.679868
14	14:24332137-24332912	24332137	24332912	23871382	23876334	cg16761581	23874840	23879840	24329840	24334840	ADCY4	Proximal	2.3282
14	14:24332137-24332912	24332137	24332912	23871382	23876334	cg16761581	23869840	23874840	24329840	24334840	ADCY4	Proximal	4.21384
14	14:24332137-24332912	24332137	24332912	23779065	23784638	cg17109273	23774840	23779840	24329840	24334840	TINF2	Proximal	1.34163
14	14:24332137-24332912	24332137	24332912	23779065	23784638	cg17109273	23779840	23784840	24329840	24334840	TINF2	Proximal	2.41023
14	14:35741860-35745144	35741860	35745144	35857007	35861829	cg11847459	35739751	35744751	35854751	35859751	MBIP	Proximal	20.5105
14	14:35741860-35745144	35741860	35745144	35857007	35861829	cg11847459	35739751	35744751	35859751	35864751	MBIP	Proximal	10.7511
14	14:35741860-35745144	35741860	35745144	35857007	35861829	cg11847459	35744751	35749751	35854751	35859751	MBIP	Proximal	34.3204
14	14:35741860-35745144	35741860	35745144	35857007	35861829	cg11847459	35744751	35749751	35859751	35864751	MBIP	Proximal	14.3368
14	14:36839404-36840949	36839404	36840949	36708824	36713766	cg24384676	36704751	36709751	36834751	36839751	SLC25A21	Proximal	10.7214
14	14:36839404-36840949	36839404	36840949	36708824	36713766	cg24384676	36709751	36714751	36834751	36839751	SLC25A21	Proximal	3.98929
14	14:36839404-36840949	36839404	36840949	36708824	36713766	cg24384676	36704751	36709751	36839751	36844751	SLC25A21	Proximal	10.0557
14	14:36839404-36840949	36839404	36840949	36708824	36713766	cg24384676	36709751	36714751	36839751	36844751	SLC25A21	Proximal	11.2248
14	14:44680868-44682602	44680868	44682602	44672707	44677504	cg03491181	44669750	44674750	44679750	44684750	FKBP3	Proximal	138.228
14	14:44680868-44682602	44680868	44682602	44672707	44677504	cg03491181	44674750	44679750	44679750	44684750	FKBP3	Proximal	406.046
14	14:49070698-49070826	49070698	49070826	49120300	49125405	cg08625335	49069750	49074750	49119750	49124750	RPS29	Proximal	24.4891
14	14:49070698-49070826	49070698	49070826	49120300	49125405	cg08625335	49069750	49074750	49124750	49129750	RPS29	Proximal	20.8278
14	14:60218431-60224768	60218431	60224768	60019580	60024823	cg27398547	60014753	60019753	60214753	60219753	C14orf39	Proximal	6.28876
14	14:60218431-60224768	60218431	60224768	60019580	60024823	cg27398547	60019753	60024753	60214753	60219753	C14orf39	Proximal	4.45195
14	14:60218431-60224768	60218431	60224768	60019580	60024823	cg27398547	60024753	60029753	60214753	60219753	C14orf39	Proximal	6.03491
14	14:60218431-60224768	60218431	60224768	60019580	60024823	cg27398547	60014753	60019753	60219753	60224753	C14orf39	Proximal	6.64106
14	14:60218431-60224768	60218431	60224768	60019580	60024823	cg27398547	60019753	60024753	60219753	60224753	C14orf39	Proximal	7.52217
14	14:60218431-60224768	60218431	60224768	60019580	60024823	cg27398547	60024753	60029753	60219753	60224753	C14orf39	Proximal	2.5492
14	14:60218431-60224768	60218431	60224768	60019580	60024823	cg27398547	60014753	60019753	60224753	60229753	C14orf39	Proximal	15.3593
14	14:60218431-60224768	60218431	60224768	60019580	60024823	cg27398547	60019753	60024753	60224753	60229753	C14orf39	Proximal	7.02578
14	14:60218431-60224768	60218431	60224768	60019580	60024823	cg27398547	60024753	60029753	60224753	60229753	C14orf39	Proximal	6.80278
14	14:64676323-64677672	64676323	64677672	64521095	64525942	cg19637116	64524753	64529753	64674753	64679753	FNTB	Proximal	15.2535
14	14:64676323-64677672	64676323	64677672	64521095	64525942	cg19637116	64519753	64524753	64674753	64679753	FNTB	Proximal	12.7463
14	14:73064141-73121720	73064141	73121720	30562446	30567970	cg09539408	30564751	30569751	73099753	73104753	STRN3	Distal	0.74822
14	14:73071536-73073419	73071536	73073419	73103593	73109289	cg00815605	73069753	73074753	73099753	73104753	ACOT2	Proximal	67.0572
14	14:73071536-73073419	73071536	73073419	73103593	73109289	cg00815605	73069753	73074753	73104753	73109753	ACOT2	Proximal	66.119
14	14:73074412-73076930	73074412	73076930	73103593	73109289	cg00815605	73074753	73079753	73099753	73104753	ACOT2	Proximal	72.1721
14	14:73074412-73076930	73074412	73076930	73103593	73109289	cg00815605	73074753	73079753	73104753	73109753	ACOT2	Proximal	76.6835
14	14:73074412-73076930	73074412	73076930	73103593	73109289	cg00815605	73069753	73074753	73099753	73104753	ACOT2	Proximal	67.0572
14	14:73074412-73076930	73074412	73076930	73103593	73109289	cg00815605	73069753	73074753	73104753	73109753	ACOT2	Proximal	66.119
14	14:74854409-74855709	74854409	74855709	75685870	75690249	cg04371779	74849753	74854753	75684753	75689753	C14orf118	Proximal	1.4455
14	14:74854409-74855709	74854409	74855709	75685870	75690249	cg04371779	74849753	74854753	75689753	75694753	C14orf118	Proximal	3.00013
14	14:74854409-74855709	74854409	74855709	75685870	75690249	cg04371779	74854753	74859753	75684753	75689753	C14orf118	Proximal	2.39056
14	14:74854409-74855709	74854409	74855709	75685870	75690249	cg04371779	74854753	74859753	75689753	75694753	C14orf118	Proximal	0.992321
14	14:99493641-99493712	99493641	99493712	100259944	100265514	cg09873258	99489753	99494753	100259753	100264753	DLK1	Proximal	1.32245
14	14:99493641-99493712	99493641	99493712	100259944	100265514	cg09873258	99489753	99494753	100264753	100269753	DLK1	Proximal	4.85856
14	14:99493641-99493712	99493641	99493712	100358178	100366204	cg16567044	99489753	99494753	100359753	100364753	MEG3	Proximal	3.15127
14	14:99493641-99493712	99493641	99493712	100358178	100366204	cg16567044	99489753	99494753	100364753	100369753	MEG3	Proximal	3.38549
14	14:101459896-101460017	101459896	101460017	101498203	101503704	cg14693893	101459753	101464753	101499753	101504753	DYNC1H1	Proximal	34.5842
14	14:101459896-101460017	101459896	101460017	101498203	101503704	cg14693893	101459753	101464753	101494753	101499753	DYNC1H1	Proximal	40.0784
14	14:102020212-102020737	102020212	102020737	102125493	102131857	cg09556292	102019753	102024753	102124753	102129753	RCOR1	Proximal	15.8493
14	14:102020212-102020737	102020212	102020737	102125493	102131857	cg09556292	102019753	102024753	102129753	102134753	RCOR1	Proximal	19.4153
14	14:102020212-102020737	102020212	102020737	102867084	102873607	cg00708642	102019753	102024753	102864753	102869753	EIF5	Proximal	5.85212
14	14:102020212-102020737	102020212	102020737	102867084	102873607	cg00708642	102019753	102024753	102869753	102874753	EIF5	Proximal	0.842441
15	15:22220463-22270264	22220463	22270264	33065119	33069406	cg05924191	22241093	22246093	33067292	33072292	FLJ20582	Distal	1.50036
15	15:22220463-22270264	22220463	22270264	33065119	33069406	cg05924191	22246093	22251093	33067292	33072292	FLJ20582	Distal	1.82894
15	15:22223428-22274001	22223428	22274001	33065119	33069406	cg05924191	22241093	22246093	33067292	33072292	FLJ20582	Distal	1.50036
15	15:22223428-22274001	22223428	22274001	33065119	33069406	cg05924191	22246093	22251093	33067292	33072292	FLJ20582	Distal	1.82894
15	15:22237952-22241300	22237952	22241300	33065119	33069406	cg05924191	22241093	22246093	33067292	33072292	FLJ20582	Distal	1.50036
15	15:22242412-22245430	22242412	22245430	33065119	33069406	cg05924191	22241093	22246093	33067292	33072292	FLJ20582	Distal	1.50036
15	15:22246712-22250530	22246712	22250530	33065119	33069406	cg05924191	22246093	22251093	33067292	33072292	FLJ20582	Distal	1.82894
15	15:23482491-23483470	23482491	23483470	64370523	64375654	cg12623088	23481093	23486093	64367054	64372054	MGC4562	Distal	1.10077
15	15:36054877-36055613	36054877	36055613	36641533	36647139	cg06952236	36052292	36057292	36637292	36642292	RASGRP1	Proximal	5.07596
15	15:36054877-36055613	36054877	36055613	36641533	36647139	cg06952236	36052292	36057292	36642292	36647292	RASGRP1	Proximal	4.96939
15	15:40190994-40196399	40190994	40196399	40285327	40290037	cg27472032	40192292	40197292	40282292	40287292	VPS39	Proximal	16.5243
15	15:40190994-40196399	40190994	40196399	40285327	40290037	cg27472032	40192292	40197292	40287292	40292292	VPS39	Proximal	26.9883
15	15:40190994-40196399	40190994	40196399	40285327	40290037	cg27472032	40187292	40192292	40282292	40287292	VPS39	Proximal	20.1842
15	15:40190994-40196399	40190994	40196399	40285327	40290037	cg27472032	40187292	40192292	40287292	40292292	VPS39	Proximal	18.6562
15	15:41780690-41782899	41780690	41782899	41823475	41828557	cg03377682	41782292	41787292	41822292	41827292	PDIA3	Proximal	78.2767
15	15:41780690-41782899	41780690	41782899	41823475	41828557	cg03377682	41782292	41787292	41827292	41832292	PDIA3	Proximal	36.6562
15	15:41780690-41782899	41780690	41782899	41823475	41828557	cg03377682	41777292	41782292	41822292	41827292	PDIA3	Proximal	60.7669
15	15:41780690-41782899	41780690	41782899	41823475	41828557	cg03377682	41777292	41782292	41827292	41832292	PDIA3	Proximal	53.3999
15	15:47332156-47335146	47332156	47335146	64463814	64469156	cg20484306	47327292	47332292	64467054	64472054	MAP2K1	Distal	0.736518
15	15:49684994-49685332	49684994	49685332	49699318	49704842	cg08986416	49682292	49687292	49697292	49702292	DMXL2	Proximal	145.387
15	15:49684994-49685332	49684994	49685332	49699318	49704842	cg08986416	49682292	49687292	49702292	49707292	DMXL2	Proximal	80.1099
15	15:67401468-67402501	67401468	67402501	66722510	66726769	cg20015855	66722054	66727054	67397054	67402054	CORO2B	Proximal	4.7059
15	15:67401468-67402501	67401468	67402501	66722510	66726769	cg20015855	66722054	66727054	67402054	67407054	CORO2B	Proximal	6.72453
15	15:67401468-67402501	67401468	67402501	68172769	68179568	cg08342270	67397054	67402054	68177054	68182054	TLE3	Proximal	3.22616
15	15:67401468-67402501	67401468	67402501	68172769	68179568	cg08342270	67397054	67402054	68172054	68177054	TLE3	Proximal	2.16478
15	15:67401468-67402501	67401468	67402501	68172769	68179568	cg08342270	67402054	67407054	68172054	68177054	TLE3	Proximal	0.824901
15	15:82606345-82625912	82606345	82625912	82912215	82917525	cg18393722	82611004	82616004	82911004	82916004	FLJ43276	Proximal	7.05417
15	15:82606345-82625912	82606345	82625912	82912215	82917525	cg13150977	82611004	82616004	82916004	82921004	FLJ43276	Proximal	17.9766
15	15:82606345-82625912	82606345	82625912	82912215	82917525	cg18393722	82616004	82621004	82911004	82916004	FLJ43276	Proximal	17.982
15	15:82606345-82625912	82606345	82625912	82912215	82917525	cg13150977	82616004	82621004	82916004	82921004	FLJ43276	Proximal	6.10996
15	15:82606345-82625912	82606345	82625912	82912215	82917525	cg18393722	82606004	82611004	82911004	82916004	FLJ43276	Proximal	9.18914
15	15:82606345-82625912	82606345	82625912	82912215	82917525	cg13150977	82606004	82611004	82916004	82921004	FLJ43276	Proximal	9.3669
15	15:82606345-82625912	82606345	82625912	82912215	82917525	cg18393722	82621004	82626004	82911004	82916004	FLJ43276	Proximal	22.5345
15	15:82606345-82625912	82606345	82625912	82912215	82917525	cg13150977	82621004	82626004	82916004	82921004	FLJ43276	Proximal	11.4852
15	15:82606345-82625912	82606345	82625912	82912215	82917525	cg18393722	82611004	82616004	82916004	82921004	FLJ43276	Proximal	17.9766
15	15:82606345-82625912	82606345	82625912	82912215	82917525	cg13150977	82611004	82616004	82911004	82916004	FLJ43276	Proximal	7.05417
15	15:82606345-82625912	82606345	82625912	82912215	82917525	cg18393722	82616004	82621004	82916004	82921004	FLJ43276	Proximal	6.10996
15	15:82606345-82625912	82606345	82625912	82912215	82917525	cg13150977	82616004	82621004	82911004	82916004	FLJ43276	Proximal	17.982
15	15:82606345-82625912	82606345	82625912	82912215	82917525	cg18393722	82606004	82611004	82916004	82921004	FLJ43276	Proximal	9.3669
15	15:82606345-82625912	82606345	82625912	82912215	82917525	cg13150977	82606004	82611004	82911004	82916004	FLJ43276	Proximal	9.18914
15	15:82606345-82625912	82606345	82625912	82912215	82917525	cg18393722	82621004	82626004	82916004	82921004	FLJ43276	Proximal	11.4852
15	15:82606345-82625912	82606345	82625912	82912215	82917525	cg13150977	82621004	82626004	82911004	82916004	FLJ43276	Proximal	22.5345
15	15:82606345-82625912	82606345	82625912	82999875	83005051	cg19517291	82611004	82616004	82996004	83001004	NMB	Proximal	6.174
15	15:82606345-82625912	82606345	82625912	82999875	83005051	cg19517291	82611004	82616004	83001004	83006004	NMB	Proximal	5.1064
15	15:82606345-82625912	82606345	82625912	82999875	83005051	cg19517291	82616004	82621004	82996004	83001004	NMB	Proximal	5.99556
15	15:82606345-82625912	82606345	82625912	82999875	83005051	cg19517291	82616004	82621004	83001004	83006004	NMB	Proximal	3.47117
15	15:82606345-82625912	82606345	82625912	82999875	83005051	cg19517291	82606004	82611004	82996004	83001004	NMB	Proximal	4.59576
15	15:82606345-82625912	82606345	82625912	82999875	83005051	cg19517291	82606004	82611004	83001004	83006004	NMB	Proximal	5.3215
15	15:82606345-82625912	82606345	82625912	82999875	83005051	cg19517291	82621004	82626004	82996004	83001004	NMB	Proximal	8.45261
15	15:82606345-82625912	82606345	82625912	78480994	78486493	cg17788682	78482055	78487055	82611004	82616004	ARNT2	Distal	1.47274
15	15:82606345-82625912	82606345	82625912	78480994	78486493	cg17788682	78477055	78482055	82616004	82621004	ARNT2	Distal	2.16541
15	15:90475578-90478074	90475578	90478074	90997284	91002346	cg07766315	90476004	90481004	91001004	91006004	LOC400451	Proximal	5.58367
15	15:90475578-90478074	90475578	90478074	90997284	91002346	cg07766315	90476004	90481004	90996004	91001004	LOC400451	Proximal	2.55969
15	15:90475578-90478074	90475578	90478074	90997284	91002346	cg07766315	90471004	90476004	91001004	91006004	LOC400451	Proximal	7.69289
15	15:90475578-90478074	90475578	90478074	90997284	91002346	cg07766315	90471004	90476004	90996004	91001004	LOC400451	Proximal	8.65622
15	15:90475894-90478000	90475894	90478000	90997284	91002346	cg07766315	90476004	90481004	91001004	91006004	LOC400451	Proximal	5.58367
15	15:90475894-90478000	90475894	90478000	90997284	91002346	cg07766315	90476004	90481004	90996004	91001004	LOC400451	Proximal	2.55969
15	15:90475894-90478000	90475894	90478000	90997284	91002346	cg07766315	90471004	90476004	91001004	91006004	LOC400451	Proximal	7.69289
15	15:90475894-90478000	90475894	90478000	90997284	91002346	cg07766315	90471004	90476004	90996004	91001004	LOC400451	Proximal	8.65622
15	15:99159011-99159893	99159011	99159893	61198790	61204003	cg25808839	61202053	61207053	99157523	99162523	LACTB	Distal	1.07626
15	15:99159046-99159855	99159046	99159855	100007521	100013314	cg17115258	99157523	99162523	100002523	100007523	TM2D3	Proximal	4.19512
15	15:99159046-99159855	99159046	99159855	100007521	100013314	cg17115258	99157523	99162523	100012523	100017523	TM2D3	Proximal	3.46997
15	15:99159046-99159855	99159046	99159855	87675495	87682344	cg05024638	87676004	87681004	99157523	99162523	POLG	Distal	0.787025
15	15:99159046-99159855	99159046	99159855	61198790	61204003	cg25808839	61202053	61207053	99157523	99162523	LACTB	Distal	1.07626
15	15:99159046-99159855	99159046	99159855	41853773	41859176	cg23790767	41857292	41862292	99157523	99162523	ELL3	Distal	0.910053
16	16:162083-167514	162083	167514	339791	345515	cg15001381	165000	170000	335001	340001	AXIN1	Proximal	28.5123
16	16:162083-167514	162083	167514	339791	345515	cg15001381	165000	170000	345001	350001	AXIN1	Proximal	40.6145
16	16:162083-167514	162083	167514	339791	345515	cg15001381	165000	170000	340001	345001	AXIN1	Proximal	31.7153
16	16:162083-167514	162083	167514	339791	345515	cg15001381	160000	165000	335001	340001	AXIN1	Proximal	34.9156
16	16:162083-167514	162083	167514	339791	345515	cg15001381	160000	165000	345001	350001	AXIN1	Proximal	46.1561
16	16:162083-167514	162083	167514	339791	345515	cg15001381	160000	165000	340001	345001	AXIN1	Proximal	51.9187
16	16:923425-944273	923425	944273	125237	132019	cg24399405	125000	130000	920001	925001	C16orf35	Proximal	1.67418
16	16:923425-944273	923425	944273	125237	132019	cg24399405	125000	130000	925001	930001	C16orf35	Proximal	2.83585
16	16:923425-944273	923425	944273	125237	132019	cg24399405	130000	135000	925001	930001	C16orf35	Proximal	2.95421
16	16:923425-944273	923425	944273	125237	132019	cg24399405	125000	130000	935001	940001	C16orf35	Proximal	1.29951
16	16:923425-944273	923425	944273	125237	132019	cg24399405	130000	135000	935001	940001	C16orf35	Proximal	1.35375
16	16:923425-944273	923425	944273	125237	132019	cg24399405	125000	130000	940001	945001	C16orf35	Proximal	8.41718
16	16:2589819-2676116	2589819	2676116	2327513	2334346	cg00949442	2330001	2335001	2590001	2595001	ABCA3	Proximal	15.804
16	16:2589819-2676116	2589819	2676116	2327513	2334346	cg00949442	2325001	2330001	2590001	2595001	ABCA3	Proximal	13.975
16	16:2589819-2676116	2589819	2676116	2327513	2334346	cg00949442	2330001	2335001	2595001	2600001	ABCA3	Proximal	16.2889
16	16:2589819-2676116	2589819	2676116	2327513	2334346	cg00949442	2325001	2330001	2595001	2600001	ABCA3	Proximal	10.8028
16	16:2589819-2676116	2589819	2676116	2327513	2334346	cg00949442	2330001	2335001	2600001	2605001	ABCA3	Proximal	21.2687
16	16:2589819-2676116	2589819	2676116	2327513	2334346	cg00949442	2325001	2330001	2600001	2605001	ABCA3	Proximal	10.2852
16	16:2589819-2676116	2589819	2676116	2327513	2334346	cg00949442	2330001	2335001	2640001	2645001	ABCA3	Proximal	16.2215
16	16:2589819-2676116	2589819	2676116	2327513	2334346	cg00949442	2325001	2330001	2640001	2645001	ABCA3	Proximal	17.9302
16	16:2589819-2676116	2589819	2676116	2327513	2334346	cg00949442	2330001	2335001	2645001	2650001	ABCA3	Proximal	10.0625
16	16:2589819-2676116	2589819	2676116	2327513	2334346	cg00949442	2325001	2330001	2645001	2650001	ABCA3	Proximal	6.95153
16	16:2589819-2676116	2589819	2676116	2327513	2334346	cg00949442	2330001	2335001	2655001	2660001	ABCA3	Proximal	9.52126
16	16:2589819-2676116	2589819	2676116	2327513	2334346	cg00949442	2325001	2330001	2655001	2660001	ABCA3	Proximal	16.8387
16	16:2589819-2676116	2589819	2676116	2327513	2334346	cg00949442	2330001	2335001	2660001	2665001	ABCA3	Proximal	12.1297
16	16:2589819-2676116	2589819	2676116	2327513	2334346	cg00949442	2325001	2330001	2660001	2665001	ABCA3	Proximal	13.4074
16	16:2589819-2676116	2589819	2676116	2327513	2334346	cg00949442	2330001	2335001	2665001	2670001	ABCA3	Proximal	5.71239
16	16:2589819-2676116	2589819	2676116	2327513	2334346	cg00949442	2325001	2330001	2665001	2670001	ABCA3	Proximal	15.7853
16	16:2589819-2676116	2589819	2676116	2327513	2334346	cg00949442	2330001	2335001	2675001	2680001	ABCA3	Proximal	10.0669
16	16:2589819-2676116	2589819	2676116	2327513	2334346	cg00949442	2325001	2330001	2675001	2680001	ABCA3	Proximal	9.27275
16	16:2589819-2676116	2589819	2676116	2327513	2334346	cg00949442	2330001	2335001	2585001	2590001	ABCA3	Proximal	24.353
16	16:2589819-2676116	2589819	2676116	2327513	2334346	cg00949442	2325001	2330001	2585001	2590001	ABCA3	Proximal	18.8428
16	16:2589819-2676116	2589819	2676116	2327513	2334346	cg00949442	2330001	2335001	2605001	2610001	ABCA3	Proximal	14.8378
16	16:2589819-2676116	2589819	2676116	2327513	2334346	cg00949442	2325001	2330001	2605001	2610001	ABCA3	Proximal	16.4007
16	16:2589819-2676116	2589819	2676116	2327513	2334346	cg00949442	2330001	2335001	2635001	2640001	ABCA3	Proximal	9.50261
16	16:2589819-2676116	2589819	2676116	2327513	2334346	cg00949442	2325001	2330001	2635001	2640001	ABCA3	Proximal	5.25179
16	16:2589819-2676116	2589819	2676116	2327513	2334346	cg00949442	2330001	2335001	2650001	2655001	ABCA3	Proximal	7.96175
16	16:2589819-2676116	2589819	2676116	2327513	2334346	cg00949442	2325001	2330001	2650001	2655001	ABCA3	Proximal	16.5008
16	16:2589819-2676116	2589819	2676116	2327513	2334346	cg00949442	2330001	2335001	2670001	2675001	ABCA3	Proximal	10.0374
16	16:2589819-2676116	2589819	2676116	2327513	2334346	cg00949442	2325001	2330001	2670001	2675001	ABCA3	Proximal	7.39647
16	16:2949982-2950348	2949982	2950348	3122177	3127558	cg19703826	2950001	2955001	3120001	3125001	ZNF213	Proximal	14.6829
16	16:2949982-2950348	2949982	2950348	3122177	3127558	cg19703826	2950001	2955001	3125001	3130001	ZNF213	Proximal	17.5081
16	16:2949982-2950348	2949982	2950348	3122177	3127558	cg19703826	2945001	2950001	3120001	3125001	ZNF213	Proximal	19.2365
16	16:2949982-2950348	2949982	2950348	3122177	3127558	cg19703826	2945001	2950001	3125001	3130001	ZNF213	Proximal	15.608
16	16:5019300-5019350	5019300	5019350	4601884	4609627	cg21844038	4605001	4610001	5015001	5020001	FAM100A	Proximal	9.24323
16	16:5019300-5019350	5019300	5019350	4601884	4609627	cg21844038	4600001	4605001	5015001	5020001	FAM100A	Proximal	8.84176
16	16:15883340-15931383	15883340	15931383	15394648	15399719	cg08349806	15397501	15402501	15882501	15887501	FLJ39599	Proximal	7.20255
16	16:15883340-15931383	15883340	15931383	15394648	15399719	cg08349806	15392501	15397501	15892501	15897501	FLJ39599	Proximal	5.33036
16	16:15883340-15931383	15883340	15931383	15394648	15399719	cg08349806	15397501	15402501	15892501	15897501	FLJ39599	Proximal	3.95255
16	16:15883340-15931383	15883340	15931383	15394648	15399719	cg08349806	15392501	15397501	15897501	15902501	FLJ39599	Proximal	4.54016
16	16:15883340-15931383	15883340	15931383	15394648	15399719	cg08349806	15397501	15402501	15897501	15902501	FLJ39599	Proximal	5.89156
16	16:15883340-15931383	15883340	15931383	15394648	15399719	cg08349806	15392501	15397501	15902501	15907501	FLJ39599	Proximal	5.67831
16	16:15883340-15931383	15883340	15931383	15394648	15399719	cg08349806	15397501	15402501	15902501	15907501	FLJ39599	Proximal	3.15792
16	16:15883340-15931383	15883340	15931383	15394648	15399719	cg08349806	15392501	15397501	15912501	15917501	FLJ39599	Proximal	5.64248
16	16:15883340-15931383	15883340	15931383	15394648	15399719	cg08349806	15397501	15402501	15912501	15917501	FLJ39599	Proximal	5.22999
16	16:15883340-15931383	15883340	15931383	15394648	15399719	cg08349806	15392501	15397501	15917501	15922501	FLJ39599	Proximal	5.73796
16	16:15883340-15931383	15883340	15931383	15394648	15399719	cg08349806	15397501	15402501	15917501	15922501	FLJ39599	Proximal	3.1911
16	16:15883340-15931383	15883340	15931383	15394648	15399719	cg08349806	15392501	15397501	15927501	15932501	FLJ39599	Proximal	3.40663
16	16:15883340-15931383	15883340	15931383	15394648	15399719	cg08349806	15397501	15402501	15927501	15932501	FLJ39599	Proximal	1.26304
16	16:15883340-15931383	15883340	15931383	15394648	15399719	cg08349806	15392501	15397501	15887501	15892501	FLJ39599	Proximal	8.60722
16	16:15883340-15931383	15883340	15931383	15394648	15399719	cg08349806	15397501	15402501	15887501	15892501	FLJ39599	Proximal	5.31866
16	16:15883340-15931383	15883340	15931383	15394648	15399719	cg08349806	15392501	15397501	15907501	15912501	FLJ39599	Proximal	2.40732
16	16:15883340-15931383	15883340	15931383	15394648	15399719	cg08349806	15397501	15402501	15907501	15912501	FLJ39599	Proximal	9.81788
16	16:15883340-15931383	15883340	15931383	15394648	15399719	cg08349806	15392501	15397501	15922501	15927501	FLJ39599	Proximal	8.08975
16	16:15883340-15931383	15883340	15931383	15394648	15399719	cg08349806	15397501	15402501	15922501	15927501	FLJ39599	Proximal	0.999781
16	16:15883340-15931383	15883340	15931383	23218598	23223543	cg23113963	15882501	15887501	23217501	23222501	SCNN1B	Distal	0.92806
16	16:15883340-15931383	15883340	15931383	23218598	23223543	cg23113963	15902501	15907501	23222501	23227501	SCNN1B	Distal	0.776061
16	16:15883340-15931383	15883340	15931383	23218598	23223543	cg23113963	15927501	15932501	23222501	23227501	SCNN1B	Distal	0.931175
16	16:15883340-15931383	15883340	15931383	23218598	23223543	cg23113963	15887501	15892501	23222501	23227501	SCNN1B	Distal	1.56848
16	16:15883340-15931383	15883340	15931383	23218598	23223543	cg23113963	15907501	15912501	23217501	23222501	SCNN1B	Distal	0.920037
16	16:15883340-15931383	15883340	15931383	23218598	23223543	cg23113963	15907501	15912501	23222501	23227501	SCNN1B	Distal	0.658023
16	16:16841865-16847915	16841865	16847915	15856217	15860903	cg15488251	15852501	15857501	16837501	16842501	MYH11	Proximal	1.37812
16	16:16841865-16847915	16841865	16847915	15856217	15860903	cg15488251	15857501	15862501	16837501	16842501	MYH11	Proximal	1.05139
16	16:16841865-16847915	16841865	16847915	15856217	15860903	cg15488251	15852501	15857501	16847501	16852501	MYH11	Proximal	1.36215
16	16:16841865-16847915	16841865	16847915	15856217	15860903	cg15488251	15857501	15862501	16847501	16852501	MYH11	Proximal	1.03921
16	16:18740026-18745877	18740026	18745877	18706608	18711993	cg21024145	18702501	18707501	18737501	18742501	RPS15A	Proximal	38.4958
16	16:18740026-18745877	18740026	18745877	18706608	18711993	cg21024145	18707501	18712501	18737501	18742501	RPS15A	Proximal	67.3085
16	16:18740026-18745877	18740026	18745877	18706608	18711993	cg21024145	18702501	18707501	18742501	18747501	RPS15A	Proximal	40.9074
16	16:18740026-18745877	18740026	18745877	18706608	18711993	cg21024145	18707501	18712501	18742501	18747501	RPS15A	Proximal	62.4967
16	16:18740026-18745877	18740026	18745877	31790401	31795285	cg19229809	18737501	18742501	31787501	31792501	ZNF267	Distal	1.54084
16	16:18740026-18745877	18740026	18745877	31790401	31795285	cg19229809	18737501	18742501	31792501	31797501	ZNF267	Distal	1.62028
16	16:18740026-18745877	18740026	18745877	31790401	31795285	cg19229809	18742501	18747501	31792501	31797501	ZNF267	Distal	2.22397
16	16:18740026-18745877	18740026	18745877	68351521	68356207	cg04339860	18737501	18742501	68352501	68357501	WWP2	Distal	2.71965
16	16:23668555-23669665	23668555	23669665	24172242	24177320	cg17234150	23667501	23672501	24167501	24172501	CACNG3	Proximal	23.1203
16	16:23668555-23669665	23668555	23669665	24172242	24177320	cg17234150	23667501	23672501	24172501	24177501	CACNG3	Proximal	20.2666
16	16:32364447-32569534	32364447	32569534	10579238	10584344	cg21503093	10577501	10582501	32442501	32447501	EMP2	Distal	1.72613
16	16:32364447-32569534	32364447	32569534	10579238	10584344	cg21503093	10582501	10587501	32522501	32527501	EMP2	Distal	0.545856
16	16:32364447-32569534	32364447	32569534	10579238	10584344	cg21503093	10582501	10587501	32527501	32532501	EMP2	Distal	0.571525
16	16:32364447-32569534	32364447	32569534	10579238	10584344	cg21503093	10577501	10582501	32532501	32537501	EMP2	Distal	0.630904
16	16:32364447-32569534	32364447	32569534	10579238	10584344	cg21503093	10582501	10587501	32542501	32547501	EMP2	Distal	0.617132
16	16:32364447-32569534	32364447	32569534	10579238	10584344	cg21503093	10577501	10582501	32517501	32522501	EMP2	Distal	0.524274
16	16:32364447-32569534	32364447	32569534	10579238	10584344	cg21503093	10582501	10587501	32537501	32542501	EMP2	Distal	0.707401
16	16:32364447-32569534	32364447	32569534	10579238	10584344	cg21503093	10582501	10587501	32552501	32557501	EMP2	Distal	1.48984
16	16:55884184-55884708	55884184	55884708	30989704	30995739	cg18160978	30987501	30992501	55882501	55887501	ZNF668	Distal	0.971907
16	16:65293379-65296435	65293379	65296435	65168077	65173345	cg13813391	65167501	65172501	65292501	65297501	CMTM2	Proximal	17.0107
16	16:65293379-65296435	65293379	65296435	65168077	65173345	cg13813391	65172501	65177501	65292501	65297501	CMTM2	Proximal	27.0584
16	16:65293885-65296309	65293885	65296309	65168077	65173345	cg13813391	65167501	65172501	65292501	65297501	CMTM2	Proximal	17.0107
16	16:65293885-65296309	65293885	65296309	65168077	65173345	cg13813391	65172501	65177501	65292501	65297501	CMTM2	Proximal	27.0584
16	16:65293885-65296309	65293885	65296309	65788430	65793487	cg19514469	65292501	65297501	65787501	65792501	ELMO3	Proximal	6.09728
16	16:65293885-65296309	65293885	65296309	65788430	65793487	cg19514469	65292501	65297501	65792501	65797501	ELMO3	Proximal	2.46557
16	16:65811167-65811482	65811167	65811482	65617345	65621667	cg13500388	65612501	65617501	65807501	65812501	CBFB	Proximal	28.0581
16	16:65811167-65811482	65811167	65811482	65617345	65621667	cg13500388	65617501	65622501	65807501	65812501	CBFB	Proximal	27.2593
16	16:65811167-65811482	65811167	65811482	65390663	65395388	cg12441964	65392501	65397501	65807501	65812501	FLJ35894	Proximal	2.47692
16	16:65811167-65811482	65811167	65811482	65390663	65395388	cg12441964	65387501	65392501	65807501	65812501	FLJ35894	Proximal	4.9177
16	16:66071307-66071624	66071307	66071624	66117951	66123010	cg02225847	66067501	66072501	66117501	66122501	FAM65A	Proximal	49.4894
16	16:66071307-66071624	66071307	66071624	66117951	66123010	cg02225847	66067501	66072501	66122501	66127501	FAM65A	Proximal	44.7316
16	16:68702855-68754003	68702855	68754003	68540384	68544590	cg17091851	68542501	68547501	68707501	68712501	LOC348174	Proximal	38.1091
16	16:68702855-68754003	68702855	68754003	68540384	68544590	cg17091851	68542501	68547501	68717501	68722501	LOC348174	Proximal	46.7895
16	16:68702855-68754003	68702855	68754003	68540384	68544590	cg17091851	68542501	68547501	68722501	68727501	LOC348174	Proximal	38.2277
16	16:68702855-68754003	68702855	68754003	68540384	68544590	cg17091851	68542501	68547501	68732501	68737501	LOC348174	Proximal	57.5208
16	16:68702855-68754003	68702855	68754003	68540384	68544590	cg17091851	68537501	68542501	68732501	68737501	LOC348174	Proximal	303.933
16	16:68702855-68754003	68702855	68754003	68540384	68544590	cg17091851	68542501	68547501	68747501	68752501	LOC348174	Proximal	54.4733
16	16:68702855-68754003	68702855	68754003	68540384	68544590	cg17091851	68542501	68547501	68752501	68757501	LOC348174	Proximal	89.6396
16	16:68702855-68754003	68702855	68754003	68540384	68544590	cg17091851	68542501	68547501	68727501	68732501	LOC348174	Proximal	52.676
16	16:68702855-68754003	68702855	68754003	68540384	68544590	cg17091851	68542501	68547501	68742501	68747501	LOC348174	Proximal	43.1451
16	16:70646001-70669798	70646001	70669798	3011862	3016613	cg01374047	3010001	3015001	70642501	70647501	HCFC1R1	Distal	1.1488
16	16:72256927-72258261	72256927	72258261	67974732	67979923	cg09669099	67977501	67982501	72257501	72262501	TERF2	Distal	1.01168
16	16:80721699-80721976	80721699	80721976	81215810	81221323	cg01880569	80717501	80722501	81217501	81222501	CDH13	Proximal	9.3551
16	16:80721699-80721976	80721699	80721976	81215810	81221323	cg01880569	80717501	80722501	81212501	81217501	CDH13	Proximal	10.1942
16	16:87425157-87425732	87425157	87425732	88166492	88172928	cg16444968	87422501	87427501	88162501	88167501	CPNE7	Proximal	4.67674
16	16:87425157-87425732	87425157	87425732	88166492	88172928	cg16444968	87422501	87427501	88167501	88172501	CPNE7	Proximal	4.26653
16	16:87425157-87425732	87425157	87425732	88166492	88172928	cg16444968	87422501	87427501	88172501	88177501	CPNE7	Proximal	6.51276
17	17:3565219-3566272	3565219	3566272	4487288	4494318	cg15843823	3561749	3566749	4491749	4496749	ALOX15	Proximal	4.03498
17	17:3565219-3566272	3565219	3566272	4487288	4494318	cg09872233	3561749	3566749	4486749	4491749	ALOX15	Proximal	4.53648
17	17:3565219-3566272	3565219	3566272	4487288	4494318	cg15843823	3561749	3566749	4486749	4491749	ALOX15	Proximal	4.53648
17	17:3565219-3566272	3565219	3566272	4487288	4494318	cg09872233	3561749	3566749	4491749	4496749	ALOX15	Proximal	4.03498
17	17:5536429-5538222	5536429	5538222	4632929	4638534	cg08341874	4636740	4641949	5535724	5540724	VMO1	Proximal	1.28477
17	17:5536429-5538222	5536429	5538222	4632929	4638534	cg08341874	4631749	4636740	5535724	5540724	VMO1	Proximal	1.47258
17	17:7277809-7278290	7277809	7278290	7993894	7998882	cg16545079	7275724	7280724	7995725	8000725	PER1	Proximal	3.96142
17	17:7277809-7278290	7277809	7278290	7993894	7998882	cg16545079	7275724	7280724	7990725	7995725	PER1	Proximal	4.10173
17	17:8187337-8188693	8187337	8188693	7469274	7474044	cg01249910	7465725	7470725	8185725	8190725	SAT2	Proximal	5.61277
17	17:8187337-8188693	8187337	8188693	7469274	7474044	cg01249910	7470725	7475725	8185725	8190725	SAT2	Proximal	5.25381
17	17:13472216-13473377	13472216	13473377	13910912	13915878	cg13706352	13470725	13475725	13910725	13915725	COX10	Proximal	7.10296
17	17:13472216-13473377	13472216	13473377	13910912	13915878	cg13706352	13470725	13475725	13915725	13920725	COX10	Proximal	3.59095
17	17:13472409-13473418	13472409	13473418	13910912	13915878	cg13706352	13470725	13475725	13910725	13915725	COX10	Proximal	7.10296
17	17:13472409-13473418	13472409	13473418	13910912	13915878	cg13706352	13470725	13475725	13915725	13920725	COX10	Proximal	3.59095
17	17:15730266-15734437	15730266	15734437	39649221	39657365	cg27349746	15730725	15735725	39650526	39655526	UBTF	Distal	2.27724
17	17:17171100-17171975	17171100	17171975	17047380	17052976	cg02880176	17045725	17050725	17170725	17175725	LOC201164	Proximal	24.0797
17	17:17171100-17171975	17171100	17171975	17047380	17052976	cg02880176	17050725	17055725	17170725	17175725	LOC201164	Proximal	24.7458
17	17:17172009-17176308	17172009	17176308	17121886	17127755	cg22309826	17125725	17130725	17170725	17175725	COPS3	Proximal	32.8278
17	17:17172009-17176308	17172009	17176308	17121886	17127755	cg22309826	17120725	17125725	17170725	17175725	COPS3	Proximal	34.2929
17	17:17172009-17176308	17172009	17176308	17121886	17127755	cg22309826	17125725	17130725	17175725	17180725	COPS3	Proximal	30.9077
17	17:17172009-17176308	17172009	17176308	17121886	17127755	cg22309826	17120725	17125725	17175725	17180725	COPS3	Proximal	27.4449
17	17:17172009-17176308	17172009	17176308	17678072	17683348	cg23159296	17170725	17175725	17680725	17685725	SREBF1	Proximal	6.83218
17	17:17172009-17176308	17172009	17176308	17678072	17683348	cg23159296	17170725	17175725	17675725	17680725	SREBF1	Proximal	8.14018
17	17:17172009-17176308	17172009	17176308	17678072	17683348	cg23159296	17175725	17180725	17680725	17685725	SREBF1	Proximal	7.24841
17	17:17172009-17176308	17172009	17176308	17678072	17683348	cg23159296	17175725	17180725	17675725	17680725	SREBF1	Proximal	5.23399
17	17:18469595-18491220	18469595	18491220	18204917	18209872	cg18958584	18205725	18210725	18465725	18470725	SHMT1	Proximal	18.7749
17	17:18469595-18491220	18469595	18491220	18204917	18209872	cg18958584	18200725	18205725	18465725	18470725	SHMT1	Proximal	9.78805
17	17:18469595-18491220	18469595	18491220	18204917	18209872	cg18958584	18205725	18210725	18470725	18475725	SHMT1	Proximal	10.2601
17	17:18469595-18491220	18469595	18491220	18204917	18209872	cg18958584	18200725	18205725	18470725	18475725	SHMT1	Proximal	2.67449
17	17:18469595-18491220	18469595	18491220	18204917	18209872	cg18958584	18205725	18210725	18475725	18480725	SHMT1	Proximal	11.8388
17	17:18469595-18491220	18469595	18491220	18204917	18209872	cg18958584	18200725	18205725	18475725	18480725	SHMT1	Proximal	18.516
17	17:18469595-18491220	18469595	18491220	18204917	18209872	cg18958584	18205725	18210725	18490725	18495725	SHMT1	Proximal	21.9078
17	17:18469595-18491220	18469595	18491220	18204917	18209872	cg18958584	18200725	18205725	18490725	18495725	SHMT1	Proximal	11.4213
17	17:18469595-18491220	18469595	18491220	18204917	18209872	cg18958584	18205725	18210725	18480725	18485725	SHMT1	Proximal	9.53305
17	17:18469595-18491220	18469595	18491220	18204917	18209872	cg18958584	18200725	18205725	18480725	18485725	SHMT1	Proximal	6.62657
17	17:18731864-18732888	18731864	18732888	19708096	19714550	cg12324629	18730725	18735725	19710592	19715592	ULK2	Proximal	1.20215
17	17:18731864-18732888	18731864	18732888	19708096	19714550	cg12324629	18730725	18735725	19705592	19710592	ULK2	Proximal	3.8406
17	17:23054555-23054626	23054555	23054626	77419421	77425682	cg23918047	23054127	23059127	77423289	77428290	ARHGDIA	Distal	0.92845
17	17:26683718-26684067	26683718	26684067	25727327	25733039	cg08635242	25724126	25729126	26679126	26684126	CPD	Proximal	4.5344
17	17:26683718-26684067	26683718	26684067	25727327	25733039	cg08635242	25729126	25734126	26679126	26684126	CPD	Proximal	3.50292
17	17:32217537-32217855	32217537	32217855	31962511	31967887	cg16544272	31959113	31964113	32214113	32219113	PIGW	Proximal	4.46549
17	17:32217537-32217855	32217537	32217855	31962511	31967887	cg16544272	31964113	31969113	32214113	32219113	PIGW	Proximal	6.84872
17	17:32217537-32217855	32217537	32217855	33041009	33045999	cg02102644	32214113	32219113	33039113	33044113	AP1GBP1	Proximal	1.8841
17	17:32217537-32217855	32217537	32217855	33041009	33045999	cg02102644	32214113	32219113	33044113	33049113	AP1GBP1	Proximal	2.04842
17	17:32217537-32217855	32217537	32217855	38427704	38433262	cg22325646	32214113	32219113	38428526	38433526	RND2	Distal	1.71553
17	17:34216976-34218433	34216976	34218433	34159488	34165287	cg13824734	34163526	34168526	34213526	34218526	PSMB3	Proximal	67.3738
17	17:34216976-34218433	34216976	34218433	34159488	34165287	cg13824734	34158526	34163526	34213526	34218526	PSMB3	Proximal	67.2683
17	17:34216976-34218433	34216976	34218433	34869876	34875014	cg10398950	34213526	34218526	34868526	34873526	CRKRS	Proximal	6.52445
17	17:34216976-34218433	34216976	34218433	34869876	34875014	cg10398950	34213526	34218526	34873526	34878526	CRKRS	Proximal	2.19945
17	17:34701689-34702240	34701689	34702240	34868188	34873714	cg12477119	34698526	34703526	34868526	34873526	CRKRS	Proximal	16.4951
17	17:34701689-34702240	34701689	34702240	34868188	34873714	cg12477119	34698526	34703526	34873526	34878526	CRKRS	Proximal	18.1985
17	17:34701689-34702240	34701689	34702240	34868188	34873714	cg12477119	34698526	34703526	34863526	34868526	CRKRS	Proximal	28.1188
17	17:34701689-34702240	34701689	34702240	35015446	35020010	cg11634198	34698526	34703526	35013526	35018526	NEUROD2	Proximal	15.4595
17	17:34701689-34702240	34701689	34702240	35015446	35020010	cg11634198	34698526	34703526	35018526	35023526	NEUROD2	Proximal	12.2122
17	17:34701689-34702240	34701689	34702240	35095487	35100143	cg10394385	34698526	34703526	35098526	35103526	ERBB2	Proximal	4.34248
17	17:34701689-34702240	34701689	34702240	35095487	35100143	cg10394385	34698526	34703526	35093526	35098526	ERBB2	Proximal	3.14619
17	17:36675163-36685731	36675163	36685731	37193680	37198785	cg13784792	36673526	36678526	37198526	37203526	JUP	Proximal	5.33709
17	17:36675163-36685731	36675163	36685731	37193680	37198785	cg13784792	36683526	36688526	37193526	37198526	JUP	Proximal	2.02957
17	17:36675163-36685731	36675163	36685731	37193680	37198785	cg13784792	36683526	36688526	37198526	37203526	JUP	Proximal	5.88056
17	17:36675163-36685731	36675163	36685731	22642635	22648034	cg19383689	22639127	22644127	36683526	36688526	WSB1	Distal	1.29069
17	17:36675248-36685688	36675248	36685688	37420112	37425341	cg24505527	36683526	36688526	37423526	37428526	NKIRAS2	Proximal	1.13244
17	17:36675248-36685688	36675248	36685688	37420112	37425341	cg24505527	36683526	36688526	37418526	37423526	NKIRAS2	Proximal	0.949695
17	17:36675248-36685688	36675248	36685688	22642635	22648034	cg19383689	22639127	22644127	36683526	36688526	WSB1	Distal	1.29069
17	17:36681367-36685525	36681367	36685525	37420112	37425341	cg24505527	36683526	36688526	37423526	37428526	NKIRAS2	Proximal	1.13244
17	17:36681367-36685525	36681367	36685525	37420112	37425341	cg24505527	36683526	36688526	37418526	37423526	NKIRAS2	Proximal	0.949695
17	17:36681367-36685525	36681367	36685525	22642635	22648034	cg19383689	22639127	22644127	36683526	36688526	WSB1	Distal	1.29069
17	17:36760471-36779150	36760471	36779150	37420112	37425341	cg24505527	36768526	36773526	37423526	37428526	NKIRAS2	Proximal	0.781001
17	17:36760471-36779150	36760471	36779150	37420112	37425341	cg24505527	36768526	36773526	37418526	37423526	NKIRAS2	Proximal	0.65497
17	17:36760471-36779150	36760471	36779150	37420112	37425341	cg24505527	36773526	36778526	37423526	37428526	NKIRAS2	Proximal	1.3291
17	17:36760471-36779150	36760471	36779150	37420112	37425341	cg24505527	36773526	36778526	37418526	37423526	NKIRAS2	Proximal	0.557311
17	17:36760471-36779150	36760471	36779150	37420112	37425341	cg24505527	36763526	36768526	37423526	37428526	NKIRAS2	Proximal	1.95792
17	17:36760471-36779150	36760471	36779150	37420112	37425341	cg24505527	36763526	36768526	37418526	37423526	NKIRAS2	Proximal	0.820984
17	17:36760471-36779150	36760471	36779150	37420112	37425341	cg24505527	36778526	36783526	37423526	37428526	NKIRAS2	Proximal	0.829166
17	17:36760471-36779150	36760471	36779150	37420112	37425341	cg24505527	36778526	36783526	37418526	37423526	NKIRAS2	Proximal	0.695362
17	17:36772302-36774600	36772302	36774600	37420112	37425341	cg24505527	36768526	36773526	37423526	37428526	NKIRAS2	Proximal	0.781001
17	17:36772302-36774600	36772302	36774600	37420112	37425341	cg24505527	36768526	36773526	37418526	37423526	NKIRAS2	Proximal	0.65497
17	17:36772302-36774600	36772302	36774600	37420112	37425341	cg24505527	36773526	36778526	37423526	37428526	NKIRAS2	Proximal	1.3291
17	17:36772302-36774600	36772302	36774600	37420112	37425341	cg24505527	36773526	36778526	37418526	37423526	NKIRAS2	Proximal	0.557311
17	17:38406928-38407781	38406928	38407781	38147847	38152897	cg27088844	38143526	38148526	38403526	38408526	EZH1	Proximal	19.2093
17	17:38406928-38407781	38406928	38407781	38147847	38152897	cg27088844	38148526	38153526	38403526	38408526	EZH1	Proximal	21.5242
17	17:38587412-38589076	38587412	38589076	38914405	38919727	cg10809441	38588526	38593526	38915526	38920526	DHX8	Proximal	17.4933
17	17:38587412-38589076	38587412	38589076	38914405	38919727	cg10809441	38588526	38593526	38910526	38915526	DHX8	Proximal	14.0722
17	17:38587412-38589076	38587412	38589076	38914405	38919727	cg10809441	38583526	38588526	38915526	38920526	DHX8	Proximal	12.6617
17	17:38587412-38589076	38587412	38589076	38914405	38919727	cg10809441	38583526	38588526	38910526	38915526	DHX8	Proximal	9.84968
17	17:38587412-38589076	38587412	38589076	38147847	38152897	cg27088844	38143526	38148526	38588526	38593526	EZH1	Proximal	8.97151
17	17:38587412-38589076	38587412	38589076	38147847	38152897	cg06975499	38148526	38153526	38588526	38593526	EZH1	Proximal	8.27507
17	17:38587412-38589076	38587412	38589076	38147847	38152897	cg27088844	38143526	38148526	38583526	38588526	EZH1	Proximal	7.65316
17	17:38587412-38589076	38587412	38589076	38147847	38152897	cg06975499	38148526	38153526	38583526	38588526	EZH1	Proximal	9.41208
17	17:38587412-38589076	38587412	38589076	38147847	38152897	cg27088844	38148526	38153526	38588526	38593526	EZH1	Proximal	8.27507
17	17:38587412-38589076	38587412	38589076	38147847	38152897	cg06975499	38143526	38148526	38588526	38593526	EZH1	Proximal	8.97151
17	17:38587412-38589076	38587412	38589076	38147847	38152897	cg27088844	38148526	38153526	38583526	38588526	EZH1	Proximal	9.41208
17	17:38587412-38589076	38587412	38589076	38147847	38152897	cg06975499	38143526	38148526	38583526	38588526	EZH1	Proximal	7.65316
17	17:38587412-38589076	38587412	38589076	37965437	37970909	cg08792314	37963526	37968526	38588526	38593526	COASY	Proximal	2.36667
17	17:38587412-38589076	38587412	38589076	37965437	37970909	cg08792314	37968526	37973526	38588526	38593526	COASY	Proximal	6.15249
17	17:38587412-38589076	38587412	38589076	37965437	37970909	cg08792314	37963526	37968526	38583526	38588526	COASY	Proximal	4.48643
17	17:38587412-38589076	38587412	38589076	37965437	37970909	cg08792314	37968526	37973526	38583526	38588526	COASY	Proximal	6.99785
17	17:42497848-42508795	42497848	42508795	42353041	42358038	cg05467167	42354999	42359999	42494999	42499999	GOSR2	Proximal	28.3113
17	17:42497848-42508795	42497848	42508795	42353041	42358038	cg05467167	42349999	42354999	42494999	42499999	GOSR2	Proximal	29.906
17	17:42497848-42508795	42497848	42508795	42353041	42358038	cg05467167	42354999	42359999	42504999	42509999	GOSR2	Proximal	18.3195
17	17:42497848-42508795	42497848	42508795	42353041	42358038	cg05467167	42349999	42354999	42504999	42509999	GOSR2	Proximal	19.887
17	17:42497848-42508795	42497848	42508795	42353041	42358038	cg05467167	42354999	42359999	42499999	42504999	GOSR2	Proximal	23.317
17	17:42497848-42508795	42497848	42508795	42353041	42358038	cg05467167	42349999	42354999	42499999	42504999	GOSR2	Proximal	4.34653
17	17:44259885-44263429	44259885	44263429	43530866	43536194	cg17778721	43534999	43539999	44254999	44259999	CBX1	Proximal	7.08218
17	17:44259885-44263429	44259885	44263429	43530866	43536194	cg17778721	43529999	43534999	44254999	44259999	CBX1	Proximal	12.4333
17	17:44259885-44263429	44259885	44263429	43530866	43536194	cg17778721	43534999	43539999	44259999	44264999	CBX1	Proximal	5.83577
17	17:44259885-44263429	44259885	44263429	43530866	43536194	cg17778721	43529999	43534999	44259999	44264999	CBX1	Proximal	8.53761
17	17:44706962-44707879	44706962	44707879	45703094	45707964	cg07231132	44704999	44709999	45699999	45704999	TMEM92	Proximal	2.79068
17	17:44706962-44707879	44706962	44707879	45703094	45707964	cg07231132	44704999	44709999	45704999	45709999	TMEM92	Proximal	4.66124
17	17:53042845-53044836	53042845	53044836	69717774	69724008	cg19598544	53039999	53044999	69721595	69726595	TTYH2	Distal	0.610564
17	17:54718715-54720484	54718715	54720484	54185803	54191464	cg19141563	54184999	54189999	54714782	54719782	PPM1E	Proximal	3.66903
17	17:54718715-54720484	54718715	54720484	54185803	54191464	cg19141563	54189999	54194999	54714782	54719782	PPM1E	Proximal	1.37463
17	17:54718715-54720484	54718715	54720484	54185803	54191464	cg19141563	54184999	54189999	54719782	54724782	PPM1E	Proximal	4.97995
17	17:54718715-54720484	54718715	54720484	54185803	54191464	cg19141563	54189999	54194999	54719782	54724782	PPM1E	Proximal	6.71681
17	17:55224998-55225966	55224998	55225966	52686030	52691554	cg05856931	52684999	52689999	55224782	55229782	MSI2	Distal	1.30191
17	17:55934524-55936075	55934524	55936075	55955446	55960696	cg14623313	55929782	55934782	55954782	55959782	APPBP2	Proximal	96.5354
17	17:55934524-55936075	55934524	55936075	55955446	55960696	cg14623313	55929782	55934782	55959782	55964782	APPBP2	Proximal	78.0795
17	17:55934524-55936075	55934524	55936075	55955446	55960696	cg14623313	55934782	55939782	55954782	55959782	APPBP2	Proximal	106.843
17	17:55934524-55936075	55934524	55936075	55955446	55960696	cg14623313	55934782	55939782	55959782	55964782	APPBP2	Proximal	83.4451
17	17:55934524-55936075	55934524	55936075	63459820	63464950	cg14732136	55934782	55939782	63455462	63460462	KPNA2	Distal	0.891863
17	17:55934631-55936055	55934631	55936055	55955446	55960696	cg14623313	55929782	55934782	55954782	55959782	APPBP2	Proximal	96.5354
17	17:55934631-55936055	55934631	55936055	55955446	55960696	cg14623313	55929782	55934782	55959782	55964782	APPBP2	Proximal	78.0795
17	17:55934631-55936055	55934631	55936055	55955446	55960696	cg14623313	55934782	55939782	55954782	55959782	APPBP2	Proximal	106.843
17	17:55934631-55936055	55934631	55936055	55955446	55960696	cg14623313	55934782	55939782	55959782	55964782	APPBP2	Proximal	83.4451
17	17:55934631-55936055	55934631	55936055	25727327	25733039	cg08635242	25729126	25734126	55929782	55934782	CPD	Distal	1.01265
17	17:61593973-61594030	61593973	61594030	60983587	60990860	cg02957086	60985462	60990462	61590462	61595462	AXIN2	Proximal	20.3515
17	17:61593973-61594030	61593973	61594030	60983587	60990860	cg02957086	60990462	60995462	61590462	61595462	AXIN2	Proximal	11.6154
17	17:61593973-61594030	61593973	61594030	60983587	60990860	cg02957086	60980462	60985462	61590462	61595462	AXIN2	Proximal	15.8215
17	17:62361003-62361318	62361003	62361318	53279858	53284067	cg18503387	53279999	53284999	62360462	62365462	MRPS23	Distal	0.527562
17	17:63739152-63739372	63739152	63739372	62790631	62795473	cg27043427	62790462	62795462	63736595	63741595	PSMD12	Proximal	3.61169
17	17:63739152-63739372	63739152	63739372	62790631	62795473	cg27043427	62795462	62800462	63736595	63741595	PSMD12	Proximal	1.77227
17	17:64060387-64060716	64060387	64060716	63249222	63255021	cg16435601	63245462	63250462	64056595	64061595	FALZ	Proximal	1.16977
17	17:64060387-64060716	64060387	64060716	63249222	63255021	cg16435601	63250462	63255462	64056595	64061595	FALZ	Proximal	2.87006
17	17:68881570-68882400	68881570	68882400	70281664	70286536	cg00032227	68881595	68886595	70281595	70286595	NAT9	Distal	1.38624
17	17:68881570-68882400	68881570	68882400	70281664	70286536	cg00032227	68876595	68881595	70281595	70286595	NAT9	Distal	0.948525
17	17:70619324-70619833	70619324	70619833	63249222	63255021	cg16435601	63250462	63255462	70616595	70621595	FALZ	Distal	1.05299
17	17:71873457-71876602	71873457	71876602	71645419	71651480	cg24164563	71641595	71646595	71871595	71876595	FOXJ1	Proximal	24.9534
17	17:71873457-71876602	71873457	71876602	71645419	71651480	cg24164563	71646595	71651595	71871595	71876595	FOXJ1	Proximal	21.8725
17	17:71873457-71876602	71873457	71876602	71645419	71651480	cg24164563	71641595	71646595	71876595	71881595	FOXJ1	Proximal	20.0692
17	17:71873457-71876602	71873457	71876602	71645419	71651480	cg24164563	71646595	71651595	71876595	71881595	FOXJ1	Proximal	24.6735
17	17:74572494-74574433	74572494	74574433	74529570	74534529	cg24844534	74531595	74536595	74571595	74576595	C1QTNF1	Proximal	71.3113
17	17:74572494-74574433	74572494	74574433	74529570	74534529	cg24844534	74526595	74531595	74571595	74576595	C1QTNF1	Proximal	63.8353
17	17:76309191-76312945	76309191	76312945	76752063	76757098	cg26717786	76304595	76309595	76749595	76754595	FLJ44861	Proximal	6.24856
17	17:76309191-76312945	76309191	76312945	76752063	76757098	cg26717786	76304595	76309595	76754595	76759595	FLJ44861	Proximal	9.05493
17	17:76309191-76312945	76309191	76312945	76752063	76757098	cg26717786	76309595	76314595	76749595	76754595	FLJ44861	Proximal	4.55829
17	17:76309191-76312945	76309191	76312945	76752063	76757098	cg26717786	76309595	76314595	76754595	76759595	FLJ44861	Proximal	7.26607
17	17:76742917-76743255	76742917	76743255	76824155	76830444	cg07423906	76739595	76744595	76824595	76829595	C17orf56	Proximal	57.782
17	17:76742917-76743255	76742917	76743255	76824155	76830444	cg07423906	76739595	76744595	76829595	76834595	C17orf56	Proximal	53.5844
17	17:76742917-76743255	76742917	76743255	76824155	76830444	cg07423906	76739595	76744595	76819595	76824595	C17orf56	Proximal	53.2535
18	18:3308056-3308128	3308056	3308128	3000367	3005636	cg18110535	3000000	3005000	3305000	3310000	LPIN2	Proximal	4.40942
18	18:3308056-3308128	3308056	3308128	3000367	3005636	cg18110535	3005000	3010000	3305000	3310000	LPIN2	Proximal	3.18119
18	18:18308185-18321383	18308185	18321383	17996755	18008541	cg00940278	17993998	17998998	18303998	18308998	GATA6	Proximal	7.9199
18	18:18308185-18321383	18308185	18321383	17996755	18008541	cg00940278	17998998	18003998	18303998	18308998	GATA6	Proximal	10.3228
18	18:18308185-18321383	18308185	18321383	17996755	18008541	cg00940278	18003998	18008998	18303998	18308998	GATA6	Proximal	8.54091
18	18:18308185-18321383	18308185	18321383	17996755	18008541	cg00940278	17993998	17998998	18308998	18313998	GATA6	Proximal	6.28112
18	18:18308185-18321383	18308185	18321383	17996755	18008541	cg00940278	17998998	18003998	18308998	18313998	GATA6	Proximal	6.94641
18	18:18308185-18321383	18308185	18321383	17996755	18008541	cg00940278	18003998	18008998	18308998	18313998	GATA6	Proximal	10.6736
18	18:18308185-18321383	18308185	18321383	17996755	18008541	cg00940278	17993998	17998998	18318998	18323998	GATA6	Proximal	16.4928
18	18:18308185-18321383	18308185	18321383	17996755	18008541	cg00940278	17998998	18003998	18318998	18323998	GATA6	Proximal	6.03419
18	18:18308185-18321383	18308185	18321383	17996755	18008541	cg00940278	18003998	18008998	18318998	18323998	GATA6	Proximal	8.73699
18	18:18308185-18321383	18308185	18321383	17996755	18008541	cg00940278	17993998	17998998	18313998	18318998	GATA6	Proximal	13.9902
18	18:18308185-18321383	18308185	18321383	17996755	18008541	cg00940278	17998998	18003998	18313998	18318998	GATA6	Proximal	13.6762
18	18:18308185-18321383	18308185	18321383	17996755	18008541	cg00940278	18003998	18008998	18313998	18318998	GATA6	Proximal	12.5726
18	18:31013744-31021792	31013744	31021792	31208659	31213529	cg03776551	31008998	31013998	31203998	31208998	ZNF396	Proximal	14.796
18	18:31013744-31021792	31013744	31021792	31208659	31213529	cg03776551	31008998	31013998	31208998	31213998	ZNF396	Proximal	13.7741
18	18:31013744-31021792	31013744	31021792	31208659	31213529	cg03776551	31018998	31023998	31203998	31208998	ZNF396	Proximal	16.8512
18	18:31013744-31021792	31013744	31021792	31208659	31213529	cg03776551	31018998	31023998	31208998	31213998	ZNF396	Proximal	14.9491
18	18:31013744-31021792	31013744	31021792	31208659	31213529	cg03776551	31013998	31018998	31203998	31208998	ZNF396	Proximal	14.7325
18	18:31013744-31021792	31013744	31021792	31208659	31213529	cg03776551	31013998	31018998	31208998	31213998	ZNF396	Proximal	11.9453
18	18:51514726-51516780	51514726	51516780	52467272	52472062	cg07980804	51515998	51520998	52465998	52470998	WDR7	Proximal	2.57761
18	18:51514726-51516780	51514726	51516780	52467272	52472062	cg07980804	51515998	51520998	52470998	52475998	WDR7	Proximal	0.839406
18	18:51514726-51516780	51514726	51516780	52467272	52472062	cg07980804	51510998	51515998	52465998	52470998	WDR7	Proximal	0.848232
18	18:51514726-51516780	51514726	51516780	52467272	52472062	cg07980804	51510998	51515998	52470998	52475998	WDR7	Proximal	1.10492
18	18:57434843-57435078	57434843	57435078	57708982	57715397	cg07980518	57430980	57435980	57705980	57710980	RNF152	Proximal	14.8514
18	18:57434843-57435078	57434843	57435078	57708982	57715397	cg07980518	57430980	57435980	57710980	57715980	RNF152	Proximal	19.7918
18	18:61917850-61920182	61917850	61920182	48120009	48124893	cg25602457	48123998	48128998	61915980	61920980	DCC	Distal	1.9716
18	18:61917905-61920159	61917905	61920159	48120009	48124893	cg25602457	48123998	48128998	61915980	61920980	DCC	Distal	1.9716
18	18:69595188-69595522	69595188	69595522	69963389	69968826	cg03954150	69590980	69595980	69960980	69965980	FBXO15	Proximal	6.09261
18	18:69595188-69595522	69595188	69595522	69963389	69968826	cg03954150	69590980	69595980	69965980	69970980	FBXO15	Proximal	2.78803
18	18:73395986-73397147	73395986	73397147	72969929	72976522	cg12555907	72973988	72978988	73393988	73398988	MBP	Proximal	1.37825
18	18:73395986-73397147	73395986	73397147	72660639	72666433	cg15059932	72663988	72668988	73393988	73398988	ZNF236	Proximal	2.07953
18	18:73395986-73397147	73395986	73397147	72660639	72666433	cg15059932	72658988	72663988	73393988	73398988	ZNF236	Proximal	3.24253
18	18:73395994-73397090	73395994	73397090	72969929	72976522	cg12555907	72973988	72978988	73393988	73398988	MBP	Proximal	1.37825
18	18:76009800-76011900	76009800	76011900	75846925	75852453	cg02955504	75845988	75850988	76005991	76010991	TXNL4A	Proximal	24.6725
18	18:76009800-76011900	76009800	76011900	75846925	75852453	cg02955504	75850988	75855988	76005991	76010991	TXNL4A	Proximal	20.4687
18	18:76009800-76011900	76009800	76011900	75846925	75852453	cg02955504	75845988	75850988	76010991	76015991	TXNL4A	Proximal	26.0905
18	18:76009800-76011900	76009800	76011900	75846925	75852453	cg02955504	75850988	75855988	76010991	76015991	TXNL4A	Proximal	19.0683
19	19:737551-737695	737551	737695	969359	975555	cg20147100	736000	741000	971000	976000	C19orf6	Proximal	29.4971
19	19:737551-737695	737551	737695	969359	975555	cg20147100	736000	741000	966000	971000	C19orf6	Proximal	32.6116
19	19:737551-737695	737551	737695	1217335	1223073	cg18194038	736000	741000	1216000	1221000	CIRBP	Proximal	6.27225
19	19:737551-737695	737551	737695	1217335	1223073	cg18194038	736000	741000	1221000	1226000	CIRBP	Proximal	5.10423
19	19:2625195-2625282	2625195	2625282	2816668	2821030	cg19636861	2621000	2626000	2821000	2826000	ZNF556	Proximal	33.5432
19	19:2625195-2625282	2625195	2625282	2816668	2821030	cg19636861	2621000	2626000	2816000	2821000	ZNF556	Proximal	31.2599
19	19:2860172-2861422	2860172	2861422	2848141	2855207	cg08634464	2851000	2856000	2856000	2861000	LOC126295	Proximal	472.791
19	19:2860172-2861422	2860172	2861422	2848141	2855207	cg08634464	2846000	2851000	2856000	2861000	LOC126295	Proximal	178.976
19	19:2860172-2861422	2860172	2861422	2848141	2855207	cg08634464	2851000	2856000	2861000	2866000	LOC126295	Proximal	237.811
19	19:2860172-2861422	2860172	2861422	2848141	2855207	cg08634464	2846000	2851000	2861000	2866000	LOC126295	Proximal	182.724
19	19:2860348-2861542	2860348	2861542	2848141	2855207	cg08634464	2851000	2856000	2856000	2861000	LOC126295	Proximal	472.791
19	19:2860348-2861542	2860348	2861542	2848141	2855207	cg08634464	2846000	2851000	2856000	2861000	LOC126295	Proximal	178.976
19	19:2860348-2861542	2860348	2861542	2848141	2855207	cg08634464	2851000	2856000	2861000	2866000	LOC126295	Proximal	237.811
19	19:2860348-2861542	2860348	2861542	2848141	2855207	cg08634464	2846000	2851000	2861000	2866000	LOC126295	Proximal	182.724
19	19:4422340-4423189	4422340	4423189	4718438	4722853	cg26005082	4421000	4426000	4721000	4726000	C19orf30	Proximal	6.20271
19	19:4422340-4423189	4422340	4423189	4718438	4722853	cg26005082	4421000	4426000	4716000	4721000	C19orf30	Proximal	11.6945
19	19:6938463-6938792	6938463	6938792	7242275	7248271	cg10670077	6936000	6941000	7246000	7251000	INSR	Proximal	7.82444
19	19:6938463-6938792	6938463	6938792	7242275	7248271	cg10670077	6936000	6941000	7241000	7246000	INSR	Proximal	12.2301
19	19:8150155-8150976	8150155	8150976	51793503	51798869	cg17832674	8146000	8151000	51791840	51796840	CALM3	Distal	0.817751
19	19:11155805-11157520	11155805	11157520	10687460	10692393	cg15334028	10686000	10691000	11151000	11156000	DNM2	Proximal	6.90336
19	19:11155805-11157520	11155805	11157520	10687460	10692393	cg15334028	10691000	10696000	11151000	11156000	DNM2	Proximal	9.02183
19	19:11155805-11157520	11155805	11157520	10687460	10692393	cg15334028	10686000	10691000	11156000	11161000	DNM2	Proximal	3.74799
19	19:11155805-11157520	11155805	11157520	10687460	10692393	cg15334028	10691000	10696000	11156000	11161000	DNM2	Proximal	6.53087
19	19:11156091-11157445	11156091	11157445	10687460	10692393	cg15334028	10686000	10691000	11156000	11161000	DNM2	Proximal	3.74799
19	19:11156091-11157445	11156091	11157445	10687460	10692393	cg15334028	10691000	10696000	11156000	11161000	DNM2	Proximal	6.53087
19	19:11900599-11907033	11900599	11907033	10535177	10540183	cg04076481	10536000	10541000	11896000	11901000	FLJ12949	Distal	0.631715
19	19:11900599-11907033	11900599	11907033	10535177	10540183	cg04076481	10531000	10536000	11896000	11901000	FLJ12949	Distal	0.791754
19	19:11900599-11907033	11900599	11907033	10535177	10540183	cg04076481	10536000	10541000	11901000	11906000	FLJ12949	Distal	2.43907
19	19:11900599-11907033	11900599	11907033	3555386	3560169	cg09998229	3551000	3556000	11901000	11906000	TBXA2R	Distal	1.03818
19	19:11900599-11907033	11900599	11907033	52422963	52428755	cg11980435	11896000	11901000	52421840	52426840	BBC3	Distal	0.876088
19	19:12467942-12472271	12467942	12472271	14646104	14650551	cg00401678	12466000	12471000	14646000	14651000	EMR3	Distal	1.04592
19	19:13600101-13600227	13600101	13600227	13975452	13981154	cg17725461	13596000	13601000	13976000	13981000	RFX1	Proximal	6.18417
19	19:13600101-13600227	13600101	13600227	13975452	13981154	cg17725461	13596000	13601000	13981000	13986000	RFX1	Proximal	12.2649
19	19:13600101-13600227	13600101	13600227	13975452	13981154	cg17725461	13596000	13601000	13971000	13976000	RFX1	Proximal	4.73503
19	19:18794800-18794869	18794800	18794869	18292473	18297370	cg15085805	18291000	18296000	18791000	18796000	LSM4	Proximal	2.64819
19	19:18794800-18794869	18794800	18794869	18292473	18297370	cg15085805	18296000	18301000	18791000	18796000	LSM4	Proximal	4.6385
19	19:20041433-20041748	20041433	20041748	19289784	19295286	cg07919162	19291000	19296000	20041000	20046000	SF4	Proximal	1.57456
19	19:20592635-20593903	20592635	20593903	19714515	19718869	cg19282452	19711000	19716000	20591840	20596840	FLJ46230	Proximal	14.9476
19	19:20592635-20593903	20592635	20593903	19714515	19718869	cg19282452	19716000	19721000	20591840	20596840	FLJ46230	Proximal	4.02112
19	19:38264621-38264884	38264621	38264884	38244380	38252050	cg01580888	38241840	38246840	38261840	38266840	RHPN2	Proximal	119.602
19	19:38264621-38264884	38264621	38264884	38244380	38252050	cg01580888	38246840	38251840	38261840	38266840	RHPN2	Proximal	149.298
19	19:38264621-38264884	38264621	38264884	38244380	38252050	cg01580888	38251840	38256840	38261840	38266840	RHPN2	Proximal	185.787
19	19:41532106-41538865	41532106	41538865	41116890	41121655	cg20580177	41116840	41121840	41536840	41541840	LRFN3	Proximal	1.75029
19	19:41532106-41538865	41532106	41538865	41116890	41121655	cg20580177	41116840	41121840	41531840	41536840	LRFN3	Proximal	1.25909
19	19:41532592-41538912	41532592	41538912	10687460	10692393	cg15392792	10686000	10691000	41536840	41541840	DNM2	Distal	0.974235
19	19:41738022-41738337	41738022	41738337	55909787	55914150	cg24824840	41736840	41741840	55911812	55916812	SHANK1	Distal	1.7959
19	19:51648870-51654964	51648870	51654964	51008186	51013161	cg02218324	51006840	51011840	51646840	51651840	RSHL1	Proximal	4.62167
19	19:51648870-51654964	51648870	51654964	51008186	51013161	cg02218324	51011840	51016840	51646840	51651840	RSHL1	Proximal	4.45839
19	19:51648870-51654964	51648870	51654964	51008186	51013161	cg02218324	51006840	51011840	51651840	51656840	RSHL1	Proximal	1.23532
19	19:51648870-51654964	51648870	51654964	51008186	51013161	cg02218324	51011840	51016840	51651840	51656840	RSHL1	Proximal	3.57504
19	19:52496196-52496275	52496196	52496275	15201545	15207922	cg05488632	15201000	15206000	52491840	52496840	ABHD9	Distal	1.28241
19	19:54871783-54872263	54871783	54872263	54634120	54639448	cg03138668	54631812	54636812	54871812	54876812	SLC17A7	Proximal	13.0118
19	19:54871783-54872263	54871783	54872263	54634120	54639448	cg03138668	54636812	54641812	54871812	54876812	SLC17A7	Proximal	16.7161
19	19:54871783-54872263	54871783	54872263	54634120	54639448	cg03138668	54631812	54636812	54866812	54871812	SLC17A7	Proximal	14.0105
19	19:54871783-54872263	54871783	54872263	54634120	54639448	cg03138668	54636812	54641812	54866812	54871812	SLC17A7	Proximal	13.861
19	19:55137612-55138851	55137612	55138851	54147577	54152356	cg15951107	54146812	54151812	55136812	55141812	BAX	Proximal	1.85425
19	19:56468220-56468531	56468220	56468531	56278371	56282585	cg05242523	56281812	56286812	56466812	56471812	KLK14	Proximal	18.8326
19	19:56468220-56468531	56468220	56468531	56278371	56282585	cg05242523	56276812	56281812	56466812	56471812	KLK14	Proximal	7.09586
19	19:56825467-56828525	56825467	56828525	9787626	9793610	cg27611665	9791000	9796000	56826812	56831812	FBXL12	Distal	1.61374
19	19:56825620-56842045	56825620	56842045	9787626	9793610	cg27611665	9791000	9796000	56826812	56831812	FBXL12	Distal	1.61374
19	19:56825620-56842045	56825620	56842045	9787626	9793610	cg27611665	9791000	9796000	56831812	56836812	FBXL12	Distal	1.9536
19	19:56828967-56841025	56828967	56841025	9787626	9793610	cg27611665	9791000	9796000	56826812	56831812	FBXL12	Distal	1.61374
19	19:56828967-56841025	56828967	56841025	9787626	9793610	cg27611665	9791000	9796000	56831812	56836812	FBXL12	Distal	1.9536
19	19:59247515-59252299	59247515	59252299	61796366	61800848	cg15705469	59246812	59251812	61791812	61796812	ZNF71	Distal	2.10672
19	19:59247515-59252299	59247515	59252299	61796366	61800848	cg15705469	59251812	59256812	61791812	61796812	ZNF71	Distal	1.84185
19	19:59247515-59252299	59247515	59252299	61796366	61800848	cg15705469	59251812	59256812	61796812	61801812	ZNF71	Distal	1.12395
19	19:59247515-59252299	59247515	59252299	18909959	18915405	cg24836583	18911000	18916000	59246812	59251812	HOMER3	Distal	0.777458
19	19:59248112-59250930	59248112	59250930	18909959	18915405	cg24836583	18911000	18916000	59246812	59251812	HOMER3	Distal	0.777458
19	19:59424694-59435445	59424694	59435445	59352377	59358295	cg24794758	59351812	59356812	59426812	59431812	LENG1	Proximal	59.9149
19	19:59424694-59435445	59424694	59435445	59352377	59358295	cg24794758	59356812	59361812	59426812	59431812	LENG1	Proximal	88.0537
19	19:59424694-59435445	59424694	59435445	59352377	59358295	cg24794758	59351812	59356812	59431812	59436812	LENG1	Proximal	44.21
19	19:59424694-59435445	59424694	59435445	59352377	59358295	cg24794758	59356812	59361812	59431812	59436812	LENG1	Proximal	57.4281
19	19:59424694-59435445	59424694	59435445	59352377	59358295	cg24794758	59351812	59356812	59421812	59426812	LENG1	Proximal	60.1683
19	19:59424694-59435445	59424694	59435445	59352377	59358295	cg24794758	59356812	59361812	59421812	59426812	LENG1	Proximal	62.1702
19	19:59424694-59435445	59424694	59435445	56560687	56565478	cg05562817	56561812	56566812	59426812	59431812	MGC33839	Distal	1.28561
19	19:59424694-59435445	59424694	59435445	56560687	56565478	cg05562817	56556812	56561812	59426812	59431812	MGC33839	Distal	1.23274
19	19:59424694-59435445	59424694	59435445	56560687	56565478	cg05562817	56561812	56566812	59431812	59436812	MGC33839	Distal	2.18267
19	19:59424694-59435445	59424694	59435445	56560687	56565478	cg05562817	56556812	56561812	59431812	59436812	MGC33839	Distal	1.56969
19	19:59424694-59435445	59424694	59435445	56560687	56565478	cg05562817	56561812	56566812	59421812	59426812	MGC33839	Distal	1.2162
19	19:59424694-59435445	59424694	59435445	56560687	56565478	cg05562817	56556812	56561812	59421812	59426812	MGC33839	Distal	1.74928
19	19:59424694-59435445	59424694	59435445	50598158	50604163	cg03900104	50596840	50601840	59426812	59431812	PPP1R13L	Distal	0.298758
19	19:59424694-59435445	59424694	59435445	50598158	50604163	cg03900104	50601840	50606840	59426812	59431812	PPP1R13L	Distal	0.384126
19	19:59424694-59435445	59424694	59435445	50598158	50604163	cg03900104	50596840	50601840	59431812	59436812	PPP1R13L	Distal	0.760837
19	19:59424694-59435445	59424694	59435445	50598158	50604163	cg03900104	50596840	50601840	59421812	59426812	PPP1R13L	Distal	0.423944
19	19:59424694-59435445	59424694	59435445	17818242	17822481	cg18145683	17821000	17826000	59431812	59436812	JAK3	Distal	0.511943
19	19:59424694-59435445	59424694	59435445	17818242	17822481	cg18145683	17816000	17821000	59421812	59426812	JAK3	Distal	1.20498
19	19:61405191-61414764	61405191	61414764	60825316	60830354	cg16954928	60821812	60826812	61401812	61406812	LOC147808	Proximal	2.63963
19	19:61405191-61414764	61405191	61414764	60825316	60830354	cg16954928	60826812	60831812	61401812	61406812	LOC147808	Proximal	4.91698
19	19:61405191-61414764	61405191	61414764	60825316	60830354	cg16954928	60821812	60826812	61411812	61416812	LOC147808	Proximal	2.37195
19	19:61405191-61414764	61405191	61414764	60825316	60830354	cg16954928	60826812	60831812	61411812	61416812	LOC147808	Proximal	7.0694
19	19:61405191-61414764	61405191	61414764	60825316	60830354	cg16954928	60821812	60826812	61406812	61411812	LOC147808	Proximal	2.55908
19	19:61405191-61414764	61405191	61414764	60825316	60830354	cg16954928	60826812	60831812	61406812	61411812	LOC147808	Proximal	7.1504
20	20:1337176-1338798	1337176	1338798	1319095	1324006	cg10996143	1318000	1323000	1333000	1338000	FKBP1A	Proximal	118.779
20	20:1337176-1338798	1337176	1338798	1319095	1324006	cg10996143	1323000	1328000	1333000	1338000	FKBP1A	Proximal	206.557
20	20:1337176-1338798	1337176	1338798	1319095	1324006	cg10996143	1318000	1323000	1338000	1343000	FKBP1A	Proximal	94.6667
20	20:1337176-1338798	1337176	1338798	1319095	1324006	cg10996143	1323000	1328000	1338000	1343000	FKBP1A	Proximal	141.226
20	20:1337176-1338798	1337176	1338798	34002818	34008546	cg24158546	1333000	1338000	34008414	34013414	SCAND1	Distal	0.829079
20	20:4393359-4397529	4393359	4397529	5242154	5247892	cg27114120	4393000	4398000	5243000	5248000	PROKR2	Proximal	5.96321
20	20:4393359-4397529	4393359	4397529	5242154	5247892	cg27114120	4393000	4398000	5238000	5243000	PROKR2	Proximal	1.21657
20	20:32705522-32707962	32705522	32707962	31723505	31728733	cg15056412	31723661	31728661	32703661	32708661	APBA2BP	Proximal	2.63449
20	20:32705522-32707962	32705522	32707962	31723505	31728733	cg15056412	31728661	31733661	32703661	32708661	APBA2BP	Proximal	3.9624
20	20:32705522-32707962	32705522	32707962	31723505	31728733	cg15056412	31718661	31723661	32703661	32708661	APBA2BP	Proximal	0.988001
20	20:32705988-32707384	32705988	32707384	31723505	31728733	cg15056412	31723661	31728661	32703661	32708661	APBA2BP	Proximal	2.63449
20	20:32705988-32707384	32705988	32707384	31723505	31728733	cg15056412	31728661	31733661	32703661	32708661	APBA2BP	Proximal	3.9624
20	20:32705988-32707384	32705988	32707384	31723505	31728733	cg15056412	31718661	31723661	32703661	32708661	APBA2BP	Proximal	0.988001
20	20:34034454-34034566	34034454	34034566	33504254	33509521	cg03424436	33508414	33513414	34033414	34038414	CEP250	Proximal	9.74311
20	20:34034454-34034566	34034454	34034566	33504254	33509521	cg03424436	33503414	33508414	34033414	34038414	CEP250	Proximal	4.8366
20	20:35249024-35249335	35249024	35249335	2434998	2440435	cg07889201	2433000	2438000	35248414	35253414	ZNF343	Distal	1.30927
20	20:42739045-42742188	42739045	42742188	49848215	49854803	cg06303238	42738414	42743414	49843407	49848407	SALL4	Distal	0.978308
20	20:54450469-54452021	54450469	54452021	54009953	54016199	cg25993718	54008407	54013407	54448407	54453407	CBLN4	Proximal	1.86091
20	20:54450469-54452021	54450469	54452021	54009953	54016199	cg25993718	54013407	54018407	54448407	54453407	CBLN4	Proximal	1.27985
20	20:56593980-56595020	56593980	56595020	56894598	56903302	cg25983380	56593406	56598406	56893395	56898395	GNAS	Proximal	3.87919
20	20:56593980-56595020	56593980	56595020	56894598	56903302	cg25983380	56593406	56598406	56898395	56903395	GNAS	Proximal	5.78276
20	20:59546452-59547047	59546452	59547047	61751841	61757526	cg04757428	59543395	59548395	61750444	61755444	STMN3	Distal	1.66543
21	21:34452459-34454968	34452459	34454968	33834067	33839901	cg13617782	33836870	33841870	34451870	34456870	SON	Proximal	1.63021
21	21:34452459-34454968	34452459	34454968	33834067	33839901	cg13617782	33831870	33836870	34451870	34456870	SON	Proximal	2.23802
21	21:35182966-35184675	35182966	35184675	34961090	34967261	cg18074297	34956870	34961870	35181870	35186870	CLIC6	Proximal	11.5037
21	21:35182966-35184675	35182966	35184675	34961090	34967261	cg18074297	34966870	34971870	35181870	35186870	CLIC6	Proximal	10.6077
21	21:35182966-35184675	35182966	35184675	34961090	34967261	cg18074297	34961870	34966870	35181870	35186870	CLIC6	Proximal	11.6955
21	21:43794793-43797728	43794793	43797728	43807403	43812034	cg15536230	43794428	43799428	43804428	43809428	H2BFS	Proximal	121.856
21	21:43794793-43797728	43794793	43797728	43807403	43812034	cg15536230	43794428	43799428	43809428	43814428	H2BFS	Proximal	87.7015
21	21:43794793-43797728	43794793	43797728	43265110	43271039	cg02507175	43263069	43268069	43794428	43799428	PKNOX1	Proximal	3.10518
21	21:43794793-43797728	43794793	43797728	43265110	43271039	cg02507175	43268069	43273069	43794428	43799428	PKNOX1	Proximal	5.13949
21	21:46434171-46435304	46434171	46435304	46427326	46431616	cg10296238	46429428	46434428	46429428	46434428	C21orf56	Proximal	834.436
21	21:46434171-46435304	46434171	46435304	46427326	46431616	cg10296238	46424428	46429428	46434428	46439428	C21orf56	Proximal	109.782
21	21:46434171-46435304	46434171	46435304	46427326	46431616	cg10296238	46429428	46434428	46434428	46439428	C21orf56	Proximal	284.483
21	21:46434171-46435304	46434171	46435304	46427326	46431616	cg10296238	46424428	46429428	46429428	46434428	C21orf56	Proximal	372.157
21	21:46434207-46435262	46434207	46435262	46427326	46431616	cg10296238	46429428	46434428	46429428	46434428	C21orf56	Proximal	834.436
21	21:46434207-46435262	46434207	46435262	46427326	46431616	cg10296238	46424428	46429428	46434428	46439428	C21orf56	Proximal	109.782
21	21:46434207-46435262	46434207	46435262	46427326	46431616	cg10296238	46429428	46434428	46434428	46439428	C21orf56	Proximal	284.483
21	21:46434207-46435262	46434207	46435262	46427326	46431616	cg10296238	46424428	46429428	46429428	46434428	C21orf56	Proximal	372.157
22	22:19363919-19369607	19363919	19369607	19540197	19545793	cg17239761	19360000	19365000	19540000	19545000	SNAP29	Proximal	7.77824
22	22:19363919-19369607	19363919	19369607	19540197	19545793	cg17239761	19360000	19365000	19545000	19550000	SNAP29	Proximal	10.7271
22	22:19363919-19369607	19363919	19369607	19540197	19545793	cg17239761	19365000	19370000	19540000	19545000	SNAP29	Proximal	4.86288
22	22:19363919-19369607	19363919	19369607	19540197	19545793	cg17239761	19365000	19370000	19545000	19550000	SNAP29	Proximal	11.1775
22	22:19363919-19369607	19363919	19369607	19177193	19183636	cg01657694	19175000	19180000	19360000	19365000	KLHL22	Proximal	9.47903
22	22:19363919-19369607	19363919	19369607	19177193	19183636	cg01657694	19180000	19185000	19360000	19365000	KLHL22	Proximal	27.9159
22	22:19363919-19369607	19363919	19369607	19177193	19183636	cg01657694	19175000	19180000	19365000	19370000	KLHL22	Proximal	19.754
22	22:19363919-19369607	19363919	19369607	19177193	19183636	cg01657694	19180000	19185000	19365000	19370000	KLHL22	Proximal	15.1763
22	22:19363919-19369607	19363919	19369607	19599248	19605320	cg13720744	19360000	19365000	19600000	19605000	CRKL	Proximal	18.355
22	22:19363919-19369607	19363919	19369607	19599248	19605320	cg13720744	19360000	19365000	19605000	19610000	CRKL	Proximal	4.114
22	22:19363919-19369607	19363919	19369607	19599248	19605320	cg13720744	19360000	19365000	19595000	19600000	CRKL	Proximal	20.2076
22	22:19363919-19369607	19363919	19369607	19599248	19605320	cg13720744	19365000	19370000	19600000	19605000	CRKL	Proximal	5.73767
22	22:19363919-19369607	19363919	19369607	19599248	19605320	cg13720744	19365000	19370000	19605000	19610000	CRKL	Proximal	8.57345
22	22:22101503-22104165	22101503	22104165	19118497	19124837	cg23748737	19115000	19120000	22100000	22105000	SCARF2	Distal	0.869346
22	22:22101503-22104165	22101503	22104165	19118497	19124837	cg23748737	19120000	19125000	22100000	22105000	SCARF2	Distal	1.34672
22	22:22674027-22676887	22674027	22676887	22711988	22716557	cg24330042	22670000	22675000	22710000	22715000	GSTT1	Proximal	60.0577
22	22:22674027-22676887	22674027	22676887	22711988	22716557	cg24330042	22670000	22675000	22715000	22720000	GSTT1	Proximal	77.4807
22	22:22674027-22676887	22674027	22676887	22711988	22716557	cg24330042	22675000	22680000	22710000	22715000	GSTT1	Proximal	71.0609
22	22:22674027-22676887	22674027	22676887	22711988	22716557	cg24330042	22675000	22680000	22715000	22720000	GSTT1	Proximal	58.8296
22	22:22676367-22680525	22676367	22680525	22711988	22716557	cg24330042	22680000	22685000	22710000	22715000	GSTT1	Proximal	80.5564
22	22:22676367-22680525	22676367	22680525	22711988	22716557	cg24330042	22680000	22685000	22715000	22720000	GSTT1	Proximal	66.2483
22	22:22676367-22680525	22676367	22680525	22711988	22716557	cg24330042	22675000	22680000	22710000	22715000	GSTT1	Proximal	71.0609
22	22:22676367-22680525	22676367	22680525	22711988	22716557	cg24330042	22675000	22680000	22715000	22720000	GSTT1	Proximal	58.8296
22	22:22681567-22698025	22681567	22698025	22711988	22716557	cg24330042	22680000	22685000	22710000	22715000	GSTT1	Proximal	80.5564
22	22:22681567-22698025	22681567	22698025	22711988	22716557	cg24330042	22680000	22685000	22715000	22720000	GSTT1	Proximal	66.2483
22	22:22681567-22698025	22681567	22698025	22711988	22716557	cg24330042	22685000	22690000	22710000	22715000	GSTT1	Proximal	89.6733
22	22:22681567-22698025	22681567	22698025	22711988	22716557	cg24330042	22685000	22690000	22715000	22720000	GSTT1	Proximal	74.0343
22	22:22681567-22698025	22681567	22698025	22711988	22716557	cg24330042	22695000	22700000	22710000	22715000	GSTT1	Proximal	137.94
22	22:22681567-22698025	22681567	22698025	22711988	22716557	cg24330042	22695000	22700000	22715000	22720000	GSTT1	Proximal	122.886
22	22:22681567-22698025	22681567	22698025	22711988	22716557	cg24330042	22690000	22695000	22710000	22715000	GSTT1	Proximal	121.681
22	22:22681567-22698025	22681567	22698025	22711988	22716557	cg24330042	22690000	22695000	22715000	22720000	GSTT1	Proximal	99.4955
22	22:22699127-22705237	22699127	22705237	22711988	22716557	cg24330042	22695000	22700000	22710000	22715000	GSTT1	Proximal	137.94
22	22:22699127-22705237	22699127	22705237	22711988	22716557	cg24330042	22695000	22700000	22715000	22720000	GSTT1	Proximal	122.886
22	22:22699127-22705237	22699127	22705237	22711988	22716557	cg24330042	22700000	22705000	22710000	22715000	GSTT1	Proximal	245.803
22	22:22699127-22705237	22699127	22705237	22711988	22716557	cg24330042	22700000	22705000	22715000	22720000	GSTT1	Proximal	160.538
22	22:22699127-22705237	22699127	22705237	22711988	22716557	cg24330042	22705000	22710000	22710000	22715000	GSTT1	Proximal	435.029
22	22:22699127-22705237	22699127	22705237	22711988	22716557	cg24330042	22705000	22710000	22715000	22720000	GSTT1	Proximal	243.922
22	22:22726367-22727225	22726367	22727225	22711988	22716557	cg24330042	22710000	22715000	22725000	22730000	GSTT1	Proximal	186.41
22	22:22726367-22727225	22726367	22727225	22711988	22716557	cg24330042	22715000	22720000	22725000	22730000	GSTT1	Proximal	243.936
22	22:28010283-28011805	28010283	28011805	29391262	29396461	cg02278071	28010000	28015000	29395000	29400000	DUSP18	Distal	0.819523
22	22:28010283-28011805	28010283	28011805	29391262	29396461	cg02278071	28010000	28015000	29390000	29395000	DUSP18	Distal	1.36485
22	22:28010283-28011805	28010283	28011805	38042845	38049084	cg04419707	28010000	28015000	38039946	38044946	RPL3	Distal	0.606954
22	22:28666350-28667198	28666350	28667198	44185526	44190777	cg23503501	28665000	28670000	44188664	44193664	RIBC2	Distal	1.03813
22	22:31257932-31258517	31257932	31258517	30767023	30771564	cg09547224	30770000	30775000	31255000	31260000	SLC5A1	Proximal	7.32791
22	22:31257932-31258517	31257932	31258517	30767023	30771564	cg03962522	30765000	30770000	31255000	31260000	SLC5A1	Proximal	16.1519
22	22:31257932-31258517	31257932	31258517	30767023	30771564	cg09547224	30765000	30770000	31255000	31260000	SLC5A1	Proximal	16.1519
22	22:31257932-31258517	31257932	31258517	30767023	30771564	cg03962522	30770000	30775000	31255000	31260000	SLC5A1	Proximal	7.32791
22	22:34893700-34905559	34893700	34905559	34023506	34028066	cg05531055	34020000	34025000	34889946	34894946	TOM1	Proximal	8.27226
22	22:34893700-34905559	34893700	34905559	34023506	34028066	cg05531055	34025000	34030000	34889946	34894946	TOM1	Proximal	8.06478
22	22:34893700-34905559	34893700	34905559	34023506	34028066	cg05531055	34020000	34025000	34899946	34904946	TOM1	Proximal	5.75144
22	22:34893700-34905559	34893700	34905559	34023506	34028066	cg05531055	34025000	34030000	34899946	34904946	TOM1	Proximal	3.36431
22	22:34893700-34905559	34893700	34905559	34023506	34028066	cg05531055	34020000	34025000	34904946	34909946	TOM1	Proximal	4.88825
22	22:34893700-34905559	34893700	34905559	34023506	34028066	cg05531055	34025000	34030000	34904946	34909946	TOM1	Proximal	3.81252
22	22:34893700-34905559	34893700	34905559	34023506	34028066	cg05531055	34020000	34025000	34894946	34899946	TOM1	Proximal	1.23952
22	22:34893700-34905559	34893700	34905559	34023506	34028066	cg05531055	34025000	34030000	34894946	34899946	TOM1	Proximal	7.2506
22	22:34894430-34901494	34894430	34901494	34023506	34028066	cg05531055	34020000	34025000	34889946	34894946	TOM1	Proximal	8.27226
22	22:34894430-34901494	34894430	34901494	34023506	34028066	cg05531055	34025000	34030000	34889946	34894946	TOM1	Proximal	8.06478
22	22:34894430-34901494	34894430	34901494	34023506	34028066	cg05531055	34020000	34025000	34899946	34904946	TOM1	Proximal	5.75144
22	22:34894430-34901494	34894430	34901494	34023506	34028066	cg05531055	34025000	34030000	34899946	34904946	TOM1	Proximal	3.36431
22	22:34894430-34901494	34894430	34901494	34023506	34028066	cg05531055	34020000	34025000	34894946	34899946	TOM1	Proximal	1.23952
22	22:34894430-34901494	34894430	34901494	34023506	34028066	cg05531055	34025000	34030000	34894946	34899946	TOM1	Proximal	7.2506
22	22:35473303-35476957	35473303	35476957	36242679	36247921	cg13797282	35474946	35479946	36244946	36249946	CARD10	Proximal	2.41852
22	22:35473303-35476957	35473303	35476957	36242679	36247921	cg13797282	35474946	35479946	36239946	36244946	CARD10	Proximal	5.49626
22	22:35473303-35476957	35473303	35476957	36242679	36247921	cg13797282	35469946	35474946	36244946	36249946	CARD10	Proximal	3.3358
22	22:35473303-35476957	35473303	35476957	36242679	36247921	cg13797282	35469946	35474946	36239946	36244946	CARD10	Proximal	4.73803
22	22:35477032-35477737	35477032	35477737	36283990	36289672	cg13951472	35474946	35479946	36284946	36289946	CDC42EP1	Proximal	1.36275
22	22:37838812-37839012	37838812	37839012	37040456	37045961	cg01346718	37044946	37049946	37834946	37839946	CSNK1E	Proximal	2.60649
22	22:37838812-37839012	37838812	37839012	37040456	37045961	cg01346718	37039946	37044946	37834946	37839946	CSNK1E	Proximal	3.45904
22	22:41209145-41335158	41209145	41335158	41372617	41378927	cg20727362	41209944	41214944	41369944	41374944	CYB5R3	Proximal	12.3437
22	22:41209145-41335158	41209145	41335158	41372617	41378927	cg20727362	41209944	41214944	41374944	41379944	CYB5R3	Proximal	4.40285
22	22:41209145-41335158	41209145	41335158	41372617	41378927	cg20727362	41214944	41219944	41369944	41374944	CYB5R3	Proximal	11.4798
22	22:41209145-41335158	41209145	41335158	41372617	41378927	cg20727362	41214944	41219944	41374944	41379944	CYB5R3	Proximal	7.39325
22	22:41209145-41335158	41209145	41335158	41372617	41378927	cg20727362	41224944	41229944	41369944	41374944	CYB5R3	Proximal	3.72993
22	22:41209145-41335158	41209145	41335158	41372617	41378927	cg20727362	41224944	41229944	41374944	41379944	CYB5R3	Proximal	12.9716
22	22:41209145-41335158	41209145	41335158	41372617	41378927	cg20727362	41229944	41234944	41369944	41374944	CYB5R3	Proximal	18.0816
22	22:41209145-41335158	41209145	41335158	41372617	41378927	cg20727362	41229944	41234944	41374944	41379944	CYB5R3	Proximal	11.9776
22	22:41209145-41335158	41209145	41335158	41372617	41378927	cg20727362	41239944	41244944	41369944	41374944	CYB5R3	Proximal	16.8583
22	22:41209145-41335158	41209145	41335158	41372617	41378927	cg20727362	41239944	41244944	41374944	41379944	CYB5R3	Proximal	13.0286
22	22:41209145-41335158	41209145	41335158	41372617	41378927	cg20727362	41244944	41249944	41369944	41374944	CYB5R3	Proximal	21.3041
22	22:41209145-41335158	41209145	41335158	41372617	41378927	cg20727362	41244944	41249944	41374944	41379944	CYB5R3	Proximal	20.4015
22	22:41209145-41335158	41209145	41335158	41372617	41378927	cg20727362	41254944	41259944	41369944	41374944	CYB5R3	Proximal	21.4335
22	22:41209145-41335158	41209145	41335158	41372617	41378927	cg20727362	41254944	41259944	41374944	41379944	CYB5R3	Proximal	10.1227
22	22:41209145-41335158	41209145	41335158	41372617	41378927	cg20727362	41259944	41264944	41369944	41374944	CYB5R3	Proximal	30.9954
22	22:41209145-41335158	41209145	41335158	41372617	41378927	cg20727362	41259944	41264944	41374944	41379944	CYB5R3	Proximal	20.5321
22	22:41209145-41335158	41209145	41335158	41372617	41378927	cg20727362	41264944	41269944	41369944	41374944	CYB5R3	Proximal	24.8394
22	22:41209145-41335158	41209145	41335158	41372617	41378927	cg20727362	41264944	41269944	41374944	41379944	CYB5R3	Proximal	30.166
22	22:41209145-41335158	41209145	41335158	41372617	41378927	cg20727362	41274944	41279944	41369944	41374944	CYB5R3	Proximal	14.6831
22	22:41209145-41335158	41209145	41335158	41372617	41378927	cg20727362	41274944	41279944	41374944	41379944	CYB5R3	Proximal	24.5862
22	22:41209145-41335158	41209145	41335158	41372617	41378927	cg20727362	41289944	41294944	41369944	41374944	CYB5R3	Proximal	32.9883
22	22:41209145-41335158	41209145	41335158	41372617	41378927	cg20727362	41289944	41294944	41374944	41379944	CYB5R3	Proximal	16.3892
22	22:41209145-41335158	41209145	41335158	41372617	41378927	cg20727362	41294944	41299944	41369944	41374944	CYB5R3	Proximal	28.0006
22	22:41209145-41335158	41209145	41335158	41372617	41378927	cg20727362	41294944	41299944	41374944	41379944	CYB5R3	Proximal	18.7266
22	22:41209145-41335158	41209145	41335158	41372617	41378927	cg20727362	41304944	41309944	41369944	41374944	CYB5R3	Proximal	37.4947
22	22:41209145-41335158	41209145	41335158	41372617	41378927	cg20727362	41304944	41309944	41374944	41379944	CYB5R3	Proximal	28.9769
22	22:41209145-41335158	41209145	41335158	41372617	41378927	cg20727362	41309944	41314944	41369944	41374944	CYB5R3	Proximal	32.0924
22	22:41209145-41335158	41209145	41335158	41372617	41378927	cg20727362	41309944	41314944	41374944	41379944	CYB5R3	Proximal	29.7622
22	22:41209145-41335158	41209145	41335158	41372617	41378927	cg20727362	41314944	41319944	41369944	41374944	CYB5R3	Proximal	36.5417
22	22:41209145-41335158	41209145	41335158	41372617	41378927	cg20727362	41314944	41319944	41374944	41379944	CYB5R3	Proximal	26.3755
22	22:41209145-41335158	41209145	41335158	41372617	41378927	cg20727362	41324944	41329944	41369944	41374944	CYB5R3	Proximal	41.0065
22	22:41209145-41335158	41209145	41335158	41372617	41378927	cg20727362	41324944	41329944	41374944	41379944	CYB5R3	Proximal	30.7006
22	22:41209145-41335158	41209145	41335158	41372617	41378927	cg20727362	41329944	41334944	41369944	41374944	CYB5R3	Proximal	47.0111
22	22:41209145-41335158	41209145	41335158	41372617	41378927	cg20727362	41329944	41334944	41374944	41379944	CYB5R3	Proximal	42.068
22	22:41209145-41335158	41209145	41335158	41372617	41378927	cg20727362	41204944	41209944	41369944	41374944	CYB5R3	Proximal	17.4058
22	22:41209145-41335158	41209145	41335158	41372617	41378927	cg20727362	41204944	41209944	41374944	41379944	CYB5R3	Proximal	13.4516
22	22:41209145-41335158	41209145	41335158	41372617	41378927	cg20727362	41219944	41224944	41369944	41374944	CYB5R3	Proximal	11.5804
22	22:41209145-41335158	41209145	41335158	41372617	41378927	cg20727362	41219944	41224944	41374944	41379944	CYB5R3	Proximal	10.9836
22	22:41209145-41335158	41209145	41335158	41372617	41378927	cg20727362	41234944	41239944	41369944	41374944	CYB5R3	Proximal	22.8839
22	22:41209145-41335158	41209145	41335158	41372617	41378927	cg20727362	41234944	41239944	41374944	41379944	CYB5R3	Proximal	11.606
22	22:41209145-41335158	41209145	41335158	41372617	41378927	cg20727362	41249944	41254944	41369944	41374944	CYB5R3	Proximal	30.3177
22	22:41209145-41335158	41209145	41335158	41372617	41378927	cg20727362	41249944	41254944	41374944	41379944	CYB5R3	Proximal	18.1053
22	22:41209145-41335158	41209145	41335158	41372617	41378927	cg20727362	41269944	41274944	41369944	41374944	CYB5R3	Proximal	18.8493
22	22:41209145-41335158	41209145	41335158	41372617	41378927	cg20727362	41269944	41274944	41374944	41379944	CYB5R3	Proximal	25.7068
22	22:41209145-41335158	41209145	41335158	41372617	41378927	cg20727362	41299944	41304944	41369944	41374944	CYB5R3	Proximal	24.5308
22	22:41209145-41335158	41209145	41335158	41372617	41378927	cg20727362	41299944	41304944	41374944	41379944	CYB5R3	Proximal	13.2707
22	22:41209145-41335158	41209145	41335158	41372617	41378927	cg20727362	41319944	41324944	41369944	41374944	CYB5R3	Proximal	31.0324
22	22:41209145-41335158	41209145	41335158	41372617	41378927	cg20727362	41319944	41324944	41374944	41379944	CYB5R3	Proximal	41.8076
22	22:41209145-41335158	41209145	41335158	41372617	41378927	cg20727362	41334944	41339944	41369944	41374944	CYB5R3	Proximal	58.6836
22	22:41209145-41335158	41209145	41335158	41372617	41378927	cg20727362	41334944	41339944	41374944	41379944	CYB5R3	Proximal	55.8182
22	22:41209145-41335158	41209145	41335158	41372617	41378927	cg20727362	41284944	41289944	41369944	41374944	CYB5R3	Proximal	21.5816
22	22:41209145-41335158	41209145	41335158	41372617	41378927	cg20727362	41284944	41289944	41374944	41379944	CYB5R3	Proximal	20.8485
22	22:41209145-41335158	41209145	41335158	29692313	29697839	cg12376277	29695000	29700000	41224944	41229944	TUG1	Distal	3.83114
22	22:41209145-41335158	41209145	41335158	29692313	29697839	cg12376277	29690000	29695000	41229944	41234944	TUG1	Distal	3.64724
22	22:41209145-41335158	41209145	41335158	29692313	29697839	cg12376277	29695000	29700000	41254944	41259944	TUG1	Distal	0.815374
22	22:41209145-41335158	41209145	41335158	29692313	29697839	cg12376277	29690000	29695000	41259944	41264944	TUG1	Distal	1.56302
22	22:41209145-41335158	41209145	41335158	29692313	29697839	cg12376277	29690000	29695000	41304944	41309944	TUG1	Distal	1.76472
22	22:41209145-41335158	41209145	41335158	29692313	29697839	cg12376277	29695000	29700000	41314944	41319944	TUG1	Distal	0.708176
22	22:41209145-41335158	41209145	41335158	29692313	29697839	cg12376277	29695000	29700000	41329944	41334944	TUG1	Distal	0.847137
22	22:41209145-41335158	41209145	41335158	29692313	29697839	cg12376277	29695000	29700000	41204944	41209944	TUG1	Distal	0.993227
22	22:41209145-41335158	41209145	41335158	29692313	29697839	cg12376277	29690000	29695000	41234944	41239944	TUG1	Distal	2.01946
22	22:41209145-41335158	41209145	41335158	29692313	29697839	cg12376277	29690000	29695000	41249944	41254944	TUG1	Distal	1.29721
22	22:41209145-41335158	41209145	41335158	29692313	29697839	cg12376277	29695000	29700000	41334944	41339944	TUG1	Distal	0.772769
22	22:41428595-41428962	41428595	41428962	41833870	41839797	cg08954856	41424944	41429944	41829944	41834944	BIK	Proximal	19.9706
22	22:41428595-41428962	41428595	41428962	41833870	41839797	cg08954856	41424944	41429944	41834944	41839944	BIK	Proximal	16.5003
22	22:41428595-41428962	41428595	41428962	34123141	34129172	cg00199549	34125000	34130000	41424944	41429944	MCM5	Distal	1.43083
22	22:43933465-43935464	43933465	43935464	38243257	38249529	cg11826116	38244946	38249946	43928664	43933664	ATF4	Distal	2.54146
22	22:43933465-43935464	43933465	43935464	38243257	38249529	cg11826116	38244946	38249946	43933664	43938664	ATF4	Distal	0.739825
22	22:48264438-48264617	48264438	48264617	48963255	48969445	cg18205517	48261004	48266004	48962127	48967127	PP2447	Proximal	2.45341
22	22:48264438-48264617	48264438	48264617	48963255	48969445	cg18205517	48261004	48266004	48967127	48972127	PP2447	Proximal	3.40065
