# Supplementary material for: Association of CNVs with methylation variation
Source: NPJ Genom Med. 2020 Sep 24;5:41. doi: 10.1038/s41525-020-00145-w (PMC7519119; doi:10.1038/s41525-020-00145-w)
Supplement: Supplementary file 12 — Supplementary Data 10 [file 41525_2020_145_MOESM12_ESM.xlsx]

## Sheet: mQTLs reported in GWAS
CNV-mQTLs in GWAS
CNV-mQTL	mQTL associated Gene	Proximal / Distal mQTL	CNV-mQTL type	Reported Disease Associations
chr1:146398812-146420185	FLJ39739	Proximal	Duplication	MR/DD/CM, ASD,SCZ, BD and recurrent depression PMID: 22424231
			Deletion	MR/DD/CM, SCZ PMID: 22424231; short stature PMID: 23516380
chr1:204239359-204366782	JARID1B,HAX1,ASPM, FBXO6,MAN1A2,NUP133,ANP32E	Distal	loss	Short stature PMID: 23516380
chr1:204366847-204372531	ABCB10	Distal	loss	Short stature PMID: 23516380
chr2:130682838-130684330	IMP4,FLJ20297,GPR148,GYPC,HNRPA3,MRPL19,PMS1,WDR39	Distal		Top ten T1D associated CNVs after removing known loci and technical artifacts. PMID24875393
chr2:224928174-224928712	LASS6	Distal	loss	Short stature PMID: 23516380
chr3:197258567-197259125	TFRC	Proximal	Deletion	MR/DD/CM, ASD,SCZ, BD PMID : 22424231; short stature PMID: 23516380
chr4:116386404-116397731	SNCA	Distal	Gene Amplification	Parkinsons 21656851, 25003242
chr8:25038502-25040900; chr8:25041114-25042787; chr8:25043112-25046230	RAD54B	Distal	VNTR	Parkinson's PMID: 21829596
chr11:85980916-85984169	POLR2G	Distal	Duplication	Obesity PMID: 20622171
chr11:85981879-85984206	RAD9A	Distal	Duplication	Obesity PMID: 20622171
chr11:89324164-89328039	FLJ20625	Distal	Duplication	Obesity PMID: 20622171
chr15:21658807-21658969	FAM103A1	Distal	Duplication	MR/DD/CM, ASD, SCZ PMID: 22424231
chr15:22220463-22270264; chr15:22223428-22274001; chr15:22228612-22230630; chr15:22234312-22236830; chr15:22237952-22241300; chr15:22242412-22245430; chr15:22246712-22250530; chr15:22255312-22257230; chr15:22258712-22261530; chr15:22262752-22265250; chr15:22269112-22271030	FLJ20582	Distal	Duplication	MR/DD/CM, ASD, SCZ PMID: 22424231
chr15:23482491-23483470	MGC4562	Distal	Duplication	MR/DD/CM, ASD, SCZ PMID: 22424231
chr15:30231548-30296440; chr15:30231548-30468651	CHRFAM7A	Distal	Deletion	Gene: AD, MCI (21660214); SCZ (2bp -19631623); CNV - MR/DD/CM, AD,SCZ(22424231)
chr16:15883340-15931383	FLJ39599	Proximal	Duplication	MR/DD/CM, SCZ, PMID: 22424231
			Deletion	Obesity PMID: 20622171
chr16:80721699-80721976	CDH13	Proximal	Gene Deletion	Obesity PMID: 20622171
			Duplication	24782328
chr16:15883340-15931383	SCNN1B	Distal	Duplication	PMID: 22424231, MR/DD/CM, SCZ;
			Deletion	Obesity PMID: 20622171
chr17:32217537-32217855	RND2,GGA3	Distal	Deletion	MR/DD/CM, ASD, SCZ PMID: 22424231
chr17:32217537-32217855	PIGW, AP1GBP1	Proximal	Deletion	MR/DD/CM, ASD, SCZ PMID: 22424231
chr22:22604694-22723721; chr22:22672962-22728535; chr22:22674027-22676887; chr22:22676367-22680525; chr22:22681567-22698025; chr22:22699127-22705237; chr22:22705967-22725625; chr22:22726367-22727225	GSTT1	Proximal	Deletion	SCZ 23107768; Cataract 20335620 CNV Alzhimers 22486522, 21660214
MR - Mental Retardation; DD - Developmental Delay; CM - Congenital Malformations; BD - Bipolar Disorder; SCZ - Schizophrenia; AD - Alzhimer's Disease; MCI - mild cognitive impairment; ASD - Autism Spectrum Disorder; T1D - Type I Diabetes
