# Supplementary material for: Association of CNVs with methylation variation
Source: NPJ Genom Med. 2020 Sep 24;5:41. doi: 10.1038/s41525-020-00145-w (PMC7519119; doi:10.1038/s41525-020-00145-w)
Supplement: Supplementary file 13 — Supplementary Data 11 [file 41525_2020_145_MOESM13_ESM.xlsx]

## Sheet: Genes reported in GWAS
Genes reported in SNP association studies
CNV-mQTL	Proximal /Distal	Reported Gene	Source
chr4:170523618-170524820	Proximal	AADAT	gwas_catalog_v1.0
chr1:204366847-204372531	Distal	ABCB10	gwas_catalog_v1.0
chr2:54366555-54371160	Proximal	ACYP2	gwas_catalog_v1.0
chr10:128911030-128911109	Proximal	ADAM12	gwas_catalog_v1.0
chr5:18909031-18910797	Distal	ADAMTS19	gwas_catalog_v1.0
chr10:115499109-115499422	Proximal	ADRB1	gwas_catalog_v1.0
chr13:85571820-85574142	Distal	AKAP11	gwas_catalog_v1.0
chr11:5760312-5763730; chr11:5741150-5765858	Distal	ALX4	gwas_catalog_v1.0
chr2:110342773-110348620	Distal	ANKMY1	gwas_catalog_v1.0
chr12:89011704-89016192	Distal	ANP32D	gwas_catalog_v1.0
chr10:11985438-11985776	Distal	ANXA11	gwas_catalog_v1.0
chr11:20152279-20152418	Distal	APIP	gwas_catalog_v1.0
chr1:152424866-152427926	Distal	ARHGEF2	gwas_catalog_v1.0
chr11:61806951-61807095	Proximal	ASRGL1	gwas_catalog_v1.0
chr22:43933465-43935464	Distal	ATF4	gwas_catalog_v1.0
chr12:52059516-52060091	Proximal	ATF7	gwas_catalog_v1.0
chr11:55121253-55209637	Distal	ATM	gwas_catalog_v1.0
chr12:10457356-10495015	Distal	ATP2A2	gwas_catalog_v1.0
chr8:55371651-55373817	Proximal	ATP6V1H	gwas_catalog_v1.0
chr16:162083-167514	Proximal	AXIN1	gwas_catalog_v1.0
chr22:41428595-41428962	Proximal	BIK	gwas_catalog_v1.0
chr9:10394571-10395103	Distal	BRD3	gwas_catalog_v1.0
chr10:62097314-62098437	Proximal	C10orf107	gwas_catalog_v1.0
chr12:96516188-96517708	Distal	C12orf60	gwas_catalog_v1.0
chr14:74854409-74855709	Proximal	C14orf118	gwas_catalog_v1.0
chr14:60218431-60224768	Proximal	C14orf39	gwas_catalog_v1.0
chr1:10405137-10406094	Distal	C1orf102	gwas_catalog_v1.0
chr8:76576602-76576706	Distal	C8orf38	gwas_catalog_v1.0
chr9:28067619-28069168	Distal	C9orf3	gwas_catalog_v1.0
chr2:46821324-46832464	Proximal	CALM2	gwas_catalog_v1.0
chr19:8150155-8150976	Distal	CALM3	gwas_catalog_v1.0
chr3:2608027-2608347	Distal	CAMK2N2	gwas_catalog_v1.0
chr22:35473303-35476957	Proximal	CARD10	gwas_catalog_v1.0
chr7:4039859-4049085	Proximal	CARD11	gwas_catalog_v1.0
chr7:55102374-55103361	Distal	CAV1	gwas_catalog_v1.0
chr17:44259885-44263429	Proximal	CBX1	gwas_catalog_v1.0
chr5:151229543-151233114	Proximal	CCDC69	gwas_catalog_v1.0
chr11:68600310-68601480	Proximal	CCND1	gwas_catalog_v1.0
chr12:102902827-102903508	Distal	CCND2	gwas_catalog_v1.0
chr12:40984186-40986093	Distal	CD9	gwas_catalog_v1.0
chr16:58589584-58589897; chr16:80721699-80721976	Distal	CDH13	gwas_catalog_v1.0
chr2:219640023-219640306	Proximal	CDK5R2	gwas_catalog_v1.0
chr20:59546452-59547047	Distal	CEBPB	gwas_catalog_v1.0
chr20:34034454-34034566	Proximal	CEP250	gwas_catalog_v1.0
chr10:91988451-91992013	Distal	CH25H	gwas_catalog_v1.0
chr12:131483704-131484789	Proximal	CHFR	gwas_catalog_v1.0
chr7:29443443-29443752	Proximal	CHN2	gwas_catalog_v1.0
chr3:62585658-62587088	Distal	CLDN11	gwas_catalog_v1.0
chr3:196096013-196096328	Distal	COL8A1	gwas_catalog_v1.0
chr15:67401468-67402501	Proximal	CORO2B	gwas_catalog_v1.0
chr17:13472216-13473377; chr17:13472409-13473418	Proximal	COX10	gwas_catalog_v1.0
chr9:108063938-108064248	Distal	CRAT	gwas_catalog_v1.0
chr3:68714679-68722940	Distal	CRBN	gwas_catalog_v1.0
chr1:34874894-34884557	Proximal	CSMD2	gwas_catalog_v1.0
chr5:90029031-90029087	Distal	CTNND2	gwas_catalog_v1.0
chr11:55121253-55209637	Distal	CYP2R1	gwas_catalog_v1.0
chr3:178865818-178866301	Distal	DAZL	gwas_catalog_v1.0
chr18:61917850-61920182; chr18:61917905-61920159	Distal	DCC	gwas_catalog_v1.0
chr20:1337176-1338798	Distal	DHX35	gwas_catalog_v1.0
chr14:99493641-99493712	Proximal	DLK1	gwas_catalog_v1.0
chr16:76929120-76942453	Distal	DNAH3	gwas_catalog_v1.0
chr1:64740868-64740965	Proximal	DNAJC6	gwas_catalog_v1.0
chr19:11155805-11157520; chr19:41532592-41538912; chr19:41532551-41533972; chr19:11156091-11157445	Proximal / Distal	DNM2	gwas_catalog_v1.0
chr2:101419843-101420750	Distal	DNMT3A	gwas_catalog_v1.0
chr15:99159046-99159855	Distal	DUT	gwas_catalog_v1.0
chr8:133129707-133130842	Distal	E2F5	gwas_catalog_v1.0
chr10:133299069-133299399	Distal	ECHDC3	gwas_catalog_v1.0
chr8:89995905-89999006	Distal	EFCAB1	gwas_catalog_v1.0
chr7:7011921-7020505	Distal	EGFR	gwas_catalog_v1.0
chr2:101419843-101420750	Distal	EHBP1	gwas_catalog_v1.0
chr14:102020212-102020737	Proximal	EIF5	gwas_catalog_v1.0
chr16:32364447-32569534	Distal	EMP2	gwas_catalog_v1.0
chr2:101419843-101420750	Distal	EPAS1	gwas_catalog_v1.0
chr19:737551-737695	Distal	ERCC2	gwas_catalog_v1.0
chr12:58808113-58811315	Distal	ETV6	gwas_catalog_v1.0
chr3:169911677-169915428	Proximal	EVI1	gwas_catalog_v1.0
chr6:133787627-133789056	Proximal	EYA4	gwas_catalog_v1.0
chr12:60486092-60497244	Proximal	FAM19A2	gwas_catalog_v1.0
chr3:9229174-9229267	Proximal	FANCD2	gwas_catalog_v1.0
chr7:31282013-31285456	Distal	FBXL13	gwas_catalog_v1.0
chr18:69595188-69595522	Proximal	FBXO15	gwas_catalog_v1.0
chr10:67012476-67014181	Distal	FGFR2	gwas_catalog_v1.0
chr2:28515170-28515222	Proximal	FNDC4	gwas_catalog_v1.0
chr14:64676323-64677672	Proximal	FNTB	gwas_catalog_v1.0
chr1:195053464-195055175	Distal	FOXD2	gwas_catalog_v1.0
chr14:21022465-21024502	Distal	FOXG1B	gwas_catalog_v1.0
chr3:182444583-182444910	Proximal	FXR1	gwas_catalog_v1.0
chr2:188827468-188829227	Distal	GALNT14	gwas_catalog_v1.0
chr8:12277832-12280453	Proximal	GATA4	gwas_catalog_v1.0
chr18:7134225-7136816; chr18:18308185-18321383	Distal	GATA6	gwas_catalog_v1.0
chr2:237020254-237020949	Proximal	GBX2	gwas_catalog_v1.0
chr7:2633455-2633799	Proximal	GNA12	gwas_catalog_v1.0
chr20:56593980-56595020	Proximal	GNAS	gwas_catalog_v1.0
chr17:42497848-42508795	Proximal	GOSR2	gwas_catalog_v1.0
chr10:125368932-125369004	Proximal	GPR26	gwas_catalog_v1.0
chr2:132896466-132897365	Proximal	GPR39	gwas_catalog_v1.0
chr3:193605463-193606156	Distal	GPX1	gwas_catalog_v1.0
chr2:164349439-164353966	Proximal	GRB14	gwas_catalog_v1.0
chr3:156893652-156893976; chr3:6194115-6215583	Proximal / Distal	GRM7	gwas_catalog_v1.0
chr1:110028467-110029625; chr1:110037664-110044037	Proximal	GSTM1	gwas_catalog_v1.0
chr2:130682838-130684330; chr2:131938233-131941074	Distal	GYPC	gwas_catalog_v1.0
chr11:58351105-58352597	Distal	H19	gwas_catalog_v1.0
chr1:9518760-9520515; chr1:9518200-9520253	Proximal	H6PD	gwas_catalog_v1.0
chr6:22160753-22161707	Distal	HCG9	gwas_catalog_v1.0
chr6:823279-823565	Distal	HCP5	gwas_catalog_v1.0
chr7:50606059-50606149	Distal	HECW1	gwas_catalog_v1.0
chr7:78509600-78512689	Distal	HIP1	gwas_catalog_v1.0
chr6:69527894-69528390	Distal	HLA-A	gwas_catalog_v1.0
chr6:31395810-31397416	Proximal	HLA-C	gwas_catalog_v1.0
chr6:30315788-30316206	Proximal	HLA-F	gwas_catalog_v1.0
chr13:94818226-94822462	Proximal	HS6ST3	gwas_catalog_v1.0
chr6:19149248-19157489	Proximal	ID4	gwas_catalog_v1.0
chr6:119118982-119120620	Distal	IGF2R	gwas_catalog_v1.0
chr3:159758323-159758423	Distal	IL12A	gwas_catalog_v1.0
chr19:6938463-6938792	Proximal	INSR	gwas_catalog_v1.0
chr2:46821324-46832464	Proximal	KCNK12	gwas_catalog_v1.0
chr22:19363919-19369607	Proximal	KLHL22	gwas_catalog_v1.0
chr15:99159011-99159893; chr15:99159046-99159855	Distal	LACTB	gwas_catalog_v1.0
chr2:224928174-224928712	Distal	LASS6	gwas_catalog_v1.0
chr10:66702393-66702807	Distal	LBX1	gwas_catalog_v1.0
chr5:87414712-87417880	Distal	LMAN2	gwas_catalog_v1.0
chr7:82888354-82889107	Distal	LMTK2	gwas_catalog_v1.0
chr15:90475894-90478000; chr15:90475578-90478074	Proximal	LOC400451	gwas_catalog_v1.0
chr12:11917753-11918281	Proximal	LOH12CR1	gwas_catalog_v1.0
chr18:3308056-3308128	Proximal	LPIN2	gwas_catalog_v1.0
chr6:119118982-119120620	Distal	LRRC16	gwas_catalog_v1.0
chr8:144773467-144777025; chr8:144783467-144785525; chr8:144777467-144779025; chr8:144776112-144780630; chr8:144771628-144785835; chr8:144771634-144785886	Proximal	MAPK15	gwas_catalog_v1.0
chr5:88078895-88079222	Distal	MAT2B	gwas_catalog_v1.0
chr8:99534317-99534644	Proximal	MATN2	gwas_catalog_v1.0
chr14:35741860-35745144	Proximal	MBIP	gwas_catalog_v1.0
chr18:73395994-73397090; chr18:73395986-73397147	Proximal	MBP	gwas_catalog_v1.0
chr13:37955318-37958191; chr13:37955316-37958201; chr13:19548177-19549772	Distal	MCF2L	gwas_catalog_v1.0
chr14:42057216-42062664; chr14:99493641-99493712	Proximal / Distal	MEG3	gwas_catalog_v1.0
chr5:127200230-127201179	Proximal	MEGF10	gwas_catalog_v1.0
chr7:61278218-61280754	Distal	MET	gwas_catalog_v1.0
chr15:23482491-23483470	Distal	MGC4562	gwas_catalog_v1.0
chr10:124206745-124207345; chr10:132207254-132210968	Proximal / Distal	MGMT	gwas_catalog_v1.0
chr10:10748550-10748869	Distal	MLLT10	gwas_catalog_v1.0
chr11:7803274-7804168	Distal	MRPL23	gwas_catalog_v1.0
chr17:55224998-55225966	Distal	MSI2	gwas_catalog_v1.0
chr1:153926378-153931106	Proximal	MSTO1	gwas_catalog_v1.0
chr4:42457499-42464276	Distal	MSX1	gwas_catalog_v1.0
chr6:51307432-51308104	Distal	MTHFD1L	gwas_catalog_v1.0
chr1:152472595-152473047	Proximal	MTX1	gwas_catalog_v1.0
chr16:16841865-16847915	Proximal	MYH11	gwas_catalog_v1.0
chr2:192270434-192270768	Proximal	MYO1B	gwas_catalog_v1.0
chr10:51577967-51582025	Proximal	NCOA4	gwas_catalog_v1.0
chr2:240855167-240859417	Proximal	NDUFA10	gwas_catalog_v1.0
chr4:190032287-190033212; chr4:147139029-147147190	Distal	NEIL3	gwas_catalog_v1.0
chr9:90097884-90099175	Distal	NFIL3	gwas_catalog_v1.0
chr11:116173576-116178898	Proximal	PAFAH1B2	gwas_catalog_v1.0
chr13:75005774-75017574	Distal	PARP4	gwas_catalog_v1.0
chr9:97376343-97377188	Distal	PBX3	gwas_catalog_v1.0
chr4:57782103-57782501	Distal	PCGF3	gwas_catalog_v1.0
chr5:42127774-42131656	Distal	PCSK1	gwas_catalog_v1.0
chr9:129072975-129074561	Distal	PCSK5	gwas_catalog_v1.0
chr8:138812148-138813043	Distal	PDGFRL	gwas_catalog_v1.0
chr11:3280127-3282487	Proximal	PHLDA2	gwas_catalog_v1.0
chr21:43794793-43797728	Proximal	PKNOX1	gwas_catalog_v1.0
chr3:147910164-147910947; chr3:147867879-147873031	Proximal	PLOD2	gwas_catalog_v1.0
chr2:131938233-131941074; chr2:130682838-130684330	Distal	PMS1	gwas_catalog_v1.0
chr15:99159046-99159855	Distal	POLG	gwas_catalog_v1.0
chr3:11757247-11759276	Proximal	PPARG	gwas_catalog_v1.0
chr17:54718715-54720484	Proximal	PPM1E	gwas_catalog_v1.0
chr4:186120545-186120652	Distal	PPP3CA	gwas_catalog_v1.0
chr10:88972728-89104990	Proximal	PTEN	gwas_catalog_v1.0
chr12:76432788-76433110	Distal	PTPRO	gwas_catalog_v1.0
chr1:29177033-29178830	Proximal	PTPRU	gwas_catalog_v1.0
chr15:19810212-19812830	Distal	RAB8B	gwas_catalog_v1.0
chr5:35226892-35227228	Proximal	RAI14	gwas_catalog_v1.0
chr1:177722257-177724955	Distal	RAP1A	gwas_catalog_v1.0
chr15:36054877-36055613	Proximal	RASGRP1	gwas_catalog_v1.0
chr3:50318470-50324352	Proximal	RBM5	gwas_catalog_v1.0
chr14:102020212-102020737	Proximal	RCOR1	gwas_catalog_v1.0
chr1:177873980-177874648	Distal	RGS7	gwas_catalog_v1.0
chr19:38264621-38264884	Proximal	RHPN2	gwas_catalog_v1.0
chr6:32537894-32540555	Distal	RNASET2	gwas_catalog_v1.0
chr2:101419843-101420750	Proximal	RNF149	gwas_catalog_v1.0
chr14:49070698-49070826	Proximal	RPS29	gwas_catalog_v1.0
chr19:51648870-51654964	Proximal	RSHL1	gwas_catalog_v1.0
chr1:24275573-24275889	Proximal	RUNX3	gwas_catalog_v1.0
chr20:42739045-42742188	Distal	SALL4	gwas_catalog_v1.0
chr6:77154212-77158385; chr6:77154213-77159361	Proximal	SENP6	gwas_catalog_v1.0
chr1:147302148-147516215; chr1:147300034-147726239	Proximal	SF3B4	gwas_catalog_v1.0
chr19:20041433-20041748	Proximal	SF4	gwas_catalog_v1.0
chr14:75968700-75968926	Distal	SIX6	gwas_catalog_v1.0
chr11:48557432-48560877	Distal	SLC22A18	gwas_catalog_v1.0
chr2:172541083-172549062	Proximal	SLC25A12	gwas_catalog_v1.0
chr11:119578548-119579874	Distal	SLC36A4	gwas_catalog_v1.0
chr12:9533412-9535530	Distal	SLC6A15	gwas_catalog_v1.0
chr4:116386404-116397731	Distal	SNCA	gwas_catalog_v1.0
chr8:82207571-82209251	Proximal	SNX16	gwas_catalog_v1.0
chr16:67174843-67180909	Distal	SOCS1	gwas_catalog_v1.0
chr16:26290901-26291233	Distal	SPIN1	gwas_catalog_v1.0
chr17:17172009-17176308	Proximal	SREBF1	gwas_catalog_v1.0
chr2:101419843-101420750	Distal	STAT1	gwas_catalog_v1.0
chr17:55934524-55936075	Distal	STAT5B	gwas_catalog_v1.0
chr4:138311476-138320204	Distal	STIM2	gwas_catalog_v1.0
chr2:101419843-101420750	Distal	STK36	gwas_catalog_v1.0
chr9:92923184-92923505	Proximal	SYK	gwas_catalog_v1.0
chr6:82232906-82234243	Distal	TAP2	gwas_catalog_v1.0
chr8:115710052-115712400; chr8:115703212-115704730	Distal	TCEB1	gwas_catalog_v1.0
chr3:197258567-197259125	Proximal	TFRC	gwas_catalog_v1.0
chr15:67401468-67402501	Proximal	TLE3	gwas_catalog_v1.0
chr2:172712495-172715726	Proximal	TLK1	gwas_catalog_v1.0
chr8:53863532-53864180	Distal	TNFRSF10A	gwas_catalog_v1.0
chr8:120088560-120096979	Proximal	TNFRSF11B	gwas_catalog_v1.0
chr22:34894430-34901494; chr22:34893700-34905559	Proximal	TOM1	gwas_catalog_v1.0
chr7:16138321-16140500: chr7:16138299-16140597	Proximal	TSPAN13	gwas_catalog_v1.0
chr12:2933922-2934160	Proximal	TSPAN9	gwas_catalog_v1.0
chr2:41094412-41095830; chr2:41091871-41103797; chr2:41098012-41098930; chr2:41099912-41101730	Distal	UBXD4	gwas_catalog_v1.0
chr1:191127054-191128549	Proximal	UCHL5	gwas_catalog_v1.0
chr10:72926588-72926707	Proximal	UNC5B	gwas_catalog_v1.0
chr10:127735174-127735974	Distal	UPF2	gwas_catalog_v1.0
chr7:141388076-141441024	Distal	VIPR2	gwas_catalog_v1.0
chr15:99159046-99159855	Distal	VPS13C	gwas_catalog_v1.0
chr18:51514726-51516780	Proximal	WDR7	gwas_catalog_v1.0
chr4:6733295-6736762	Proximal	WFS1	gwas_catalog_v1.0
chr11:75820021-75826175	Proximal	WNT11	gwas_catalog_v1.0
chr1:21659006-21659277	Proximal	WNT4	gwas_catalog_v1.0
chr17:36675467-36681025; chr17:36675163-36685731; chr17:36681367-36685525; chr17:36675248-36685688	Distal	WSB1	gwas_catalog_v1.0
chr16:18740026-18745877	Distal	WWP2	gwas_catalog_v1.0
chr3:150751162-150752836	Proximal	WWTR1	gwas_catalog_v1.0
chr8:7330051-7342809	Distal	XKR6	gwas_catalog_v1.0
chr10:3563693-3565449	Distal	XPNPEP1	gwas_catalog_v1.0
chr1:244806227-244808300	Proximal	ZNF124	gwas_catalog_v1.0
chr16:2949982-2950348	Proximal	ZNF213	gwas_catalog_v1.0
chr18:73395986-73397147	Proximal	ZNF236	gwas_catalog_v1.0
chr18:31013744-31021792	Proximal	ZNF396	gwas_catalog_v1.0
chr19:59247515-59252299	Distal	ZNF71	gwas_catalog_v1.0
